# Supplementary material for: Multi-Omics Driven Metabolic Network Reconstruction and Analysis of Lignocellulosic Carbon Utilization in Rhodosporidium toruloides
Source: Front Bioeng Biotechnol. 2021 Jan 8;8:612832. doi: 10.3389/fbioe.2020.612832 (PMC7873862; doi:10.3389/fbioe.2020.612832)
Supplement: Supplementary File 1 — Jupyter notebooks for metabolic network model development and multi-omics data analysis. [file Table_1.XLSX]

## Sheet: Genome Annotation
RTO4_Protein_ID	Scaffold	Start	End	Combined Annotations	Signal P	Sc288c Orthologs	Human Orthologs	Sc288 Best Hit	Human Blast	Number of Paralogs	Essential	NP11 best match	Annotation from BLAST	Kegg Orthologous Groups	Gene Ontology	Interpro
8369	scaffold_1	1571	2453	K12198: CHMP5, VPS60; charged multivesicular body protein 5		VPS60	CHMP5	VPS60	CHMP5	2	Not Essential	RHTO_05937	BLAST: protein involved in vacuolar protein sorting [Kal...	K12198: CHMP5, VPS60; charged multivesicular body protein 5	GO:7034 vacuolar transport	HMMPfam:Snf7:PF03357
8370	scaffold_1	3233	7809	PRINTS:Proline rich extensin signature:PR01217						1	Not Essential	RHTO_05936	BLAST: galactosyltransferase domain protein [Rhizoctonia sol...			PRINTS:Proline rich extensin signature:PR01217
8371	scaffold_1	8155	10023	K15161: CCNC, SSN8; cyclin C		SSN8	CCNC	SSN8	CCNC	1	Not Essential	RHTO_05935	BLAST: cyclin-like protein [Laetiporus sulphureus 93-53]	K15161: CCNC, SSN8; cyclin C		HMMPfam:Cyclin, N-terminal domain:PF00134,SMART:domain present in cyclins, TFIIB and Retinoblastoma:SM00385,SUPERFAMILY::SSF47954
8372	scaffold_1	10225	11839	K00772: mtaP, MTAP; 5'-methylthioadenosine phosphorylase		MEU1	MTAP	MEU1	MTAP	1	Not Essential	RHTO_05934	BLAST: 5'-methylthioadenosine phosphorylase [Microbotryum ly...	K00772: mtaP, MTAP; 5'-methylthioadenosine phosphorylase	GO:3824 catalytic activity GO:9116 nucleoside metabolic process GO:16763 transferase activity, transferring pentosyl groups GO:4645 phosphorylase activity	HMMPfam:Phosphorylase superfamily:PF01048,ProSitePatterns:Purine and other phosphorylases family 2 signature.:PS01240,SUPERFAMILY::SSF53167,TIGRFAM:MTAP: methylthioadenosine phosphorylase:TIGR01694
8373	scaffold_1	12047	13694	SUPERFAMILY::SSF51695	S			AIM6		1	Not Essential	RHTO_05933	BLAST: ALTERED INHERITANCE OF MITOCHONDRIA PROTEIN 6 [Cerace...		GO:6629 lipid metabolic process GO:8081 phosphoric diester hydrolase activity	SUPERFAMILY::SSF51695
8374	scaffold_1	13861	19221	SUPERFAMILY::SSF47676						1	Not Essential	RHTO_05931			GO:3677 DNA binding GO:5634 nucleus GO:6351 transcription, DNA-templated	SUPERFAMILY::SSF47676
8375	scaffold_1	20174	22955	HMMPfam:LIM-domain binding protein:PF01803,PRINTS:Proline rich extensin signature:PR01217						1	Not Essential	RHTO_05930	BLAST: ferric reductase-like proteins [Moesziomyces antarcti...			HMMPfam:LIM-domain binding protein:PF01803,PRINTS:Proline rich extensin signature:PR01217
8376	scaffold_1	23178	26734	K01194: TREH, treA, treF; alpha,alpha-trehalase	S	ATH1	PGGHG	ATH1	PGGHG	1	Not Essential	RHTO_05929	BLAST: carbohydrate-binding module family 32 protein [Rh...	K01194: TREH, treA, treF; alpha,alpha-trehalase	GO:3824 catalytic activity GO:5975 carbohydrate metabolic process GO:30246 carbohydrate binding	HMMPfam:Glycosyl hydrolase family 65 central catalytic domain:PF03632,HMMPfam:Glycosyl hydrolase family 65, C-terminal domain:PF03633,HMMPfam:Glycosyl hydrolase family 65, N-terminal domain:PF03636,SUPERFAMILY::SSF48208,SUPERFAMILY::SSF49785,SUPERFAMILY::SSF74650
8377	scaffold_1	28711	29599							1	Not Essential	RHTO_05911
8378	scaffold_1	29867	30741		S					1	Not Essential	#N/A
8379	scaffold_1	31186	32050							1	Not Essential	RHTO_05927
8380	scaffold_1	32509	33351	K12757: MYL12; myosin regulatory light chain 12			MYL12B,MYL9,MYL12A	CMD1	MYL9	1	Not Essential	RHTO_05926	BLAST: calcium-binding EF-hand domain-containing protein [Ca...	K12757: MYL12; myosin regulatory light chain 12	GO:5509 calcium ion binding	HMMPfam:EF-hand domain:PF13405,ProSitePatterns:EF-hand calcium-binding domain.:PS00018,ProSiteProfiles:EF-hand calcium-binding domain profile.:PS50222,SMART:EF-hand, calcium binding motif:SM00054,SUPERFAMILY::SSF47473
8381	scaffold_1	33714	35045	BLAST: putative transmembrane protein [Rhizoctonia solani 123E]	S					1	Not Essential	RHTO_05925	BLAST: putative transmembrane protein [Rhizoctonia solani 123E]
8382	scaffold_1	36682	38243	K07199: PRKAB; 5'-AMP-activated protein kinase, regulatory beta subunit				SIP2		1	Not Essential	RHTO_05924	BLAST: carbohydrate-binding module family 48 protein [Mi...	K07199: PRKAB; 5'-AMP-activated protein kinase, regulatory beta subunit	GO:5515 protein binding	HMMPfam:5'-AMP-activated protein kinase beta subunit, interation domain:PF04739,SMART:5'-AMP-activated protein kinase beta subunit, interation domain:SM01010,SUPERFAMILY::SSF160219,SUPERFAMILY::SSF81296
8383	scaffold_1	39313	41292	K02321: POLA2; DNA polymerase alpha subunit B		POL12	POLA2	POL12	POLA2	1	Essential	RHTO_05923	BLAST: DNA polymerase alpha subunit B [Kwoniella mangrov...	K02321: POLA2; DNA polymerase alpha subunit B	GO:3677 DNA binding GO:3887 DNA-directed DNA polymerase activity GO:6260 DNA replication	HMMPfam:DNA polymerase alpha/epsilon subunit B:PF04042,HMMPfam:DNA polymerase alpha subunit B N-terminal:PF08418,PIRSF::PIRSF018300
8384	scaffold_1	41535	45882	K03407: cheA; two-component system, chemotaxis family, sensor kinase CheA				SLN1		3	Not Essential	RHTO_05922	BLAST: Two-component-like hybrid sensor histidine kinase 2 [...	K03407: cheA; two-component system, chemotaxis family, sensor kinase CheA	GO:160 phosphorelay signal transduction system GO:5515 protein binding GO:16310 phosphorylation GO:16772 transferase activity, transferring phosphorus-containing groups	HMMPfam:Response regulator receiver domain:PF00072,HMMPfam:Histidine kinase-, DNA gyrase B-, and HSP90-like ATPase:PF02518,HMMPfam:PAS fold:PF08447,PRINTS:Bacterial sensor protein C-terminal signature:PR00344,ProSiteProfiles:Histidine kinase domain profile.:PS50109,ProSiteProfiles:Response regulatory domain profile.:PS50110,ProSiteProfiles:PAS repeat profile.:PS50112,SMART:PAS domain:SM00091,SMAR…
8385	scaffold_1	48620	50142	K00856: E2.7.1.20, ADK; adenosine kinase	S	ADO1	ADK	ADO1	ADK	1	Not Essential	RHTO_05920	BLAST: adenosine kinase [Microbotryum lychnidis-dioicae p1A1...	K00856: E2.7.1.20, ADK; adenosine kinase	GO:4001 adenosine kinase activity GO:6166 purine ribonucleoside salvage GO:16773 phosphotransferase activity, alcohol group as acceptor	HMMPfam:pfkB family carbohydrate kinase:PF00294,PRINTS:Adenosine kinase signature:PR00989,ProSitePatterns:pfkB family of carbohydrate kinases signature 2.:PS00584,SUPERFAMILY::SSF53613
8386	scaffold_1	50473	51921	KOG1515: Arylacetamide deacetylase						1	Not Essential	#N/A	BLAST: alpha/beta-hydrolase [Calocera cornea HHB12733]	KOG1515: Arylacetamide deacetylase	GO:8152 metabolic process GO:16787 hydrolase activity	HMMPfam:alpha/beta hydrolase fold:PF07859,SUPERFAMILY::SSF53474
8387	scaffold_1	52301	54654	KOG1399: Flavin-containing monooxygenase						1	Not Essential	#N/A	BLAST: FAD/NAD(P)-binding domain-containing protein [Lepidop...	KOG1399: Flavin-containing monooxygenase		HMMPfam:Pyridine nucleotide-disulphide oxidoreductase:PF13738,SUPERFAMILY::SSF51905
8388	scaffold_1	55031	59299	KOG0519: Sensory transduction histidine kinase				SLN1		3	Not Essential	RHTO_05919	BLAST: Two-component-like hybrid sensor histidine kinase 2 [...	KOG0519: Sensory transduction histidine kinase	GO:160 phosphorelay signal transduction system GO:155 phosphorelay sensor kinase activity GO:7165 signal transduction GO:16020 membrane	HMMPfam:Response regulator receiver domain:PF00072,HMMPfam:His Kinase A (phospho-acceptor) domain:PF00512,HMMPfam:Histidine kinase-, DNA gyrase B-, and HSP90-like ATPase:PF02518,HMMPfam:PAS fold:PF08447,PRINTS:Bacterial sensor protein C-terminal signature:PR00344,ProSiteProfiles:Histidine kinase domain profile.:PS50109,ProSiteProfiles:Response regulatory domain profile.:PS50110,ProSiteProfiles:PA…
8389	scaffold_1	59520	60624	SUPERFAMILY::SSF51045						1	Not Essential	RHTO_05918	BLAST: WW domain [Xanthophyllomyces dendrorhous]		GO:5515 protein binding	SUPERFAMILY::SSF51045
8390	scaffold_1	61179	62127	SUPERFAMILY::SSF51045						1	Not Essential	#N/A	BLAST: WW domain [Xanthophyllomyces dendrorhous]		GO:5515 protein binding	SUPERFAMILY::SSF51045
8391	scaffold_1	62374	63560	K02938: RP-L8e, RPL8; large subunit ribosomal protein L8e		RPL2A,RPL2B	RPL8	RPL2B	RPL8	1	Essential	RHTO_05917	BLAST: 60S ribosomal protein L8 [Microbotryum lychnidis-dioi...	K02938: RP-L8e, RPL8; large subunit ribosomal protein L8e	GO:3735 structural constituent of ribosome GO:5622 intracellular GO:5840 ribosome GO:6412 translation	HMMPfam:Ribosomal Proteins L2, RNA binding domain:PF00181,HMMPfam:Ribosomal Proteins L2, C-terminal domain:PF03947,PIRSF::PIRSF002158,ProSitePatterns:Ribosomal protein L2 signature.:PS00467,SUPERFAMILY::SSF50104,SUPERFAMILY::SSF50249
8392	scaffold_1	64525	65394							1	Not Essential	RHTO_05916
8393	scaffold_1	66506	67548							1	Not Essential	RHTO_05915
8394	scaffold_1	68110	69853	K04499: RUVBL1, RVB1, INO80H; RuvB-like protein 1 (pontin 52)		RVB1	RUVBL1	RVB1	RUVBL	1	Essential	RHTO_05913	BLAST: RuvB-like helicase 1 [Microbotryum lychnidis-dioicae ...	K04499: RUVBL1, RVB1, INO80H; RuvB-like protein 1 (pontin 52)	GO:3678 DNA helicase activity GO:5524 ATP binding	HMMPfam:TIP49 C-terminus:PF06068,SMART:ATPases associated with a variety of cellular activities:SM00382,SUPERFAMILY::SSF52540
8395	scaffold_1	70303	72461	K00088: IMPDH, guaB; IMP dehydrogenase		YAR073W,IMD2,IMD3,IMD4	IMPDH1,IMPDH2	IMD4	IMPDH	1	Essential	RHTO_05912	BLAST: inosine-5'-monophosphate dehydrogenase IMD4 [Microbot...	K00088: IMPDH, guaB; IMP dehydrogenase	GO:3824 catalytic activity GO:55114 oxidation-reduction process GO:3938 IMP dehydrogenase activity GO:6164 purine nucleotide biosynthetic process	HMMPfam:IMP dehydrogenase / GMP reductase domain:PF00478,HMMPfam:CBS domain:PF00571,PIRSF::PIRSF000130,ProSitePatterns:IMP dehydrogenase / GMP reductase signature.:PS00487,ProSiteProfiles:CBS domain profile.:PS51371,SMART:Domain in cystathionine beta-synthase and other proteins.:SM00116,SUPERFAMILY::SSF51412,SUPERFAMILY::SSF54631,TIGRFAM:IMP_dehydrog: inosine-5'-monophosphate dehydrogenase:TIGR01…
8396	scaffold_1	72914	73928		S					1	Not Essential	#N/A
8397	scaffold_1	74095	74821	HMMPfam:Swi5:PF07061						1	Not Essential	RHTO_05910	BLAST: DNA repair protein SWI5 [Hypsizygus marmoreus]			HMMPfam:Swi5:PF07061
8398	scaffold_1	75069	76780	KOG2798: Putative trehalase	A	YMR209C		YNL092W	CARNM	1	Not Essential	RHTO_05909	BLAST: N2227-domain-containing protein [Obba rivulosa]	KOG2798: Putative trehalase		HMMPfam:N2227-like protein:PF07942,SUPERFAMILY::SSF53335
8399	scaffold_1	76865	77832	K01520: dut, DUT; dUTP pyrophosphatase		DUT1	DUT	DUT1	DUT	1	Not Essential	RHTO_05908	BLAST: dUTP pyrophosphatase [Metarhizium anisopliae]	K01520: dut, DUT; dUTP pyrophosphatase	GO:16787 hydrolase activity GO:46080 dUTP metabolic process GO:4170 dUTP diphosphatase activity	HMMPfam:dUTPase:PF00692,SUPERFAMILY::SSF51283,TIGRFAM:dut: dUTP diphosphatase:TIGR00576
8400	scaffold_1	78127	78849	HMMPfam:Pre-rRNA-processing protein TSR2:PF10273						1	Essential	#N/A	BLAST: pre-rRNA-processing protein TSR2 [Kwoniella heveanens...			HMMPfam:Pre-rRNA-processing protein TSR2:PF10273
8401	scaffold_1	79205	81384	HMMPfam:Myosin-binding striated muscle assembly central:PF11701,SUPERFAMILY::SSF48371		SHE4	UNC45A,UNC45B			1	Not Essential	#N/A	BLAST: ARM repeat-containing protein [Peniophora sp. CONT]		GO:5488 binding	HMMPfam:Myosin-binding striated muscle assembly central:PF11701,SUPERFAMILY::SSF48371
8402	scaffold_1	81530	84325	BLAST: proteophosphoglycan 5 [Moniliophthora roreri MCA ...	A					1	Not Essential	RHTO_05904	BLAST: proteophosphoglycan 5 [Moniliophthora roreri MCA ...
8403	scaffold_1	84983	86013	KOG1611: Predicted short chain-type dehydrogenase	S	YKL071W		YKL071W		7	Not Essential	RHTO_05903	BLAST: protein of glucose/ribitol dehydrogenase family [...	KOG1611: Predicted short chain-type dehydrogenase	GO:8152 metabolic process GO:16491 oxidoreductase activity	HMMPfam:short chain dehydrogenase:PF00106,PRINTS:Glucose/ribitol dehydrogenase family signature:PR00081,SUPERFAMILY::SSF51735
8404	scaffold_1	86184	90147	K00694: bcsA; cellulose synthase (UDP-forming)						1	Not Essential	RHTO_05902	BLAST: family 2 glycosyltransferase [Melampsora larici-p...	K00694: bcsA; cellulose synthase (UDP-forming)		HMMPfam:Glycosyltransferase like family 2:PF13641,SUPERFAMILY::SSF53448
8405	scaffold_1	90908	93083	HMMPfam:Variant SH3 domain:PF14604,ProSiteProfiles:Src homology 3 (SH3) domain profile.:PS50002,SMART:Src homology 3 domains:SM00326,SUPERFAMILY::SSF50044						1	Not Essential	RHTO_05901	BLAST: YALI0F25443p [Yarrowia lipolytica]		GO:5515 protein binding	HMMPfam:Variant SH3 domain:PF14604,ProSiteProfiles:Src homology 3 (SH3) domain profile.:PS50002,SMART:Src homology 3 domains:SM00326,SUPERFAMILY::SSF50044
8406	scaffold_1	93493	94436	HMMPfam:BTB/POZ domain:PF00651,ProSiteProfiles:BTB domain profile.:PS50097						1	Not Essential	RHTO_05900			GO:5515 protein binding	HMMPfam:BTB/POZ domain:PF00651,ProSiteProfiles:BTB domain profile.:PS50097
8407	scaffold_1	94865	95759	HMMPfam:BTB/POZ domain:PF00651,ProSiteProfiles:BTB domain profile.:PS50097,SUPERFAMILY::SSF54695						1	Not Essential	RHTO_05899			GO:5515 protein binding	HMMPfam:BTB/POZ domain:PF00651,ProSiteProfiles:BTB domain profile.:PS50097,SUPERFAMILY::SSF54695
8408	scaffold_1	96128	97227		S					1	Not Essential	RHTO_05898
8409	scaffold_1	97555	101757	K03125: TAF1; transcription initiation factor TFIID subunit 1		TAF1	TAF1,TAF1L	TAF1	TAF1L	1	Essential	RHTO_05897	BLAST: transcription initiation factor TFIID subunit 1 [...	K03125: TAF1; transcription initiation factor TFIID subunit 1		HMMPfam:Protein of unknown function (DUF3591):PF12157
8410	scaffold_1	101957	104570	K09494: CCT2; T-complex protein 1 subunit beta		CCT2	CCT2	CCT2	CCT2	1	Essential	RHTO_05896	BLAST: T-complex protein 1 subunit beta [Microbotryum lychni...	K09494: CCT2; T-complex protein 1 subunit beta	GO:5524 ATP binding GO:6457 protein folding GO:51082 unfolded protein binding	HMMPfam:TCP-1/cpn60 chaperonin family:PF00118,PRINTS:Tailless complex polypeptide 1 (chaperone) signature:PR00304,ProSitePatterns:Chaperonins TCP-1 signature 1.:PS00750,ProSitePatterns:Chaperonins TCP-1 signature 2.:PS00751,ProSitePatterns:Chaperonins TCP-1 signature 3.:PS00995,SUPERFAMILY::SSF48592,SUPERFAMILY::SSF52029,SUPERFAMILY::SSF54849,TIGRFAM:chap_CCT_beta: T-complex protein 1, beta subun…
8411	scaffold_1	104762	105972	K05609: UCHL3, YUH1; ubiquitin carboxyl-terminal hydrolase L3		YUH1	UCHL3	YUH1	UCHL3	1	Not Essential	RHTO_05895	BLAST: Yuh1p [Rhizophagus irregularis DAOM 197198w]	K05609: UCHL3, YUH1; ubiquitin carboxyl-terminal hydrolase L3	GO:4843 thiol-dependent ubiquitin-specific protease activity GO:5622 intracellular GO:6511 ubiquitin-dependent protein catabolic process	HMMPfam:Ubiquitin carboxyl-terminal hydrolase, family 1:PF01088,PRINTS:Ubiquitin C-terminal hydrolase (C12) family signature:PR00707,SUPERFAMILY::SSF54001
8412	scaffold_1	106197	108340							1	Not Essential	RHTO_05894
8413	scaffold_1	108511	110701	SUPERFAMILY::SSF51445						1	Not Essential	RHTO_05893	BLAST: glycoside hydrolase family 5 protein [Mixia osmun...			SUPERFAMILY::SSF51445
8414	scaffold_1	111074	114249	HMMPfam:Protein of unknown function (DUF3292):PF11696						1	Not Essential	RHTO_05892	BLAST: conserved expressed protein [Cryptococcus neoformans ...			HMMPfam:Protein of unknown function (DUF3292):PF11696
8415	scaffold_1	114589	115599	HMMPfam:Serine hydrolase (FSH1):PF03959,SUPERFAMILY::SSF53474						1	Not Essential	RHTO_05891	BLAST: Phospholipase/carboxyhydrolase [Xanthophyllomyces den...			HMMPfam:Serine hydrolase (FSH1):PF03959,SUPERFAMILY::SSF53474
8416	scaffold_1	116348	117395	HMMPfam:Serine hydrolase (FSH1):PF03959,SUPERFAMILY::SSF53474						1	Not Essential	RHTO_05890	BLAST: Phospholipase/carboxyhydrolase [Xanthophyllomyces den...			HMMPfam:Serine hydrolase (FSH1):PF03959,SUPERFAMILY::SSF53474
8417	scaffold_1	117701	118562	K03133: TAF9B, TAF9; transcription initiation factor TFIID subunit 9B	S	TAF9	TAF9B,TAF9	TAF9	TAF9	1	Not Essential	RHTO_05889	BLAST: transcription initiation factor TFIID subunit 9 [...	K03133: TAF9B, TAF9; transcription initiation factor TFIID subunit 9B	GO:6352 DNA-templated transcription, initiation GO:46982 protein heterodimerization activity	HMMPfam:Transcription initiation factor IID, 31kD subunit:PF02291,SUPERFAMILY::SSF47113
8418	scaffold_1	118975	119840	KOG1611: Predicted short chain-type dehydrogenase	S	YKL071W		YKL071W		7	Not Essential	RHTO_05888	BLAST: protein of glucose/ribitol dehydrogenase family [...	KOG1611: Predicted short chain-type dehydrogenase	GO:8152 metabolic process GO:16491 oxidoreductase activity	HMMPfam:short chain dehydrogenase:PF00106,PRINTS:Glucose/ribitol dehydrogenase family signature:PR00081,ProSitePatterns:Short-chain dehydrogenases/reductases family signature.:PS00061,SUPERFAMILY::SSF51735
8419	scaffold_1	120072	126065	K10392: KIF1; kinesin family member 1			KIF1A,KIF1B,KIF1C	KIP3	KIF1B	1	Not Essential	RHTO_05887	BLAST: kinesin-domain-containing protein [Obba rivulosa]	K10392: KIF1; kinesin family member 1	GO:3777 microtubule motor activity GO:5524 ATP binding GO:7018 microtubule-based movement GO:8017 microtubule binding	HMMPfam:PH domain:PF00169,HMMPfam:Kinesin motor domain:PF00225,HMMPfam:Kinesin protein 1B:PF12423,HMMPfam:Kinesin protein:PF12473,PRINTS:Kinesin heavy chain signature:PR00380,ProSitePatterns:Kinesin motor domain signature.:PS00411,ProSiteProfiles:PH domain profile.:PS50003,ProSiteProfiles:Kinesin motor domain profile.:PS50067,SMART:Kinesin motor, catalytic domain. ATPase.:SM00129,SMART:Pleckstrin…
8420	scaffold_1	126119	126700							1	Not Essential	#N/A
8421	scaffold_1	126911	127593	K03014: RPB6, POLR2F; DNA-directed RNA polymerases I, II, and III subunit RPABC2		RPO26	POLR2F	RPO26	POLR2	1	Essential	RHTO_05886	BLAST: dna-directed rna polymerases and iii polypeptide [Cer...	K03014: RPB6, POLR2F; DNA-directed RNA polymerases I, II, and III subunit RPABC2	GO:3677 DNA binding GO:3899 DNA-directed RNA polymerase activity GO:6351 transcription, DNA-templated	HMMPfam:RNA polymerase Rpb6:PF01192,ProSitePatterns:RNA polymerases K / 14 to 18 Kd subunits signature.:PS01111,SUPERFAMILY::SSF63562
8422	scaffold_1	128047	129356	KOG1505: Lysophosphatidic acid acyltransferase LPAAT and related acyltransferases	A	CST26,YDR018C	LCLAT1	CST26	LCLAT	2	Not Essential	RHTO_05885	BLAST: acyltransferase-domain-containing protein [Laetiporus...	KOG1505: Lysophosphatidic acid acyltransferase LPAAT and related acyltransferases	GO:8152 metabolic process GO:16746 transferase activity, transferring acyl groups	HMMPfam:Acyltransferase:PF01553,SMART:Phosphate acyltransferases:SM00563,SUPERFAMILY::SSF69593
8423	scaffold_1	129465	130938	HMMPfam:Endonuclease/Exonuclease/phosphatase family:PF03372,SUPERFAMILY::SSF56219	A					1	Not Essential	RHTO_05884	BLAST: DNase I-like protein [Fibulorhizoctonia sp. CBS 109695]			HMMPfam:Endonuclease/Exonuclease/phosphatase family:PF03372,SUPERFAMILY::SSF56219
8424	scaffold_1	131074	133280	K09499: CCT7; T-complex protein 1 subunit eta		CCT7	CCT7	CCT7	CCT7	1	Essential	RHTO_05883	BLAST: T-complex protein 1 subunit eta [Microbotryum lychnid...	K09499: CCT7; T-complex protein 1 subunit eta	GO:5524 ATP binding GO:6457 protein folding GO:51082 unfolded protein binding	HMMPfam:TCP-1/cpn60 chaperonin family:PF00118,PRINTS:Tailless complex polypeptide 1 (chaperone) signature:PR00304,ProSitePatterns:Chaperonins TCP-1 signature 2.:PS00751,ProSitePatterns:Chaperonins TCP-1 signature 3.:PS00995,SUPERFAMILY::SSF48592,SUPERFAMILY::SSF52029,SUPERFAMILY::SSF54849,TIGRFAM:chap_CCT_eta: T-complex protein 1, eta subunit:TIGR02345
8425	scaffold_1	133642	138012	K15176: CTR9; RNA polymerase-associated protein CTR9		CTR9	CTR9	CTR9	CTR9	1	Essential	RHTO_05882	BLAST: RNA polymerase II-associated protein [Trametes ve...	K15176: CTR9; RNA polymerase-associated protein CTR9	GO:5515 protein binding	HMMPfam:Tetratricopeptide repeat:PF00515,HMMPfam:TPR repeat:PF13414,ProSiteProfiles:TPR repeat profile.:PS50005,ProSiteProfiles:TPR repeat region circular profile.:PS50293,SMART:Tetratricopeptide repeats:SM00028,SUPERFAMILY::SSF48452
8426	scaffold_1	138676	140962	HMMPfam:Arrestin (or S-antigen), N-terminal domain:PF00339,SUPERFAMILY::SSF81296						1	Not Essential	RHTO_05881				HMMPfam:Arrestin (or S-antigen), N-terminal domain:PF00339,SUPERFAMILY::SSF81296
8427	scaffold_1	141223	142116							1	Not Essential	RHTO_05880
8428	scaffold_1	142423	142761							1	Not Essential	RHTO_05879
8429	scaffold_1	143371	144965	SUPERFAMILY::SSF52047						1	Not Essential	RHTO_05878				SUPERFAMILY::SSF52047
8430	scaffold_1	145631	146829	HMMPfam:HPP family:PF04982						1	Not Essential	RHTO_05877	BLAST: HPP-domain-containing protein [Peniophora sp. CONT]			HMMPfam:HPP family:PF04982
8431	scaffold_1	147081	148199	K01800: maiA, GSTZ1; maleylacetoacetate isomerase					GSTO1	1	Not Essential	RHTO_05876	BLAST: glutathione S-transferase C-terminal-like protein [Ne...	K01800: maiA, GSTZ1; maleylacetoacetate isomerase	GO:5515 protein binding GO:4364 glutathione transferase activity GO:5737 cytoplasm GO:8152 metabolic process	HMMPfam:Glutathione S-transferase, C-terminal domain:PF13410,HMMPfam:Glutathione S-transferase, N-terminal domain:PF13417,PRINTS:Omega-class glutathione S-transferase signature:PR01625,ProSiteProfiles:Soluble glutathione S-transferase N-terminal domain profile.:PS50404,ProSiteProfiles:Soluble glutathione S-transferase C-terminal domain profile.:PS50405,SUPERFAMILY::SSF47616,SUPERFAMILY::SSF52833
8432	scaffold_1	148573	150625	HMMPfam:Transcription initiation factor TFIID component TAF4 family:PF05236						1	Essential	#N/A	BLAST: Transcription initiation factor TFIID subunit 4 [...		GO:5669 transcription factor TFIID complex GO:6352 DNA-templated transcription, initiation	HMMPfam:Transcription initiation factor TFIID component TAF4 family:PF05236
8433	scaffold_1	150773	154577	K12882: NCBP1, CBP80; nuclear cap-binding protein subunit 1		STO1	NCBP1	STO1	NCBP1	1	Not Essential	RHTO_05874	BLAST: nuclear cap-binding complex, subunit NCBP1/CBP80 [Moe...	K12882: NCBP1, CBP80; nuclear cap-binding protein subunit 1	GO:16070 RNA metabolic process GO:5488 binding	HMMPfam:MIF4G like:PF09088,HMMPfam:MIF4G like:PF09090,SUPERFAMILY::SSF48371
8434	scaffold_1	154666	156000	K15118: SLC25A38; solute carrier family 25, member 38		YDL119C	SLC25A38	YDL119C	SLC25	1	Not Essential	RHTO_05873	BLAST: solute carrier family 25, member 38 [Cryptococcus gat...	K15118: SLC25A38; solute carrier family 25, member 38		HMMPfam:Mitochondrial carrier protein:PF00153,ProSiteProfiles:Solute carrier (Solcar) repeat profile.:PS50920,SUPERFAMILY::SSF103506
8435	scaffold_1	156273	158120	K05864: PPID, CYPD; peptidyl-prolyl isomerase D		CPR6	PPID	CPR6	PPID	1	Not Essential	RHTO_05872	BLAST: peptidyl-prolyl isomerase D (cyclophilin D) [Rhod...	K05864: PPID, CYPD; peptidyl-prolyl isomerase D	GO:413 protein peptidyl-prolyl isomerization GO:3755 peptidyl-prolyl cis-trans isomerase activity GO:6457 protein folding GO:5515 protein binding	HMMPfam:Cyclophilin type peptidyl-prolyl cis-trans isomerase/CLD:PF00160,HMMPfam:Tetratricopeptide repeat:PF00515,PRINTS:Cyclophilin peptidyl-prolyl cis-trans isomerase signature:PR00153,ProSitePatterns:Cyclophilin-type peptidyl-prolyl cis-trans isomerase signature.:PS00170,ProSiteProfiles:Cyclophilin-type peptidyl-prolyl cis-trans isomerase domain profile.:PS50072,SMART:Tetratricopeptide repeats…
8436	scaffold_1	158685	163751	K12599: SKI2, SKIV2L; antiviral helicase SKI2		MTR4,SKI2	SKIV2L,SKIV2L2	SKI2	SKIV2	3	Not Essential	RHTO_05871	BLAST: antiviral helicase [Punctularia strigosozonata HH...	K12599: SKI2, SKIV2L; antiviral helicase SKI2	GO:3676 nucleic acid binding GO:5524 ATP binding GO:16818 hydrolase activity, acting on acid anhydrides, in phosphorus-containing anhydrides GO:16817 hydrolase activity, acting on acid anhydrides	HMMPfam:DEAD/DEAH box helicase:PF00270,HMMPfam:Helicase conserved C-terminal domain:PF00271,HMMPfam:DSHCT (NUC185) domain:PF08148,HMMPfam:rRNA-processing arch domain:PF13234,PIRSF::PIRSF005198,ProSiteProfiles:Superfamilies 1 and 2 helicase ATP-binding type-1 domain profile.:PS51192,ProSiteProfiles:Superfamilies 1 and 2 helicase C-terminal domain profile.:PS51194,SMART:DEAD-like helicases superfam…
8437	scaffold_1	163948	165826	K03029: PSMD4, RPN10; 26S proteasome regulatory subunit N10		RPN10	PSMD4	RPN10	PSMD4	1	Not Essential	RHTO_05870	BLAST: probable 26S proteasome regulatory subunit Rpn10 [Spo...	K03029: PSMD4, RPN10; 26S proteasome regulatory subunit N10		HMMPfam:Ubiquitin interaction motif:PF02809,HMMPfam:von Willebrand factor type A domain:PF13519,ProSiteProfiles:VWFA domain profile.:PS50234,ProSiteProfiles:Ubiquitin-interacting motif (UIM) repeat profile.:PS50330,SMART:von Willebrand factor (vWF) type A domain:SM00327,SMART:Ubiquitin-interacting motif.:SM00726,SUPERFAMILY::SSF53300
8438	scaffold_1	166029	167085	HMMPfam:Membrane-associating domain:PF01284	A					1	Not Essential	RHTO_05869	BLAST: Marvel domain [Xanthophyllomyces dendrorhous]		GO:16020 membrane	HMMPfam:Membrane-associating domain:PF01284
8439	scaffold_1	167576	168117	HMMPfam:YABBY protein:PF04690,SUPERFAMILY::SSF47095						1	Not Essential	RHTO_05868	BLAST: YABBY protein [Rhizoctonia solani AG-3 Rhs1AP]			HMMPfam:YABBY protein:PF04690,SUPERFAMILY::SSF47095
8440	scaffold_1	168332	168818	BLAST: apses-domain-containing protein [Moesziomyces ant...	S					1	Not Essential	RHTO_05867	BLAST: apses-domain-containing protein [Moesziomyces ant...
8441	scaffold_1	169827	173814	K00698: CHS1; chitin synthase		CHS2,CHS1		CHS1		4	Not Essential	RHTO_06603	BLAST: chitin synthase [Lentinula edodes]	K00698: CHS1; chitin synthase	GO:4100 chitin synthase activity GO:6031 chitin biosynthetic process	HMMPfam:Chitin synthase:PF01644,HMMPfam:Chitin synthase:PF03142,HMMPfam:Chitin synthase N-terminal:PF08407,SUPERFAMILY::SSF103473,SUPERFAMILY::SSF53448
8442	scaffold_1	174089	180350	KOG3600: Thyroid hormone receptor-associated protein complex, subunit TRAP240						1	Not Essential	RHTO_06604	BLAST: Mediator complex, subunit Med13 [Xanthophyllomyces de...	KOG3600: Thyroid hormone receptor-associated protein complex, subunit TRAP240	GO:1104 RNA polymerase II transcription cofactor activity GO:6357 regulation of transcription from RNA polymerase II promoter GO:16592 mediator complex	HMMPfam:Mediator complex subunit 13 C-terminal:PF06333
8443	scaffold_1	180761	182108	K00606: panB; 3-methyl-2-oxobutanoate hydroxymethyltransferase		ECM31		ECM31		1	Not Essential	RHTO_06605	BLAST: Catalytic activity: A.nidulans panB converts 5 [Rhodo...	K00606: panB; 3-methyl-2-oxobutanoate hydroxymethyltransferase	GO:3864 3-methyl-2-oxobutanoate hydroxymethyltransferase activity GO:15940 pantothenate biosynthetic process GO:3824 catalytic activity	HMMPfam:Ketopantoate hydroxymethyltransferase:PF02548,SUPERFAMILY::SSF51621,TIGRFAM:panB: 3-methyl-2-oxobutanoate hydroxymethyltransferase:TIGR00222
8444	scaffold_1	182247	184330	K18164: NDUFAF7; NADH dehydrogenase [ubiquinone] 1 alpha subcomplex assembly factor 7			NDUFAF7		NDUFA	1	Essential	RHTO_06606	BLAST: DUF185-domain-containing protein [Obba rivulosa]	K18164: NDUFAF7; NADH dehydrogenase [ubiquinone] 1 alpha subcomplex assembly factor 7		HMMPfam:Putative S-adenosyl-L-methionine-dependent methyltransferase:PF02636,SUPERFAMILY::SSF53335
8445	scaffold_1	184388	185510	K13121: FRA10AC1; protein FRA10AC1			FRA10AC1		FRA10	1	Not Essential	RHTO_06607	BLAST: protein fra10ac1 [Moniliophthora roreri MCA 2997]	K13121: FRA10AC1; protein FRA10AC1		HMMPfam:Folate-sensitive fragile site protein Fra10Ac1:PF09725
8446	scaffold_1	185623	186207	HMMPfam:NADH-ubiquinone oxidoreductase B15 subunit (NDUFB4):PF07225						1	Essential	RHTO_06608	BLAST: nadh-ubiquinone oxidoreductase subunit [Melanopsichiu...		GO:5739 mitochondrion GO:8137 NADH dehydrogenase (ubiquinone) activity	HMMPfam:NADH-ubiquinone oxidoreductase B15 subunit (NDUFB4):PF07225
8447	scaffold_1	186706	188932	K04906: KCNH3; potassium voltage-gated channel Eag-related subfamily H member 3					KCNH3	1	Not Essential	RHTO_06609	BLAST: Phototropin-1A [Wallemia ichthyophaga EXF-994]	K04906: KCNH3; potassium voltage-gated channel Eag-related subfamily H member 3	GO:4871 signal transducer activity GO:7165 signal transduction	HMMPfam:PAS domain:PF13426,ProSiteProfiles:PAS repeat profile.:PS50112,SUPERFAMILY::SSF55785,TIGRFAM:sensory_box: PAS domain S-box protein:TIGR00229
8448	scaffold_1	189215	191649	K04911: KCNH8; potassium voltage-gated channel Eag-related subfamily H member 8					KCNH8	1	Not Essential	RHTO_06610	BLAST: Phototropin-1A [Wallemia ichthyophaga EXF-994]	K04911: KCNH8; potassium voltage-gated channel Eag-related subfamily H member 8	GO:4871 signal transducer activity GO:7165 signal transduction	HMMPfam:PAS domain:PF13426,ProSiteProfiles:PAS repeat profile.:PS50112,SUPERFAMILY::SSF55785,TIGRFAM:sensory_box: PAS domain S-box protein:TIGR00229
8449	scaffold_1	191913	194364	K12176: COPS2, CSN2, TRIP15; COP9 signalosome complex subunit 2			COPS2	RPN6	COPS2	1	Not Essential	RHTO_06611	BLAST: proteasome regulatory particle lid subunit RPN6 [Rhiz...	K12176: COPS2, CSN2, TRIP15; COP9 signalosome complex subunit 2	GO:5515 protein binding	HMMPfam:PCI domain:PF01399,SMART:motif in proteasome subunits, Int-6, Nip-1 and TRIP-15:SM00088,SMART:PCI/PINT associated module:SM00753,SUPERFAMILY::SSF46785
8450	scaffold_1	194842	197479	KOG0519: Sensory transduction histidine kinase						3	Not Essential	#N/A	BLAST: Two-component-like hybrid sensor histidine kinase 2 [...	KOG0519: Sensory transduction histidine kinase	GO:4871 signal transducer activity GO:7165 signal transduction	HMMPfam:Histidine kinase-, DNA gyrase B-, and HSP90-like ATPase:PF02518,HMMPfam:PAS fold:PF08448,HMMPfam:PAS domain:PF13188,ProSiteProfiles:Histidine kinase domain profile.:PS50109,SMART:Motif C-terminal to PAS motifs (likely to contribute to PAS structural domain):SM00086,SMART:PAS domain:SM00091,SUPERFAMILY::SSF47384,SUPERFAMILY::SSF55785,SUPERFAMILY::SSF55874,TIGRFAM:sensory_box: PAS domain S-…
8451	scaffold_1	197528	201315							1	Not Essential	RHTO_07256
8452	scaffold_1	201823	202716	K01522: FHIT; bis(5'-adenosyl)-triphosphatase		HNT2	FHIT	HNT2	FHIT	1	Not Essential	RHTO_07257	BLAST: YALIA101S02e02564g1_1 [Yarrowia lipolytica]	K01522: FHIT; bis(5'-adenosyl)-triphosphatase	GO:3824 catalytic activity	HMMPfam:HIT domain:PF01230,ProSitePatterns:HIT domain signature.:PS00892,ProSiteProfiles:HIT domain profile.:PS51084,SUPERFAMILY::SSF54197
8453	scaffold_1	203010	204516	BLAST: glutamine synthetase [Sanghuangporus baumii]						1	Not Essential	RHTO_07258	BLAST: glutamine synthetase [Sanghuangporus baumii]
8454	scaffold_1	204818	206685	K01452: E3.5.1.41; chitin deacetylase	S	CDA1		CDA1		1	Not Essential	RHTO_07259		K01452: E3.5.1.41; chitin deacetylase	GO:5975 carbohydrate metabolic process GO:16810 hydrolase activity, acting on carbon-nitrogen (but not peptide) bonds GO:3824 catalytic activity	HMMPfam:Polysaccharide deacetylase:PF01522,ProSiteProfiles:NodB homology domain profile.:PS51677,SUPERFAMILY::SSF88713
8455	scaffold_1	207025	210193	BLAST: HAP1, N-terminal [Xanthophyllomyces dendrorhous]						1	Not Essential	RHTO_07260	BLAST: HAP1, N-terminal [Xanthophyllomyces dendrorhous]
8456	scaffold_1	210659	212272	K17361: ACOT9; acyl-coenzyme A thioesterase 9			ACOT9		ACOT9	1	Not Essential	RHTO_07261	BLAST: Thioesterase/thiol ester dehydrase-isomerase [Tra...	K17361: ACOT9; acyl-coenzyme A thioesterase 9		SUPERFAMILY::SSF54637
8457	scaffold_1	213359	214966	HMMPfam:Polysaccharide deacetylase:PF01522,ProSiteProfiles:NodB homology domain profile.:PS51677,SUPERFAMILY::SSF88713	S			CDA1		1	Not Essential	RHTO_07262			GO:5975 carbohydrate metabolic process GO:16810 hydrolase activity, acting on carbon-nitrogen (but not peptide) bonds GO:3824 catalytic activity	HMMPfam:Polysaccharide deacetylase:PF01522,ProSiteProfiles:NodB homology domain profile.:PS51677,SUPERFAMILY::SSF88713
8458	scaffold_1	215330	215955		A					1	Not Essential	RHTO_07263
8459	scaffold_1	216175	216894	HMMPfam:Domain of unknown function (DUF4604):PF15377						1	Not Essential	RHTO_07264				HMMPfam:Domain of unknown function (DUF4604):PF15377
8460	scaffold_1	217373	218871	KOG2914: Predicted haloacid-halidohydrolase and related hydrolases				DOG2		1	Not Essential	RHTO_07265	BLAST: phosphatase [Kwoniella bestiolae CBS 10118]	KOG2914: Predicted haloacid-halidohydrolase and related hydrolases	GO:8152 metabolic process GO:16787 hydrolase activity	HMMPfam:Haloacid dehalogenase-like hydrolase:PF13419,SUPERFAMILY::SSF56784,TIGRFAM:HAD-SF-IA-v3: HAD hydrolase, family IA, variant 3:TIGR01509
8461	scaffold_1	219909	221427	ProSiteProfiles:BTB domain profile.:PS50097						1	Not Essential	RHTO_07266			GO:5515 protein binding	ProSiteProfiles:BTB domain profile.:PS50097
8462	scaffold_1	221579	223787	KOG0255: Synaptic vesicle transporter SVOP and related transporters (major facilitator superfamily)				QDR3		2	Not Essential	RHTO_07267	BLAST: MFS general substrate transporter [Mycena chlorophos]	KOG0255: Synaptic vesicle transporter SVOP and related transporters (major facilitator superfamily)	GO:16021 integral component of membrane GO:55085 transmembrane transport	HMMPfam:Major Facilitator Superfamily:PF07690,SUPERFAMILY::SSF103473
8463	scaffold_1	224693	228325	K14408: CSTF3, RNA14; cleavage stimulation factor subunit 3		RNA14	CSTF3	RNA14	CSTF3	1	Essential	RHTO_07268		K14408: CSTF3, RNA14; cleavage stimulation factor subunit 3	GO:5622 intracellular GO:6396 RNA processing GO:5634 nucleus GO:6397 mRNA processing	HMMPfam:HAT (Half-A-TPR) repeat:PF02184,HMMPfam:Suppressor of forked protein (Suf):PF05843,SMART:HAT (Half-A-TPR) repeats:SM00386,SUPERFAMILY::SSF48452
8464	scaffold_1	228445	229589	KOG4031: Vesicle coat protein clathrin, light chain		CLC1				1	Essential	RHTO_07269	BLAST: Clathrin light chain [Grifola frondosa]	KOG4031: Vesicle coat protein clathrin, light chain	GO:5198 structural molecule activity GO:6886 intracellular protein transport GO:16192 vesicle-mediated transport GO:30130 clathrin coat of trans-Golgi network vesicle	HMMPfam:Clathrin light chain:PF01086
8465	scaffold_1	229785	233167	KOG2234: Predicted UDP-galactose transporter	S				SLC35	1	Not Essential	RHTO_07270	BLAST: udp-galactose transporter [Moniliophthora roreri ...	KOG2234: Predicted UDP-galactose transporter	GO:139 Golgi membrane GO:5351 sugar:proton symporter activity GO:8643 carbohydrate transport GO:16021 integral component of membrane	HMMPfam:Exostosin family:PF03016,HMMPfam:Nucleotide-sugar transporter:PF04142,SUPERFAMILY::SSF103481,TIGRFAM:nst: UDP-galactose transporter:TIGR00803
8466	scaffold_1	233874	234659		S					1	Not Essential	RHTO_07271
8467	scaffold_1	235594	240654	HMMPfam:Fungal cellulose binding domain:PF00734,HMMPfam:GlcNAc-PI de-N-acetylase:PF02585,ProSitePatterns:CBM1 (carbohydrate binding type-1) domain signature.:PS00562,ProSiteProfiles:Coagulation factors 5/8 type C domain (FA58C) profile.:PS50022,ProSiteProfiles:CBM1 (carbohydrate binding type-1) domain profile.:PS51164,SMART:Fungal-type cellulose-binding domain:SM00236,SUPERFAMILY::SSF102588,SUPER…	S					2	Not Essential	RHTO_07272	BLAST: GlcNAc-PI de-N-acetylase [Aspergillus parasiticus SU-1]		GO:4553 hydrolase activity, hydrolyzing O-glycosyl compounds GO:5576 extracellular region GO:5975 carbohydrate metabolic process GO:30248 cellulose binding	HMMPfam:Fungal cellulose binding domain:PF00734,HMMPfam:GlcNAc-PI de-N-acetylase:PF02585,ProSitePatterns:CBM1 (carbohydrate binding type-1) domain signature.:PS00562,ProSiteProfiles:Coagulation factors 5/8 type C domain (FA58C) profile.:PS50022,ProSiteProfiles:CBM1 (carbohydrate binding type-1) domain profile.:PS51164,SMART:Fungal-type cellulose-binding domain:SM00236,SUPERFAMILY::SSF102588,SUPER…
8468	scaffold_1	241337	243142	K03686: dnaJ; molecular chaperone DnaJ		MDJ1	DNAJA3	YDJ1	DNAJA	1	Essential	RHTO_07273	BLAST: DnaJ protein [Coprinopsis cinerea okayama7#130]	K03686: dnaJ; molecular chaperone DnaJ	GO:31072 heat shock protein binding GO:51082 unfolded protein binding GO:6457 protein folding	HMMPfam:DnaJ domain:PF00226,HMMPfam:DnaJ central domain:PF00684,HMMPfam:DnaJ C terminal domain:PF01556,PRINTS:DnaJ domain signature:PR00625,ProSitePatterns:Nt-dnaJ domain signature.:PS00636,ProSiteProfiles:dnaJ domain profile.:PS50076,ProSiteProfiles:Zinc finger CR-type profile.:PS51188,SMART:DnaJ molecular chaperone homology domain:SM00271,SUPERFAMILY::SSF46565,SUPERFAMILY::SSF49493,SUPERFAMILY:…
8469	scaffold_1	243748	246867	K18719: NUP82; nucleoporin NUP82						1	Essential	RHTO_07274	BLAST: Nucleoporin nup82 [Leucoagaricus sp. SymC.cos]	K18719: NUP82; nucleoporin NUP82		HMMPfam:Nuclear pore component:PF10168
8470	scaffold_1	247531	248783	HMMPfam:PQ loop repeat:PF04193,SMART:Repeated motif present between transmembrane helices in cystinosin, yeast ERS1p, mannose-P-dolichol utilization defect 1, and other hypothetical proteins.:SM00679	A			YDR090C		1	Not Essential	#N/A	BLAST: PQ-loop-domain-containing protein [Obba rivulosa]			HMMPfam:PQ loop repeat:PF04193,SMART:Repeated motif present between transmembrane helices in cystinosin, yeast ERS1p, mannose-P-dolichol utilization defect 1, and other hypothetical proteins.:SM00679
8471	scaffold_1	248905	249863							1	Not Essential	#N/A
8472	scaffold_1	250227	251681		A					1	Not Essential	RHTO_07276
8473	scaffold_1	251697	252245	K08504: BET1; blocked early in transport 1		BET1		BET1		1	Essential	RHTO_07277	BLAST: SNARE domain-containing protein [Rhizoctonia solani A...	K08504: BET1; blocked early in transport 1	GO:5515 protein binding	HMMPfam:SNARE domain:PF05739,ProSiteProfiles:t-SNARE coiled-coil homology domain profile.:PS50192,SMART:Helical region found in SNAREs:SM00397,SUPERFAMILY::SSF58038
8474	scaffold_1	252623	256756	K15201: GTP3C3, TFC4; general transcription factor 3C polypeptide 3 (transcription factor C subunit 4)		TFC4	GTF3C3	TFC4	GTF3C	1	Essential	RHTO_07278	BLAST: TPR-like protein [Neolentinus lepideus HHB14362 ss-1]	K15201: GTP3C3, TFC4; general transcription factor 3C polypeptide 3 (transcription factor C subunit 4)	GO:5515 protein binding	HMMPfam:Tetratricopeptide repeat:PF00515,HMMPfam:Tetratricopeptide repeat:PF13371,HMMPfam:TPR repeat:PF13414,HMMPfam:Tetratricopeptide repeat:PF13432,ProSiteProfiles:TPR repeat profile.:PS50005,ProSiteProfiles:TPR repeat region circular profile.:PS50293,SMART:Tetratricopeptide repeats:SM00028,SUPERFAMILY::SSF48452
8475	scaffold_1	257033	257891	K08592: SENP1; sentrin-specific protease 1		ULP1	SENP1	ULP1	SENP1	1	Not Essential	#N/A	BLAST: cysteine proteinase [Sistotremastrum suecicum HHB1020...	K08592: SENP1; sentrin-specific protease 1	GO:6508 proteolysis GO:8234 cysteine-type peptidase activity	HMMPfam:Ulp1 protease family, C-terminal catalytic domain:PF02902,ProSiteProfiles:Ubiquitin-like protease family profile.:PS50600,SUPERFAMILY::SSF54001
8476	scaffold_1	258330	258956							1	Not Essential	#N/A
8477	scaffold_1	259065	259869							1	Not Essential	RHTO_07279
8478	scaffold_1	260137	260817	KOG3399: Predicted Yippee-type zinc-binding protein		MOH1	YPEL1,YPEL2,YPEL3,YPEL4	MOH1	YPEL1	2	Not Essential	RHTO_07280	BLAST: peptidylprolyl isomerase [Puccinia graminis f. sp...	KOG3399: Predicted Yippee-type zinc-binding protein		HMMPfam:Yippee zinc-binding/DNA-binding /Mis18, centromere assembly:PF03226
8479	scaffold_1	260930	263760	KOG0254: Predicted transporter (major facilitator superfamily)				VBA2		1	Not Essential	RHTO_07281	BLAST: MFS transporter [Rhizoctonia solani AG-3 Rhs1AP]	KOG0254: Predicted transporter (major facilitator superfamily)	GO:16021 integral component of membrane GO:55085 transmembrane transport	HMMPfam:Major Facilitator Superfamily:PF07690,PRINTS:Tetracycline resistance protein TetB signature:PR01036,ProSiteProfiles:Major facilitator superfamily (MFS) profile.:PS50850,SUPERFAMILY::SSF103473
8480	scaffold_1	264157	266973	K10899: RECQL; ATP-dependent DNA helicase Q1			RECQL	SGS1	RECQL	1	Not Essential	RHTO_07282	BLAST: ATP-dependent DNA helicase [Calocera cornea HHB12733]	K10899: RECQL; ATP-dependent DNA helicase Q1	GO:3676 nucleic acid binding GO:5524 ATP binding GO:8026 ATP-dependent helicase activity GO:6310 DNA recombination	HMMPfam:DEAD/DEAH box helicase:PF00270,HMMPfam:Helicase conserved C-terminal domain:PF00271,ProSitePatterns:DEAH-box subfamily ATP-dependent helicases signature.:PS00690,ProSiteProfiles:Superfamilies 1 and 2 helicase ATP-binding type-1 domain profile.:PS51192,ProSiteProfiles:Superfamilies 1 and 2 helicase C-terminal domain profile.:PS51194,SMART:DEAD-like helicases superfamily:SM00487,SMART:helic…
8481	scaffold_1	267088	267405	KOG0209: P-type ATPase				SPF1		1	Not Essential	#N/A	BLAST: Endoplasmic reticulum Ca-transporting P-type ATPase [...	KOG0209: P-type ATPase		SUPERFAMILY::SSF81665
8482	scaffold_1	267754	270066	K10862: TDP1; tyrosyl-DNA phosphodiesterase 1					TDP1	1	Not Essential	#N/A	BLAST: Endoplasmic reticulum Ca-transporting P-type ATPase [...	K10862: TDP1; tyrosyl-DNA phosphodiesterase 1	GO:5634 nucleus GO:6281 DNA repair GO:8081 phosphoric diester hydrolase activity	HMMPfam:Tyrosyl-DNA phosphodiesterase:PF06087,ProSiteProfiles:Ubiquitin-interacting motif (UIM) repeat profile.:PS50330,SUPERFAMILY::SSF56024
8483	scaffold_1	270395	274744	K14950: ATP13A1; cation-transporting ATPase 13A1		SPF1	ATP13A1	SPF1	ATP13	1	Not Essential	RHTO_07284	BLAST: Endoplasmic reticulum Ca-transporting P-type ATPase [...	K14950: ATP13A1; cation-transporting ATPase 13A1	GO:166 nucleotide binding GO:46872 metal ion binding GO:16021 integral component of membrane GO:6812 cation transport	HMMPfam:E1-E2 ATPase:PF00122,HMMPfam:haloacid dehalogenase-like hydrolase:PF12710,PRINTS:P-type cation-transporting ATPase superfamily signature:PR00119,ProSitePatterns:E1-E2 ATPases phosphorylation site.:PS00154,SUPERFAMILY::SSF56784,SUPERFAMILY::SSF81653,SUPERFAMILY::SSF81660,SUPERFAMILY::SSF81665,TIGRFAM:ATPase_P-type: HAD ATPase, P-type, family IC:TIGR01494,TIGRFAM:P-ATPase-V: P-type ATPase o…
8484	scaffold_1	275050	276428	K06072: DOHH; deoxyhypusine monooxygenase		LIA1	DOHH	LIA1	DOHH	1	Essential	RHTO_07285	BLAST: deoxyhypusine hydroxylase [Microbotryum lychnidis-dio...	K06072: DOHH; deoxyhypusine monooxygenase	GO:5488 binding	HMMPfam:HEAT repeats:PF13646,ProSiteProfiles:HEAT repeat profile.:PS50077,SMART:E-Z type HEAT repeats:SM00567,SUPERFAMILY::SSF48371
8485	scaffold_1	276984	278095	K14815: MRT4; mRNA turnover protein 4		MRT4	MRTO4	MRT4	MRTO4	1	Essential	RHTO_07286	BLAST: mRNA turnover protein 4-like protein [Calocera viscos...	K14815: MRT4; mRNA turnover protein 4	GO:5622 intracellular GO:42254 ribosome biogenesis	HMMPfam:Ribosomal protein L10:PF00466,SUPERFAMILY::SSF160369
8486	scaffold_1	278432	278981	HMMPfam:Protein of unknown function (DUF1674):PF07896	S	SDH8		SDH8		1	Not Essential	#N/A	BLAST: Trs23p [Rhizophagus irregularis DAOM 197198w]			HMMPfam:Protein of unknown function (DUF1674):PF07896
8487	scaffold_1	280209	281206	KOG3595: Dyneins, heavy chain					DYNC1	1	Essential	RHTO_07288	BLAST: cytoplasmic dynein 1 heavy chain 1 [Microbotryum lych...	KOG3595: Dyneins, heavy chain	GO:3777 microtubule motor activity GO:7018 microtubule-based movement GO:30286 dynein complex	HMMPfam:Dynein heavy chain and region D6 of dynein motor:PF03028
8488	scaffold_1	281260	295239	K10413: DYNC1H; dynein heavy chain 1, cytosolic		DYN1	DNAH1,DNAH10,DNAH11,DNAH12,DNAH14,DNAH17,DNAH2,DNAH3,DNAH5,DNAH6,DNAH7,DNAH8,DNAH9,DYNC1H1,DYNC2H1	DYN1	DYNC1	1	Essential	#N/A	BLAST: cytoplasmic dynein 1 heavy chain 1 [Microbotryum lych...	K10413: DYNC1H; dynein heavy chain 1, cytosolic	GO:3777 microtubule motor activity GO:7018 microtubule-based movement GO:30286 dynein complex GO:5524 ATP binding	HMMPfam:Dynein heavy chain and region D6 of dynein motor:PF03028,HMMPfam:AAA domain (dynein-related subfamily):PF07728,HMMPfam:Dynein heavy chain, N-terminal region 1:PF08385,HMMPfam:Dynein heavy chain, N-terminal region 2:PF08393,HMMPfam:Hydrolytic ATP binding site of dynein motor region D1:PF12774,HMMPfam:P-loop containing dynein motor region D3:PF12775,HMMPfam:Microtubule-binding stalk of dyne…
8489	scaffold_1	295395	296134	BLAST: Pc20g03530 [Penicillium rubens Wisconsin 54-1255]						1	Not Essential	RHTO_07289	BLAST: Pc20g03530 [Penicillium rubens Wisconsin 54-1255]
8490	scaffold_1	296451	297684	HMMPfam:Rare lipoprotein A (RlpA)-like double-psi beta-barrel:PF03330,SUPERFAMILY::SSF50685	S					1	Not Essential	#N/A				HMMPfam:Rare lipoprotein A (RlpA)-like double-psi beta-barrel:PF03330,SUPERFAMILY::SSF50685
8491	scaffold_1	297739	298245							1	Not Essential	#N/A
8492	scaffold_1	298374	299465	HMMPfam:Trehalose utilisation:PF06283,SUPERFAMILY::SSF52317						1	Not Essential	RHTO_07294	BLAST: class I glutamine amidotransferase-like protein [Rhod...			HMMPfam:Trehalose utilisation:PF06283,SUPERFAMILY::SSF52317
8493	scaffold_1	299830	300571	HMMPfam:Alpha/beta hydrolase family:PF12695,SUPERFAMILY::SSF53474						1	Not Essential	RHTO_07295	BLAST: alpha/beta hydrolase, N-terminal domain protein [...			HMMPfam:Alpha/beta hydrolase family:PF12695,SUPERFAMILY::SSF53474
8494	scaffold_1	300775	301342							1	Not Essential	RHTO_07296
8495	scaffold_1	304252	307207	K11229: BCK1; mitogen-activated protein kinase kinase kinase		BCK1		BCK1	MAP3K	1	Not Essential	RHTO_07297	BLAST: mitogen-activated protein kinase kinase kinase [R...	K11229: BCK1; mitogen-activated protein kinase kinase kinase	GO:4672 protein kinase activity GO:5524 ATP binding GO:6468 protein phosphorylation GO:16772 transferase activity, transferring phosphorus-containing groups	HMMPfam:Protein kinase domain:PF00069,ProSitePatterns:Protein kinases ATP-binding region signature.:PS00107,ProSitePatterns:Serine/Threonine protein kinases active-site signature.:PS00108,ProSiteProfiles:Protein kinase domain profile.:PS50011,SMART:Serine/Threonine protein kinases, catalytic domain:SM00220,SUPERFAMILY::SSF56112
8496	scaffold_1	307596	312359	K11592: DICER1, DCR1; endoribonuclease Dicer			DICER1		DICER	2	Not Essential	RHTO_07298	BLAST: RNase III dicer-like protein [Puccinia striiformis f....	K11592: DICER1, DCR1; endoribonuclease Dicer	GO:3676 nucleic acid binding GO:5524 ATP binding GO:3723 RNA binding GO:4525 ribonuclease III activity	HMMPfam:DEAD/DEAH box helicase:PF00270,HMMPfam:Helicase conserved C-terminal domain:PF00271,HMMPfam:Ribonuclease III domain:PF00636,HMMPfam:Dicer dimerisation domain:PF03368,ProSiteProfiles:Ribonuclease III family domain profile.:PS50142,ProSiteProfiles:Superfamilies 1 and 2 helicase ATP-binding type-1 domain profile.:PS51192,ProSiteProfiles:Superfamilies 1 and 2 helicase C-terminal domain profil…
8497	scaffold_1	312995	315210	SUPERFAMILY::SSF56112	S					2	Not Essential	#N/A	BLAST: protein kinase-like domain containing protein [Rh...		GO:16772 transferase activity, transferring phosphorus-containing groups	SUPERFAMILY::SSF56112
8498	scaffold_1	315301	316369	BLAST: 60S ribosomal protein L18-B [Termitomyces sp. J132]						1	Essential	RHTO_07302	BLAST: 60S ribosomal protein L18-B [Termitomyces sp. J132]
8499	scaffold_1	316556	317725	K11092: SNRPA1; U2 small nuclear ribonucleoprotein A'		LEA1	SNRPA1		SNRPA	1	Not Essential	RHTO_07303	BLAST: L domain-like protein [Calocera viscosa TUFC12733]	K11092: SNRPA1; U2 small nuclear ribonucleoprotein A'	GO:5515 protein binding	HMMPfam:Leucine-rich repeat:PF14580,ProSiteProfiles:Leucine-rich repeat profile.:PS51450,SUPERFAMILY::SSF52058
8500	scaffold_1	318013	320034	K16944: SEPT7, CDC3; septin 7		CDC3	2017-09-07	CDC3	42620	1	Not Essential	RHTO_07304	BLAST: cell division control protein 3 [Microbotryum lychnid...	K16944: SEPT7, CDC3; septin 7	GO:5525 GTP binding	HMMPfam:Septin:PF00735,PIRSF::PIRSF006698,ProSiteProfiles:Septin-type guanine nucleotide-binding (G) domain profile.:PS51719,SUPERFAMILY::SSF52540
8501	scaffold_1	320453	321837							1	Not Essential	RHTO_07305
8502	scaffold_1	322161	322511		A					1	Not Essential	#N/A
8503	scaffold_1	323114	325275	HMMPfam:Protein kinase domain:PF00069,ProSiteProfiles:Protein kinase domain profile.:PS50011,SUPERFAMILY::SSF56112	S					2	Not Essential	#N/A	BLAST: protein kinase-like domain containing protein [Rh...		GO:4672 protein kinase activity GO:5524 ATP binding GO:6468 protein phosphorylation GO:16772 transferase activity, transferring phosphorus-containing groups	HMMPfam:Protein kinase domain:PF00069,ProSiteProfiles:Protein kinase domain profile.:PS50011,SUPERFAMILY::SSF56112
8504	scaffold_1	326050	327675	HMMPfam:Aldose 1-epimerase:PF01263,SUPERFAMILY::SSF74650						1	Not Essential	RHTO_07308	BLAST: galactose mutarotase-like protein [Trametes versi...		GO:5975 carbohydrate metabolic process GO:16853 isomerase activity GO:3824 catalytic activity GO:30246 carbohydrate binding	HMMPfam:Aldose 1-epimerase:PF01263,SUPERFAMILY::SSF74650
8505	scaffold_1	328204	331764	SUPERFAMILY::SSF53474						1	Not Essential	RHTO_07309	BLAST: alpha/beta-hydrolase [Dacryopinax primogenitus]			SUPERFAMILY::SSF53474
8506	scaffold_1	332077	333617	KOG4473: Uncharacterized membrane protein		CCC1		CCC1		1	Not Essential	#N/A	BLAST: membrane fraction protein [Peniophora sp. CONT]	KOG4473: Uncharacterized membrane protein		HMMPfam:VIT family:PF01988
8507	scaffold_1	333941	336511	K14538: NUG1, GNL3; nuclear GTP-binding protein		NUG1	GNL3L	NOG2	GNL3L	1	Not Essential	RHTO_07311	BLAST: nuclear GTP-binding protein [Kwoniella mangroviensis ...	K14538: NUG1, GNL3; nuclear GTP-binding protein	GO:5525 GTP binding	HMMPfam:50S ribosome-binding GTPase:PF01926,HMMPfam:GNL3L/Grn1 putative GTPase:PF08701,PRINTS:GTP1/OBG GTP-binding protein family signature:PR00326,ProSiteProfiles:Circularly permuted (CP)-type guanine nucleotide-binding (G) domain profile.:PS51721,SUPERFAMILY::SSF52540
8508	scaffold_1	336645	339470	K14571: RIX7, NVL; ribosome biogenesis ATPase		RIX7	NVL	RIX7	NVL	1	Essential	RHTO_07312	BLAST: AAA ATPase [Heterobasidion irregulare TC 32-1]	K14571: RIX7, NVL; ribosome biogenesis ATPase	GO:5524 ATP binding	HMMPfam:ATPase family associated with various cellular activities (AAA):PF00004,ProSitePatterns:AAA-protein family signature.:PS00674,SMART:ATPases associated with a variety of cellular activities:SM00382,SUPERFAMILY::SSF52540
8509	scaffold_1	339978	342089		A					1	Not Essential	RHTO_07313
8510	scaffold_1	343005	355699	HMMPfam:Protein of unknown function (DUF3712):PF12505						1	Not Essential	RHTO_07314	BLAST: Protein of unknown function DUF3712 [Ceraceosorus bom...			HMMPfam:Protein of unknown function (DUF3712):PF12505
8511	scaffold_1	356168	357922	KOG4136: Predicted mitochondrial cholesterol transporter	S	SVP26	TEX261,AC007040.11	SVP26		1	Not Essential	RHTO_07315	BLAST: protein of transmembrane adaptor Erv26 family [Rh...	KOG4136: Predicted mitochondrial cholesterol transporter		HMMPfam:Transmembrane adaptor Erv26:PF04148
8512	scaffold_1	358360	365387	K00698: CHS1; chitin synthase				CHS3	MYO3B	2	Not Essential	RHTO_07316	BLAST: glycosyltransferase family 2 protein [Mixia osmun...	K00698: CHS1; chitin synthase	GO:3774 motor activity GO:5524 ATP binding GO:16459 myosin complex GO:20037 heme binding	HMMPfam:Myosin head (motor domain):PF00063,HMMPfam:Cytochrome b5-like Heme/Steroid binding domain:PF00173,HMMPfam:Chitin synthase:PF03142,HMMPfam:DEK C terminal domain:PF08766,PRINTS:Myosin heavy chain signature:PR00193,ProSiteProfiles:Myosin motor domain profile.:PS51456,SMART:Myosin. Large ATPases.:SM00242,SUPERFAMILY::SSF109715,SUPERFAMILY::SSF52540,SUPERFAMILY::SSF53448,SUPERFAMILY::SSF55856
8513	scaffold_1	365672	367146	KOG3299: Uncharacterized conserved protein		YIH1	IMPACT	YIH1	IMPACT	1	Not Essential	RHTO_07317	BLAST: UPF0029-domain-containing protein [Daedalea quercina ...	KOG3299: Uncharacterized conserved protein	GO:5515 protein binding	HMMPfam:Uncharacterized protein family UPF0029:PF01205,HMMPfam:RWD domain:PF05773,ProSiteProfiles:RWD domain profile.:PS50908,SUPERFAMILY::SSF54211,SUPERFAMILY::SSF54495
8514	scaffold_1	367275	368042	HMMPfam:PB1 domain:PF00564,SUPERFAMILY::SSF54277						1	Not Essential	#N/A	BLAST: putative protein 10 [Rhizopogon vesiculosus]		GO:5515 protein binding	HMMPfam:PB1 domain:PF00564,SUPERFAMILY::SSF54277
8515	scaffold_1	368683	371935	K20120: BIN3; bridging integrator 3		RVS161	AMPH,BIN3	RVS161	AMPH	1	Not Essential	RHTO_07320	BLAST: protein hob3 [Microbotryum lychnidis-dioicae p1A1 Lam...	K20120: BIN3; bridging integrator 3	GO:5515 protein binding GO:5737 cytoplasm	HMMPfam:BAR domain:PF03114,ProSiteProfiles:BAR domain profile.:PS51021,SMART::SM00721,SUPERFAMILY::SSF103657
8516	scaffold_1	372141	374463	KOG0254: Predicted transporter (major facilitator superfamily)				SIT1		1	Not Essential	RHTO_07321	BLAST: MFS transporter, siderophore-iron transporter [Rh...	KOG0254: Predicted transporter (major facilitator superfamily)	GO:16021 integral component of membrane GO:55085 transmembrane transport	HMMPfam:Major Facilitator Superfamily:PF07690,ProSiteProfiles:Major facilitator superfamily (MFS) profile.:PS50850,SUPERFAMILY::SSF103473
8517	scaffold_1	374872	375333							1	Not Essential	RHTO_07322
8518	scaffold_1	375753	378108	HMMPfam:Beta-glucan synthesis-associated protein (SKN1):PF03935,SUPERFAMILY::SSF49899	A	SKN1,KRE6		KRE6		2	Not Essential	RHTO_07323				HMMPfam:Beta-glucan synthesis-associated protein (SKN1):PF03935,SUPERFAMILY::SSF49899
8519	scaffold_1	379065	379994	HMMPfam:Alpha/beta hydrolase family:PF12697,SUPERFAMILY::SSF53474						1	Not Essential	RHTO_07324	BLAST: alpha/beta hydrolase fold-1 domain protein [Rhodo...			HMMPfam:Alpha/beta hydrolase family:PF12697,SUPERFAMILY::SSF53474
8520	scaffold_1	380241	381290	BLAST: Midasin [Pteropus alecto]						1	Not Essential	#N/A	BLAST: Midasin [Pteropus alecto]
8521	scaffold_1	383470	384442	KOG4826: C-8,7 sterol isomerase	S					1	Not Essential	RHTO_07326	BLAST: emopamil-binding family protein [Rhizoctonia solani A...	KOG4826: C-8,7 sterol isomerase	GO:16021 integral component of membrane GO:16125 sterol metabolic process GO:47750 cholestenol delta-isomerase activity	HMMPfam:Emopamil binding protein:PF05241
8522	scaffold_1	384974	388118							1	Not Essential	RHTO_07327
8523	scaffold_1	388626	389791	K20069: NECAP1_2; adaptin ear-binding coat-associated protein 1/2			NECAP2,NECAP1		NECAP	1	Not Essential	RHTO_07328	BLAST: adaptin ear-binding coat-associated protein 2 [Rh...	K20069: NECAP1_2; adaptin ear-binding coat-associated protein 1/2	GO:6897 endocytosis GO:16020 membrane	HMMPfam:Protein of unknown function (DUF1681):PF07933,SUPERFAMILY::SSF50729
8524	scaffold_1	390124	390698							1	Not Essential	#N/A
8525	scaffold_1	391378	392552	KOG3066: Translin-associated protein X			TSNAX		TSNAX	1	Not Essential	RHTO_07330	BLAST: Translin-associated protein X [Grifola frondosa]	KOG3066: Translin-associated protein X	GO:43565 sequence-specific DNA binding	HMMPfam:Translin family:PF01997,SUPERFAMILY::SSF74784
8526	scaffold_1	392732	393571	BLAST: expressed protein [Cryptococcus neoformans var. neofo...	S					1	Not Essential	RHTO_07331	BLAST: expressed protein [Cryptococcus neoformans var. neofo...
8527	scaffold_1	394494	395592							1	Not Essential	RHTO_07332
8528	scaffold_1	396327	398883	K05349: bglX; beta-glucosidase						3	Not Essential	RHTO_07333		K05349: bglX; beta-glucosidase	GO:4553 hydrolase activity, hydrolyzing O-glycosyl compounds GO:5975 carbohydrate metabolic process	HMMPfam:Glycosyl hydrolase family 3 N terminal domain:PF00933,HMMPfam:Glycosyl hydrolase family 3 C-terminal domain:PF01915,HMMPfam:Fibronectin type III-like domain:PF14310,PRINTS:Glycosyl hydrolase family 3 signature:PR00133,SUPERFAMILY::SSF51445,SUPERFAMILY::SSF52279
8529	scaffold_1	399773	400854	KOG1727: Microtubule-binding protein (translationally controlled tumor protein)		TMA19	TPT1	TMA19	TPT1	1	Not Essential	RHTO_07334	BLAST: translationally-controlled tumor protein [Microbotryu...	KOG1727: Microtubule-binding protein (translationally controlled tumor protein)		HMMPfam:Translationally controlled tumour protein:PF00838,PRINTS:Translationally controlled tumour protein signature:PR01653,ProSitePatterns:Translationally controlled tumor protein signature 1.:PS01002,ProSitePatterns:Translationally controlled tumor protein signature 2.:PS01003,SUPERFAMILY::SSF51316
8530	scaffold_1	401367	403016	BLAST: NADH dehydrogenase [ubiquinone] 1 alpha subcomplex su...						1	Not Essential	RHTO_07335	BLAST: NADH dehydrogenase [ubiquinone] 1 alpha subcomplex su...
8531	scaffold_1	403276	404295		S					1	Not Essential	#N/A
8532	scaffold_1	404595	407143		S					1	Not Essential	RHTO_07337
8533	scaffold_1	407555	409013	K12602: WDR61, REC14, SKI8; WD repeat-containing protein 61			WDR61		WDR61	1	Not Essential	RHTO_07360	BLAST: WD repeat-containing protein 61 [Laetiporus sulphureu...	K12602: WDR61, REC14, SKI8; WD repeat-containing protein 61	GO:5515 protein binding	HMMPfam:WD domain, G-beta repeat:PF00400,ProSiteProfiles:Trp-Asp (WD) repeats profile.:PS50082,ProSiteProfiles:Trp-Asp (WD) repeats circular profile.:PS50294,SMART:WD40 repeats:SM00320,SUPERFAMILY::SSF50978
8534	scaffold_1	409327	410564	K07936: RAN; GTP-binding nuclear protein Ran		GSP1,GSP2	RAN	GSP2	RAN	1	Essential	RHTO_07359	BLAST: ras-domain-containing protein [Punctularia strigo...	K07936: RAN; GTP-binding nuclear protein Ran	GO:5525 GTP binding GO:7264 small GTPase mediated signal transduction GO:3924 GTPase activity GO:6184 obsolete GTP catabolic process	HMMPfam:Ras family:PF00071,PRINTS:GTP-binding nuclear protein Ran/Tc4 family signature:PR00627,ProSiteProfiles:small GTPase Ran family profile.:PS51418,SMART:Ras subfamily of RAS small GTPases:SM00173,SMART:Rho (Ras homology) subfamily of Ras-like small GTPases:SM00174,SMART:Rab subfamily of small GTPases:SM00175,SMART:Ran (Ras-related nuclear proteins) /TC4 subfamily of small GTPases:SM00176,SUP…
8535	scaffold_1	411108	413532	KOG1471: Phosphatidylinositol transfer protein SEC14 and related proteins						1	Not Essential	RHTO_07358	BLAST: phosphatidylinositol transfer protein csr1 [Moesz...	KOG1471: Phosphatidylinositol transfer protein SEC14 and related proteins		HMMPfam:CRAL/TRIO domain:PF00650,ProSiteProfiles:CRAL-TRIO lipid binding domain profile.:PS50191,SMART:Domain in homologues of a S. cerevisiae phosphatidylinositol transfer protein (Sec14p):SM00516,SUPERFAMILY::SSF46938,SUPERFAMILY::SSF52087
8536	scaffold_1	413984	414971	K01598: PPCDC, coaC; phosphopantothenoylcysteine decarboxylase		CAB3,SIS2	PPCDC	CAB3	PPCDC	1	Essential	RHTO_07357	BLAST: flavo protein [Punctularia strigosozonata HHB-111...	K01598: PPCDC, coaC; phosphopantothenoylcysteine decarboxylase	GO:3824 catalytic activity	HMMPfam:Flavoprotein:PF02441,SUPERFAMILY::SSF52507
8537	scaffold_1	415068	417360	K14306: NUP62, NSP1; nuclear pore complex protein Nup62	S		NUP62CL	NSP1	NUP62	1	Essential	RHTO_07356	BLAST: Nucleoporin NSP1 [Wallemia ichthyophaga EXF-994]	K14306: NUP62, NSP1; nuclear pore complex protein Nup62		HMMPfam:Nsp1-like C-terminal region:PF05064
8538	scaffold_1	417604	419070	K12179: COPS6, CSN6; COP9 signalosome complex subunit 6			COPS6		COPS6	1	Not Essential	RHTO_07355	BLAST: proteasome regulatory particle lid subunit RPN8 [Rhiz...	K12179: COPS6, CSN6; COP9 signalosome complex subunit 6	GO:5515 protein binding	HMMPfam:JAB1/Mov34/MPN/PAD-1 ubiquitin protease:PF01398,HMMPfam:Maintenance of mitochondrial structure and function:PF13012,SMART:JAB/MPN domain:SM00232
8539	scaffold_1	419232	420600	K03237: EIF2S1; translation initiation factor 2 subunit 1		SUI2	EIF2S1	SUI2	EIF2S	1	Essential	RHTO_07354	BLAST: eukaryotic translation initiation factor 2 subunit1 [...	K03237: EIF2S1; translation initiation factor 2 subunit 1	GO:3676 nucleic acid binding GO:3723 RNA binding GO:3743 translation initiation factor activity GO:5850 eukaryotic translation initiation factor 2 complex	HMMPfam:S1 RNA binding domain:PF00575,HMMPfam:Eukaryotic translation initiation factor 2 alpha subunit:PF07541,ProSiteProfiles:S1 domain profile.:PS50126,SMART:Ribosomal protein S1-like RNA-binding domain:SM00316,SUPERFAMILY::SSF110993,SUPERFAMILY::SSF116742,SUPERFAMILY::SSF50249
8540	scaffold_1	421100	422861	K14264: BNA3; kynurenine aminotransferase		BNA3	KYAT3,KYAT1	BNA3	KYAT3	1	Not Essential	RHTO_07353	BLAST: aminotransferase [Microbotryum lychnidis-dioicae p1A1...	K14264: BNA3; kynurenine aminotransferase	GO:9058 biosynthetic process GO:30170 pyridoxal phosphate binding	HMMPfam:Aminotransferase class I and II:PF00155,SUPERFAMILY::SSF53383
8541	scaffold_1	423243	425969	ProSiteProfiles:F-box domain profile.:PS50181						1	Not Essential	RHTO_07352	BLAST: cyclin-like F-box domain containing protein [Rhod...		GO:5515 protein binding	ProSiteProfiles:F-box domain profile.:PS50181
8542	scaffold_1	426426	428792	HMMPfam:Glyoxal oxidase N-terminus:PF07250,HMMPfam:Domain of unknown function (DUF1929):PF09118,SUPERFAMILY::SSF50965,SUPERFAMILY::SSF81296	S					2	Not Essential	RHTO_07351	BLAST: copper radical oxidase [Rhizoctonia solani AG-3 Rhs1AP]			HMMPfam:Glyoxal oxidase N-terminus:PF07250,HMMPfam:Domain of unknown function (DUF1929):PF09118,SUPERFAMILY::SSF50965,SUPERFAMILY::SSF81296
8543	scaffold_1	429470	431854	KOG2533: Permease of the major facilitator superfamily				FEN2		1	Not Essential	RHTO_07350	BLAST: mfs general substrate transporter [Xanthophyllomyces ...	KOG2533: Permease of the major facilitator superfamily	GO:16021 integral component of membrane GO:55085 transmembrane transport	HMMPfam:Major Facilitator Superfamily:PF07690,ProSiteProfiles:Major facilitator superfamily (MFS) profile.:PS50850,SUPERFAMILY::SSF103473
8544	scaffold_1	432530	433945	HMMPfam:Alpha/beta hydrolase family:PF12697,SUPERFAMILY::SSF53474						1	Not Essential	RHTO_07349	BLAST: 3-hydroxyacyl CoA dehydrogenase [Xanthophyllomyces de...			HMMPfam:Alpha/beta hydrolase family:PF12697,SUPERFAMILY::SSF53474
8545	scaffold_1	434117	434779	KOG4096: Uncharacterized conserved protein	A	MGR2	ROMO1			1	Not Essential	RHTO_07348	BLAST: Protein MGR2 [Hypsizygus marmoreus]	KOG4096: Uncharacterized conserved protein		HMMPfam:Reactive mitochondrial oxygen species modulator 1:PF10247
8546	scaffold_1	435163	437748	K00974: cca; tRNA nucleotidyltransferase (CCA-adding enzyme)		CCA1		CCA1		1	Essential	RHTO_07347	BLAST: tRNA nucleotidyltransferase (CCA-adding enzyme) [...	K00974: cca; tRNA nucleotidyltransferase (CCA-adding enzyme)	GO:3723 RNA binding GO:6396 RNA processing GO:16779 nucleotidyltransferase activity	HMMPfam:Poly A polymerase head domain:PF01743,HMMPfam:Probable RNA and SrmB- binding site of polymerase A:PF12627,SUPERFAMILY::SSF81301,SUPERFAMILY::SSF81891
8547	scaffold_1	437893	438740	KOG2886: Uncharacterized conserved protein	S	YPR098C	TMEM205			1	Not Essential	RHTO_07346	BLAST: transmembrane-like protein [Rhizoctonia solani AG-3 R...	KOG2886: Uncharacterized conserved protein		HMMPfam:Domain of unknown function (DUF4149):PF13664
8548	scaffold_1	438943	441127	K01647: CS, gltA; citrate synthase			HDDC3	CIT1		2	Not Essential	RHTO_07345	BLAST: citrate synthase [Microbotryum lychnidis-dioicae p1A1...	K01647: CS, gltA; citrate synthase	GO:44262 cellular carbohydrate metabolic process GO:46912 transferase activity, transferring acyl groups, acyl groups converted into alkyl on transfer	HMMPfam:Citrate synthase:PF00285,PIRSF::PIRSF001369,PRINTS:Citrate synthase signature:PR00143,SUPERFAMILY::SSF48256
8549	scaffold_1	441723	442875	K12870: ISY1; pre-mRNA-splicing factor ISY1		ISY1	ISY1,ISY1-RAB43	ISY1	ISY1	1	Essential	RHTO_07344	BLAST: pre-mRNA-splicing factor ISY1 [Coprinopsis cinere...	K12870: ISY1; pre-mRNA-splicing factor ISY1		HMMPfam:Isy1-like splicing family:PF06246,SUPERFAMILY::SSF140102
8550	scaffold_1	442975	444845	K19828: MTG1; mitochondrial GTPase 1		MTG1	MTG1,RP11-108K14.8	NUG1	MTG1	1	Not Essential	RHTO_07343	BLAST: mitochondrial GTPase 1 [Kwoniella dejecticola CBS...	K19828: MTG1; mitochondrial GTPase 1	GO:5525 GTP binding	HMMPfam:50S ribosome-binding GTPase:PF01926,SUPERFAMILY::SSF52540
8551	scaffold_1	445053	446538	KOG4463: Uncharacterized conserved protein	S	DSC2				1	Not Essential	RHTO_07342	BLAST: S54 family peptidase [Rhizoctonia solani AG-3 Rhs1AP]	KOG4463: Uncharacterized conserved protein		SUPERFAMILY::SSF144091
8552	scaffold_1	446665	448836	KOG1286: Amino acid transporters				DIP5		2	Not Essential	RHTO_07341	BLAST: AAT family amino acid transporter [Microbotryum lychn...	KOG1286: Amino acid transporters	GO:6810 transport GO:16020 membrane GO:55085 transmembrane transport GO:3333 amino acid transmembrane transport	HMMPfam:Amino acid permease:PF00324,PIRSF::PIRSF006060,ProSitePatterns:Amino acid permeases signature.:PS00218
8553	scaffold_1	449151	451288	K11874: UBP16; ubiquitin carboxyl-terminal hydrolase 16	S			UBP1		1	Not Essential	RHTO_07340	BLAST: cysteine proteinase [Exidia glandulosa HHB12029]	K11874: UBP16; ubiquitin carboxyl-terminal hydrolase 16	GO:6511 ubiquitin-dependent protein catabolic process GO:36459 thiol-dependent ubiquitinyl hydrolase activity	HMMPfam:Ubiquitin carboxyl-terminal hydrolase:PF00443,ProSitePatterns:Ubiquitin specific protease (USP) domain signature 2.:PS00973,ProSiteProfiles:Ubiquitin specific protease (USP) domain profile.:PS50235,SUPERFAMILY::SSF54001
8554	scaffold_1	451676	453998		S					1	Not Essential	RHTO_07362
8555	scaffold_1	454535	455556		S					1	Not Essential	RHTO_07363
8556	scaffold_1	455692	459820	K14536: RIA1; ribosome assembly protein 1		RIA1	EFL1	RIA1	EFL1	1	Essential	RHTO_07364	BLAST: ribosome assembly protein 1 [Kwoniella heveanensis CB...	K14536: RIA1; ribosome assembly protein 1	GO:3924 GTPase activity GO:5525 GTP binding	HMMPfam:Elongation factor Tu GTP binding domain:PF00009,HMMPfam:Elongation factor G C-terminus:PF00679,HMMPfam:Elongation factor Tu domain 2:PF03144,HMMPfam:Elongation Factor G, domain II:PF14492,PRINTS:GTP-binding elongation factor signature:PR00315,SMART:Elongation factor G C-terminus:SM00838,SUPERFAMILY::SSF50447,SUPERFAMILY::SSF52540,SUPERFAMILY::SSF54211,SUPERFAMILY::SSF54980,TIGRFAM:small_G…
8557	scaffold_1	460465	463611							1	Not Essential	RHTO_07365
8558	scaffold_1	463737	466686	K09526: DNAJC6; DnaJ homolog subfamily C member 6				SWA2	DNAJC	1	Essential	RHTO_07366	BLAST: UBA domain-containing protein 7 [Schizosaccharomyces ...	K09526: DNAJC6; DnaJ homolog subfamily C member 6	GO:5515 protein binding	HMMPfam:TPR repeat:PF13414,ProSiteProfiles:Ubiquitin-associated domain (UBA) profile.:PS50030,SMART:Tetratricopeptide repeats:SM00028,SUPERFAMILY::SSF46565,SUPERFAMILY::SSF46934,SUPERFAMILY::SSF48452
8559	scaffold_1	466792	467615	K18588: COQ10; coenzyme Q-binding protein COQ10		COQ10	COQ10B,COQ10A		COQ10	1	Essential	RHTO_07367	BLAST: Oligoketide cyclase/lipid transport protein [Xanthoph...	K18588: COQ10; coenzyme Q-binding protein COQ10		HMMPfam:Polyketide cyclase / dehydrase and lipid transport:PF03364,SUPERFAMILY::SSF55961
8560	scaffold_1	467837	468649	HMMPfam:SUR7/PalI family:PF06687	S					1	Not Essential	RHTO_07368	BLAST: pali-domain-containing protein [Stereum hirsutum ...			HMMPfam:SUR7/PalI family:PF06687
8561	scaffold_1	469004	472832	K14573: NOP4, RBM28; nucleolar protein 4		NOP4	RBM28	NOP4	RBM28	1	Essential	RHTO_07369	BLAST: putative RNA-binding protein C4F6.14 [Grifola frondosa]	K14573: NOP4, RBM28; nucleolar protein 4	GO:3676 nucleic acid binding	HMMPfam:RNA recognition motif. (a.k.a. RRM, RBD, or RNP domain):PF00076,ProSiteProfiles:Eukaryotic RNA Recognition Motif (RRM) profile.:PS50102,SMART:RNA recognition motif:SM00360,SUPERFAMILY::SSF54928
8562	scaffold_1	473851	475704	HMMPfam:Alpha/beta hydrolase family:PF12697,SUPERFAMILY::SSF53474						1	Not Essential	RHTO_07370	BLAST: alpha/beta hydrolase fold-1 domain protein [Rhodo...			HMMPfam:Alpha/beta hydrolase family:PF12697,SUPERFAMILY::SSF53474
8563	scaffold_1	475882	478455	K14570: REX1, REXO1, RNH70; RNA exonuclease 1		RNH70		RNH70	AC004	1	Essential	RHTO_07371	BLAST: ribonuclease H [Calocera viscosa TUFC12733]	K14570: REX1, REXO1, RNH70; RNA exonuclease 1	GO:4527 exonuclease activity GO:3676 nucleic acid binding	HMMPfam:Exonuclease:PF00929,SMART::SM00479,SUPERFAMILY::SSF53098
8564	scaffold_1	478616	483273	K11230: SSK2; mitogen-activated protein kinase kinase kinase		SSK22,SSK2		SSK22	MAP3K	1	Not Essential	RHTO_07372	BLAST: mitogen-activated protein kinase kinase kinase [R...	K11230: SSK2; mitogen-activated protein kinase kinase kinase	GO:4672 protein kinase activity GO:5524 ATP binding GO:6468 protein phosphorylation GO:16772 transferase activity, transferring phosphorus-containing groups	HMMPfam:Protein kinase domain:PF00069,ProSitePatterns:Protein kinases ATP-binding region signature.:PS00107,ProSitePatterns:Serine/Threonine protein kinases active-site signature.:PS00108,ProSiteProfiles:Protein kinase domain profile.:PS50011,SMART:Serine/Threonine protein kinases, catalytic domain:SM00220,SUPERFAMILY::SSF56112
8565	scaffold_1	483524	484817	K14765: NGDN, LCP5; U3 small nucleolar ribonucleoprotein protein LCP5					NGDN	1	Essential	RHTO_07373	BLAST: Neuroguidin [Grifola frondosa]	K14765: NGDN, LCP5; U3 small nucleolar ribonucleoprotein protein LCP5		HMMPfam:Sas10/Utp3/C1D family:PF04000
8566	scaffold_1	485103	485929	K02952: RP-S13, rpsM; small subunit ribosomal protein S13		SWS2		SWS2		1	Essential	RHTO_07374	BLAST: mitochondrial 30S ribosomal protein S13 [Auricula...	K02952: RP-S13, rpsM; small subunit ribosomal protein S13	GO:3723 RNA binding GO:3735 structural constituent of ribosome GO:5622 intracellular GO:5840 ribosome	HMMPfam:Ribosomal protein S13/S18:PF00416,ProSiteProfiles:Ribosomal protein S13 family profile.:PS50159,SUPERFAMILY::SSF46946
8567	scaffold_1	486367	488620		S					1	Not Essential	RHTO_07375
8568	scaffold_1	489424	492149	K15541: MPE1; protein MPE1		MPE1	RBBP6	MPE1	RBBP6	1	Not Essential	RHTO_07377	BLAST: DWNN-domain-containing protein [Calocera cornea HHB12...	K15541: MPE1; protein MPE1	GO:3676 nucleic acid binding GO:8270 zinc ion binding GO:5634 nucleus GO:5515 protein binding	HMMPfam:Zinc knuckle:PF00098,HMMPfam:DWNN domain:PF08783,ProSiteProfiles:Zinc finger RING-type profile.:PS50089,ProSiteProfiles:Zinc finger CCHC-type profile.:PS50158,ProSiteProfiles:DWNN domain profile.:PS51282,SMART:zinc finger:SM00343,SUPERFAMILY::SSF57756,SUPERFAMILY::SSF57850
8569	scaffold_1	492772	495021	K00294: E1.2.1.88; 1-pyrroline-5-carboxylate dehydrogenase		PUT2	ALDH4A1	PUT2	ALDH4	1	Not Essential	RHTO_07378	BLAST: delta-1-pyrroline-5-carboxylate dehydrogenase [Rh...	K00294: E1.2.1.88; 1-pyrroline-5-carboxylate dehydrogenase	GO:8152 metabolic process GO:16491 oxidoreductase activity GO:55114 oxidation-reduction process GO:3842 1-pyrroline-5-carboxylate dehydrogenase activity	HMMPfam:Aldehyde dehydrogenase family:PF00171,ProSitePatterns:Aldehyde dehydrogenases cysteine active site.:PS00070,ProSitePatterns:Aldehyde dehydrogenases glutamic acid active site.:PS00687,SUPERFAMILY::SSF53720,TIGRFAM:D1pyr5carbox1: 1-pyrroline-5-carboxylate dehydrogenase:TIGR01236
8570	scaffold_1	495941	499437	HMMPfam:Frequency clock protein:PF09421						1	Not Essential	RHTO_07379	BLAST: frequency clock protein [Pochonia chlamydosporia ...		GO:5634 nucleus GO:5737 cytoplasm GO:6355 regulation of transcription, DNA-templated GO:7623 circadian rhythm	HMMPfam:Frequency clock protein:PF09421
8571	scaffold_1	499764	500298	SUPERFAMILY::SSF51197						1	Not Essential	RHTO_07380	BLAST: Clavaminate synthase-like protein [Schizopora paradoxa]			SUPERFAMILY::SSF51197
8572	scaffold_1	500316	500871		S					1	Not Essential	#N/A
8573	scaffold_1	501072	501667	KOG4267: Predicted membrane protein	S		TMEM14A			1	Not Essential	RHTO_00219	BLAST: TMEM14-domain-containing protein [Cutaneotrichosp...	KOG4267: Predicted membrane protein	GO:16020 membrane	HMMPfam:Transmembrane proteins 14C:PF03647
8574	scaffold_1	503090	504560	KOG0603: Ribosomal protein S6 kinase				YPK2	SGK1	1	Not Essential	RHTO_00220	BLAST: AGC protein kinase [Microbotryum lychnidis-dioicae p1...	KOG0603: Ribosomal protein S6 kinase	GO:4672 protein kinase activity GO:5524 ATP binding GO:6468 protein phosphorylation GO:4674 protein serine/threonine kinase activity	HMMPfam:Protein kinase domain:PF00069,ProSitePatterns:Serine/Threonine protein kinases active-site signature.:PS00108,ProSiteProfiles:Protein kinase domain profile.:PS50011,ProSiteProfiles:AGC-kinase C-terminal domain profile.:PS51285,SMART:Extension to Ser/Thr-type protein kinases:SM00133,SMART:Serine/Threonine protein kinases, catalytic domain:SM00220,SUPERFAMILY::SSF56112
8575	scaffold_1	506523	508733	K01892: HARS, hisS; histidyl-tRNA synthetase		HTS1	HARS,HARS2	HTS1	HARS	1	Essential	RHTO_00221	BLAST: histidyl-tRNA synthetase [Microbotryum lychnidis-dioi...	K01892: HARS, hisS; histidyl-tRNA synthetase	GO:4812 aminoacyl-tRNA ligase activity GO:5524 ATP binding GO:6418 tRNA aminoacylation for protein translation	HMMPfam:WHEP-TRS domain:PF00458,HMMPfam:Anticodon binding domain:PF03129,HMMPfam:Histidyl-tRNA synthetase:PF13393,ProSiteProfiles:Aminoacyl-transfer RNA synthetases class-II family profile.:PS50862,ProSiteProfiles:WHEP-TRS domain profile.:PS51185,SMART::SM00991,SUPERFAMILY::SSF47060,SUPERFAMILY::SSF52954,SUPERFAMILY::SSF55681
8576	scaffold_1	509139	510075	K19270: yfbT, yniC; sugar-phosphatase				GPP2		1	Not Essential	RHTO_00222	BLAST: HAD-superfamily hydrolase, subfamily IA, variant 3 [R...	K19270: yfbT, yniC; sugar-phosphatase		HMMPfam:Haloacid dehalogenase-like hydrolase:PF13419,SUPERFAMILY::SSF56784
8577	scaffold_1	510155	514679	K12571: PAN2; PAB-dependent poly(A)-specific ribonuclease subunit 2		PAN2	PAN2	PAN2	PAN2	1	Not Essential	RHTO_00223		K12571: PAN2; PAB-dependent poly(A)-specific ribonuclease subunit 2	GO:4527 exonuclease activity GO:5515 protein binding GO:3676 nucleic acid binding	HMMPfam:Exonuclease:PF00929,HMMPfam:Ubiquitin carboxyl-terminal hydrolase:PF13423,ProSiteProfiles:Ubiquitin specific protease (USP) domain profile.:PS50235,SMART::SM00479,SUPERFAMILY::SSF50978,SUPERFAMILY::SSF53098,SUPERFAMILY::SSF54001
8578	scaffold_1	515116	519191	K08675: PRSS15, PIM1; Lon-like ATP-dependent protease	S	PIM1	LONP1	PIM1	LONP1	1	Essential	RHTO_00224	BLAST: ATP-dependent protease La [Sistotremastrum niveocreme...	K08675: PRSS15, PIM1; Lon-like ATP-dependent protease	GO:5524 ATP binding GO:4176 ATP-dependent peptidase activity GO:6508 proteolysis GO:4252 serine-type endopeptidase activity	HMMPfam:ATPase family associated with various cellular activities (AAA):PF00004,HMMPfam:ATP-dependent protease La (LON) domain:PF02190,HMMPfam:Lon protease (S16) C-terminal proteolytic domain:PF05362,PRINTS:Endopeptidase La (Lon) serine protease (S16) signature:PR00830,SMART:ATPases associated with a variety of cellular activities:SM00382,SMART:Found in ATP-dependent protease La (LON):SM00464,SUP…
8579	scaffold_1	519549	520466	K00432: gpx; glutathione peroxidase		GPX2,HYR1	GPX7,GPX4,GPX8	GPX2	GPX4	1	Not Essential	#N/A	BLAST: probable GPX2-glutathione peroxidase [Sporisorium rei...	K00432: gpx; glutathione peroxidase	GO:4602 glutathione peroxidase activity GO:6979 response to oxidative stress GO:55114 oxidation-reduction process	HMMPfam:Glutathione peroxidase:PF00255,PIRSF::PIRSF000303,PRINTS:Glutathione peroxidase family signature:PR01011,ProSitePatterns:Glutathione peroxidases active site.:PS00460,ProSiteProfiles:Glutathione peroxidase profile.:PS51355,SUPERFAMILY::SSF52833
8580	scaffold_1	521112	523919	K01194: TREH, treA, treF; alpha,alpha-trehalase		NTH2,NTH1		NTH1	TREH	1	Not Essential	#N/A	BLAST: alpha,alpha-trehalase [Microbotryum lychnidis-dioicae...	K01194: TREH, treA, treF; alpha,alpha-trehalase	GO:4555 alpha,alpha-trehalase activity GO:5991 trehalose metabolic process GO:3824 catalytic activity	HMMPfam:Trehalase:PF01204,PRINTS:Glycosyl hydrolase family 37 signature:PR00744,ProSitePatterns:Trehalase signature 2.:PS00928,SUPERFAMILY::SSF48208
8581	scaffold_1	524056	525912	KOG1362: Choline transporter-like protein	A	PNS1		PNS1		1	Not Essential	RHTO_04601	BLAST: protein of choline transporter-like family [Rhodo...	KOG1362: Choline transporter-like protein		HMMPfam:Plasma-membrane choline transporter:PF04515
8582	scaffold_1	527992	533023							1	Not Essential	#N/A
8583	scaffold_1	533781	534618							1	Not Essential	#N/A
8584	scaffold_1	534909	538209	BLAST: protein of choline transporter-like family [Rhodo...						1	Not Essential	RHTO_02208	BLAST: protein of choline transporter-like family [Rhodo...
8585	scaffold_1	538550	540960	K02292: crtO; beta-carotene ketolase (CrtO type)	S					1	Not Essential	RHTO_04602		K02292: crtO; beta-carotene ketolase (CrtO type)	GO:16117 carotenoid biosynthetic process GO:55114 oxidation-reduction process	HMMPfam:NAD(P)-binding Rossmann-like domain:PF13450,ProSitePatterns:Bacterial-type phytoene dehydrogenase signature.:PS00982,SUPERFAMILY::SSF51905,TIGRFAM:crtI_fam: phytoene desaturase:TIGR02734
8586	scaffold_1	540999	541232		S					1	Not Essential	#N/A
8587	scaffold_1	541631	542423		S					1	Not Essential	RHTO_04603
8588	scaffold_1	542754	544832	K11159: K11159; carotenoid cleavage dioxygenase						1	Not Essential	RHTO_04604	BLAST: putative carotenoid oxygenase protein [Botrytis ciner...	K11159: K11159; carotenoid cleavage dioxygenase		HMMPfam:Retinal pigment epithelial membrane protein:PF03055
8589	scaffold_1	545315	547571	HMMPfam:Squalene/phytoene synthase:PF00494,ProSitePatterns:Squalene and phytoene synthases signature 2.:PS01045,SUPERFAMILY::SSF48576,TIGRFAM:CarR_dom_SF: lycopene cyclase domain:TIGR03462	A					1	Not Essential	RHTO_04605	BLAST: Terpenoid synthase [Glarea lozoyensis ATCC 20868]		GO:9058 biosynthetic process GO:16740 transferase activity GO:16765 transferase activity, transferring alkyl or aryl (other than methyl) groups GO:16872 intramolecular lyase activity	HMMPfam:Squalene/phytoene synthase:PF00494,ProSitePatterns:Squalene and phytoene synthases signature 2.:PS01045,SUPERFAMILY::SSF48576,TIGRFAM:CarR_dom_SF: lycopene cyclase domain:TIGR03462
8590	scaffold_1	547787	548767	K12795: SUGT1, SGT1; suppressor of G2 allele of SKP1		SGT1	SUGT1	SGT1	SUGT1	1	Essential	RHTO_04606	BLAST: suppressor of G2 allele of SKP1-like protein [Glacioz...	K12795: SUGT1, SGT1; suppressor of G2 allele of SKP1		HMMPfam:CS domain:PF04969,HMMPfam:SGS domain:PF05002,ProSiteProfiles:SGS domain profile.:PS51048,ProSiteProfiles:CS domain profile.:PS51203,SUPERFAMILY::SSF49764
8591	scaffold_1	548978	553115	HMMPfam:Protein of unknown function (DUF1212):PF06738,HMMPfam:Protein of unknown function (DUF3815):PF12821		PRM10		PRM10		2	Not Essential	RHTO_04607	BLAST: DUF1212-domain-containing protein [Cutaneotrichos...			HMMPfam:Protein of unknown function (DUF1212):PF06738,HMMPfam:Protein of unknown function (DUF3815):PF12821
8592	scaffold_1	554235	556538	K07300: chaA, CAX; Ca2+:H+ antiporter		VCX1		VCX1		4	Not Essential	RHTO_04608	BLAST: vacuolar calcium ion transporter h(+) exchanger [...	K07300: chaA, CAX; Ca2+:H+ antiporter	GO:16021 integral component of membrane GO:55085 transmembrane transport	HMMPfam:Sodium/calcium exchanger protein:PF01699
8593	scaffold_1	556962	559070	KOG0619: FOG: Leucine rich repeat						1	Not Essential	RHTO_04609	BLAST: leucine rich repeat domain containing protein [Rh...	KOG0619: FOG: Leucine rich repeat	GO:5515 protein binding	HMMPfam:Leucine rich repeat:PF13504,HMMPfam:Leucine rich repeat:PF13855,ProSiteProfiles:Leucine-rich repeat profile.:PS51450,SMART:Leucine-rich repeats, bacterial type:SM00364,SUPERFAMILY::SSF52058
8594	scaffold_1	559154	560792	KOG2861: Uncharacterized conserved protein	S	MRX10	RMND1	YDR282C	RMND1	1	Not Essential	RHTO_04610	BLAST: DUF155-domain-containing protein [Sanghuangporus baumii]	KOG2861: Uncharacterized conserved protein		HMMPfam:Uncharacterised ACR, YagE family COG1723:PF02582
8595	scaffold_1	561039	562506	K03259: EIF4E; translation initiation factor 4E			EIF4E2	CDC33	EIF4E	1	Not Essential	RHTO_04611	BLAST: eukaryotic translation initiation factor 4E type 2 [R...	K03259: EIF4E; translation initiation factor 4E	GO:3723 RNA binding GO:3743 translation initiation factor activity GO:5737 cytoplasm GO:6413 translational initiation	HMMPfam:Eukaryotic initiation factor 4E:PF01652,ProSitePatterns:Eukaryotic initiation factor 4E signature.:PS00813,SUPERFAMILY::SSF55418
8596	scaffold_1	563158	565625	KOG0255: Synaptic vesicle transporter SVOP and related transporters (major facilitator superfamily)		QDR1,QDR2,AQR1		QDR1		1	Not Essential	RHTO_04612	BLAST: MFS general substrate transporter [Phialocephala ...	KOG0255: Synaptic vesicle transporter SVOP and related transporters (major facilitator superfamily)	GO:16021 integral component of membrane GO:55085 transmembrane transport	HMMPfam:Major Facilitator Superfamily:PF07690,ProSiteProfiles:Major facilitator superfamily (MFS) profile.:PS50850,SUPERFAMILY::SSF103473
8597	scaffold_1	565794	566303		S					1	Not Essential	#N/A
8598	scaffold_1	566655	568496	K11254: H4; histone H4		HHF1,HHF2	HIST1H4A,HIST1H4B,HIST1H4C,HIST1H4D,HIST1H4E,HIST1H4F,HIST1H4H,HIST1H4I,HIST1H4J,HIST1H4K,HIST1H4L,HIST2H4A,HIST2H4B,HIST4H4	HHF2	HIST1H	2	Not Essential	#N/A	BLAST: histone-fold-containing protein [Fibulorhizoctonia sp...	K11254: H4; histone H4	GO:3677 DNA binding GO:786 nucleosome GO:5634 nucleus GO:6334 nucleosome assembly	HMMPfam:Core histone H2A/H2B/H3/H4:PF00125,PRINTS:Histone H4 signature:PR00623,ProSitePatterns:Histone H4 signature.:PS00047,SMART:Histone H4:SM00417,SUPERFAMILY::SSF47113
8599	scaffold_1	569811	575068	HMMPfam:Urb2/Npa2 family:PF10441,SUPERFAMILY::SSF48371						1	Essential	RHTO_04615	BLAST: nucleolar 27S pre-rRNA processing, Urb2/Npa2 [Rho...		GO:5488 binding	HMMPfam:Urb2/Npa2 family:PF10441,SUPERFAMILY::SSF48371
8600	scaffold_1	575328	575800	KOG1773: Stress responsive protein	A					1	Not Essential	#N/A	BLAST: stress response RCI peptide-like protein [Mitospo...	KOG1773: Stress responsive protein	GO:16021 integral component of membrane	HMMPfam:Proteolipid membrane potential modulator:PF01679
8601	scaffold_1	575956	577138	K06287: maf; septum formation protein		YOR111W	ASMTL	YOR111W	ASMTL	1	Not Essential	RHTO_04616	BLAST: Maf/Ham1 [Dacryopinax primogenitus]	K06287: maf; septum formation protein	GO:5737 cytoplasm	HMMPfam:Maf-like protein:PF02545,PIRSF::PIRSF006305,SUPERFAMILY::SSF52972,TIGRFAM:maf: septum formation protein Maf:TIGR00172
8602	scaffold_1	577218	578179	K00452: HAAO; 3-hydroxyanthranilate 3,4-dioxygenase		BNA1	HAAO	BNA1	HAAO	1	Not Essential	RHTO_04617	BLAST: 3-hydroxyanthranilate 3,4-dioxygenase 2 [Microbotryum...	K00452: HAAO; 3-hydroxyanthranilate 3,4-dioxygenase	GO:334 3-hydroxyanthranilate 3,4-dioxygenase activity GO:5506 iron ion binding GO:55114 oxidation-reduction process	HMMPfam:3-hydroxyanthranilic acid dioxygenase:PF06052,SUPERFAMILY::SSF51182
8603	scaffold_1	578724	580674	KOG2614: Kynurenine 3-monooxygenase and related flavoprotein monooxygenases	A					1	Not Essential	RHTO_04618	BLAST: monooxygenase [Gloeophyllum trabeum ATCC 11539]	KOG2614: Kynurenine 3-monooxygenase and related flavoprotein monooxygenases	GO:8152 metabolic process GO:16491 oxidoreductase activity	HMMPfam:FAD binding domain:PF01494,PRINTS:Aromatic-ring hydroxylase (flavoprotein monooxygenase) signature:PR00420,SUPERFAMILY::SSF51905,SUPERFAMILY::SSF54373
8604	scaffold_1	580930	582126	HMMPfam:F-box domain:PF00646,ProSiteProfiles:F-box domain profile.:PS50181,SUPERFAMILY::SSF52047						1	Not Essential	RHTO_04619			GO:5515 protein binding	HMMPfam:F-box domain:PF00646,ProSiteProfiles:F-box domain profile.:PS50181,SUPERFAMILY::SSF52047
8605	scaffold_1	582180	584217	K08098: PIGZ, SMP3; phosphatidylinositol glycan, class Z	S	SMP3	PIGZ	SMP3	PIGZ	1	Essential	RHTO_04620	BLAST: glycosyltransferase family 22 protein [Jaapia argilla...	K08098: PIGZ, SMP3; phosphatidylinositol glycan, class Z	GO:16757 transferase activity, transferring glycosyl groups	HMMPfam:Alg9-like mannosyltransferase family:PF03901
8606	scaffold_1	585239	585472							1	Not Essential	#N/A
8607	scaffold_1	585824	587660	K01809: manA, MPI; mannose-6-phosphate isomerase		PMI40	MPI	PMI40	MPI	1	Essential	RHTO_04622	BLAST: mannose-6-phosphate isomerase [Microbotryum lychnidis...	K01809: manA, MPI; mannose-6-phosphate isomerase	GO:4476 mannose-6-phosphate isomerase activity GO:5975 carbohydrate metabolic process GO:8270 zinc ion binding GO:9298 GDP-mannose biosynthetic process	HMMPfam:Phosphomannose isomerase type I:PF01238,PIRSF::PIRSF001480,PRINTS:Phosphomannose isomerase type I signature:PR00714,ProSitePatterns:Phosphomannose isomerase type I signature 1.:PS00965,ProSitePatterns:Phosphomannose isomerase type I signature 2.:PS00966,SUPERFAMILY::SSF51182,TIGRFAM:manA: mannose-6-phosphate isomerase, class I:TIGR00218
8608	scaffold_1	588518	590085	KOG0254: Predicted transporter (major facilitator superfamily)	S	ITR1,ITR2	SLC2A13	ITR1	SLC2A	2	Not Essential	RHTO_04623	BLAST: related to myo-inositol transporter [Melanopsichium p...	KOG0254: Predicted transporter (major facilitator superfamily)	GO:16021 integral component of membrane GO:22857 transmembrane transporter activity GO:55085 transmembrane transport GO:16020 membrane	HMMPfam:Sugar (and other) transporter:PF00083,PRINTS:Sugar transporter signature:PR00171,ProSitePatterns:Sugar transport proteins signature 1.:PS00216,ProSiteProfiles:Major facilitator superfamily (MFS) profile.:PS50850,SUPERFAMILY::SSF103473
8609	scaffold_1	590351	590973	BLAST: 60s ribosomal protein l25 [Moniliophthora roreri ...						1	Essential	RHTO_04624	BLAST: 60s ribosomal protein l25 [Moniliophthora roreri ...
8610	scaffold_1	591583	594875	HMMPfam:CorA-like Mg2+ transporter protein:PF01544,SUPERFAMILY::SSF143865				MNR2		1	Essential	RHTO_04625	BLAST: cation transporter [Cryptococcus gattii EJB2]		GO:16020 membrane GO:30001 metal ion transport GO:46873 metal ion transmembrane transporter activity GO:55085 transmembrane transport	HMMPfam:CorA-like Mg2+ transporter protein:PF01544,SUPERFAMILY::SSF143865
8611	scaffold_1	595107	595773	HMMPfam:Replication factor A protein 3:PF08661,SUPERFAMILY::SSF50249						1	Essential	RHTO_04626	BLAST: Replication factor A protein 3 [Choanephora cucurbita...		GO:3677 DNA binding GO:5634 nucleus GO:6260 DNA replication GO:6281 DNA repair	HMMPfam:Replication factor A protein 3:PF08661,SUPERFAMILY::SSF50249
8612	scaffold_1	596277	596788	K17778: TIM10; mitochondrial import inner membrane translocase subunit TIM10		TIM10	TIMM10	TIM10	TIMM10	1	Essential	RHTO_04627	BLAST: import inner membrane translocase subunit Tim10 [Rhiz...	K17778: TIM10; mitochondrial import inner membrane translocase subunit TIM10		HMMPfam:Tim10/DDP family zinc finger:PF02953,SUPERFAMILY::SSF144122
8613	scaffold_1	597112	598781	KOG0256: 1-aminocyclopropane-1-carboxylate synthase, and related proteins			ACCS,ACCSL	BNA3	ACCS	2	Not Essential	RHTO_01978	BLAST: 1-aminocyclopropane-1-carboxylate synthase [Rhodo...	KOG0256: 1-aminocyclopropane-1-carboxylate synthase, and related proteins	GO:9058 biosynthetic process GO:30170 pyridoxal phosphate binding	HMMPfam:Aminotransferase class I and II:PF00155,PRINTS:1-aminocyclopropane-1-carboxylate synthase signature:PR00753,SUPERFAMILY::SSF53383
8614	scaffold_1	598851	601414		S					1	Not Essential	#N/A
8615	scaffold_1	602212	602729	K11254: H4; histone H4				HHF2	HIST1H	2	Essential	RHTO_04613	BLAST: histone-fold-containing protein [Auricularia subg...	K11254: H4; histone H4	GO:3677 DNA binding GO:786 nucleosome GO:5634 nucleus GO:6334 nucleosome assembly	HMMPfam:Core histone H2A/H2B/H3/H4:PF00125,PRINTS:Histone H4 signature:PR00623,ProSitePatterns:Histone H4 signature.:PS00047,SMART:Histone H4:SM00417,SUPERFAMILY::SSF47113
8616	scaffold_1	603396	605038	K01796: E5.1.99.4, AMACR, mcr; alpha-methylacyl-CoA racemase	S		AMACR		AMACR	1	Not Essential	RHTO_01988	BLAST: probable alpha-methylacyl-coa racemase [Sporisorium s...	K01796: E5.1.99.4, AMACR, mcr; alpha-methylacyl-CoA racemase	GO:3824 catalytic activity	HMMPfam:CoA-transferase family III:PF02515,SUPERFAMILY::SSF89796
8617	scaffold_1	605214	606480	K03538: POP4, RPP29; ribonuclease P protein subunit POP4		POP4	POP4	POP4	POP4	1	Essential	#N/A	BLAST: Alpha-ketoglutarate-dependent sulfonate dioxygenase [...	K03538: POP4, RPP29; ribonuclease P protein subunit POP4	GO:172 ribonuclease MRP complex GO:3723 RNA binding GO:4540 ribonuclease activity GO:6364 rRNA processing	HMMPfam:Domain of unknown function UPF0086:PF01868,SMART:A domain found in a protein subunit of human RNase MRP and RNase P ribonucleoprotein complexes and archaeal proteins.:SM00538,SUPERFAMILY::SSF101744
8618	scaffold_1	607313	608781	K19245: JLP1; sulfonate dioxygenase		JLP1		JLP1		2	Not Essential	RHTO_01986	BLAST: Alpha-ketoglutarate-dependent sulfonate dioxygenase [...	K19245: JLP1; sulfonate dioxygenase	GO:16491 oxidoreductase activity GO:55114 oxidation-reduction process	HMMPfam:Taurine catabolism dioxygenase TauD, TfdA family:PF02668,SUPERFAMILY::SSF51197
8619	scaffold_1	608918	609439	HMMPfam:ACT domain:PF13840,PIRSF::PIRSF008459,SUPERFAMILY::SSF55021	S					1	Not Essential	RHTO_01985	BLAST: RNase Gf29 [Sanghuangporus baumii]			HMMPfam:ACT domain:PF13840,PIRSF::PIRSF008459,SUPERFAMILY::SSF55021
8620	scaffold_1	609608	610870		S					1	Not Essential	RHTO_01984
8621	scaffold_1	611030	612229	KOG2273: Membrane coat complex Retromer, subunit VPS5/SNX1, Sorting nexins, and related PX domain-containing proteins						1	Not Essential	RHTO_01983	BLAST: Phox-like protein [Gloeophyllum trabeum ATCC 11539]	KOG2273: Membrane coat complex Retromer, subunit VPS5/SNX1, Sorting nexins, and related PX domain-containing proteins	GO:35091 phosphatidylinositol binding	HMMPfam:PX domain:PF00787,ProSiteProfiles:PX domain profile.:PS50195,SMART:PhoX homologous domain, present in p47phox and p40phox.:SM00312,SUPERFAMILY::SSF64268
8622	scaffold_1	612522	613328	KOG0970: DNA polymerase alpha, catalytic subunit						1	Essential	#N/A	BLAST: DNA polymerase alpha catalytic subunit, partial [...	KOG0970: DNA polymerase alpha, catalytic subunit		HMMPfam:DNA polymerase alpha subunit p180 N terminal:PF12254
8623	scaffold_1	613626	618274	K02320: POLA1; DNA polymerase alpha subunit A	S	POL1	POLA1	POL1	POLA1	1	Essential	RHTO_06367	BLAST: DNA polymerase alpha catalytic subunit [Hypsizygus ma...	K02320: POLA1; DNA polymerase alpha subunit A	GO:166 nucleotide binding GO:3677 DNA binding GO:8408 3'-5' exonuclease activity GO:1882 nucleoside binding	HMMPfam:DNA polymerase family B:PF00136,HMMPfam:DNA polymerase family B, exonuclease domain:PF03104,HMMPfam:DNA Polymerase alpha zinc finger:PF08996,PRINTS:DNA-directed DNA-polymerase family B signature:PR00106,ProSitePatterns:DNA polymerase family B signature.:PS00116,SMART:DNA polymerase type-B family:SM00486,SUPERFAMILY::SSF53098,SUPERFAMILY::SSF56672,TIGRFAM:pol2: DNA polymerase (pol2):TIGR00…
8624	scaffold_1	618548	619064	K11254: H4; histone H4				HHF2	HIST1H	2	Not Essential	#N/A	BLAST: histone-fold-containing protein [Fibulorhizoctonia sp...	K11254: H4; histone H4	GO:3677 DNA binding GO:786 nucleosome GO:5634 nucleus GO:6334 nucleosome assembly	HMMPfam:Core histone H2A/H2B/H3/H4:PF00125,PRINTS:Histone H4 signature:PR00623,ProSitePatterns:Histone H4 signature.:PS00047,SMART:Histone H4:SM00417,SUPERFAMILY::SSF47113
8625	scaffold_1	619763	620480	KOG1745: Histones H3 and H4				HHT2	HIST2H	1	Not Essential	#N/A	BLAST: histone H3 [Moesziomyces aphidis DSM 70725]	KOG1745: Histones H3 and H4	GO:3677 DNA binding GO:786 nucleosome GO:46982 protein heterodimerization activity	HMMPfam:Core histone H2A/H2B/H3/H4:PF00125,PRINTS:Histone H3 signature:PR00622,ProSitePatterns:Histone H3 signature 1.:PS00322,SMART:Histone H3:SM00428,SUPERFAMILY::SSF47113
8626	scaffold_1	621201	621954	HMMPfam:Eukaryotic protein of unknown function (DUF1764):PF08576						1	Not Essential	RHTO_01990	BLAST: DUF1764-domain-containing protein [Schizopora paradoxa]			HMMPfam:Eukaryotic protein of unknown function (DUF1764):PF08576
8627	scaffold_1	622490	625658	HMMPfam:Domain of unknown function (DUF1771):PF08590,ProSiteProfiles:Zinc finger C3H1-type profile.:PS50103,ProSiteProfiles:Smr domain profile.:PS50828,SMART:zinc finger:SM00356						1	Not Essential	RHTO_01991	BLAST: zinc finger ccch type domain containing protein [...		GO:46872 metal ion binding	HMMPfam:Domain of unknown function (DUF1771):PF08590,ProSiteProfiles:Zinc finger C3H1-type profile.:PS50103,ProSiteProfiles:Smr domain profile.:PS50828,SMART:zinc finger:SM00356
8628	scaffold_1	625910	627593	KOG2534: DNA polymerase IV (family X)					POLM	1	Not Essential	RHTO_01992		KOG2534: DNA polymerase IV (family X)	GO:3677 DNA binding GO:5634 nucleus GO:34061 DNA polymerase activity GO:6281 DNA repair	HMMPfam:Fingers domain of DNA polymerase lambda:PF10391,HMMPfam:Helix-hairpin-helix domain:PF14716,HMMPfam:DNA polymerase beta thumb:PF14791,HMMPfam:DNA polymerase beta palm:PF14792,PRINTS:DNA-polymerase family X signature:PR00869,PRINTS:DNA-polymerase family X pol beta-like signature:PR00870,ProSitePatterns:DNA polymerase family X signature.:PS00522,SMART:DNA polymerase X family:SM00483,SUPERFAM…
8629	scaffold_1	627613	628433	KOG1745: Histones H3 and H4				HHT2	HIST2H	1	Not Essential	RHTO_04185	BLAST: histone [Microbotryum lychnidis-dioicae p1A1 Lamole]	KOG1745: Histones H3 and H4	GO:3677 DNA binding GO:786 nucleosome GO:46982 protein heterodimerization activity	HMMPfam:Core histone H2A/H2B/H3/H4:PF00125,PRINTS:Histone H3 signature:PR00622,ProSitePatterns:Histone H3 signature 1.:PS00322,ProSitePatterns:Histone H3 signature 2.:PS00959,SMART:Histone H3:SM00428,SUPERFAMILY::SSF47113
8630	scaffold_1	628698	628997	HMMPfam:Flavin reductase like domain:PF01613						1	Not Essential	#N/A			GO:10181 FMN binding GO:16491 oxidoreductase activity GO:42602 riboflavin reductase (NADPH) activity GO:55114 oxidation-reduction process	HMMPfam:Flavin reductase like domain:PF01613
8631	scaffold_1	629830	634837	K01537: E3.6.3.8; Ca2+-transporting ATPase		PMC1	ATP2B1,ATP2B2,ATP2B3,ATP2B4	PMC1	ATP2B	1	Not Essential	RHTO_01994	BLAST: Ca2+-transporting ATPase [Microbotryum lychnidis-dioi...	K01537: E3.6.3.8; Ca2+-transporting ATPase	GO:166 nucleotide binding GO:46872 metal ion binding GO:16021 integral component of membrane	HMMPfam:E1-E2 ATPase:PF00122,HMMPfam:Cation transporting ATPase, C-terminus:PF00689,HMMPfam:Cation transporter/ATPase, N-terminus:PF00690,HMMPfam:haloacid dehalogenase-like hydrolase:PF00702,PRINTS:P-type cation-transporting ATPase superfamily signature:PR00119,PRINTS:H+-transporting ATPase (proton pump) signature:PR00120,ProSitePatterns:E1-E2 ATPases phosphorylation site.:PS00154,SUPERFAMILY::SS…
8632	scaffold_1	636296	637192	BLAST: phosphoglycerate mutase-like protein [Sanghuangporus ...						1	Not Essential	RHTO_01995	BLAST: phosphoglycerate mutase-like protein [Sanghuangporus ...
8633	scaffold_1	637479	639717	K00876: udk, UCK; uridine kinase		URK1	UCKL1	URK1	UCKL1	1	Not Essential	RHTO_01996	BLAST: uridine kinase [Calocera cornea HHB12733]	K00876: udk, UCK; uridine kinase	GO:5524 ATP binding GO:8152 metabolic process GO:16301 kinase activity	HMMPfam:Phosphoribulokinase / Uridine kinase family:PF00485,HMMPfam:Uracil phosphoribosyltransferase:PF14681,PRINTS:Uridine kinase signature:PR00988,SUPERFAMILY::SSF52540,SUPERFAMILY::SSF53271,TIGRFAM:udk: uridine kinase:TIGR00235
8634	scaffold_1	639859	640522	KOG0111: Cyclophilin-type peptidyl-prolyl cis-trans isomerase					PPIE	1	Not Essential	RHTO_01997	BLAST: Peptidyl-prolyl cis-trans isomerase E [Termitomyces s...	KOG0111: Cyclophilin-type peptidyl-prolyl cis-trans isomerase	GO:3676 nucleic acid binding	HMMPfam:RNA recognition motif. (a.k.a. RRM, RBD, or RNP domain):PF00076,ProSiteProfiles:Eukaryotic RNA Recognition Motif (RRM) profile.:PS50102,SMART:RNA recognition motif:SM00360,SUPERFAMILY::SSF54928
8635	scaffold_1	640868	642235	K03381: catA; catechol 1,2-dioxygenase						1	Not Essential	RHTO_01998	BLAST: aromatic compound dioxygenase [Cutaneotrichosporo...	K03381: catA; catechol 1,2-dioxygenase	GO:3824 catalytic activity GO:6725 cellular aromatic compound metabolic process GO:8199 ferric iron binding GO:55114 oxidation-reduction process	HMMPfam:Dioxygenase:PF00775,HMMPfam:Catechol dioxygenase N terminus:PF04444,ProSitePatterns:Intradiol ring-cleavage dioxygenases signature.:PS00083,SUPERFAMILY::SSF49482
8636	scaffold_1	642489	643919	HMMPfam:Fungal Zn(2)-Cys(6) binuclear cluster domain:PF00172,HMMPfam:Fungal specific transcription factor domain:PF04082,ProSitePatterns:Zn(2)-C6 fungal-type DNA-binding domain signature.:PS00463,ProSiteProfiles:Zn(2)-C6 fungal-type DNA-binding domain profile.:PS50048,SMART:GAL4-like Zn(II)2Cys6 (or C6 zinc) binuclear cluster DNA-binding domain:SM00066,SMART:Fungal specific transcription factor d…						2	Not Essential	RHTO_01999	BLAST: nitrogen assimilation transcription factor [Rhodo...		GO:981 RNA polymerase II transcription factor activity, sequence-specific DNA binding GO:5634 nucleus GO:6355 regulation of transcription, DNA-templated GO:8270 zinc ion binding	HMMPfam:Fungal Zn(2)-Cys(6) binuclear cluster domain:PF00172,HMMPfam:Fungal specific transcription factor domain:PF04082,ProSitePatterns:Zn(2)-C6 fungal-type DNA-binding domain signature.:PS00463,ProSiteProfiles:Zn(2)-C6 fungal-type DNA-binding domain profile.:PS50048,SMART:GAL4-like Zn(II)2Cys6 (or C6 zinc) binuclear cluster DNA-binding domain:SM00066,SMART:Fungal specific transcription factor d…
8637	scaffold_1	644049	645349	BLAST: nitrogen assimilation transcription factor [Rhodo...						2	Not Essential	#N/A	BLAST: nitrogen assimilation transcription factor [Rhodo...
8638	scaffold_1	645622	646120	BLAST: protein of unknown function [Taphrina deformans PYCC ...						1	Unclear (ambiguous TDNA mapping)	RHTO_02000	BLAST: protein of unknown function [Taphrina deformans PYCC ...
8639	scaffold_1	646438	653784	K11262: ACACA; acetyl-CoA carboxylase / biotin carboxylase 1		HFA1,ACC1	ACACA,ACACB	ACC1	ACACB	1	Essential	RHTO_02004	BLAST: acetyl-CoA carboxylase [Microbotryum lychnidis-dioica...	K11262: ACACA; acetyl-CoA carboxylase / biotin carboxylase 1	GO:3824 catalytic activity GO:8152 metabolic process GO:16874 ligase activity GO:5524 ATP binding	HMMPfam:Carbamoyl-phosphate synthase L chain, N-terminal domain:PF00289,HMMPfam:Biotin-requiring enzyme:PF00364,HMMPfam:Carboxyl transferase domain:PF01039,HMMPfam:Biotin carboxylase C-terminal domain:PF02785,HMMPfam:Carbamoyl-phosphate synthase L chain, ATP binding domain:PF02786,HMMPfam:Acetyl-CoA carboxylase, central region:PF08326,ProSitePatterns:Biotin-requiring enzymes attachment site.:PS00…
8640	scaffold_1	654316	655397	KOG4178: Soluble epoxide hydrolase						1	Not Essential	RHTO_02003		KOG4178: Soluble epoxide hydrolase		HMMPfam:Alpha/beta hydrolase family:PF12697,PRINTS:Alpha/beta hydrolase fold signature:PR00111,SUPERFAMILY::SSF53474
8641	scaffold_1	655778	657591	K15174: PAF1; RNA polymerase II-associated factor 1		PAF1			PAF1	1	Not Essential	RHTO_02002	BLAST: Metallo-hydrolase/oxidoreductase [Sanghuangporus baumii]	K15174: PAF1; RNA polymerase II-associated factor 1		HMMPfam:Paf1:PF03985
8642	scaffold_1	657663	658330	BLAST: Putative Pc16g06240 protein [Torrubiella hemipterigena]	S					1	Not Essential	#N/A	BLAST: Putative Pc16g06240 protein [Torrubiella hemipterigena]
8643	scaffold_1	659442	660346	BLAST: nitrogen assimilation transcription factor [Rhodo...	A					1	Not Essential	#N/A	BLAST: nitrogen assimilation transcription factor [Rhodo...
8644	scaffold_1	660577	661885	K03679: RRP4, EXOSC2; exosome complex component RRP4		RRP4	EXOSC2	RRP4	EXOSC	1	Essential	RHTO_02006	BLAST: exosome complex exonuclease rrp4 [Neolentinus lepideu...	K03679: RRP4, EXOSC2; exosome complex component RRP4	GO:3723 RNA binding	HMMPfam:Exosome complex exonuclease RRP4 N-terminal region:PF14382,SUPERFAMILY::SSF110324,SUPERFAMILY::SSF50249,SUPERFAMILY::SSF54791
8645	scaffold_1	662977	664495	KOG3122: DNA-directed RNA polymerase III subunit	S					1	Essential	RHTO_02007	BLAST: DNA-directed RNA polymerase III subunit RPC4 [Wal...	KOG3122: DNA-directed RNA polymerase III subunit	GO:3677 DNA binding GO:3899 DNA-directed RNA polymerase activity GO:5666 DNA-directed RNA polymerase III complex GO:6383 transcription from RNA polymerase III promoter	HMMPfam:RNA polymerase III RPC4:PF05132
8646	scaffold_1	664753	665683	K03134: TAF10; transcription initiation factor TFIID subunit 10		TAF10	TAF10	TAF10	TAF10	1	Essential	RHTO_02008	BLAST: related to TAF10-TFIID and SAGA subunit [Sporisorium ...	K03134: TAF10; transcription initiation factor TFIID subunit 10	GO:5634 nucleus GO:6352 DNA-templated transcription, initiation	HMMPfam:Transcription initiation factor TFIID 23-30kDa subunit:PF03540,PIRSF::PIRSF017246,PRINTS:Transcription initiation factor TFIID 23-30kDa subunit signature:PR01443
8647	scaffold_1	665902	666990	K02908: RP-L30e, RPL30; large subunit ribosomal protein L30e		RPL30	RPL30	RPL30	RPL30	1	Not Essential	RHTO_02009	BLAST: 60S ribosomal protein [Puccinia striiformis f. sp. tr...	K02908: RP-L30e, RPL30; large subunit ribosomal protein L30e		HMMPfam:Ribosomal protein L7Ae/L30e/S12e/Gadd45 family:PF01248,ProSitePatterns:Ribosomal protein L30e signature 1.:PS00709,SUPERFAMILY::SSF55315
8648	scaffold_1	667425	668296							1	Not Essential	#N/A
8649	scaffold_1	669704	671491	KOG0653: Cyclin B and related kinase-activating proteins				CLB4	CCNA2	1	Not Essential	RHTO_02011	BLAST: Cyclin B and related kinase-activating proteins [Xant...	KOG0653: Cyclin B and related kinase-activating proteins	GO:5634 nucleus	HMMPfam:Cyclin, N-terminal domain:PF00134,HMMPfam:Cyclin, C-terminal domain:PF02984,ProSitePatterns:Cyclins signature.:PS00292,SMART:domain present in cyclins, TFIIB and Retinoblastoma:SM00385,SUPERFAMILY::SSF47954
8650	scaffold_1	672440	673215							1	Not Essential	#N/A
8651	scaffold_1	673914	675244	K00872: thrB1; homoserine kinase		THR1		THR1		1	Essential	RHTO_02013	BLAST: homoserine kinase [Microbotryum lychnidis-dioicae p1A...	K00872: thrB1; homoserine kinase	GO:5524 ATP binding GO:4413 homoserine kinase activity GO:6566 threonine metabolic process	HMMPfam:GHMP kinases N terminal domain:PF00288,PRINTS:Homoserine kinase signature:PR00958,ProSitePatterns:GHMP kinases putative ATP-binding domain.:PS00627,SUPERFAMILY::SSF54211,SUPERFAMILY::SSF55060,TIGRFAM:thrB: homoserine kinase:TIGR00191
8652	scaffold_1	676013	677803	K01762: ACS; 1-aminocyclopropane-1-carboxylate synthase			ACCS,ACCSL	BNA3	ACCS	2	Not Essential	RHTO_02014	BLAST: 1-aminocyclopropane-1-carboxylate synthase [Rhodo...	K01762: ACS; 1-aminocyclopropane-1-carboxylate synthase	GO:9058 biosynthetic process GO:30170 pyridoxal phosphate binding	HMMPfam:Aminotransferase class I and II:PF00155,PRINTS:1-aminocyclopropane-1-carboxylate synthase signature:PR00753,SUPERFAMILY::SSF53383
8653	scaffold_1	678143	678782							1	Not Essential	RHTO_02015
8654	scaffold_1	679511	681745	SUPERFAMILY::SSF52047						1	Not Essential	RHTO_02016				SUPERFAMILY::SSF52047
8655	scaffold_1	681999	683854	KOG1861: Leucine permease transcriptional regulator		THP3	LENG8	THP3	LENG8	1	Not Essential	RHTO_02017	BLAST: Leucine permease transcriptional regulator [Xanthophy...	KOG1861: Leucine permease transcriptional regulator		HMMPfam:SAC3/GANP/Nin1/mts3/eIF-3 p25 family:PF03399
8656	scaffold_1	684049	686611	K00521: E1.16.1.7; ferric-chelate reductase	A			FRE5		1	Not Essential	RHTO_02018	BLAST: Ferric reductase transmembrane component 5 [Rhizocton...	K00521: E1.16.1.7; ferric-chelate reductase	GO:16491 oxidoreductase activity GO:55114 oxidation-reduction process	HMMPfam:Ferric reductase like transmembrane component:PF01794,HMMPfam:FAD-binding domain:PF08022,HMMPfam:Ferric reductase NAD binding domain:PF08030,ProSiteProfiles:Ferredoxin reductase-type FAD binding domain profile.:PS51384,SUPERFAMILY::SSF52343
8657	scaffold_1	686748	688788	HMMPfam:Major Facilitator Superfamily:PF07690,ProSiteProfiles:Major facilitator superfamily (MFS) profile.:PS50850,SUPERFAMILY::SSF103473		YJR124C		YJR124C		1	Not Essential	RHTO_02019			GO:16021 integral component of membrane GO:55085 transmembrane transport	HMMPfam:Major Facilitator Superfamily:PF07690,ProSiteProfiles:Major facilitator superfamily (MFS) profile.:PS50850,SUPERFAMILY::SSF103473
8658	scaffold_1	689147	690940	HMMPfam:Major Facilitator Superfamily:PF07690,ProSitePatterns:Sugar transport proteins signature 1.:PS00216,ProSiteProfiles:Major facilitator superfamily (MFS) profile.:PS50850,SUPERFAMILY::SSF103473	S			YJR124C		1	Not Essential	RHTO_02020	BLAST: major facilitator superfamily transporter [Colletotri...		GO:16021 integral component of membrane GO:55085 transmembrane transport GO:5215 transporter activity	HMMPfam:Major Facilitator Superfamily:PF07690,ProSitePatterns:Sugar transport proteins signature 1.:PS00216,ProSiteProfiles:Major facilitator superfamily (MFS) profile.:PS50850,SUPERFAMILY::SSF103473
8659	scaffold_1	691511	692003	K03012: RPB4, POLR2D; DNA-directed RNA polymerase II subunit RPB4		RPB4	POLR2D		POLR2	1	Not Essential	RHTO_02021	BLAST: DNA-directed RNA polymerase II subunit RPB4 [Rhod...	K03012: RPB4, POLR2D; DNA-directed RNA polymerase II subunit RPB4	GO:3899 DNA-directed RNA polymerase activity GO:6351 transcription, DNA-templated GO:166 nucleotide binding GO:3824 catalytic activity	HMMPfam:RNA polymerase Rpb4:PF03874,SMART:DNA-directed RNA-polymerase II subunit:SM00657,SUPERFAMILY::SSF47819
8660	scaffold_1	692166	693130	HMMPfam:Endoplasmic reticulum-based factor for assembly of V-ATPase:PF11712						1	Not Essential	RHTO_02022	BLAST: ATPase, vacuolar ER assembly factor, Vma12 [Rhodo...			HMMPfam:Endoplasmic reticulum-based factor for assembly of V-ATPase:PF11712
8661	scaffold_1	693672	694229							1	Not Essential	RHTO_02023
8662	scaffold_1	694833	695851							1	Not Essential	RHTO_02024
8663	scaffold_1	696083	698097	KOG3069: Peroxisomal NUDIX hydrolase						1	Not Essential	RHTO_02025	BLAST: peroxisomal NUDIX hydrolase [Moesziomyces antarcticus...	KOG3069: Peroxisomal NUDIX hydrolase	GO:16787 hydrolase activity	HMMPfam:NUDIX domain:PF00293,ProSiteProfiles:Nudix hydrolase domain profile.:PS51462,SUPERFAMILY::SSF55811
8664	scaffold_1	698223	702275	K20177: VPS3, TGFBRAP1; vacuolar protein sorting-associated protein 3	S					1	Not Essential	RHTO_02026	BLAST: O-methylsterigmatocystin oxidoreductase [Rhizoctonia ...	K20177: VPS3, TGFBRAP1; vacuolar protein sorting-associated protein 3		HMMPfam:CNH domain:PF00780,HMMPfam:Vacuolar sorting protein 39 domain 1:PF10366,HMMPfam:Vacuolar sorting protein 39 domain 2:PF10367,ProSiteProfiles:Citron homology (CNH) domain profile.:PS50219
8665	scaffold_1	702591	702936							1	Not Essential	RHTO_02027
8666	scaffold_1	705560	707244	KOG0725: Reductases with broad range of substrate specificities			HSD17B14	SPS19	HSD17B	2	Not Essential	RHTO_02028	BLAST: NAD-P-binding protein [Peniophora sp. CONT]	KOG0725: Reductases with broad range of substrate specificities	GO:8152 metabolic process GO:16491 oxidoreductase activity	HMMPfam:short chain dehydrogenase:PF00106,PRINTS:Short-chain dehydrogenase/reductase (SDR) superfamily signature:PR00080,PRINTS:Glucose/ribitol dehydrogenase family signature:PR00081,ProSitePatterns:Short-chain dehydrogenases/reductases family signature.:PS00061,SUPERFAMILY::SSF51735
8667	scaffold_1	707483	708587	ProSiteProfiles:SET domain profile.:PS50280,SUPERFAMILY::SSF82199						1	Not Essential	RHTO_02029	BLAST: galactose-proton symport [Mortierella elongata AG-77]		GO:5515 protein binding	ProSiteProfiles:SET domain profile.:PS50280,SUPERFAMILY::SSF82199
8668	scaffold_1	709223	712870	BLAST: transcription factor hoxa13 [Aspergillus bombycis]						1	Not Essential	RHTO_02030	BLAST: transcription factor hoxa13 [Aspergillus bombycis]
8669	scaffold_1	715492	716127							1	Not Essential	#N/A
8670	scaffold_1	717137	721125	K00668: FAS1; fatty acid synthase subunit beta, fungi type		FAS2,FAS1		FAS1		2	Essential	RHTO_02032	BLAST: fatty acid synthase subunit beta, fungi type [Rho...	K00668: FAS1; fatty acid synthase subunit beta, fungi type	GO:4318 enoyl-[acyl-carrier-protein] reductase (NADH) activity GO:55114 oxidation-reduction process GO:4312 fatty acid synthase activity GO:5835 fatty acid synthase complex	HMMPfam:Domain of unknown function (DUF1729):PF08354,PRINTS:Fatty acid synthase signature:PR01483,SUPERFAMILY::SSF51412,SUPERFAMILY::SSF52151
8671	scaffold_1	721843	723815	K00222: TM7SF2, ERG24; Delta14-sterol reductase	A	ERG24	LBR,TM7SF2	ERG24	LBR	1	Essential	RHTO_02033	BLAST: ERG4/ERG24 ergosterol biosynthesis protein [Gloeo...	K00222: TM7SF2, ERG24; Delta14-sterol reductase	GO:16020 membrane GO:16628 oxidoreductase activity, acting on the CH-CH group of donors, NAD or NADP as acceptor GO:55114 oxidation-reduction process	HMMPfam:Ergosterol biosynthesis ERG4/ERG24 family:PF01222,ProSitePatterns:Sterol reductase family signature 2.:PS01018
8672	scaffold_1	724122	725231	HMMPfam:Domain of unknown function (DUF1917):PF08939,SUPERFAMILY::SSF55418						1	Not Essential	RHTO_02034	BLAST: UPF0696 like protein [Termitomyces sp. J132]			HMMPfam:Domain of unknown function (DUF1917):PF08939,SUPERFAMILY::SSF55418
8673	scaffold_1	726265	727388	HMMPfam:Peroxisomal biogenesis factor 11 (PEX11):PF05648						1	Not Essential	RHTO_02035	BLAST: peroxisomal biogenesis factor 11 [Rhizoctonia solani ...		GO:5779 integral component of peroxisomal membrane GO:16559 peroxisome fission	HMMPfam:Peroxisomal biogenesis factor 11 (PEX11):PF05648
8674	scaffold_1	727879	728992	HMMPfam:Relaxase/Mobilisation nuclease domain:PF03432,ProSiteProfiles:Tudor domain profile.:PS50304,SMART:Tudor domain:SM00333,SUPERFAMILY::SSF63748			SMNDC1			1	Not Essential	#N/A	BLAST: Survival of motor neuron-related-splicing factor 30 [...			HMMPfam:Relaxase/Mobilisation nuclease domain:PF03432,ProSiteProfiles:Tudor domain profile.:PS50304,SMART:Tudor domain:SM00333,SUPERFAMILY::SSF63748
8675	scaffold_1	729336	730471	K12195: CHMP6, VPS20; charged multivesicular body protein 6		VPS20	CHMP6	VPS20	CHMP6	1	Not Essential	RHTO_02037	BLAST: snf7 family charged multivesicular body protein 6 [Xa...	K12195: CHMP6, VPS20; charged multivesicular body protein 6	GO:7034 vacuolar transport	HMMPfam:Snf7:PF03357
8676	scaffold_1	730823	731905	K07952: ARFRP1; ADP-ribosylation factor related protein 1		ARL3	ARFRP1	ARL3	ARFRP	1	Not Essential	RHTO_02046	BLAST: Arl3p [Rhizophagus irregularis DAOM 197198w]	K07952: ARFRP1; ADP-ribosylation factor related protein 1	GO:5525 GTP binding GO:5622 intracellular GO:7264 small GTPase mediated signal transduction GO:6886 intracellular protein transport	HMMPfam:ADP-ribosylation factor family:PF00025,PRINTS:GTP-binding SAR1 protein signature:PR00328,ProSiteProfiles:small GTPase Arf family profile.:PS51417,SMART:ARF-like small GTPases; ARF, ADP-ribosylation factor:SM00177,SMART:Sar1p-like members of the Ras-family of small GTPases:SM00178,SUPERFAMILY::SSF52540,TIGRFAM:small_GTP: small GTP-binding protein domain:TIGR00231
8677	scaffold_1	732179	734206	K00643: E2.3.1.37, ALAS; 5-aminolevulinate synthase		HEM1	ALAS1,ALAS2,GCAT	HEM1	ALAS2	1	Essential	RHTO_02047	BLAST: putative 5-aminolevulinate synthase [Sistotremastrum ...	K00643: E2.3.1.37, ALAS; 5-aminolevulinate synthase	GO:9058 biosynthetic process GO:30170 pyridoxal phosphate binding GO:8152 metabolic process GO:16740 transferase activity	HMMPfam:Aminotransferase class I and II:PF00155,ProSitePatterns:Aminotransferases class-II pyridoxal-phosphate attachment site.:PS00599,SUPERFAMILY::SSF53383,TIGRFAM:5aminolev_synth: 5-aminolevulinic acid synthase:TIGR01821
8678	scaffold_1	734427	736325	K00626: E2.3.1.9, atoB; acetyl-CoA C-acetyltransferase		ERG10	ACAT1	ERG10	ACAT1	1	Not Essential	RHTO_02048	BLAST: acetyl-CoA acetyltransferase [Microbotryum lychnidis-...	K00626: E2.3.1.9, atoB; acetyl-CoA C-acetyltransferase	GO:8152 metabolic process GO:16747 transferase activity, transferring acyl groups other than amino-acyl groups GO:3824 catalytic activity	HMMPfam:Thiolase, N-terminal domain:PF00108,HMMPfam:Thiolase, C-terminal domain:PF02803,PIRSF::PIRSF000429,ProSitePatterns:Thiolases acyl-enzyme intermediate signature.:PS00098,ProSitePatterns:Thiolases active site.:PS00099,SUPERFAMILY::SSF53901,TIGRFAM:AcCoA-C-Actrans: acetyl-CoA C-acetyltransferase:TIGR01930
8679	scaffold_1	737521	741046	KOG1001: Helicase-like transcription factor HLTF/DNA helicase RAD5, DEAD-box superfamily			TTF2	RAD16	TTF2	1	Not Essential	RHTO_02049	BLAST: ATP-dependent DNA helicase [Mucor ambiguus]	KOG1001: Helicase-like transcription factor HLTF/DNA helicase RAD5, DEAD-box superfamily	GO:3677 DNA binding GO:5524 ATP binding	HMMPfam:SNF2 family N-terminal domain:PF00176,HMMPfam:Helicase conserved C-terminal domain:PF00271,ProSiteProfiles:Superfamilies 1 and 2 helicase ATP-binding type-1 domain profile.:PS51192,ProSiteProfiles:Superfamilies 1 and 2 helicase C-terminal domain profile.:PS51194,SMART:DEAD-like helicases superfamily:SM00487,SMART:helicase superfamily c-terminal domain:SM00490,SUPERFAMILY::SSF52540
8680	scaffold_1	741330	747566	K20103: DDX60; ATP-dependent RNA helicase DDX60			DDX60,DDX60L	SKI2	DDX60	1	Essential	RHTO_02050	BLAST: DEAD/DEAH box helicase [Coprinopsis cinerea okaya...	K20103: DDX60; ATP-dependent RNA helicase DDX60	GO:3676 nucleic acid binding GO:5524 ATP binding	HMMPfam:DEAD/DEAH box helicase:PF00270,HMMPfam:Helicase conserved C-terminal domain:PF00271,ProSiteProfiles:Superfamilies 1 and 2 helicase ATP-binding type-1 domain profile.:PS51192,ProSiteProfiles:Superfamilies 1 and 2 helicase C-terminal domain profile.:PS51194,SMART:DEAD-like helicases superfamily:SM00487,SMART:helicase superfamily c-terminal domain:SM00490,SUPERFAMILY::SSF52540
8681	scaffold_1	747815	749312							1	Not Essential	RHTO_02051
8682	scaffold_1	749609	751814	K13091: RBM39, RNPC2; RNA-binding protein 39			RBM39,RBM23	NSR1	RBM39	1	Not Essential	RHTO_02052	BLAST: splicing factor CC1-like protein [Fomitopsis pinicola...	K13091: RBM39, RNPC2; RNA-binding protein 39	GO:3676 nucleic acid binding GO:3723 RNA binding GO:5634 nucleus GO:6397 mRNA processing	HMMPfam:RNA recognition motif. (a.k.a. RRM, RBD, or RNP domain):PF00076,HMMPfam:RNA recognition motif. (a.k.a. RRM, RBD, or RNP domain):PF13893,HMMPfam:linker between RRM2 and RRM3 domains in RBM39 protein:PF15519,ProSiteProfiles:Eukaryotic RNA Recognition Motif (RRM) profile.:PS50102,SMART:RNA recognition motif:SM00360,SMART:RNA recognition motif:SM00361,SUPERFAMILY::SSF54928,TIGRFAM:SF-CC1: spl…
8683	scaffold_1	752039	753953							1	Not Essential	#N/A
8684	scaffold_1	754275	756026	K18802: DUG3; glutamine amidotransferase		DUG3		DUG3		1	Not Essential	RHTO_02054	BLAST: N-terminal nucleophile aminohydrolase [Exidia glandul...	K18802: DUG3; glutamine amidotransferase		HMMPfam:Glutamine amidotransferases class-II:PF13230,ProSiteProfiles:Glutamine amidotransferase type 2 domain profile.:PS51278,SUPERFAMILY::SSF56235
8685	scaffold_1	756228	757512	HMMPfam:DnaJ domain:PF00226,PRINTS:DnaJ domain signature:PR00625,ProSitePatterns:Nt-dnaJ domain signature.:PS00636,ProSiteProfiles:dnaJ domain profile.:PS50076,ProSiteProfiles:IQ motif profile.:PS50096,SMART:DnaJ molecular chaperone homology domain:SM00271,SUPERFAMILY::SSF46565	S					1	Not Essential	#N/A	BLAST: molecular chaperone [Moesziomyces antarcticus T-34]		GO:5515 protein binding	HMMPfam:DnaJ domain:PF00226,PRINTS:DnaJ domain signature:PR00625,ProSitePatterns:Nt-dnaJ domain signature.:PS00636,ProSiteProfiles:dnaJ domain profile.:PS50076,ProSiteProfiles:IQ motif profile.:PS50096,SMART:DnaJ molecular chaperone homology domain:SM00271,SUPERFAMILY::SSF46565
8686	scaffold_1	757594	759249	Interpro: Fungal domain of unknown function (DUF1750)						1	Not Essential	RHTO_02056	BLAST: DUF1750 domain protein [Metarhizium robertsii]
8687	scaffold_1	759335	760537	KOG2134: Polynucleotide kinase 3' phosphatase						1	Not Essential	RHTO_02057	BLAST: AAA domain protein [Rhizoctonia solani AG-3 Rhs1AP]	KOG2134: Polynucleotide kinase 3' phosphatase		HMMPfam:AAA domain:PF13671,SUPERFAMILY::SSF52540
8688	scaffold_1	760656	762781		S					1	Not Essential	#N/A
8689	scaffold_1	762839	764616	KOG4317: Predicted Zn-finger protein						1	Essential	RHTO_02059	BLAST: Zinc finger HIT domain-containing protein 2 [Termitom...	KOG4317: Predicted Zn-finger protein		HMMPfam:HIT zinc finger:PF04438,ProSiteProfiles:Zinc finger HIT-type profile.:PS51083,SUPERFAMILY::SSF144232
8690	scaffold_1	764792	765740							1	Not Essential	RHTO_02060
8691	scaffold_1	766259	767210							1	Not Essential	RHTO_02061
8692	scaffold_1	767858	770027	K00135: gabD; succinate-semialdehyde dehydrogenase / glutarate-semialdehyde dehydrogenase		UGA2	ALDH5A1	UGA2	ALDH5	1	Not Essential	RHTO_02062	BLAST: succinate-semialdehyde dehydrogenase (NADP+) [Rho...	K00135: gabD; succinate-semialdehyde dehydrogenase / glutarate-semialdehyde dehydrogenase	GO:8152 metabolic process GO:16491 oxidoreductase activity GO:55114 oxidation-reduction process GO:9013 succinate-semialdehyde dehydrogenase [NAD(P)+] activity	HMMPfam:Aldehyde dehydrogenase family:PF00171,ProSitePatterns:Aldehyde dehydrogenases cysteine active site.:PS00070,ProSitePatterns:Aldehyde dehydrogenases glutamic acid active site.:PS00687,SUPERFAMILY::SSF53720,TIGRFAM:SSADH: succinate-semialdehyde dehydrogenase:TIGR01780
8693	scaffold_1	770334	776057	KOG0054: Multidrug resistance-associated protein/mitoxantrone resistance protein, ABC superfamily		YCF1,VMR1,BPT1,YBT1,NFT1,YOR1	ABCC1,ABCC10,ABCC11,ABCC12,ABCC2,ABCC3,ABCC4,ABCC5,ABCC6,ABCC8,ABCC9	YCF1	ABCC1	7	Not Essential	RHTO_02063	BLAST: ABC transporter protein YOR1 [Rhizoctonia solani AG-3...	KOG0054: Multidrug resistance-associated protein/mitoxantrone resistance protein, ABC superfamily	GO:5524 ATP binding GO:16887 ATPase activity GO:6810 transport GO:16021 integral component of membrane	HMMPfam:ABC transporter:PF00005,HMMPfam:ABC transporter transmembrane region:PF00664,ProSitePatterns:ABC transporters family signature.:PS00211,ProSiteProfiles:ATP-binding cassette, ABC transporter-type domain profile.:PS50893,ProSiteProfiles:ABC transporter integral membrane type-1 fused domain profile.:PS50929,SMART:ATPases associated with a variety of cellular activities:SM00382,SUPERFAMILY::S…
8694	scaffold_1	776267	777781	K17983: SHE9; sensitive to high expression protein 9, mitochondrial		SHE9		SHE9		1	Not Essential	#N/A	BLAST: mitochondrial distribution and morphology family 33 [...	K17983: SHE9; sensitive to high expression protein 9, mitochondrial		HMMPfam:She9 / Mdm33 family:PF05546
8695	scaffold_1	778008	779249	KOG0378: 40S ribosomal protein S4				RPS4A	RPS4X	1	Not Essential	RHTO_02064	BLAST: 40S ribosomal protein S4-A [Kwoniella dejecticola...	KOG0378: 40S ribosomal protein S4
8696	scaffold_1	779514	780910	K02987: RP-S4e, RPS4; small subunit ribosomal protein S4e		RPS4B,RPS4A	RPS4X,RPS4Y1,RPS4Y2	RPS4A	RPS4X	1	Essential	RHTO_02067	BLAST: 40S ribosomal protein S4-A [Kwoniella pini CBS 10...	K02987: RP-S4e, RPS4; small subunit ribosomal protein S4e	GO:3723 RNA binding GO:3735 structural constituent of ribosome GO:5622 intracellular GO:5840 ribosome	HMMPfam:KOW motif:PF00467,HMMPfam:Ribosomal family S4e:PF00900,HMMPfam:S4 domain:PF01479,HMMPfam:RS4NT (NUC023) domain:PF08071,PIRSF::PIRSF002116,ProSiteProfiles:S4 RNA-binding domain profile.:PS50889,SMART:S4 RNA-binding domain:SM00363
8697	scaffold_1	781118	782181							1	Not Essential	RHTO_02068
8698	scaffold_1	782807	784581	KOG2018: Predicted dinucleotide-utilizing enzyme involved in molybdopterin and thiamine biosynthesis		TCD2,TCD1		TCD2		1	Not Essential	RHTO_02069	BLAST: tRNA threonylcarbamoyladenosine dehydratase [Grifola ...	KOG2018: Predicted dinucleotide-utilizing enzyme involved in molybdopterin and thiamine biosynthesis	GO:8641 small protein activating enzyme activity	HMMPfam:ThiF family:PF00899,SUPERFAMILY::SSF69572
8699	scaffold_1	786269	787745	K03940: NDUFS7; NADH dehydrogenase (ubiquinone) Fe-S protein 7	S		NDUFS7		NDUFS	1	Not Essential	RHTO_02070	BLAST: NADH dehydrogenase (ubiquinone) Fe-S protein 7 [R...	K03940: NDUFS7; NADH dehydrogenase (ubiquinone) Fe-S protein 7	GO:51536 iron-sulfur cluster binding GO:55114 oxidation-reduction process GO:8137 NADH dehydrogenase (ubiquinone) activity GO:48038 quinone binding	HMMPfam:NADH ubiquinone oxidoreductase, 20 Kd subunit:PF01058,ProSitePatterns:Respiratory-chain NADH dehydrogenase 20 Kd subunit signature.:PS01150,SUPERFAMILY::SSF56770,TIGRFAM:nuoB_fam: NADH-quinone oxidoreductase, B subunit:TIGR01957
8700	scaffold_1	788095	788775	HMMPfam:DSS1/SEM1 family:PF05160	S					1	Not Essential	RHTO_02071				HMMPfam:DSS1/SEM1 family:PF05160
8701	scaffold_1	789358	791102		A					1	Not Essential	RHTO_02072
8702	scaffold_1	792166	794119	K00938: E2.7.4.2, mvaK2; phosphomevalonate kinase		ERG8		ERG8		1	Essential	RHTO_02073	BLAST: putative phosphomevalonate kinase [Hypsizygus marmoreus]	K00938: E2.7.4.2, mvaK2; phosphomevalonate kinase	GO:5524 ATP binding	HMMPfam:GHMP kinases N terminal domain:PF00288,HMMPfam:GHMP kinases C terminal:PF08544,PIRSF::PIRSF017288,SUPERFAMILY::SSF54211
8703	scaffold_1	794212	794991	BLAST: LOC100145131 protein [Xenopus tropicalis]						1	Not Essential	RHTO_02074	BLAST: LOC100145131 protein [Xenopus tropicalis]
8704	scaffold_1	795455	795670	BLAST: AGAP003941-PA [Anopheles gambiae str. PEST]						1	Essential	#N/A	BLAST: AGAP003941-PA [Anopheles gambiae str. PEST]
8705	scaffold_1	795968	797601	HMMPfam:Glycosyl hydrolases family 17:PF00332,SUPERFAMILY::SSF51445				SCW4		1	Not Essential	RHTO_02076	BLAST: glucan 1,3-beta-glucosidase [Kwoniella mangroviensis ...		GO:4553 hydrolase activity, hydrolyzing O-glycosyl compounds GO:5975 carbohydrate metabolic process	HMMPfam:Glycosyl hydrolases family 17:PF00332,SUPERFAMILY::SSF51445
8706	scaffold_1	798129	798620							1	Not Essential	#N/A
8707	scaffold_1	798617	799510	K01693: hisB; imidazoleglycerol-phosphate dehydratase		HIS3		HIS3		1	Essential	RHTO_02077	BLAST: imidazoleglycerol-phosphate dehydratase [Microbotryum...	K01693: hisB; imidazoleglycerol-phosphate dehydratase	GO:105 histidine biosynthetic process GO:4424 imidazoleglycerol-phosphate dehydratase activity	HMMPfam:Imidazoleglycerol-phosphate dehydratase:PF00475,ProSitePatterns:Imidazoleglycerol-phosphate dehydratase signature 1.:PS00954,ProSitePatterns:Imidazoleglycerol-phosphate dehydratase signature 2.:PS00955,SUPERFAMILY::SSF54211
8708	scaffold_1	799973	801137	KOG1271: Methyltransferases		EFM4	METTL10,RP11-12J10.3	EFM4	RP11-1	1	Not Essential	RHTO_02078	BLAST: S-adenosyl-L-methionine-dependent methyltransferase [...	KOG1271: Methyltransferases		HMMPfam:Methyltransferase domain:PF12847,SUPERFAMILY::SSF53335
8709	scaffold_1	801326	802147	K00860: cysC; adenylylsulfate kinase		MET14	PAPSS1,PAPSS2	MET14	PAPSS1	1	Not Essential	RHTO_02079	BLAST: adenylyl-sulfate kinase [Microbotryum lychnidis-dioic...	K00860: cysC; adenylylsulfate kinase	GO:103 sulfate assimilation GO:4020 adenylylsulfate kinase activity GO:5524 ATP binding	HMMPfam:Adenylylsulphate kinase:PF01583,SUPERFAMILY::SSF52540,TIGRFAM:apsK: adenylylsulfate kinase:TIGR00455
8710	scaffold_1	802416	802761	SUPERFAMILY::SSF54285						1	Not Essential	#N/A				SUPERFAMILY::SSF54285
8711	scaffold_1	802821	804087	HMMPfam:Domain of unknown function (DUF4078):PF13300			CCDC174			1	Not Essential	RHTO_02081	BLAST: Coiled-coil domain-containing protein 174 [Mus muscul...			HMMPfam:Domain of unknown function (DUF4078):PF13300
8712	scaffold_1	804255	807496	K00914: PIK3C3, VPS34; phosphatidylinositol 3-kinase		VPS34	PIK3C3	VPS34	PIK3C	1	Not Essential	RHTO_02082	BLAST: phosphatidylinositol 3-kinase [Microbotryum lychnidis...	K00914: PIK3C3, VPS34; phosphatidylinositol 3-kinase	GO:16773 phosphotransferase activity, alcohol group as acceptor GO:5488 binding GO:5515 protein binding GO:16772 transferase activity, transferring phosphorus-containing groups	HMMPfam:Phosphatidylinositol 3- and 4-kinase:PF00454,HMMPfam:Phosphoinositide 3-kinase family, accessory domain (PIK domain):PF00613,HMMPfam:Phosphoinositide 3-kinase C2:PF00792,ProSitePatterns:Phosphatidylinositol 3- and 4-kinases signature 1.:PS00915,ProSitePatterns:Phosphatidylinositol 3- and 4-kinases signature 2.:PS00916,ProSiteProfiles:Phosphatidylinositol 3- and 4-kinases family profile.:P…
8713	scaffold_1	807833	810278	HMMPfam:Mis12-Mtw1 protein family:PF08202						1	Essential	RHTO_02083	BLAST: Kinetochore protein mis13 [Taphrina deformans PYCC 5710]		GO:444 MIS12/MIND type complex GO:7059 chromosome segregation GO:51301 cell division	HMMPfam:Mis12-Mtw1 protein family:PF08202
8714	scaffold_1	810935	812073	KOG3113: Uncharacterized conserved protein			RTFDC1		RTFDC	1	Not Essential	RHTO_02084	BLAST: DUF602-domain-containing protein [Punctularia str...	KOG3113: Uncharacterized conserved protein		HMMPfam:Rtf2 RING-finger:PF04641
8715	scaffold_1	812263	813594	K01358: clpP, CLPP; ATP-dependent Clp protease, protease subunit	S		CLPP		CLPP	1	Not Essential	RHTO_02085	BLAST: ATP-dependent Clp protease, protease subunit [Rho...	K01358: clpP, CLPP; ATP-dependent Clp protease, protease subunit	GO:4252 serine-type endopeptidase activity GO:6508 proteolysis	HMMPfam:Clp protease:PF00574,PRINTS:Clp protease catalytic subunit P signature:PR00127,ProSitePatterns:Endopeptidase Clp serine active site.:PS00381,ProSitePatterns:Endopeptidase Clp histidine active site.:PS00382,SUPERFAMILY::SSF52096
8716	scaffold_1	813811	815656	KOG0085: G protein subunit Galphaq/Galphay, small G protein superfamily				GPA2	GNAO1	1	Not Essential	RHTO_02086	BLAST: guanine nucleotide-binding protein subunit [Pseud...	KOG0085: G protein subunit Galphaq/Galphay, small G protein superfamily	GO:3924 GTPase activity GO:4871 signal transducer activity GO:7186 G-protein coupled receptor signaling pathway GO:19001 guanyl nucleotide binding	HMMPfam:G-protein alpha subunit:PF00503,PRINTS:Alpha G protein (transducin) signature:PR00318,PRINTS:Fungal G protein alpha subunit signature:PR01241,SMART:G protein alpha subunit:SM00275,SUPERFAMILY::SSF47895,SUPERFAMILY::SSF52540
8717	scaffold_1	816569	819001	K12825: SF3A1, SAP114; splicing factor 3A subunit 1		PRP21	SF3A1		SF3A1	1	Essential	RHTO_02087	BLAST: Splicing factor 3A subunit 1 [Hypsizygus marmoreus]	K12825: SF3A1, SAP114; splicing factor 3A subunit 1	GO:5515 protein binding GO:3723 RNA binding GO:6396 RNA processing	HMMPfam:Ubiquitin family:PF00240,HMMPfam:Surp module:PF01805,HMMPfam:Pre-mRNA splicing factor PRP21 like protein:PF12230,ProSiteProfiles:Ubiquitin domain profile.:PS50053,ProSiteProfiles:SURP motif repeat profile.:PS50128,SMART:Ubiquitin homologues:SM00213,SMART:Suppressor-of-White-APricot splicing regulator:SM00648,SUPERFAMILY::SSF109905,SUPERFAMILY::SSF54236
8718	scaffold_1	819201	820840	K17439: MRPL35; large subunit ribosomal protein L35		MRPL35				1	Not Essential	RHTO_02088	BLAST: mitochondrial large ribosomal subunit YmL35 [Rhod...	K17439: MRPL35; large subunit ribosomal protein L35		HMMPfam:Phosphatidylethanolamine-binding protein:PF01161,SUPERFAMILY::SSF49777
8719	scaffold_1	821227	823466	BLAST: carbohydrate-binding module family 13 protein [Rhizoc...	S					1	Not Essential	RHTO_02089	BLAST: carbohydrate-binding module family 13 protein [Rhizoc...
8720	scaffold_1	823972	825872	K14298: RAE1, GLE2; mRNA export factor	S	GLE2	RAE1	GLE2	RAE1	1	Essential	RHTO_02090	BLAST: Poly(A)+ RNA export protein [Microbotryum lychnidis-d...	K14298: RAE1, GLE2; mRNA export factor	GO:5515 protein binding	HMMPfam:WD domain, G-beta repeat:PF00400,PRINTS:G protein beta WD-40 repeat signature:PR00320,ProSiteProfiles:Trp-Asp (WD) repeats profile.:PS50082,ProSiteProfiles:Trp-Asp (WD) repeats circular profile.:PS50294,SMART:WD40 repeats:SM00320,SUPERFAMILY::SSF50978
8721	scaffold_1	826026	827001	K02258: COX11; cytochrome c oxidase assembly protein subunit 11	A	COX11	COX11	COX11	COX11	1	Not Essential	RHTO_02091	BLAST: cytochrome c oxidase assembly protein COX11 [Rhod...	K02258: COX11; cytochrome c oxidase assembly protein subunit 11	GO:5507 copper ion binding	HMMPfam:Cytochrome c oxidase assembly protein CtaG/Cox11:PF04442,SUPERFAMILY::SSF110111
8722	scaffold_1	827130	830488	K17583: NOM1; nucleolar MIF4G domain-containing protein 1		SGD1	NOM1	SGD1	NOM1	1	Essential	RHTO_02092	BLAST: Suppressor of glycerol defect protein 1 [Hypsizygus m...	K17583: NOM1; nucleolar MIF4G domain-containing protein 1	GO:3723 RNA binding GO:5515 protein binding GO:5488 binding	HMMPfam:MA3 domain:PF02847,HMMPfam:MIF4G domain:PF02854,ProSiteProfiles:MI domain profile.:PS51366,SMART:Middle domain of eukaryotic initiation factor 4G (eIF4G):SM00543,SMART:Domain in DAP-5, eIF4G, MA-3 and other proteins.:SM00544,SUPERFAMILY::SSF48371
8723	scaffold_1	830801	831631							1	Not Essential	RHTO_02093
8724	scaffold_1	832333	833691	K02727: PSMA3; 20S proteasome subunit alpha 7		PRE10	PSMA3	PRE10	PSMA3	1	Essential	RHTO_02094	BLAST: proteasome subunit alpha type-3 [Microbotryum lychnid...	K02727: PSMA3; 20S proteasome subunit alpha 7	GO:4298 threonine-type endopeptidase activity GO:5839 proteasome core complex GO:51603 proteolysis involved in cellular protein catabolic process GO:4175 endopeptidase activity	HMMPfam:Proteasome subunit:PF00227,HMMPfam:Proteasome subunit A N-terminal signature:PF10584,ProSitePatterns:Proteasome alpha-type subunits signature.:PS00388,ProSiteProfiles:Proteasome alpha-type subunit profile.:PS51475,SMART:Proteasome subunit A N-terminal signature Add an annotation:SM00948,SUPERFAMILY::SSF56235
8725	scaffold_1	833952	835830	K01556: KYNU, kynU; kynureninase	S	BNA5	KYNU	BNA5	KYNU	1	Not Essential	RHTO_02095	BLAST: kynureninase [Microbotryum lychnidis-dioicae p1A1 Lam...	K01556: KYNU, kynU; kynureninase	GO:8152 metabolic process GO:5737 cytoplasm GO:6569 tryptophan catabolic process GO:9435 NAD biosynthetic process	HMMPfam:Aminotransferase class-V:PF00266,PIRSF::PIRSF038800,SUPERFAMILY::SSF53383,TIGRFAM:kynureninase: kynureninase:TIGR01814
8726	scaffold_1	836164	837965	KOG1515: Arylacetamide deacetylase						1	Not Essential	RHTO_02096		KOG1515: Arylacetamide deacetylase	GO:8152 metabolic process GO:16787 hydrolase activity	HMMPfam:alpha/beta hydrolase fold:PF07859,SUPERFAMILY::SSF53474
8727	scaffold_1	838218	839816	BLAST: minor histocompatibility antigen H13 [Kwoniella d...						1	Not Essential	RHTO_02097	BLAST: minor histocompatibility antigen H13 [Kwoniella d...
8728	scaffold_1	840166	840441	BLAST: CBN-SNA-1 protein [Caenorhabditis brenneri]						1	Not Essential	#N/A	BLAST: CBN-SNA-1 protein [Caenorhabditis brenneri]
8729	scaffold_1	840466	840977							1	Not Essential	#N/A
8730	scaffold_1	842601	843076	HMMPfam:CENP-S associating Centromere protein X:PF09415,SUPERFAMILY::SSF47113						1	Not Essential	#N/A	BLAST: centromere protein X-like protein [Conidiobolus coron...		GO:6281 DNA repair GO:51382 kinetochore assembly GO:46982 protein heterodimerization activity	HMMPfam:CENP-S associating Centromere protein X:PF09415,SUPERFAMILY::SSF47113
8731	scaffold_1	843227	846125	K14776: DDX10, DBP4; ATP-dependent RNA helicase DDX10/DBP4		HCA4	DDX10	HCA4	DDX18	1	Not Essential	RHTO_02100	BLAST: DEAD-domain-containing protein [Neolentinus lepideus ...	K14776: DDX10, DBP4; ATP-dependent RNA helicase DDX10/DBP4	GO:3676 nucleic acid binding GO:5524 ATP binding	HMMPfam:DEAD/DEAH box helicase:PF00270,HMMPfam:Helicase conserved C-terminal domain:PF00271,HMMPfam:Domain of unknown function (DUF4217):PF13959,ProSitePatterns:DEAD-box subfamily ATP-dependent helicases signature.:PS00039,ProSiteProfiles:Superfamilies 1 and 2 helicase ATP-binding type-1 domain profile.:PS51192,ProSiteProfiles:Superfamilies 1 and 2 helicase C-terminal domain profile.:PS51194,ProS…
8732	scaffold_1	846227	847901	KOG2498: IK cytokine down-regulator of HLA class II						1	Not Essential	RHTO_02101	BLAST: Protein Red [Hypsizygus marmoreus]	KOG2498: IK cytokine down-regulator of HLA class II	GO:5634 nucleus	HMMPfam:RED-like protein N-terminal region:PF07808
8733	scaffold_1	848017	848980	K17945: TPM1_2; tropomyosin, fungi type		TPM2,TPM1		TPM2		1	Essential	RHTO_02102	BLAST: kinesin family member C1 [Puccinia graminis f. sp...	K17945: TPM1_2; tropomyosin, fungi type		HMMPfam:Tropomyosin like:PF12718,SUPERFAMILY::SSF57997
8734	scaffold_1	849261	850411	HMMPfam:Thioredoxin-like:PF13905,SUPERFAMILY::SSF52833						1	Not Essential	RHTO_02103	BLAST: Thioredoxin-like fold [Ceraceosorus bombacis]			HMMPfam:Thioredoxin-like:PF13905,SUPERFAMILY::SSF52833
8735	scaffold_1	850981	853734	ProSiteProfiles:TPR repeat region circular profile.:PS50293,SMART:Tetratricopeptide repeats:SM00028,SUPERFAMILY::SSF48452						1	Not Essential	RHTO_02104	BLAST: anaphase-promoting complex subunit 3 [Cryptococcus ga...		GO:5515 protein binding	ProSiteProfiles:TPR repeat region circular profile.:PS50293,SMART:Tetratricopeptide repeats:SM00028,SUPERFAMILY::SSF48452
8736	scaffold_1	853834	856786	KOG2100: Dipeptidyl aminopeptidase					DPP9	1	Not Essential	RHTO_02105	BLAST: peptidase [Kwoniella pini CBS 10737]	KOG2100: Dipeptidyl aminopeptidase	GO:6508 proteolysis GO:8236 serine-type peptidase activity	HMMPfam:Prolyl oligopeptidase family:PF00326,SUPERFAMILY::SSF53474,SUPERFAMILY::SSF82171
8737	scaffold_1	857232	859087	K20309: TRAPPC12; trafficking protein particle complex subunit 12			TRAPPC12		TRAPP	1	Not Essential	RHTO_02106	BLAST: tetratricopeptide repeat protein 15-like [Monilio...	K20309: TRAPPC12; trafficking protein particle complex subunit 12		HMMPfam:Tetratricopeptide repeat:PF14559,SUPERFAMILY::SSF48452
8738	scaffold_1	859391	862171	HMMPfam:RTC4-like domain:PF14474						1	Not Essential	RHTO_02107	BLAST: proteophosphoglycan ppg4 [Moniliophthora roreri M...			HMMPfam:RTC4-like domain:PF14474
8739	scaffold_1	862374	864566	HMMPfam:Protein of unknown function (DUF2408):PF10303		YPL260W		YPL260W		1	Not Essential	RHTO_02108	BLAST: Uncharacterised protein family UPF0662 [Xanthophyllom...			HMMPfam:Protein of unknown function (DUF2408):PF10303
8740	scaffold_1	864831	866823	BLAST: arsenical pump membrane protein [Exophiala dermat...	S					1	Not Essential	RHTO_02109	BLAST: arsenical pump membrane protein [Exophiala dermat...
8741	scaffold_1	866989	869456	KOG2542: Uncharacterized conserved protein (YdiU family)		YPL222W	SELO	FMP40	SELO	1	Not Essential	RHTO_02110	BLAST: UPF0061-domain-containing protein [Exidia glandulosa ...	KOG2542: Uncharacterized conserved protein (YdiU family)		HMMPfam:Uncharacterized ACR, YdiU/UPF0061 family:PF02696
8742	scaffold_1	869694	870348							1	Not Essential	RHTO_02111
8743	scaffold_1	870783	871769	HMMPfam:Cytidine and deoxycytidylate deaminase zinc-binding region:PF00383,ProSitePatterns:Cytidine and deoxycytidylate deaminases zinc-binding region signature.:PS00903,SUPERFAMILY::SSF53927						1	Not Essential	#N/A			GO:8270 zinc ion binding GO:16787 hydrolase activity GO:3824 catalytic activity	HMMPfam:Cytidine and deoxycytidylate deaminase zinc-binding region:PF00383,ProSitePatterns:Cytidine and deoxycytidylate deaminases zinc-binding region signature.:PS00903,SUPERFAMILY::SSF53927
8744	scaffold_1	872244	876604	K00381: cysI; sulfite reductase (NADPH) hemoprotein beta-component	S	MET5		MET5		1	Not Essential	RHTO_02113	BLAST: sulfite reductase subunit beta [Sistotremastrum niveo...	K00381: cysI; sulfite reductase (NADPH) hemoprotein beta-component	GO:10181 FMN binding GO:16491 oxidoreductase activity GO:20037 heme binding GO:51536 iron-sulfur cluster binding	HMMPfam:Flavodoxin:PF00258,HMMPfam:Nitrite and sulphite reductase 4Fe-4S domain:PF01077,HMMPfam:Nitrite/Sulfite reductase ferredoxin-like half domain:PF03460,PRINTS:Flavodoxin signature:PR00369,PRINTS:Sirohaem Fe-binding site signature:PR00397,ProSitePatterns:Nitrite and sulfite reductases iron-sulfur/siroheme-binding site.:PS00365,ProSiteProfiles:Flavodoxin-like domain profile.:PS50902,SUPERFAMI…
8745	scaffold_1	876931	878832	KOG1515: Arylacetamide deacetylase	S					2	Not Essential	#N/A	BLAST: Protein kinase [Kalmanozyma brasiliensis GHG001]	KOG1515: Arylacetamide deacetylase	GO:8152 metabolic process GO:16787 hydrolase activity	HMMPfam:alpha/beta hydrolase fold:PF07859,SUPERFAMILY::SSF53474
8746	scaffold_1	879759	883039	K05012: CLCN3_4_5; chloride channel 3/4/5		GEF1	CLCN3,CLCN4,CLCN5,CLCN7	GEF1	CLCN3	2	Not Essential	RHTO_02120	BLAST: Gef1p [Rhizophagus irregularis DAOM 197198w]	K05012: CLCN3_4_5; chloride channel 3/4/5	GO:5247 voltage-gated chloride channel activity GO:6821 chloride transport GO:16020 membrane GO:55085 transmembrane transport	HMMPfam:CBS domain:PF00571,HMMPfam:Voltage gated chloride channel:PF00654,PRINTS:Chloride channel signature:PR00762,ProSiteProfiles:CBS domain profile.:PS51371,SUPERFAMILY::SSF54631,SUPERFAMILY::SSF81340
8747	scaffold_1	883203	884818	HMMPfam:Inositolphosphorylceramide synthase subunit Kei1:PF08552						1	Not Essential	RHTO_02119	BLAST: protein of unknown function DUF1753, Golgi [Rhodo...			HMMPfam:Inositolphosphorylceramide synthase subunit Kei1:PF08552
8748	scaffold_1	884980	886576	K15322: TSEN2; tRNA-splicing endonuclease subunit Sen2		SEN2				1	Essential	RHTO_02118	BLAST: tRNA splicing endonuclease SEN2 [Xanthophyllomyces de...	K15322: TSEN2; tRNA-splicing endonuclease subunit Sen2	GO:213 tRNA-intron endonuclease activity GO:6388 tRNA splicing, via endonucleolytic cleavage and ligation GO:214 tRNA-intron endonuclease complex	HMMPfam:tRNA intron endonuclease, catalytic C-terminal domain:PF01974,PIRSF::PIRSF011789,SUPERFAMILY::SSF53032
8749	scaffold_1	886747	889332	K10415: DYNC1I, DNCI; dynein intermediate chain, cytosolic			DYNC1I1,DYNC1I2		DYNC1	1	Essential	RHTO_02117	BLAST: WD40 repeat-like protein [Dichomitus squalens LYA...	K10415: DYNC1I, DNCI; dynein intermediate chain, cytosolic	GO:5515 protein binding	HMMPfam:WD domain, G-beta repeat:PF00400,ProSiteProfiles:Trp-Asp (WD) repeats profile.:PS50082,ProSiteProfiles:Trp-Asp (WD) repeats circular profile.:PS50294,SMART:WD40 repeats:SM00320,SUPERFAMILY::SSF50978
8750	scaffold_1	889583	890268		S					1	Not Essential	#N/A
8751	scaffold_1	890896	891869	K02922: RP-L37e, RPL37; large subunit ribosomal protein L37e		RPL37B,RPL37A	RPL37	RPL37A	RPL37	1	Essential	RHTO_02116	BLAST: 60S ribosomal protein L37-A [Microbotryum lychnidis-d...	K02922: RP-L37e, RPL37; large subunit ribosomal protein L37e	GO:3735 structural constituent of ribosome GO:5622 intracellular GO:5840 ribosome GO:6412 translation	HMMPfam:Ribosomal protein L37e:PF01907,ProSitePatterns:Ribosomal protein L37e signature.:PS01077,SUPERFAMILY::SSF57829
8752	scaffold_1	892471	892767	KOG0004: Ubiquitin/40S ribosomal protein S27a fusion		RPS31	RPS27A	RPS31	RPS27	1	Essential	#N/A	BLAST: ubiquitin [Valsa mali var. mali]	KOG0004: Ubiquitin/40S ribosomal protein S27a fusion	GO:3735 structural constituent of ribosome GO:5622 intracellular GO:5840 ribosome GO:6412 translation	HMMPfam:Ribosomal protein S27a:PF01599,SUPERFAMILY::SSF57829
8753	scaffold_1	892828	898381							1	Not Essential	RHTO_00282
8754	scaffold_1	898444	900294							1	Not Essential	#N/A
8755	scaffold_1	900666	901434							1	Not Essential	#N/A
8756	scaffold_1	903533	904021							1	Not Essential	#N/A
8757	scaffold_1	906859	910715	HMMPfam:Vacuolar sorting protein 9 (VPS9) domain:PF02204,ProSiteProfiles:VPS9 domain profile.:PS51205,SUPERFAMILY::SSF109993						1	Not Essential	RHTO_02121	BLAST: VPS9 domain protein [Rhizoctonia solani AG-3 Rhs1AP]			HMMPfam:Vacuolar sorting protein 9 (VPS9) domain:PF02204,ProSiteProfiles:VPS9 domain profile.:PS51205,SUPERFAMILY::SSF109993
8758	scaffold_1	910981	912334	K00869: E2.7.1.36, MVK, mvaK1; mevalonate kinase		ERG12	MVK	ERG12	MVK	1	Essential	#N/A	BLAST: cystathionine beta-lyase [Kwoniella mangroviensis CBS...	K00869: E2.7.1.36, MVK, mvaK1; mevalonate kinase	GO:5524 ATP binding GO:5737 cytoplasm GO:8152 metabolic process GO:16301 kinase activity	HMMPfam:GHMP kinases N terminal domain:PF00288,HMMPfam:GHMP kinases C terminal:PF08544,PRINTS:Mevalonate kinase family signature:PR00959,ProSitePatterns:GHMP kinases putative ATP-binding domain.:PS00627,SUPERFAMILY::SSF54211,SUPERFAMILY::SSF55060,TIGRFAM:mevalon_kin: mevalonate kinase:TIGR00549
8759	scaffold_1	912636	914194	K01760: metC; cystathionine beta-lyase		STR3		STR3	CTH	1	Not Essential	#N/A	BLAST: cystathionine beta-lyase [Fomitiporia mediterrane...	K01760: metC; cystathionine beta-lyase	GO:30170 pyridoxal phosphate binding GO:4121 cystathionine beta-lyase activity GO:71266 'de novo' L-methionine biosynthetic process	HMMPfam:Cys/Met metabolism PLP-dependent enzyme:PF01053,PIRSF::PIRSF001434,ProSitePatterns:Cys/Met metabolism enzymes pyridoxal-phosphate attachment site.:PS00868,SUPERFAMILY::SSF53383,TIGRFAM:cysta_beta_ly_E: cystathionine beta-lyase:TIGR01329
8760	scaffold_1	914908	915580	K12834: PHF5A; PHD finger-like domain-containing protein 5A		RDS3	PHF5A	RDS3	PHF5A	1	Essential	RHTO_02123	BLAST: PHF5-like protein [Sistotremastrum niveocremeum HHB9708]	K12834: PHF5A; PHD finger-like domain-containing protein 5A		HMMPfam:PHF5-like protein:PF03660,PIRSF::PIRSF016468
8761	scaffold_1	915771	916536		S					1	Not Essential	#N/A
8762	scaffold_1	916716	918157	KOG0714: Molecular chaperone (DnaJ superfamily)					DNAJB	1	Not Essential	RHTO_02124	BLAST: DnaJ domain-containing protein [Rozella allomycis CSF55]	KOG0714: Molecular chaperone (DnaJ superfamily)		HMMPfam:DnaJ domain:PF00226,PRINTS:DnaJ domain signature:PR00625,ProSiteProfiles:dnaJ domain profile.:PS50076,SMART:DnaJ molecular chaperone homology domain:SM00271,SUPERFAMILY::SSF46565
8763	scaffold_1	918678	921418	KOG2262: Sexual differentiation process protein ISP4	A	YGL114W		YGL114W		1	Not Essential	RHTO_02125	BLAST: oligopeptide transporter 8 [Kwoniella dejecticola...	KOG2262: Sexual differentiation process protein ISP4	GO:55085 transmembrane transport	HMMPfam:OPT oligopeptide transporter protein:PF03169,TIGRFAM:OPT_sfam: oligopeptide transporter, OPT superfamily:TIGR00728
8764	scaffold_1	921691	924142	K07478: ycaJ; putative ATPase		MGS1	WRNIP1	MGS1	WRNIP	1	Not Essential	RHTO_02126	BLAST: related to MGS1-Maintenance of Genome Stability 1 [Se...	K07478: ycaJ; putative ATPase	GO:5524 ATP binding GO:3677 DNA binding GO:6260 DNA replication	HMMPfam:ATPase family associated with various cellular activities (AAA):PF00004,HMMPfam:MgsA AAA+ ATPase C terminal:PF12002,SMART:ATPases associated with a variety of cellular activities:SM00382,SUPERFAMILY::SSF48019,SUPERFAMILY::SSF52540
8765	scaffold_1	924312	925720	SUPERFAMILY::SSF52047						1	Not Essential	RHTO_02127				SUPERFAMILY::SSF52047
8766	scaffold_1	925990	928121	KOG1305: Amino acid transporter protein		AVT6,AVT5		AVT6	SLC38	1	Not Essential	RHTO_02128	BLAST: vacuolar amino acid transporter 5 [Coniophora put...	KOG1305: Amino acid transporter protein		HMMPfam:Transmembrane amino acid transporter protein:PF01490
8767	scaffold_1	928294	930157	K06874: K06874; zinc finger protein		ZPR1	ZPR1	ZPR1	ZPR1	1	Essential	RHTO_02129	BLAST: zf-ZPR1-domain-containing protein [Calocera viscosa T...	K06874: K06874; zinc finger protein	GO:8270 zinc ion binding	HMMPfam:ZPR1 zinc-finger domain:PF03367,SMART:Duplicated domain in the epidermal growth factor- and elongation factor-1alpha-binding protein Zpr1. Also present in archaeal proteins.:SM00709,TIGRFAM:ZPR1_znf: ZPR1 zinc finger domain:TIGR00310
8768	scaffold_1	930496	933710	K00728: POMT; dolichyl-phosphate-mannose-protein mannosyltransferase		PMT5,PMT1		PMT1	POMT2	1	Not Essential	RHTO_02130	BLAST: glycosyltransferase family 39 protein [Mixia osmu...	K00728: POMT; dolichyl-phosphate-mannose-protein mannosyltransferase	GO:30 mannosyltransferase activity GO:6493 protein O-linked glycosylation GO:16020 membrane	HMMPfam:Dolichyl-phosphate-mannose-protein mannosyltransferase:PF02366,HMMPfam:MIR domain:PF02815,ProSiteProfiles:MIR domain profile.:PS50919,SMART:Domain in ryanodine and inositol trisphosphate receptors and protein O-mannosyltransferases:SM00472,SUPERFAMILY::SSF82109
8769	scaffold_1	934317	936010	BLAST: putative protein [Melanopsichium pennsylvanicum 4]						1	Not Essential	RHTO_02131	BLAST: putative protein [Melanopsichium pennsylvanicum 4]
8770	scaffold_1	936053	937253	BLAST: N-terminal acetyltransferase catalytic subunit Nat1 [...						1	Not Essential	RHTO_02132	BLAST: N-terminal acetyltransferase catalytic subunit Nat1 [...
8771	scaffold_1	937327	938664		S					1	Not Essential	RHTO_02133
8772	scaffold_1	939095	942093	HMMPfam:PB1 domain:PF00564,HMMPfam:Zinc finger, ZZ type:PF00569,ProSitePatterns:Zinc finger ZZ-type signature.:PS01357,ProSiteProfiles:Zinc finger ZZ-type profile.:PS50135,SMART:Zinc-binding domain, present in Dystrophin, CREB-binding protein.:SM00291,SUPERFAMILY::SSF54277,SUPERFAMILY::SSF57850						1	Not Essential	RHTO_02134	BLAST: ZZ-type zinc finger-containing protein P35G2.11c [Gri...		GO:5515 protein binding GO:8270 zinc ion binding	HMMPfam:PB1 domain:PF00564,HMMPfam:Zinc finger, ZZ type:PF00569,ProSitePatterns:Zinc finger ZZ-type signature.:PS01357,ProSiteProfiles:Zinc finger ZZ-type profile.:PS50135,SMART:Zinc-binding domain, present in Dystrophin, CREB-binding protein.:SM00291,SUPERFAMILY::SSF54277,SUPERFAMILY::SSF57850
8773	scaffold_1	942527	943923	KOG4563: Cell cycle-regulated histone H1-binding protein						1	Not Essential	RHTO_02135	BLAST: HAT1-interacting factor 1 [Cryptococcus neoforman...	KOG4563: Cell cycle-regulated histone H1-binding protein		HMMPfam:SHNi-TPR:PF10516
8774	scaffold_1	944223	945484	HMMPfam:NmrA-like family:PF05368,SUPERFAMILY::SSF51735	S				NMRAL1	2	Not Essential	RHTO_02136	BLAST: cleavage and polyadenylation specificity factor [Rhod...			HMMPfam:NmrA-like family:PF05368,SUPERFAMILY::SSF51735
8775	scaffold_1	945583	946571							2	Not Essential	#N/A
8776	scaffold_1	947786	948268							1	Essential	RHTO_02138
8777	scaffold_1	950698	960325	K00667: FAS2; fatty acid synthase subunit alpha, fungi type	S	FAS2,FAS1		FAS2		2	Essential	RHTO_02139	BLAST: fatty acid synthase subunit alpha, fungi type [Rh...	K00667: FAS2; fatty acid synthase subunit alpha, fungi type	GO:287 magnesium ion binding GO:8897 holo-[acyl-carrier-protein] synthase activity GO:4312 fatty acid synthase activity GO:5835 fatty acid synthase complex	HMMPfam:Beta-ketoacyl synthase, N-terminal domain:PF00109,HMMPfam:Acyl transferase domain:PF00698,HMMPfam:MaoC like domain:PF01575,HMMPfam:4'-phosphopantetheinyl transferase superfamily:PF01648,HMMPfam:Beta-ketoacyl synthase, C-terminal domain:PF02801,HMMPfam:N-terminal half of MaoC dehydratase:PF13452,HMMPfam:Enoyl-(Acyl carrier protein) reductase:PF13561,PRINTS:Fatty acid synthase signature:PR0…
8778	scaffold_1	960937	962253	HMMPfam:WD domain, G-beta repeat:PF00400						1	Not Essential	RHTO_05230	BLAST: WD40 repeat-like protein [Punctularia strigosozon...		GO:5515 protein binding	HMMPfam:WD domain, G-beta repeat:PF00400
8779	scaffold_1	962864	964890	K12862: PLRG1, PRL1, PRP46; pleiotropic regulator 1		PRP46	PLRG1	PRP46	PLRG1	1	Essential	#N/A	BLAST: Pre-mRNA-splicing factor prp46 [Rhizoctonia solani AG...	K12862: PLRG1, PRL1, PRP46; pleiotropic regulator 1	GO:5515 protein binding	HMMPfam:WD domain, G-beta repeat:PF00400,PRINTS:G protein beta WD-40 repeat signature:PR00320,ProSitePatterns:Trp-Asp (WD) repeats signature.:PS00678,ProSiteProfiles:Trp-Asp (WD) repeats profile.:PS50082,ProSiteProfiles:Trp-Asp (WD) repeats circular profile.:PS50294,SMART:WD40 repeats:SM00320,SUPERFAMILY::SSF50978
8780	scaffold_1	965579	965773							1	Not Essential	#N/A
8781	scaffold_1	965870	967292	K00227: SC5DL, ERG3; Delta7-sterol 5-desaturase		ERG3	SC5D	ERG3	SC5D	1	Not Essential	RHTO_05229	BLAST: C-5 sterol desaturase [Cryptococcus gattii WM276]	K00227: SC5DL, ERG3; Delta7-sterol 5-desaturase	GO:5506 iron ion binding GO:6633 fatty acid biosynthetic process GO:16491 oxidoreductase activity GO:55114 oxidation-reduction process	HMMPfam:Fatty acid hydroxylase superfamily:PF04116
8782	scaffold_1	967662	968667	KOG4170: 2-enoyl-CoA hydratase/3-hydroxyacyl-CoA dehydrogenase/Peroxisomal 3-ketoacyl-CoA-thiolase, sterol-binding domain and related enzymes			SCP2D1		HSD17	1	Not Essential	RHTO_05228	BLAST: SCP2 sterol-binding domain containing protein [Rh...	KOG4170: 2-enoyl-CoA hydratase/3-hydroxyacyl-CoA dehydrogenase/Peroxisomal 3-ketoacyl-CoA-thiolase, sterol-binding domain and related enzymes		HMMPfam:SCP-2 sterol transfer family:PF02036,SUPERFAMILY::SSF55718
8783	scaffold_1	969041	971775	K03511: POLK; DNA polymerase kappa			POLK		POLK	1	Not Essential	RHTO_05227	BLAST: DNA polymerase kappa subunit [Kwoniella heveanensis C...	K03511: POLK; DNA polymerase kappa	GO:3684 damaged DNA binding GO:3887 DNA-directed DNA polymerase activity GO:6281 DNA repair	HMMPfam:impB/mucB/samB family:PF00817,HMMPfam:impB/mucB/samB family C-terminal domain:PF11799,ProSiteProfiles:UmuC domain profile.:PS50173,SUPERFAMILY::SSF100879,SUPERFAMILY::SSF56672
8784	scaffold_1	972046	973465		A					1	Not Essential	RHTO_05226
8785	scaffold_1	973590	974560	KOG4697: Integral membrane protein involved in transport between the late Golgi and endosome	A					1	Not Essential	RHTO_05225	BLAST: integral membrane protein SYS1-like protein [Rhod...	KOG4697: Integral membrane protein involved in transport between the late Golgi and endosome		HMMPfam:Integral membrane protein S linking to the trans Golgi network:PF09801
8786	scaffold_1	976232	979073	KOG2308: Phosphatidic acid-preferring phospholipase A1, contains DDHD domain				YOR022C	DDHD1	1	Not Essential	RHTO_05223	BLAST: phospholipase [Kwoniella mangroviensis CBS 8886]	KOG2308: Phosphatidic acid-preferring phospholipase A1, contains DDHD domain	GO:46872 metal ion binding	HMMPfam:DDHD domain:PF02862,ProSiteProfiles:DDHD domain profile.:PS51043
8787	scaffold_1	979163	981247	HMMPfam:Major Facilitator Superfamily:PF07690,ProSiteProfiles:Major facilitator superfamily (MFS) profile.:PS50850,SUPERFAMILY::SSF103473						1	Not Essential	RHTO_05222	BLAST: related to tetracycline resistance proteins [Serendip...		GO:16021 integral component of membrane GO:55085 transmembrane transport	HMMPfam:Major Facilitator Superfamily:PF07690,ProSiteProfiles:Major facilitator superfamily (MFS) profile.:PS50850,SUPERFAMILY::SSF103473
8788	scaffold_1	981514	982786	K11209: yghU, yfcG; GSH-dependent disulfide-bond oxidoreductase				URE2		2	Not Essential	RHTO_05221	BLAST: glutathione S-transferase [Stagonospora sp. SRC1lsM3a]	K11209: yghU, yfcG; GSH-dependent disulfide-bond oxidoreductase	GO:5515 protein binding	HMMPfam:Glutathione S-transferase, C-terminal domain:PF00043,HMMPfam:Glutathione S-transferase, N-terminal domain:PF13417,ProSiteProfiles:Soluble glutathione S-transferase N-terminal domain profile.:PS50404,ProSiteProfiles:Soluble glutathione S-transferase C-terminal domain profile.:PS50405,SUPERFAMILY::SSF47616,SUPERFAMILY::SSF52833
8789	scaffold_1	983035	984157	K11209: yghU, yfcG; GSH-dependent disulfide-bond oxidoreductase				URE2		2	Not Essential	RHTO_05220		K11209: yghU, yfcG; GSH-dependent disulfide-bond oxidoreductase	GO:5515 protein binding	HMMPfam:Glutathione S-transferase, C-terminal domain:PF00043,HMMPfam:Glutathione S-transferase, N-terminal domain:PF13417,ProSiteProfiles:Soluble glutathione S-transferase N-terminal domain profile.:PS50404,ProSiteProfiles:Soluble glutathione S-transferase C-terminal domain profile.:PS50405,SUPERFAMILY::SSF47616,SUPERFAMILY::SSF52833
8790	scaffold_1	984573	985710	KOG0911: Glutaredoxin-related protein		GRX3,GRX4	GLRX3	GRX3	GLRX3	1	Not Essential	RHTO_05219	BLAST: glutaredoxin [Stereum hirsutum FP-91666 SS1]	KOG0911: Glutaredoxin-related protein	GO:45454 cell redox homeostasis GO:9055 electron carrier activity GO:15035 protein disulfide oxidoreductase activity	HMMPfam:Thioredoxin:PF00085,HMMPfam:Glutaredoxin:PF00462,ProSiteProfiles:Glutaredoxin domain profile.:PS51354,SUPERFAMILY::SSF52833,TIGRFAM:TIGR00365: monothiol glutaredoxin, Grx4 family:TIGR00365
8791	scaffold_1	985910	986810	KOG4580: Component of vacuolar transporter chaperone (Vtc) involved in vacuole fusion				VTC1		1	Not Essential	RHTO_05218	BLAST: Vacuolar transporter chaperone 2 [Termitomyces sp. J132]	KOG4580: Component of vacuolar transporter chaperone (Vtc) involved in vacuole fusion		HMMPfam:Domain of unknown function (DUF202):PF02656
8792	scaffold_1	987368	990699	HMMPfam:Diaphanous GTPase-binding Domain:PF06371,SUPERFAMILY::SSF48371						1	Not Essential	RHTO_05217	BLAST: diaphanous GTPase-binding domain protein [Rhizoctonia...		GO:3779 actin binding GO:17048 Rho GTPase binding GO:30036 actin cytoskeleton organization GO:5488 binding	HMMPfam:Diaphanous GTPase-binding Domain:PF06371,SUPERFAMILY::SSF48371
8793	scaffold_1	991145	992451	HMMPfam:NmrA-like family:PF05368,SUPERFAMILY::SSF51735						2	Not Essential	#N/A	BLAST: cleavage and polyadenylation specificity factor [Rhod...			HMMPfam:NmrA-like family:PF05368,SUPERFAMILY::SSF51735
8794	scaffold_1	992746	993344		S					1	Not Essential	#N/A
8795	scaffold_1	994561	995537							2	Not Essential	#N/A
8796	scaffold_1	995646	996920	HMMPfam:NmrA-like family:PF05368,SUPERFAMILY::SSF51735	S				NMRAL1	2	Not Essential	#N/A	BLAST: cleavage and polyadenylation specificity factor [Rhod...			HMMPfam:NmrA-like family:PF05368,SUPERFAMILY::SSF51735
8797	scaffold_1	997246	998562	HMMPfam:NmrA-like family:PF05368,SUPERFAMILY::SSF51735					NMRAL1	2	Not Essential	RHTO_05213	BLAST: cleavage and polyadenylation specificity factor [Rhod...			HMMPfam:NmrA-like family:PF05368,SUPERFAMILY::SSF51735
8798	scaffold_1	998852	1000348	K13704: ABHD12; abhydrolase domain-containing protein 12	S		ABHD12		ABHD1	1	Not Essential	RHTO_05212	BLAST: alpha/beta hydrolase family protein [Rhizoctonia sola...	K13704: ABHD12; abhydrolase domain-containing protein 12		HMMPfam:Alpha/beta hydrolase family:PF12695,SUPERFAMILY::SSF53474
8799	scaffold_1	1000743	1002192	HMMPfam:SH3-binding, glutamic acid-rich protein:PF04908,ProSiteProfiles:Glutaredoxin domain profile.:PS51354,SUPERFAMILY::SSF52833						1	Not Essential	RHTO_05211	BLAST: SH3 domain-binding glutamic acid-rich-like protein [R...		GO:9055 electron carrier activity GO:15035 protein disulfide oxidoreductase activity GO:45454 cell redox homeostasis	HMMPfam:SH3-binding, glutamic acid-rich protein:PF04908,ProSiteProfiles:Glutaredoxin domain profile.:PS51354,SUPERFAMILY::SSF52833
8800	scaffold_1	1002441	1004033	KOG4546: Peroxisomal biogenesis protein (peroxin 16)						1	Essential	RHTO_05210	BLAST: peroxisomal membrane protein pex16 [Aureobasidium...	KOG4546: Peroxisomal biogenesis protein (peroxin 16)		HMMPfam:Peroxisomal membrane protein (Pex16):PF08610
8801	scaffold_1	1004332	1006168	K03247: EIF3H; translation initiation factor 3 subunit H			EIF3H			1	Essential	RHTO_05209	BLAST: translation initiation factor 3, subunit h [Moesziomy...	K03247: EIF3H; translation initiation factor 3 subunit H
8802	scaffold_1	1006677	1007742	K08738: CYC; cytochrome c		CYC7,CYC1	CYCS	CYC7	CYCS	1	Not Essential	RHTO_05208	BLAST: cytochrome c [Talaromyces stipitatus ATCC 10500]	K08738: CYC; cytochrome c	GO:9055 electron carrier activity GO:20037 heme binding GO:5506 iron ion binding	HMMPfam:Cytochrome c:PF00034,PRINTS:Class IA and IB cytochrome C signature:PR00604,ProSiteProfiles:Cytochrome c family profile.:PS51007,SUPERFAMILY::SSF46626
8803	scaffold_1	1008072	1010135	K14845: RAI1, DOM3Z; RAT1-interacting protein		RAI1	DXO	RAI1	DXOe	1	Not Essential	RHTO_05207	BLAST: RAI1-domain-containing protein [Gloeophyllum trab...	K14845: RAI1, DOM3Z; RAT1-interacting protein		HMMPfam:RAI1 like PD-(D/E)XK nuclease:PF08652
8804	scaffold_1	1010568	1012798	HMMPfam:CLASP N terminal:PF12348						2	Essential	#N/A	BLAST: Protein stu1 [Hypsizygus marmoreus]			HMMPfam:CLASP N terminal:PF12348
8805	scaffold_1	1013650	1014960							2	Not Essential	RHTO_05206
8806	scaffold_1	1015167	1016657							1	Not Essential	RHTO_05205
8807	scaffold_1	1016964	1019320	KOG2246: Galactosyltransferases	A					1	Not Essential	RHTO_05204	BLAST: family 31 glycosyltransferase [Melampsora larici-...	KOG2246: Galactosyltransferases		HMMPfam:Protein of unknown function, DUF604:PF04646
8808	scaffold_1	1020213	1022062	HMMPfam:G protein-coupled glucose receptor regulating Gpa2:PF11710,SUPERFAMILY::SSF81321	A					1	Not Essential	RHTO_05203	BLAST: integral membrane protein [Diplodia corticola]			HMMPfam:G protein-coupled glucose receptor regulating Gpa2:PF11710,SUPERFAMILY::SSF81321
8809	scaffold_1	1022824	1024299	K13989: DERL2_3; Derlin-2/3		DER1	DERL2		DERL3	1	Not Essential	RHTO_05202	BLAST: Der1-like protein [Calocera cornea HHB12733]	K13989: DERL2_3; Derlin-2/3		HMMPfam:Der1-like family:PF04511,SUPERFAMILY::SSF144091
8810	scaffold_1	1024579	1029147	K11835: USP4_11_15, UBP12; ubiquitin carboxyl-terminal hydrolase 4/11/15		UBP12	USP11,USP15,USP4,USP19	UBP12	USP4	1	Not Essential	RHTO_05201	BLAST: ubiquitin carboxyl-terminal hydrolase 4/11/15 [Rh...	K11835: USP4_11_15, UBP12; ubiquitin carboxyl-terminal hydrolase 4/11/15	GO:6511 ubiquitin-dependent protein catabolic process GO:36459 thiol-dependent ubiquitinyl hydrolase activity GO:4843 thiol-dependent ubiquitin-specific protease activity	HMMPfam:Ubiquitin carboxyl-terminal hydrolase:PF00443,HMMPfam:DUSP domain:PF06337,ProSitePatterns:Ubiquitin specific protease (USP) domain signature 1.:PS00972,ProSitePatterns:Ubiquitin specific protease (USP) domain signature 2.:PS00973,ProSiteProfiles:Ubiquitin specific protease (USP) domain profile.:PS50235,ProSiteProfiles:DUSP domain profile.:PS51283,SMART:Domain in ubiquitin-specific proteas…
8811	scaffold_1	1029373	1030485	KOG2742: Predicted oxidoreductase	S					1	Not Essential	RHTO_05200	BLAST: putative NAD binding Rossmann fold oxidoreductase [Ca...	KOG2742: Predicted oxidoreductase	GO:16491 oxidoreductase activity GO:8152 metabolic process GO:55114 oxidation-reduction process	HMMPfam:Oxidoreductase family, NAD-binding Rossmann fold:PF01408,HMMPfam:Oxidoreductase family, C-terminal alpha/beta domain:PF02894,SUPERFAMILY::SSF51735
8812	scaffold_1	1030821	1034414	HMMPfam:Transcription factor IIIC subunit delta N-term:PF12657,HMMPfam:Putative zinc-finger of transcription factor IIIC complex:PF12660,SUPERFAMILY::SSF50978						1	Essential	RHTO_05199	BLAST: general transcription factor 3C polypeptide 4 [Crypto...		GO:5515 protein binding	HMMPfam:Transcription factor IIIC subunit delta N-term:PF12657,HMMPfam:Putative zinc-finger of transcription factor IIIC complex:PF12660,SUPERFAMILY::SSF50978
8813	scaffold_1	1034694	1036039	K03768: PPIB, ppiB; peptidyl-prolyl cis-trans isomerase B (cyclophilin B)	S	CPR5,CPR2	PPIB	CPR1	PPIB	1	Not Essential	RHTO_05198	BLAST: peptidyl-prolyl cis-trans isomerase B [Cryptococcus g...	K03768: PPIB, ppiB; peptidyl-prolyl cis-trans isomerase B (cyclophilin B)	GO:413 protein peptidyl-prolyl isomerization GO:3755 peptidyl-prolyl cis-trans isomerase activity GO:6457 protein folding	HMMPfam:Cyclophilin type peptidyl-prolyl cis-trans isomerase/CLD:PF00160,PIRSF::PIRSF001467,PRINTS:Cyclophilin peptidyl-prolyl cis-trans isomerase signature:PR00153,ProSitePatterns:Cyclophilin-type peptidyl-prolyl cis-trans isomerase signature.:PS00170,ProSiteProfiles:Cyclophilin-type peptidyl-prolyl cis-trans isomerase domain profile.:PS50072,SUPERFAMILY::SSF50891
8814	scaffold_1	1036896	1038649	K00254: DHODH, pyrD; dihydroorotate dehydrogenase			DHODH		DHODH	1	Essential	RHTO_05197	BLAST: dihydroorotate oxidase [Mortierella verticillata NRRL...	K00254: DHODH, pyrD; dihydroorotate dehydrogenase	GO:4152 dihydroorotate dehydrogenase activity GO:6222 UMP biosynthetic process GO:55114 oxidation-reduction process GO:6207 'de novo' pyrimidine nucleobase biosynthetic process	HMMPfam:Dihydroorotate dehydrogenase:PF01180,ProSitePatterns:Dihydroorotate dehydrogenase signature 1.:PS00911,ProSitePatterns:Dihydroorotate dehydrogenase signature 2.:PS00912,SUPERFAMILY::SSF51395,TIGRFAM:pyrD_sub2: dihydroorotate dehydrogenase (fumarate):TIGR01036
8815	scaffold_1	1039972	1042565	BLAST: protein of unknown function [Taphrina deformans PYCC ...						1	Not Essential	RHTO_05195	BLAST: protein of unknown function [Taphrina deformans PYCC ...
8816	scaffold_1	1043184	1046908	K20221: IPO4, RANBP4; importin-4		KAP123	IPO4	KAP123	IPO4	1	Essential	RHTO_05194	BLAST: putative importin subunit beta-4 [Wallemia ichthy...	K20221: IPO4, RANBP4; importin-4	GO:5515 protein binding GO:6886 intracellular protein transport GO:8536 Ran GTPase binding GO:5488 binding	HMMPfam:HEAT repeat:PF02985,HMMPfam:Importin-beta N-terminal domain:PF03810,HMMPfam:HEAT-like repeat:PF13513,ProSiteProfiles:HEAT repeat profile.:PS50077,SMART:Importin-beta N-terminal domain:SM00913,SUPERFAMILY::SSF48371
8817	scaffold_1	1047187	1047536	HMMPfam:ESSS subunit of NADH:ubiquinone oxidoreductase (complex I):PF10183						1	Not Essential	RHTO_05193	BLAST: nadh dehydrogenase 1 beta subcomplex [Moniliophth...			HMMPfam:ESSS subunit of NADH:ubiquinone oxidoreductase (complex I):PF10183
8818	scaffold_1	1048153	1050379	K09525: DNAJC5; DnaJ homolog subfamily C member 5		DJP1		CAJ1	DNAJC	1	Not Essential	RHTO_05192	BLAST: DnaJ-domain-containing protein [Dichomitus squale...	K09525: DNAJC5; DnaJ homolog subfamily C member 5		HMMPfam:DnaJ domain:PF00226,HMMPfam:X-domain of DnaJ-containing:PF14308,PRINTS:DnaJ domain signature:PR00625,ProSiteProfiles:dnaJ domain profile.:PS50076,SMART:DnaJ molecular chaperone homology domain:SM00271,SUPERFAMILY::SSF46565
8819	scaffold_1	1050947	1052587	K00830: AGXT; alanine-glyoxylate transaminase / serine-glyoxylate transaminase / serine-pyruvate transaminase		AGX1	AGXT	AGX1	AGXT	1	Not Essential	RHTO_05191	BLAST: alanine-glyoxylate transaminase [Microbotryum lychnid...	K00830: AGXT; alanine-glyoxylate transaminase / serine-glyoxylate transaminase / serine-pyruvate transaminase	GO:8152 metabolic process	HMMPfam:Aminotransferase class-V:PF00266,PIRSF::PIRSF000524,SUPERFAMILY::SSF53383
8820	scaffold_1	1053191	1054789	SUPERFAMILY::SSF52047						1	Not Essential	RHTO_05190				SUPERFAMILY::SSF52047
8821	scaffold_1	1055222	1056818	SUPERFAMILY::SSF52047						1	Not Essential	#N/A				SUPERFAMILY::SSF52047
8822	scaffold_1	1057192	1059678							1	Not Essential	RHTO_05188
8823	scaffold_1	1060190	1060901	KOG1745: Histones H3 and H4				HHT2	HIST2H	1	Not Essential	RHTO_05187	BLAST: histone H3 [Nadsonia fulvescens var. elongata DSM 6958]	KOG1745: Histones H3 and H4	GO:3677 DNA binding GO:786 nucleosome GO:46982 protein heterodimerization activity	HMMPfam:Core histone H2A/H2B/H3/H4:PF00125,PRINTS:Histone H3 signature:PR00622,SMART:Histone H3:SM00428,SUPERFAMILY::SSF47113
8824	scaffold_1	1062231	1064186							1	Not Essential	RHTO_05186
8825	scaffold_1	1064648	1065964	K14963: WDR5, SWD3, CPS30; COMPASS component SWD3		SWD3	WDR5,WDR5B	TUP1	WDR5	1	Not Essential	RHTO_05185	BLAST: Tup1p [Rhizophagus irregularis DAOM 197198w]	K14963: WDR5, SWD3, CPS30; COMPASS component SWD3	GO:5515 protein binding	HMMPfam:WD domain, G-beta repeat:PF00400,PRINTS:G protein beta WD-40 repeat signature:PR00320,ProSitePatterns:Trp-Asp (WD) repeats signature.:PS00678,ProSiteProfiles:Trp-Asp (WD) repeats profile.:PS50082,ProSiteProfiles:Trp-Asp (WD) repeats circular profile.:PS50294,SMART:WD40 repeats:SM00320,SUPERFAMILY::SSF50978
8826	scaffold_1	1066274	1068450	KOG2676: Uncharacterized conserved protein	A					1	Essential	RHTO_05184	BLAST: Armadillo-type fold domain containing protein [Rh...	KOG2676: Uncharacterized conserved protein	GO:5488 binding	HMMPfam:Spinocerebellar ataxia type 10 protein domain:PF09759,SUPERFAMILY::SSF48371
8827	scaffold_1	1068531	1071036	K10598: PPIL2, CYC4, CHP60; peptidyl-prolyl cis-trans isomerase-like 2			PPIL2	CPR3	PPIL2	1	Not Essential	RHTO_05183	BLAST: peptidyl-prolyl cis-trans isomerase-like 2 [Rhodo...	K10598: PPIL2, CYC4, CHP60; peptidyl-prolyl cis-trans isomerase-like 2	GO:413 protein peptidyl-prolyl isomerization GO:3755 peptidyl-prolyl cis-trans isomerase activity GO:6457 protein folding GO:4842 ubiquitin-protein transferase activity	HMMPfam:Cyclophilin type peptidyl-prolyl cis-trans isomerase/CLD:PF00160,HMMPfam:Rtf2 RING-finger:PF04641,PRINTS:Cyclophilin peptidyl-prolyl cis-trans isomerase signature:PR00153,ProSitePatterns:Cyclophilin-type peptidyl-prolyl cis-trans isomerase signature.:PS00170,ProSiteProfiles:Cyclophilin-type peptidyl-prolyl cis-trans isomerase domain profile.:PS50072,ProSiteProfiles:U-box domain profile.:P…
8828	scaffold_1	1071299	1073173	K15177: LEO1; RNA polymerase-associated protein LEO1		LEO1	LEO1	LEO1	LEO1	1	Not Essential	RHTO_05182	BLAST: Leo1-domain-containing protein [Dichomitus squale...	K15177: LEO1; RNA polymerase-associated protein LEO1		HMMPfam:Leo1-like protein:PF04004
8829	scaffold_1	1073341	1074099							1	Not Essential	#N/A
8830	scaffold_1	1074605	1075532		S					1	Not Essential	#N/A
8831	scaffold_1	1076086	1077358		A					1	Not Essential	RHTO_05179
8832	scaffold_1	1077670	1079089							1	Not Essential	#N/A
8833	scaffold_1	1079162	1083033	K10858: PMS2; DNA mismatch repair protein PMS2		PMS1	PMS2	PMS1	PMS2	1	Not Essential	RHTO_05178	BLAST: DNA mismatch repair protein MutL [Coniophora pute...	K10858: PMS2; DNA mismatch repair protein PMS2	GO:5524 ATP binding GO:6298 mismatch repair GO:30983 mismatched DNA binding	HMMPfam:DNA mismatch repair protein, C-terminal domain:PF01119,HMMPfam:Histidine kinase-, DNA gyrase B-, and HSP90-like ATPase:PF02518,HMMPfam:MutL C terminal dimerisation domain:PF08676,ProSitePatterns:DNA mismatch repair proteins mutL / hexB / PMS1 signature.:PS00058,SMART:MutL C terminal dimerisation domain:SM00853,SUPERFAMILY::SSF118116,SUPERFAMILY::SSF54211,SUPERFAMILY::SSF55874,TIGRFAM:mutl…
8834	scaffold_1	1083366	1084523		S					1	Not Essential	RHTO_05177
8835	scaffold_1	1084850	1086342	K07748: E1.1.1.170, NSDHL, ERG26; sterol-4alpha-carboxylate 3-dehydrogenase (decarboxylating)		ERG26	NSDHL	ERG26	NSDHL	2	Essential	RHTO_05176	BLAST: C-3 dehydrogenase [Xanthophyllomyces dendrorhous]	K07748: E1.1.1.170, NSDHL, ERG26; sterol-4alpha-carboxylate 3-dehydrogenase (decarboxylating)	GO:3854 3-beta-hydroxy-delta5-steroid dehydrogenase activity GO:6694 steroid biosynthetic process GO:16616 oxidoreductase activity, acting on the CH-OH group of donors, NAD or NADP as acceptor GO:55114 oxidation-reduction process	HMMPfam:3-beta hydroxysteroid dehydrogenase/isomerase family:PF01073,SUPERFAMILY::SSF51735
8836	scaffold_1	1086424	1087519							1	Not Essential	#N/A
8837	scaffold_1	1088366	1093699	KOG1012: Ca2+-dependent lipid-binding protein CLB1/vesicle protein vp115/Granuphilin A, contains C2 domain		TCB2,TCB1,TCB3	ESYT1,ESYT2,ESYT3	TCB1	ESYT1	1	Not Essential	RHTO_05174	BLAST: tricalbin [Dichomitus squalens LYAD-421 SS1]	KOG1012: Ca2+-dependent lipid-binding protein CLB1/vesicle protein vp115/Granuphilin A, contains C2 domain	GO:5515 protein binding	HMMPfam:C2 domain:PF00168,PIRSF::PIRSF037232,ProSiteProfiles:C2 domain profile.:PS50004,SMART:Protein kinase C conserved region 2 (CalB):SM00239,SUPERFAMILY::SSF49562
8838	scaffold_1	1094157	1095851	KOG0714: Molecular chaperone (DnaJ superfamily)	S					1	Not Essential	RHTO_05173	BLAST: Molecular chaperone (DnaJ superfamily) [Ceraceosorus ...	KOG0714: Molecular chaperone (DnaJ superfamily)		HMMPfam:DnaJ domain:PF00226,PRINTS:DnaJ domain signature:PR00625,ProSiteProfiles:dnaJ domain profile.:PS50076,SMART:DnaJ molecular chaperone homology domain:SM00271,SUPERFAMILY::SSF46565
8839	scaffold_1	1096183	1097842							1	Not Essential	RHTO_05172
8840	scaffold_1	1097891	1099308	KOG0987: DNA helicase PIF1/RRM3		PIF1,RRM3	PIF1	PIF1		2	Not Essential	RHTO_05171	BLAST: ATP-dependent DNA helicase PIF1 [Kwoniella deject...	KOG0987: DNA helicase PIF1/RRM3	GO:723 telomere maintenance GO:3678 DNA helicase activity GO:6281 DNA repair	HMMPfam:PIF1-like helicase:PF05970
8841	scaffold_1	1099546	1101190	K15255: PIF1; ATP-dependent DNA helicase PIF1		PIF1,RRM3	PIF1	PIF1	PIF1	2	Not Essential	#N/A	BLAST: ATP-dependent DNA helicase PIF1 [Kwoniella heveanensi...	K15255: PIF1; ATP-dependent DNA helicase PIF1	GO:723 telomere maintenance GO:3678 DNA helicase activity GO:6281 DNA repair	HMMPfam:PIF1-like helicase:PF05970,SMART:ATPases associated with a variety of cellular activities:SM00382,SUPERFAMILY::SSF52540
8842	scaffold_1	1101905	1103305							1	Not Essential	#N/A
8843	scaffold_1	1103672	1105927	K15153: MED31, SOH1; mediator of RNA polymerase II transcription subunit 31		SOH1	MED31		MED31	1	Not Essential	RHTO_05169		K15153: MED31, SOH1; mediator of RNA polymerase II transcription subunit 31	GO:1104 RNA polymerase II transcription cofactor activity GO:6355 regulation of transcription, DNA-templated GO:16592 mediator complex	HMMPfam:SOH1:PF05669,HMMPfam:Subunit 21 of Mediator complex:PF11221,SUPERFAMILY::SSF140718
8844	scaffold_1	1106447	1107237	K02951: RP-S12e, RPS12; small subunit ribosomal protein S12e		RPS12	RPS12	RPS12	RPS12	1	Essential	RHTO_06539	BLAST: 40S ribosomal protein S12 [Microbotryum lychnidis-dio...	K02951: RP-S12e, RPS12; small subunit ribosomal protein S12e	GO:3735 structural constituent of ribosome GO:5622 intracellular GO:5840 ribosome GO:6412 translation	HMMPfam:Ribosomal protein L7Ae/L30e/S12e/Gadd45 family:PF01248,PRINTS:Ribosomal protein S12E family signature:PR00972,ProSitePatterns:Ribosomal protein S12e signature.:PS01189,SUPERFAMILY::SSF55315
8845	scaffold_1	1108768	1110470	K10256: FAD2; omega-6 fatty acid desaturase / acyl-lipid omega-6 desaturase (Delta-12 desaturase)						1	Essential	RHTO_06538		K10256: FAD2; omega-6 fatty acid desaturase / acyl-lipid omega-6 desaturase (Delta-12 desaturase)	GO:6629 lipid metabolic process	HMMPfam:Fatty acid desaturase:PF00487
8846	scaffold_1	1111046	1113487	HMMPfam:Tetratricopeptide repeat:PF07719,HMMPfam:TPR repeat:PF13414,ProSiteProfiles:TPR repeat region circular profile.:PS50293,SMART:Tetratricopeptide repeats:SM00028,SUPERFAMILY::SSF48452						1	Not Essential	RHTO_06537	BLAST: tetratricopeptide repeat containing protein [Rhod...		GO:5515 protein binding	HMMPfam:Tetratricopeptide repeat:PF07719,HMMPfam:TPR repeat:PF13414,ProSiteProfiles:TPR repeat region circular profile.:PS50293,SMART:Tetratricopeptide repeats:SM00028,SUPERFAMILY::SSF48452
8847	scaffold_1	1114132	1117214	K17302: COPB2, SEC27; coatomer subunit beta'		SEC27	COPB2	SEC27	COPB2	1	Essential	RHTO_06536	BLAST: coatomer beta' subunit [Dacryopinax primogenitus]	K17302: COPB2, SEC27; coatomer subunit beta'	GO:5515 protein binding GO:5198 structural molecule activity GO:6886 intracellular protein transport GO:16192 vesicle-mediated transport	HMMPfam:WD domain, G-beta repeat:PF00400,HMMPfam:Coatomer WD associated region:PF04053,PIRSF::PIRSF005567,PRINTS:G protein beta WD-40 repeat signature:PR00320,ProSiteProfiles:Trp-Asp (WD) repeats profile.:PS50082,ProSiteProfiles:Trp-Asp (WD) repeats circular profile.:PS50294,SMART:WD40 repeats:SM00320,SUPERFAMILY::SSF50978,SUPERFAMILY::SSF63829
8848	scaffold_1	1117742	1121401	ProSiteProfiles:Myb-type HTH DNA-binding domain profile.:PS51294,SUPERFAMILY::SSF46689						1	Not Essential	RHTO_06535	BLAST: homeodomain-like containing protein [Xanthophyllomyce...		GO:3677 DNA binding	ProSiteProfiles:Myb-type HTH DNA-binding domain profile.:PS51294,SUPERFAMILY::SSF46689
8849	scaffold_1	1121651	1124733	K11756: RSC1_2; chromatin structure-remodeling complex subunit RSC1/2				RSC1	PBRM1	1	Not Essential	RHTO_06534	BLAST: RSC complex protein [Kalmanozyma brasiliensis GHG...	K11756: RSC1_2; chromatin structure-remodeling complex subunit RSC1/2	GO:5515 protein binding GO:3682 chromatin binding	HMMPfam:Bromodomain:PF00439,HMMPfam:BAH domain:PF01426,PRINTS:Bromodomain signature:PR00503,ProSiteProfiles:Bromodomain profile.:PS50014,ProSiteProfiles:BAH domain profile.:PS51038,SMART:bromo domain:SM00297,SMART:Bromo adjacent homology domain:SM00439,SUPERFAMILY::SSF47370
8850	scaffold_1	1146719	1146997							1	Not Essential	#N/A
8851	scaffold_1	1150104	1151338	KOG1339: Aspartyl protease	S					2	Not Essential	#N/A		KOG1339: Aspartyl protease	GO:4190 aspartic-type endopeptidase activity GO:6508 proteolysis	HMMPfam:Eukaryotic aspartyl protease:PF00026,SUPERFAMILY::SSF50630
8852	scaffold_1	1151977	1154074		S					1	Not Essential	RHTO_00501
8853	scaffold_1	1154487	1156857	K13278: ASPG; 60kDa lysophospholipase			ASPG		ASPG	1	Not Essential	RHTO_00500	BLAST: L-asparaginase [Rhizopogon vinicolor AM-OR11-026]	K13278: ASPG; 60kDa lysophospholipase	GO:6520 cellular amino acid metabolic process GO:5515 protein binding GO:4067 asparaginase activity	HMMPfam:Asparaginase:PF00710,HMMPfam:Ankyrin repeats (3 copies):PF12796,PRINTS:Asparaginase/glutaminase family signature:PR00139,ProSitePatterns:Asparaginase / glutaminase active site signature 2.:PS00917,ProSiteProfiles:Ankyrin repeat profile.:PS50088,ProSiteProfiles:Ankyrin repeat region circular profile.:PS50297,SMART:ankyrin repeats:SM00248,SMART::SM00870,SUPERFAMILY::SSF48403,SUPERFAMILY::SS…
8854	scaffold_1	1157048	1157778	HMMPfam:Domain of unknown function (DUF202):PF02656						1	Not Essential	RHTO_00499	BLAST: Pc21g21720 [Penicillium rubens Wisconsin 54-1255]			HMMPfam:Domain of unknown function (DUF202):PF02656
8855	scaffold_1	1158062	1159223	HMMPfam:Thioredoxin:PF00085,HMMPfam:PITH domain:PF06201,PRINTS:Thioredoxin family signature:PR00421,ProSitePatterns:Thioredoxin family active site.:PS00194,ProSiteProfiles:Thioredoxin domain profile.:PS51352,ProSiteProfiles:PITH domain profile.:PS51532,SUPERFAMILY::SSF49785,SUPERFAMILY::SSF52833			TXNL1	TRX2	TXNL1	3	Unclear (ambiguous TDNA mapping)	RHTO_00498	BLAST: Thioredoxin-like protein [Xanthophyllomyces dendrorhous]		GO:45454 cell redox homeostasis	HMMPfam:Thioredoxin:PF00085,HMMPfam:PITH domain:PF06201,PRINTS:Thioredoxin family signature:PR00421,ProSitePatterns:Thioredoxin family active site.:PS00194,ProSiteProfiles:Thioredoxin domain profile.:PS51352,ProSiteProfiles:PITH domain profile.:PS51532,SUPERFAMILY::SSF49785,SUPERFAMILY::SSF52833
8856	scaffold_1	1159440	1160357							3	Unclear (ambiguous TDNA mapping)	#N/A
8857	scaffold_1	1162122	1163780	K07179: RIOK2; RIO kinase 2		RIO2	RIOK2	RIO2	RIOK2	3	Unclear (ambiguous TDNA mapping)	#N/A	BLAST: RIO2 atypical protein kinase [Microbotryum lychnidis-...	K07179: RIOK2; RIO kinase 2	GO:3824 catalytic activity GO:5524 ATP binding GO:4674 protein serine/threonine kinase activity GO:6468 protein phosphorylation	HMMPfam:RIO1 family:PF01163,HMMPfam:Rio2, N-terminal:PF09202,ProSitePatterns:RIO1/ZK632.3/MJ0444 family signature.:PS01245,SMART:RIO-like kinase:SM00090,SUPERFAMILY::SSF46785,SUPERFAMILY::SSF56112
8858	scaffold_1	1164035	1165589	SUPERFAMILY::SSF52058						1	Essential	RHTO_00495				SUPERFAMILY::SSF52058
8859	scaffold_1	1165998	1167980	K00850: pfkA, PFK; 6-phosphofructokinase 1		PFK1,PFK2	PFKL,PFKM,PFKP	PFK2	PFKL	3	Unclear (ambiguous TDNA mapping)	#N/A	BLAST: 6-phosphofructokinase [Microbotryum lychnidis-dioicae...	K00850: pfkA, PFK; 6-phosphofructokinase 1	GO:3872 6-phosphofructokinase activity GO:6096 glycolytic process GO:6002 fructose 6-phosphate metabolic process	HMMPfam:Phosphofructokinase:PF00365,PRINTS:ATP-dependent phosphofructokinase family signature:PR00476,ProSitePatterns:Phosphofructokinase signature.:PS00433,SUPERFAMILY::SSF53784
8860	scaffold_1	1168013	1168885	KOG0908: Thioredoxin-like protein			TXNL1		TXNL1	3	Unclear (ambiguous TDNA mapping)	#N/A	BLAST: Thioredoxin-like protein [Xanthophyllomyces dendrorhous]	KOG0908: Thioredoxin-like protein	GO:45454 cell redox homeostasis	HMMPfam:Thioredoxin:PF00085,HMMPfam:PITH domain:PF06201,ProSiteProfiles:PITH domain profile.:PS51532,SUPERFAMILY::SSF49785,SUPERFAMILY::SSF52833
8861	scaffold_1	1169102	1170018							3	Unclear (ambiguous TDNA mapping)	RHTO_00497
8862	scaffold_1	1171783	1173440	K07179: RIOK2; RIO kinase 2		RIO2	RIOK2	RIO2	RIOK2	3	Unclear (ambiguous TDNA mapping)	RHTO_00496	BLAST: RIO2 atypical protein kinase [Microbotryum lychnidis-...	K07179: RIOK2; RIO kinase 2	GO:3824 catalytic activity GO:5524 ATP binding GO:4674 protein serine/threonine kinase activity GO:6468 protein phosphorylation	HMMPfam:RIO1 family:PF01163,HMMPfam:Rio2, N-terminal:PF09202,ProSitePatterns:RIO1/ZK632.3/MJ0444 family signature.:PS01245,SMART:RIO-like kinase:SM00090,SUPERFAMILY::SSF46785,SUPERFAMILY::SSF56112
8863	scaffold_1	1175657	1177426	K00850: pfkA, PFK; 6-phosphofructokinase 1		PFK1,PFK2	PFKL,PFKM,PFKP	PFK2	PFKL	3	Unclear (ambiguous TDNA mapping)	#N/A	BLAST: 6-phosphofructokinase [Microbotryum lychnidis-dioicae...	K00850: pfkA, PFK; 6-phosphofructokinase 1	GO:3872 6-phosphofructokinase activity GO:6096 glycolytic process GO:6002 fructose 6-phosphate metabolic process	HMMPfam:Phosphofructokinase:PF00365,PRINTS:ATP-dependent phosphofructokinase family signature:PR00476,ProSitePatterns:Phosphofructokinase signature.:PS00433,SUPERFAMILY::SSF53784
8864	scaffold_1	1177671	1178542	KOG0908: Thioredoxin-like protein			TXNL1		TXNL1	3	Unclear (ambiguous TDNA mapping)	#N/A	BLAST: thioredoxin [Allomyces macrogynus ATCC 38327]	KOG0908: Thioredoxin-like protein	GO:45454 cell redox homeostasis	HMMPfam:Thioredoxin:PF00085,HMMPfam:PITH domain:PF06201,ProSiteProfiles:PITH domain profile.:PS51532,SUPERFAMILY::SSF49785,SUPERFAMILY::SSF52833
8865	scaffold_1	1178759	1179674							3	Unclear (ambiguous TDNA mapping)	#N/A
8866	scaffold_1	1181439	1183095	K07179: RIOK2; RIO kinase 2		RIO2	RIOK2	RIO2	RIOK2	3	Unclear (ambiguous TDNA mapping)	#N/A	BLAST: RIO2 atypical protein kinase [Microbotryum lychnidis-...	K07179: RIOK2; RIO kinase 2	GO:3824 catalytic activity GO:5524 ATP binding GO:4674 protein serine/threonine kinase activity GO:6468 protein phosphorylation	HMMPfam:RIO1 family:PF01163,HMMPfam:Rio2, N-terminal:PF09202,ProSitePatterns:RIO1/ZK632.3/MJ0444 family signature.:PS01245,SMART:RIO-like kinase:SM00090,SUPERFAMILY::SSF46785,SUPERFAMILY::SSF56112
8867	scaffold_1	1185314	1188631	K00850: pfkA, PFK; 6-phosphofructokinase 1		PFK1,PFK2	PFKL,PFKM,PFKP	PFK2	PFKL	3	Unclear (ambiguous TDNA mapping)	RHTO_00494	BLAST: 6-phosphofructokinase [Microbotryum lychnidis-dioicae...	K00850: pfkA, PFK; 6-phosphofructokinase 1	GO:3872 6-phosphofructokinase activity GO:6096 glycolytic process GO:6002 fructose 6-phosphate metabolic process GO:5524 ATP binding	HMMPfam:Phosphofructokinase:PF00365,PRINTS:ATP-dependent phosphofructokinase family signature:PR00476,ProSitePatterns:Phosphofructokinase signature.:PS00433,SUPERFAMILY::SSF53784,TIGRFAM:6PF1K_euk: 6-phosphofructokinase:TIGR02478
8868	scaffold_1	1188933	1191266	KOG2543: Origin recognition complex, subunit 5	S					1	Essential	RHTO_00493	BLAST: Origin recognition complex subunit 5 [Choanephora cuc...	KOG2543: Origin recognition complex, subunit 5	GO:808 origin recognition complex GO:5634 nucleus GO:6260 DNA replication	HMMPfam:Origin recognition complex (ORC) subunit 5 C-terminus:PF14630
8869	scaffold_1	1191425	1193408	K11338: RUVBL2, RVB2, INO80J; RuvB-like protein 2		RVB2	RUVBL2	RVB2	RUVBL	1	Essential	RHTO_00492	BLAST: RuvB-like helicase 2 [Microbotryum lychnidis-dioicae ...	K11338: RUVBL2, RVB2, INO80J; RuvB-like protein 2	GO:3678 DNA helicase activity GO:5524 ATP binding	HMMPfam:TIP49 C-terminus:PF06068,SMART:ATPases associated with a variety of cellular activities:SM00382,SUPERFAMILY::SSF52540
8870	scaffold_1	1193819	1194942	ProSitePatterns:Zinc finger RING-type signature.:PS00518,ProSiteProfiles:Zinc finger RING-type profile.:PS50089						1	Not Essential	RHTO_00491	BLAST: carbohydrate-binding module family 50 protein [Rhizoc...		GO:5515 protein binding GO:8270 zinc ion binding	ProSitePatterns:Zinc finger RING-type signature.:PS00518,ProSiteProfiles:Zinc finger RING-type profile.:PS50089
8871	scaffold_1	1195207	1198729							1	Not Essential	RHTO_00490
8872	scaffold_1	1199527	1200402							1	Not Essential	RHTO_00489
8873	scaffold_1	1200752	1201768	HMMPfam:ubiE/COQ5 methyltransferase family:PF01209,SUPERFAMILY::SSF53335						1	Not Essential	RHTO_00488	BLAST: s-adenosyl-l-methionine-dependent methyltransferase [...		GO:8168 methyltransferase activity	HMMPfam:ubiE/COQ5 methyltransferase family:PF01209,SUPERFAMILY::SSF53335
8874	scaffold_1	1203196	1205360	K08793: STK32, YANK; serine/threonine kinase 32			STK32A,STK32B,STK32C	YPK2	STK32	1	Not Essential	RHTO_00487	BLAST: AGC/YANK protein kinase [Microbotryum lychnidis-dioic...	K08793: STK32, YANK; serine/threonine kinase 32	GO:4672 protein kinase activity GO:5524 ATP binding GO:6468 protein phosphorylation GO:4674 protein serine/threonine kinase activity	HMMPfam:Protein kinase domain:PF00069,ProSitePatterns:Protein kinases ATP-binding region signature.:PS00107,ProSitePatterns:Serine/Threonine protein kinases active-site signature.:PS00108,ProSiteProfiles:Protein kinase domain profile.:PS50011,ProSiteProfiles:AGC-kinase C-terminal domain profile.:PS51285,SMART:Serine/Threonine protein kinases, catalytic domain:SM00220,SUPERFAMILY::SSF56112
8875	scaffold_1	1206155	1210007	K19347: SUN1_2; SUN domain-containing protein 1/2					SUN3	1	Not Essential	RHTO_00486	BLAST: Spindle pole body protein, contains UNC-84 domain [Xa...	K19347: SUN1_2; SUN domain-containing protein 1/2		HMMPfam:Sad1 / UNC-like C-terminal:PF07738,ProSiteProfiles:SUN domain profile.:PS51469
8876	scaffold_1	1210355	1211163	K16466: CETN3, CDC31; centrin-3		CDC31	CETN3,CETN1,CETN2	CDC31	CETN3	1	Essential	RHTO_00485	BLAST: ca2-binding ef-hand protein [Ceraceosorus bombacis]	K16466: CETN3, CDC31; centrin-3	GO:5509 calcium ion binding	HMMPfam:EF hand:PF00036,HMMPfam:EF-hand domain pair:PF13499,ProSitePatterns:EF-hand calcium-binding domain.:PS00018,ProSiteProfiles:EF-hand calcium-binding domain profile.:PS50222,SMART:EF-hand, calcium binding motif:SM00054,SUPERFAMILY::SSF47473
8877	scaffold_1	1211360	1213561	K11566: ASK1; DASH complex subunit ASK1						1	Not Essential	RHTO_00484	BLAST: DASH complex, subunit Ask1 [Metarhizium album ARSEF 1...	K11566: ASK1; DASH complex subunit ASK1	GO:8608 attachment of spindle microtubules to kinetochore GO:42729 DASH complex GO:72686 mitotic spindle	HMMPfam:DASH complex subunit Ask1:PF08655
8878	scaffold_1	1214489	1216016	K01922: PPCS, coaB; phosphopantothenate-cysteine ligase		CAB2	PPCS	CAB2	PPCS	1	Essential	RHTO_00483	BLAST: phosphopantothenate-cysteine ligase [Schizopora parad...	K01922: PPCS, coaB; phosphopantothenate-cysteine ligase		HMMPfam:DNA / pantothenate metabolism flavoprotein:PF04127,SUPERFAMILY::SSF102645
8879	scaffold_1	1216193	1218102	KOG1426: FOG: RCC1 domain	S		RCC1L		RCC1L	1	Not Essential	RHTO_00482	BLAST: RCC1/BLIP-II protein [Mortierella elongata AG-77]	KOG1426: FOG: RCC1 domain		HMMPfam:Regulator of chromosome condensation (RCC1) repeat:PF13540,PRINTS:Chromosome condensation regulator RCC1 signature:PR00633,ProSiteProfiles:Regulator of chromosome condensation (RCC1) repeat profile.:PS50012,SUPERFAMILY::SSF50985
8880	scaffold_1	1218210	1219403	HMMPfam:Glutathione S-transferase, C-terminal domain:PF13410,HMMPfam:Glutathione S-transferase, N-terminal domain:PF13417,ProSiteProfiles:Soluble glutathione S-transferase N-terminal domain profile.:PS50404,ProSiteProfiles:Soluble glutathione S-transferase C-terminal domain profile.:PS50405,SUPERFAMILY::SSF47616,SUPERFAMILY::SSF52833						1	Not Essential	RHTO_00481	BLAST: thioredoxin fold domain containing protein [Rhodo...		GO:5515 protein binding	HMMPfam:Glutathione S-transferase, C-terminal domain:PF13410,HMMPfam:Glutathione S-transferase, N-terminal domain:PF13417,ProSiteProfiles:Soluble glutathione S-transferase N-terminal domain profile.:PS50404,ProSiteProfiles:Soluble glutathione S-transferase C-terminal domain profile.:PS50405,SUPERFAMILY::SSF47616,SUPERFAMILY::SSF52833
8881	scaffold_1	1221466	1223534	K09468: MSN2_4; zinc finger protein MSN2/4				MSN4	SP5e	1	Not Essential	RHTO_00480	BLAST: fog: zn-finger [Ceraceosorus bombacis]	K09468: MSN2_4; zinc finger protein MSN2/4	GO:46872 metal ion binding	HMMPfam:Zinc-finger double domain:PF13465,ProSitePatterns:Zinc finger C2H2 type domain signature.:PS00028,ProSiteProfiles:Zinc finger C2H2 type domain profile.:PS50157,SMART:zinc finger:SM00355,SUPERFAMILY::SSF57667
8882	scaffold_1	1224473	1225235	KOG0417: Ubiquitin-protein ligase				UBC5	UBE2D	1	Not Essential	RHTO_00479	BLAST: probable Ubiquitin conjugating enzyme E2-16 kDa [Sere...	KOG0417: Ubiquitin-protein ligase		HMMPfam:Ubiquitin-conjugating enzyme:PF00179,ProSiteProfiles:Ubiquitin-conjugating enzymes family profile.:PS50127,SMART:Ubiquitin-conjugating enzyme E2, catalytic domain homologues:SM00212,SUPERFAMILY::SSF54495
8883	scaffold_1	1225515	1227526							1	Not Essential	RHTO_00478
8884	scaffold_1	1227743	1229231	K04482: RAD51; DNA repair protein RAD51		RAD51	RAD51	RAD51	RAD51	1	Not Essential	RHTO_00477	BLAST: DNA repair protein RAD51 [Microbotryum lychnidis-dioi...	K04482: RAD51; DNA repair protein RAD51	GO:3677 DNA binding GO:5524 ATP binding GO:6281 DNA repair GO:8094 DNA-dependent ATPase activity	HMMPfam:Rad51:PF08423,HMMPfam:Helix-hairpin-helix domain:PF14520,PIRSF::PIRSF005856,ProSiteProfiles:RecA family profile 1.:PS50162,ProSiteProfiles:RecA family profile 2.:PS50163,SMART:ATPases associated with a variety of cellular activities:SM00382,SUPERFAMILY::SSF47794,SUPERFAMILY::SSF52540,TIGRFAM:recomb_RAD51: DNA repair protein RAD51:TIGR02239
8885	scaffold_1	1229501	1231364	K07508: ACAA2; acetyl-CoA acyltransferase 2			ACAA2	ERG10	ACAA2	1	Not Essential	RHTO_00476	BLAST: 3-ketoacyl-CoA thiolase [Microbotryum lychnidis-dioic...	K07508: ACAA2; acetyl-CoA acyltransferase 2	GO:8152 metabolic process GO:16747 transferase activity, transferring acyl groups other than amino-acyl groups GO:3824 catalytic activity	HMMPfam:Thiolase, N-terminal domain:PF00108,HMMPfam:Thiolase, C-terminal domain:PF02803,PIRSF::PIRSF000429,ProSitePatterns:Thiolases acyl-enzyme intermediate signature.:PS00098,ProSitePatterns:Thiolases active site.:PS00099,ProSitePatterns:Thiolases signature 2.:PS00737,SUPERFAMILY::SSF53901,TIGRFAM:AcCoA-C-Actrans: acetyl-CoA C-acetyltransferase:TIGR01930
8886	scaffold_1	1231693	1233306	HMMPfam:Major Facilitator Superfamily:PF07690,SUPERFAMILY::SSF103473	S	MCH1		MCH1		1	Not Essential	RHTO_00475	BLAST: MFS general substrate transporter [Calocera viscosa T...		GO:16021 integral component of membrane GO:55085 transmembrane transport	HMMPfam:Major Facilitator Superfamily:PF07690,SUPERFAMILY::SSF103473
8887	scaffold_1	1234410	1235210	KOG0767: Mitochondrial phosphate carrier protein				PIC2		1	Not Essential	#N/A	BLAST: mitochondrial phosphate carrier protein 2 [Aschersoni...	KOG0767: Mitochondrial phosphate carrier protein		HMMPfam:Mitochondrial carrier protein:PF00153,ProSiteProfiles:Solute carrier (Solcar) repeat profile.:PS50920,SUPERFAMILY::SSF103506
8888	scaffold_1	1235308	1236592							1	Essential	#N/A
8889	scaffold_1	1236755	1238717	K15102: SLC25A3, PHC, PIC; solute carrier family 25 (mitochondrial phosphate transporter), member 3	S	MIR1,PIC2	SLC25A3	PIC2	SLC25	2	Essential	RHTO_00474	BLAST: mitochondrial carrier [Sphaerulina musiva SO2202]	K15102: SLC25A3, PHC, PIC; solute carrier family 25 (mitochondrial phosphate transporter), member 3		HMMPfam:Mitochondrial carrier protein:PF00153,ProSiteProfiles:Solute carrier (Solcar) repeat profile.:PS50920,SUPERFAMILY::SSF103506
8890	scaffold_1	1238854	1244185	K13026: DHX57; ATP-dependent RNA helicase DHX57		YLR419W	DHX29,DHX36,DHX57	YLR419W	DHX57	2	Not Essential	RHTO_00473	BLAST: ATP-dependent RNA helicase A [Kwoniella pini CBS ...	K13026: DHX57; ATP-dependent RNA helicase DHX57	GO:3676 nucleic acid binding GO:5524 ATP binding GO:4386 helicase activity GO:8026 ATP-dependent helicase activity	HMMPfam:DEAD/DEAH box helicase:PF00270,HMMPfam:Helicase conserved C-terminal domain:PF00271,HMMPfam:Helicase associated domain (HA2):PF04408,HMMPfam:Oligonucleotide/oligosaccharide-binding (OB)-fold:PF07717,ProSitePatterns:DEAH-box subfamily ATP-dependent helicases signature.:PS00690,ProSiteProfiles:Superfamilies 1 and 2 helicase ATP-binding type-1 domain profile.:PS51192,ProSiteProfiles:Superfam…
8891	scaffold_1	1244383	1249643	K11644: SIN3A; paired amphipathic helix protein Sin3a		SIN3	SIN3A,SIN3B	SIN3	SIN3A	2	Not Essential	RHTO_00472	BLAST: gluconate kinase [Kalmanozyma brasiliensis GHG001]	K11644: SIN3A; paired amphipathic helix protein Sin3a	GO:5634 nucleus GO:6355 regulation of transcription, DNA-templated	HMMPfam:Paired amphipathic helix repeat:PF02671,HMMPfam:Sin3 family co-repressor:PF08295,ProSiteProfiles:PAH domain profile.:PS51477,SMART:Histone deacetylase (HDAC) interacting:SM00761,SUPERFAMILY::SSF47762
8892	scaffold_1	1249927	1253514	KOG0519: Sensory transduction histidine kinase						1	Not Essential	RHTO_00471	BLAST: sensor histidine kinase/response regulator [Rhodo...	KOG0519: Sensory transduction histidine kinase	GO:160 phosphorelay signal transduction system GO:155 phosphorelay sensor kinase activity GO:7165 signal transduction GO:16020 membrane	HMMPfam:Response regulator receiver domain:PF00072,HMMPfam:His Kinase A (phospho-acceptor) domain:PF00512,HMMPfam:Histidine kinase-, DNA gyrase B-, and HSP90-like ATPase:PF02518,PRINTS:Bacterial sensor protein C-terminal signature:PR00344,ProSiteProfiles:Histidine kinase domain profile.:PS50109,ProSiteProfiles:Response regulatory domain profile.:PS50110,SMART:Histidine kinase-like ATPases:SM00387…
8893	scaffold_1	1253926	1255834	K01265: map; methionyl aminopeptidase		MAP2	METAP2	MAP2	METAP	1	Not Essential	RHTO_00470	BLAST: methionine aminopeptidase 2 [Microbotryum lychnidis-d...	K01265: map; methionyl aminopeptidase	GO:4177 aminopeptidase activity GO:6508 proteolysis GO:8235 metalloexopeptidase activity	HMMPfam:Metallopeptidase family M24:PF00557,PRINTS:Methionine aminopeptidase-1 signature:PR00599,ProSitePatterns:Methionine aminopeptidase subfamily 2 signature.:PS01202,SUPERFAMILY::SSF46785,SUPERFAMILY::SSF55920,TIGRFAM:met_pdase_II: methionine aminopeptidase, type II:TIGR00501
8894	scaffold_1	1256147	1256994	K02915: RP-L34e, RPL34; large subunit ribosomal protein L34e		RPL34A,RPL34B	RPL34	RPL34B	RPL34	1	Essential	RHTO_00469	BLAST: 60S ribosomal protein L34-B [Microbotryum lychnidis-d...	K02915: RP-L34e, RPL34; large subunit ribosomal protein L34e	GO:3735 structural constituent of ribosome GO:5622 intracellular GO:5840 ribosome GO:6412 translation	HMMPfam:Ribosomal protein L34e:PF01199,PRINTS:Ribosomal protein L34 signature:PR01250
8895	scaffold_1	1258039	1258831		S					1	Not Essential	RHTO_00468
8896	scaffold_1	1259342	1261066	BLAST: hydroxymethylglutaryl-mitochondrial isoform 1 [Lichth...						1	Not Essential	#N/A	BLAST: hydroxymethylglutaryl-mitochondrial isoform 1 [Lichth...
8897	scaffold_1	1262643	1263431							1	Not Essential	RHTO_00467
8898	scaffold_1	1264038	1264727							1	Not Essential	RHTO_00466
8899	scaffold_1	1264861	1266270	KOG1812: Predicted E3 ubiquitin ligase					ARIH2	1	Not Essential	RHTO_00465	BLAST: IBR domain protein [Metarhizium robertsii]	KOG1812: Predicted E3 ubiquitin ligase	GO:8270 zinc ion binding	HMMPfam:IBR domain:PF01485,ProSitePatterns:Zinc finger RING-type signature.:PS00518,SMART:In Between Ring fingers:SM00647,SUPERFAMILY::SSF57850
8900	scaffold_1	1266641	1268317	K05355: hexPS, COQ1; hexaprenyl-diphosphate synthase	S	COQ1	PDSS1	COQ1	PDSS1	1	Not Essential	RHTO_00464	BLAST: terpenoid synthase [Tilletiaria anomala UBC 951]	K05355: hexPS, COQ1; hexaprenyl-diphosphate synthase	GO:8299 isoprenoid biosynthetic process	HMMPfam:Polyprenyl synthetase:PF00348,ProSitePatterns:Polyprenyl synthases signature 2.:PS00444,SUPERFAMILY::SSF48576
8901	scaffold_1	1268591	1269786	K17759: AIBP, nnrE; NAD(P)H-hydrate epimerase		YNL200C	NAXE	YNL200C	NAXE	1	Not Essential	RHTO_00463	BLAST: YjeF [Microbotryum lychnidis-dioicae p1A1 Lamole]	K17759: AIBP, nnrE; NAD(P)H-hydrate epimerase		HMMPfam:YjeF-related protein N-terminus:PF03853,ProSiteProfiles:YjeF N-terminal domain profile.:PS51385,SUPERFAMILY::SSF64153,TIGRFAM:yjeF_nterm: YjeF family N-terminal domain:TIGR00197
8902	scaffold_1	1270222	1272470	K08054: CANX; calnexin	S	CNE1	CANX,CLGN	CNE1	CANX	1	Not Essential	RHTO_00462	BLAST: calnexin [Puccinia sorghi]	K08054: CANX; calnexin	GO:5509 calcium ion binding GO:5783 endoplasmic reticulum GO:6457 protein folding GO:51082 unfolded protein binding	HMMPfam:Calreticulin family:PF00262,PRINTS:Calreticulin signature:PR00626,ProSitePatterns:Calreticulin family signature 1.:PS00803,ProSitePatterns:Calreticulin family signature 2.:PS00804,SUPERFAMILY::SSF49899,SUPERFAMILY::SSF63887
8903	scaffold_1	1272701	1273396	HMMPfam:Ribosomal protein S21:PF01165,TIGRFAM:S21p: ribosomal protein S21:TIGR00030						1	Essential	#N/A	BLAST: protein of unknown function [Taphrina deformans PYCC ...		GO:3735 structural constituent of ribosome GO:5840 ribosome GO:6412 translation	HMMPfam:Ribosomal protein S21:PF01165,TIGRFAM:S21p: ribosomal protein S21:TIGR00030
8904	scaffold_1	1273602	1274230	K09548: PFDN1; prefoldin subunit 1						1	Not Essential	RHTO_00460	BLAST: prefoldin subunit 1 [Kwoniella dejecticola CBS 10...	K09548: PFDN1; prefoldin subunit 1	GO:6457 protein folding GO:16272 prefoldin complex GO:51082 unfolded protein binding	HMMPfam:Prefoldin subunit:PF01920,SUPERFAMILY::SSF46579
8905	scaffold_1	1274632	1275903	KOG0725: Reductases with broad range of substrate specificities	S			IRC24	DHRS4	1	Not Essential	#N/A	BLAST: rhamnolipids biosynthesis 3-oxoacyl-[acyl-carrier-pro...	KOG0725: Reductases with broad range of substrate specificities	GO:8152 metabolic process GO:16491 oxidoreductase activity	HMMPfam:short chain dehydrogenase:PF00106,PRINTS:Short-chain dehydrogenase/reductase (SDR) superfamily signature:PR00080,PRINTS:Glucose/ribitol dehydrogenase family signature:PR00081,ProSitePatterns:Short-chain dehydrogenases/reductases family signature.:PS00061,SUPERFAMILY::SSF51735
8906	scaffold_1	1276720	1277120		A					1	Not Essential	#N/A
8907	scaffold_1	1277629	1279340	HMMPfam:Zinc finger, C2H2 type:PF00096,ProSiteProfiles:Zinc finger C2H2 type domain profile.:PS50157						1	Not Essential	RHTO_00457			GO:46872 metal ion binding	HMMPfam:Zinc finger, C2H2 type:PF00096,ProSiteProfiles:Zinc finger C2H2 type domain profile.:PS50157
8908	scaffold_1	1279854	1286363	KOG2571: Chitin synthase/hyaluronan synthase (glycosyltransferases)				CHS3	MYO7B	2	Not Essential	RHTO_00456	BLAST: putative chitin synthase class V [Puccinia sorghi]	KOG2571: Chitin synthase/hyaluronan synthase (glycosyltransferases)	GO:3774 motor activity GO:5524 ATP binding GO:16459 myosin complex GO:20037 heme binding	HMMPfam:Myosin head (motor domain):PF00063,HMMPfam:Cytochrome b5-like Heme/Steroid binding domain:PF00173,HMMPfam:Chitin synthase:PF03142,HMMPfam:DEK C terminal domain:PF08766,PRINTS:Myosin heavy chain signature:PR00193,ProSiteProfiles:Cytochrome b5 family, heme-binding domain profile.:PS50255,ProSiteProfiles:Myosin motor domain profile.:PS51456,SMART:Myosin. Large ATPases.:SM00242,SUPERFAMILY::S…
8909	scaffold_1	1286793	1287579	HMMPfam:NADH-ubiquinone oxidoreductase ASHI subunit (CI-ASHI or NDUFB8):PF05821						1	Essential	RHTO_00455	BLAST: NADH dehydrogenase (ubiquinone) 1 beta subcomplex 8 [...		GO:3954 NADH dehydrogenase activity GO:5739 mitochondrion GO:8137 NADH dehydrogenase (ubiquinone) activity	HMMPfam:NADH-ubiquinone oxidoreductase ASHI subunit (CI-ASHI or NDUFB8):PF05821
8910	scaffold_1	1287803	1289304	KOG0118: FOG: RRM domain		CWC2		CWC2		1	Essential	RHTO_00454	BLAST: Pre-mRNA-splicing factor CWC2 [Grifola frondosa]	KOG0118: FOG: RRM domain	GO:3676 nucleic acid binding GO:46872 metal ion binding	HMMPfam:RNA recognition motif. (a.k.a. RRM, RBD, or RNP domain):PF00076,ProSiteProfiles:Eukaryotic RNA Recognition Motif (RRM) profile.:PS50102,ProSiteProfiles:Zinc finger C3H1-type profile.:PS50103,SMART:RNA recognition motif:SM00360,SUPERFAMILY::SSF54928,SUPERFAMILY::SSF90229
8911	scaffold_1	1289580	1290883	K14838: NOP15; nucleolar protein 15		NOP15	NIFK	NOP15	NIFK	1	Essential	RHTO_00453	BLAST: RNA-binding domain-containing protein [Trametes v...	K14838: NOP15; nucleolar protein 15	GO:3676 nucleic acid binding	HMMPfam:RNA recognition motif. (a.k.a. RRM, RBD, or RNP domain):PF00076,ProSiteProfiles:Eukaryotic RNA Recognition Motif (RRM) profile.:PS50102,SMART:RNA recognition motif:SM00360,SUPERFAMILY::SSF54928
8912	scaffold_1	1291246	1294493	K00902: E2.7.1.108; dolichol kinase				SEC59	DOLK	1	Essential	RHTO_00452	BLAST: dolichol kinase [Ceraceosorus bombacis]	K00902: E2.7.1.108; dolichol kinase	GO:16020 membrane GO:16772 transferase activity, transferring phosphorus-containing groups	HMMPfam:Cytidylyltransferase family:PF01148
8913	scaffold_1	1295068	1298428	HMMPfam:Fungal Zn(2)-Cys(6) binuclear cluster domain:PF00172,HMMPfam:Fungal specific transcription factor domain:PF04082,ProSiteProfiles:Zn(2)-C6 fungal-type DNA-binding domain profile.:PS50048,SMART:GAL4-like Zn(II)2Cys6 (or C6 zinc) binuclear cluster DNA-binding domain:SM00066,SMART:Fungal specific transcription factor domain:SM00906,SUPERFAMILY::SSF57701		ASG1,YJL206C		ASG1		1	Not Essential	RHTO_00451	BLAST: putative transcriptional regulatory protein [Hypsizyg...		GO:981 RNA polymerase II transcription factor activity, sequence-specific DNA binding GO:5634 nucleus GO:6355 regulation of transcription, DNA-templated GO:8270 zinc ion binding	HMMPfam:Fungal Zn(2)-Cys(6) binuclear cluster domain:PF00172,HMMPfam:Fungal specific transcription factor domain:PF04082,ProSiteProfiles:Zn(2)-C6 fungal-type DNA-binding domain profile.:PS50048,SMART:GAL4-like Zn(II)2Cys6 (or C6 zinc) binuclear cluster DNA-binding domain:SM00066,SMART:Fungal specific transcription factor domain:SM00906,SUPERFAMILY::SSF57701
8914	scaffold_1	1298658	1299726	K00799: GST, gst; glutathione S-transferase		GTT1		GTT1		1	Not Essential	RHTO_00450	BLAST: glutathione S-transferase domain protein [Saitoel...	K00799: GST, gst; glutathione S-transferase	GO:5515 protein binding	HMMPfam:Glutathione S-transferase, C-terminal domain:PF00043,HMMPfam:Glutathione S-transferase, N-terminal domain:PF02798,ProSiteProfiles:Soluble glutathione S-transferase N-terminal domain profile.:PS50404,ProSiteProfiles:Soluble glutathione S-transferase C-terminal domain profile.:PS50405,SUPERFAMILY::SSF47616,SUPERFAMILY::SSF52833
8915	scaffold_1	1299978	1303835	KOG2385: Uncharacterized conserved protein		YFL034W	TMCO4	YFL034W	TMCO4	1	Not Essential	RHTO_00449	BLAST: integral membrane protein; Yfl034wp [Cryptococcus...	KOG2385: Uncharacterized conserved protein		HMMPfam:Protein of unknown function (DUF726):PF05277,SUPERFAMILY::SSF53474
8916	scaffold_1	1304411	1305873	K15084: SLC25A16, GDA, LEU5; solute carrier family 25 (mitochondrial carrier protein), member 16		LEU5	SLC25A16,SLC25A42	LEU5	SLC25	1	Essential	RHTO_00448	BLAST: mitochondrial carrier [Neolentinus lepideus HHB14362 ...	K15084: SLC25A16, GDA, LEU5; solute carrier family 25 (mitochondrial carrier protein), member 16	GO:55085 transmembrane transport	HMMPfam:Mitochondrial carrier protein:PF00153,PRINTS:Mitochondrial carrier protein signature:PR00926,ProSiteProfiles:Solute carrier (Solcar) repeat profile.:PS50920,SUPERFAMILY::SSF103506
8917	scaffold_1	1306606	1311810	K12618: XRN1, SEP1, KEM1; 5'-3' exoribonuclease 1		XRN1	XRN1	XRN1	XRN1	1	Essential	RHTO_00447	BLAST: putative 5'-3' exoribonuclease [Ustilago maydis 521]	K12618: XRN1, SEP1, KEM1; 5'-3' exoribonuclease 1	GO:3676 nucleic acid binding GO:4527 exonuclease activity GO:956 nuclear-transcribed mRNA catabolic process GO:8409 5'-3' exonuclease activity	HMMPfam:XRN 5'-3' exonuclease N-terminus:PF03159,PIRSF::PIRSF006743
8918	scaffold_1	1312000	1313154	KOG4391: Predicted alpha/beta hydrolase BEM46						1	Not Essential	RHTO_00446	BLAST: Alpha/beta hydrolase family protein [Aspergillus para...	KOG4391: Predicted alpha/beta hydrolase BEM46		HMMPfam:Alpha/beta hydrolase family:PF12697,SUPERFAMILY::SSF53474
8919	scaffold_1	1313966	1316695	KOG1515: Arylacetamide deacetylase						1	Not Essential	RHTO_00445	BLAST: lipase/ esterase [Punctularia strigosozonata HHB-...	KOG1515: Arylacetamide deacetylase	GO:8152 metabolic process GO:16787 hydrolase activity	HMMPfam:alpha/beta hydrolase fold:PF07859,ProSitePatterns:Lipolytic enzymes "G-D-X-G" family, putative serine active site.:PS01174,SUPERFAMILY::SSF53474
8920	scaffold_1	1316933	1317920	KOG1761: Signal recognition particle, subunit Srp14		SRP14				1	Not Essential	RHTO_00444	BLAST: signal recognition particle, SRP14 subunit [Rhodo...	KOG1761: Signal recognition particle, subunit Srp14	GO:5786 signal recognition particle, endoplasmic reticulum targeting GO:6614 SRP-dependent cotranslational protein targeting to membrane GO:8312 7S RNA binding GO:30942 endoplasmic reticulum signal peptide binding	HMMPfam:Signal recognition particle 14kD protein:PF02290,SUPERFAMILY::SSF54762
8921	scaffold_1	1318121	1318450	KOG0907: Thioredoxin						1	Not Essential	RHTO_00443	BLAST: thioredoxin [Malassezia sympodialis]	KOG0907: Thioredoxin	GO:45454 cell redox homeostasis	HMMPfam:Thioredoxin:PF00085,SUPERFAMILY::SSF52833
8922	scaffold_1	1319460	1321018	K13337: PEX19; peroxin-19		PEX19	PEX19		PEX19	1	Essential	RHTO_00442	BLAST: Pex19 protein [Punctularia strigosozonata HHB-111...	K13337: PEX19; peroxin-19	GO:5777 peroxisome	HMMPfam:Pex19 protein family:PF04614
8923	scaffold_1	1321464	1322533	K03115: CSNK2B; casein kinase II subunit beta		CKB2	CSNK2B,DADB-127H9.10,DAMA-236L13.20,XXbac-BPG32J3.22,LY6G5B	CKB2	CSNK2B	1	Essential	RHTO_00437	BLAST: casein kinase 2, beta polypeptide [Microbotryum lychn...	K03115: CSNK2B; casein kinase II subunit beta	GO:5956 protein kinase CK2 complex GO:19887 protein kinase regulator activity	HMMPfam:Casein kinase II regulatory subunit:PF01214,PRINTS:Casein kinase II regulatory subunit family signature:PR00472,ProSitePatterns:Casein kinase II regulatory subunit signature.:PS01101,SMART:Casein kinase II regulatory subunit:SM01085,SUPERFAMILY::SSF57798
8924	scaffold_1	1322822	1323921	HMMPfam:Acetyltransferase (GNAT) domain:PF13302,SUPERFAMILY::SSF55729				YIR042C		1	Not Essential	#N/A	BLAST: acyl-CoA N-acyltransferase [Sistotremastrum niveocrem...		GO:8080 N-acetyltransferase activity	HMMPfam:Acetyltransferase (GNAT) domain:PF13302,SUPERFAMILY::SSF55729
8925	scaffold_1	1324650	1329010	HMMPfam:Ras association (RalGDS/AF-6) domain:PF00788,ProSiteProfiles:Ras-associating (RA) domain profile.:PS50200,SMART:Ras association (RalGDS/AF-6) domain:SM00314,SUPERFAMILY::SSF54236						2	Unclear (ambiguous TDNA mapping)	RHTO_00435	BLAST: heat shock protein [Mycena chlorophos]		GO:7165 signal transduction	HMMPfam:Ras association (RalGDS/AF-6) domain:PF00788,ProSiteProfiles:Ras-associating (RA) domain profile.:PS50200,SMART:Ras association (RalGDS/AF-6) domain:SM00314,SUPERFAMILY::SSF54236
8926	scaffold_1	1329845	1332752	HMMPfam:SH3 domain:PF00018,ProSiteProfiles:Src homology 3 (SH3) domain profile.:PS50002,SMART:Src homology 3 domains:SM00326,SUPERFAMILY::SSF50044						2	Unclear (ambiguous TDNA mapping)	#N/A	BLAST: Ras association (RalGDS/AF-6) domain protein [Rhizoct...		GO:5515 protein binding	HMMPfam:SH3 domain:PF00018,ProSiteProfiles:Src homology 3 (SH3) domain profile.:PS50002,SMART:Src homology 3 domains:SM00326,SUPERFAMILY::SSF50044
8927	scaffold_1	1333398	1335053	KOG4672: Uncharacterized conserved low complexity protein						1	Not Essential	RHTO_00434	BLAST: Protein saf1 [Grifola frondosa]	KOG4672: Uncharacterized conserved low complexity protein	GO:6396 RNA processing	HMMPfam:WW domain binding protein 11:PF09429,HMMPfam:mRNA biogenesis factor:PF12622
8928	scaffold_1	1336484	1340949							1	Not Essential	#N/A
8929	scaffold_1	1341305	1346099							1	Not Essential	RHTO_00432
8930	scaffold_1	1346639	1349486	HMMPfam:HPC2 and ubinuclein domain:PF08729						1	Not Essential	RHTO_00431	BLAST: ubinuclein central domain protein [Rhizoctonia solani...			HMMPfam:HPC2 and ubinuclein domain:PF08729
8931	scaffold_1	1349685	1350957	K05287: PIGF; phosphatidylinositol glycan, class F	S	GPI11	PIGF		PIGF	1	Not Essential	RHTO_00430	BLAST: probable Splicing factor 3B subunit 5 [Serendipita in...	K05287: PIGF; phosphatidylinositol glycan, class F	GO:5789 endoplasmic reticulum membrane GO:6506 GPI anchor biosynthetic process GO:16021 integral component of membrane	HMMPfam:GPI biosynthesis protein family Pig-F:PF06699
8932	scaffold_1	1351046	1353534	K01230: MAN1; mannosyl-oligosaccharide alpha-1,2-mannosidase	S	MNS1	MAN1B1	MNS1	MAN1B	1	Not Essential	RHTO_00429	BLAST: glycoside hydrolase family 47 protein [Heterobasi...	K01230: MAN1; mannosyl-oligosaccharide alpha-1,2-mannosidase	GO:4571 mannosyl-oligosaccharide 1,2-alpha-mannosidase activity GO:5509 calcium ion binding GO:16020 membrane	HMMPfam:Glycosyl hydrolase family 47:PF01532,PRINTS:Glycosyl hydrolase family 47 signature:PR00747,SUPERFAMILY::SSF48225
8933	scaffold_1	1353645	1355726	K03256: TRM6, GCD10; tRNA (adenine-N(1)-)-methyltransferase non-catalytic subunit		GCD10	TRMT6	GCD10	TRMT6	1	Essential	RHTO_00428	BLAST: Gcd10p-domain-containing protein [Fomitiporia med...	K03256: TRM6, GCD10; tRNA (adenine-N(1)-)-methyltransferase non-catalytic subunit	GO:30488 tRNA methylation GO:31515 tRNA (m1A) methyltransferase complex	HMMPfam:Gcd10p family:PF04189
8934	scaffold_1	1355844	1356185	HMMPfam:Oligosaccaryltransferase:PF10215,SUPERFAMILY::SSF103464	A					1	Not Essential	#N/A	BLAST: Oligosaccaryltransferase [Macrophomina phaseolina MS6]			HMMPfam:Oligosaccaryltransferase:PF10215,SUPERFAMILY::SSF103464
8935	scaffold_1	1356456	1359397	ProSiteProfiles:Prokaryotic membrane lipoprotein lipid attachment site profile.:PS51257	S					1	Not Essential	RHTO_00426				ProSiteProfiles:Prokaryotic membrane lipoprotein lipid attachment site profile.:PS51257
8936	scaffold_1	1359627	1361515	K14454: GOT1; aspartate aminotransferase, cytoplasmic		AAT2	GOT1	AAT2	GOT2	1	Not Essential	RHTO_00425	BLAST: aspartate aminotransferase [Microbotryum lychnidis-di...	K14454: GOT1; aspartate aminotransferase, cytoplasmic	GO:9058 biosynthetic process GO:30170 pyridoxal phosphate binding GO:6520 cellular amino acid metabolic process GO:8483 transaminase activity	HMMPfam:Aminotransferase class I and II:PF00155,PRINTS:Aspartate aminotransferase signature:PR00799,ProSitePatterns:Aminotransferases class-I pyridoxal-phosphate attachment site.:PS00105,SUPERFAMILY::SSF53383
8937	scaffold_1	1362223	1362868	K07059: K07059; uncharacterized protein		TMC1		TMC1	UBA52	1	Not Essential	RHTO_00424	BLAST: polyubiquitin 5 [Saitoella complicata NRRL Y-17804]	K07059: K07059; uncharacterized protein	GO:5515 protein binding GO:8270 zinc ion binding	HMMPfam:Ubiquitin family:PF00240,HMMPfam:AN1-like Zinc finger:PF01428,PRINTS:Ubiquitin signature:PR00348,ProSiteProfiles:Ubiquitin domain profile.:PS50053,ProSiteProfiles:Zinc finger AN1-type profile.:PS51039,SMART:AN1-like Zinc finger:SM00154,SMART:Ubiquitin homologues:SM00213,SUPERFAMILY::SSF118310,SUPERFAMILY::SSF54236
8938	scaffold_1	1363774	1366185		S					1	Not Essential	#N/A
8939	scaffold_1	1366768	1367604							1	Essential	#N/A
8940	scaffold_1	1367917	1369757		S					1	Not Essential	RHTO_00420
8941	scaffold_1	1369955	1372100	BLAST: proteophosphoglycan 5 [Moniliophthora roreri MCA ...	A					1	Not Essential	RHTO_00419	BLAST: proteophosphoglycan 5 [Moniliophthora roreri MCA ...
8942	scaffold_1	1372563	1378346	K02999: RPA1, POLR1A; DNA-directed RNA polymerase I subunit RPA1		RPA190	POLR1A	RPA190	POLR1	1	Essential	RHTO_00418	BLAST: DNA-directed RNA polymerase I subunit RPA1 [Rhodo...	K02999: RPA1, POLR1A; DNA-directed RNA polymerase I subunit RPA1	GO:3677 DNA binding GO:3899 DNA-directed RNA polymerase activity GO:6351 transcription, DNA-templated	HMMPfam:RNA polymerase Rpb1, domain 2:PF00623,HMMPfam:RNA polymerase Rpb1, domain 3:PF04983,HMMPfam:RNA polymerase Rpb1, domain 1:PF04997,HMMPfam:RNA polymerase Rpb1, domain 5:PF04998,HMMPfam:RNA polymerase Rpb1, domain 4:PF05000,SMART:RNA polymerase I subunit A N-terminus:SM00663,SUPERFAMILY::SSF64484
8943	scaffold_1	1378684	1379466	K00940: ndk, NME; nucleoside-diphosphate kinase	S		NME5,NME6	YNK1	NME6	1	Not Essential	RHTO_00417	BLAST: nucleoside diphosphate kinase 6-like [Moesziomyce...	K00940: ndk, NME; nucleoside-diphosphate kinase	GO:4550 nucleoside diphosphate kinase activity GO:5524 ATP binding GO:6165 nucleoside diphosphate phosphorylation GO:6183 GTP biosynthetic process	HMMPfam:Nucleoside diphosphate kinase:PF00334,PRINTS:Nucleoside diphosphate kinase signature:PR01243,ProSitePatterns:Nucleoside diphosphate kinases active site.:PS00469,SMART::SM00562,SUPERFAMILY::SSF54919
8944	scaffold_1	1379753	1382507	K20182: VPS33; vacuolar protein sorting-associated protein 33		VPS33	RP11-512M8.5,VPS33A	VPS33	VPS33A	1	Not Essential	RHTO_00416	BLAST: Sec1-like protein [Calocera viscosa TUFC12733]	K20182: VPS33; vacuolar protein sorting-associated protein 33	GO:6904 vesicle docking involved in exocytosis GO:16192 vesicle-mediated transport	HMMPfam:Sec1 family:PF00995,SUPERFAMILY::SSF56815
8945	scaffold_1	1382684	1384433							1	Not Essential	RHTO_00415
8946	scaffold_1	1384762	1386533	K05687: PARK7; protein DJ-1			PARK7		PARK7	1	Not Essential	RHTO_00414	BLAST: DJ-1 [Punctularia strigosozonata HHB-11173 SS5]	K05687: PARK7; protein DJ-1		HMMPfam:DJ-1/PfpI family:PF01965,SUPERFAMILY::SSF52317,TIGRFAM:not_thiJ: DJ-1 family protein:TIGR01383
8947	scaffold_1	1386772	1388532	K10686: UBE1C, UBA3; ubiquitin-activating enzyme E1 C		UBA3	UBA3	UBA3	UBA3	1	Essential	RHTO_00413	BLAST: ubiquitin-activating enzyme E1 C [Microbotryum lychni...	K10686: UBE1C, UBA3; ubiquitin-activating enzyme E1 C	GO:8641 small protein activating enzyme activity GO:5524 ATP binding GO:6464 cellular protein modification process GO:16881 acid-amino acid ligase activity	HMMPfam:ThiF family:PF00899,HMMPfam:Repeat in ubiquitin-activating (UBA) protein:PF02134,HMMPfam:E2 binding domain:PF08825,HMMPfam:Ubiquitin-activating enzyme active site:PF10585,ProSitePatterns:Ubiquitin-activating enzyme active site.:PS00865,SUPERFAMILY::SSF69572
8948	scaffold_1	1388734	1389540							1	Not Essential	RHTO_00412
8949	scaffold_1	1389971	1392481	Interpro: ERCC4 domain 0						1	Not Essential	RHTO_00411	BLAST: crossover junction endonuclease EME1 [Cryptococcus ga...
8950	scaffold_1	1392598	1393775	K02876: RP-L15, MRPL15, rplO; large subunit ribosomal protein L15	S	MRPL10	MRPL15	MRPL10	MRPL15	1	Essential	RHTO_00410	BLAST: likely mitochondrial ribosomal protein [Pseudozym...	K02876: RP-L15, MRPL15, rplO; large subunit ribosomal protein L15	GO:3735 structural constituent of ribosome GO:6412 translation GO:15934 large ribosomal subunit	HMMPfam:Ribosomal protein L18e/L15:PF00828,SUPERFAMILY::SSF52080,TIGRFAM:rplO_bact: ribosomal protein L15:TIGR01071
8951	scaffold_1	1393876	1394660	HMMPfam:Protein of Unknown function (DUF1690):PF07956						1	Not Essential	RHTO_00409	BLAST: MICOS complex subunit mic19 [Hypsizygus marmoreus]			HMMPfam:Protein of Unknown function (DUF1690):PF07956
8952	scaffold_1	1394806	1396431	K01259: pip; proline iminopeptidase						1	Not Essential	RHTO_00408	BLAST: proline iminopeptidase [Microbotryum lychnidis-dioica...	K01259: pip; proline iminopeptidase	GO:4177 aminopeptidase activity GO:5737 cytoplasm GO:6508 proteolysis GO:8233 peptidase activity	HMMPfam:alpha/beta hydrolase fold:PF00561,PIRSF::PIRSF006431,PRINTS:Alpha/beta hydrolase fold signature:PR00111,PRINTS:Prolyl aminopeptidase (S33) family signature:PR00793,SUPERFAMILY::SSF53474,TIGRFAM:pro_imino_pep_1: prolyl aminopeptidase:TIGR01249
8953	scaffold_1	1396746	1398490	HMMPfam:Polynucleotide kinase 3 phosphatase:PF08645,HMMPfam:AAA domain:PF13671,SUPERFAMILY::SSF52540,SUPERFAMILY::SSF56784					PNKP	1	Not Essential	#N/A	BLAST: bifunctional polynucleotide phosphatase/kinase [R...			HMMPfam:Polynucleotide kinase 3 phosphatase:PF08645,HMMPfam:AAA domain:PF13671,SUPERFAMILY::SSF52540,SUPERFAMILY::SSF56784
8954	scaffold_1	1398655	1401525	K20291: COG4, COD1; conserved oligomeric Golgi complex subunit 4		COG4	COG4	COG4	COG4	1	Essential	RHTO_00406	BLAST: COG4-domain-containing protein [Calocera cornea HHB12...	K20291: COG4, COD1; conserved oligomeric Golgi complex subunit 4		HMMPfam:COG4 transport protein:PF08318,SMART:COG4 transport protein:SM00762
8955	scaffold_1	1401874	1405590	K10846: ERCC5, XPG, RAD2; DNA excision repair protein ERCC-5		RAD2	ERCC5	RAD2	ERCC5	1	Not Essential	RHTO_00405	BLAST: DNA excision repair protein ERCC-5 [Cryptococcus gatt...	K10846: ERCC5, XPG, RAD2; DNA excision repair protein ERCC-5	GO:4518 nuclease activity GO:6281 DNA repair GO:3697 single-stranded DNA binding GO:4519 endonuclease activity	HMMPfam:XPG N-terminal domain:PF00752,HMMPfam:XPG I-region:PF00867,PRINTS:Xeroderma pigmentosum group G protein signature:PR00066,PRINTS:Xeroderma pigmentosum group G/yeast RAD superfamily signature:PR00853,ProSitePatterns:XPG protein signature 1.:PS00841,ProSitePatterns:XPG protein signature 2.:PS00842,SMART:Helix-hairpin-helix class 2 (Pol1 family) motifs:SM00279,SMART:Xeroderma pigmentosum G I…
8956	scaffold_1	1406393	1408614	K12609: CAF120; CCR4-NOT transcriptional complex subunit CAF120	S					1	Not Essential	RHTO_00404	BLAST: CCR4-NOT transcriptional complex subunit CAF120 [...	K12609: CAF120; CCR4-NOT transcriptional complex subunit CAF120		ProSiteProfiles:PH domain profile.:PS50003,SMART:Pleckstrin homology domain.:SM00233,SUPERFAMILY::SSF50729
8957	scaffold_1	1412720	1414364	KOG1763: Uncharacterized conserved protein, contains CCCH-type Zn-finger		TMA46	ZC3H15	TMA46	ZC3H1	1	Not Essential	RHTO_00403	BLAST: Translation machinery-associated protein 46 [Grifola ...	KOG1763: Uncharacterized conserved protein, contains CCCH-type Zn-finger	GO:46872 metal ion binding	HMMPfam:Zinc finger C-x8-C-x5-C-x3-H type (and similar):PF00642,ProSiteProfiles:Zinc finger C3H1-type profile.:PS50103,SMART:zinc finger:SM00356,SUPERFAMILY::SSF90229
8958	scaffold_1	1414639	1416336	K05543: DUS2; tRNA-dihydrouridine synthase 2		SMM1	DUS2	SMM1	DUS2	1	Essential	RHTO_00402	BLAST: tRNA-dihydrouridine synthase 2 [Puccinia graminis...	K05543: DUS2; tRNA-dihydrouridine synthase 2	GO:8033 tRNA processing GO:17150 tRNA dihydrouridine synthase activity GO:50660 flavin adenine dinucleotide binding GO:55114 oxidation-reduction process	HMMPfam:Dihydrouridine synthase (Dus):PF01207,ProSitePatterns:Uncharacterized protein family UPF0034 signature.:PS01136,SUPERFAMILY::SSF51395
8959	scaffold_1	1416451	1418413	K01915: glnA, GLUL; glutamine synthetase			LGSN			1	Not Essential	RHTO_00401	BLAST: glutamine synthetase [Microbotryum lychnidis-dioicae ...	K01915: glnA, GLUL; glutamine synthetase	GO:4356 glutamate-ammonia ligase activity GO:6807 nitrogen compound metabolic process	HMMPfam:Glutamine synthetase, catalytic domain:PF00120,SUPERFAMILY::SSF55931
8960	scaffold_1	1418540	1422145	K10747: LIG1; DNA ligase 1				CDC9	LIG1	1	Not Essential	RHTO_00400	BLAST: ATP-dependent DNA ligase [Calocera cornea HHB12733]	K10747: LIG1; DNA ligase 1	GO:3910 DNA ligase (ATP) activity GO:5524 ATP binding GO:6281 DNA repair GO:6310 DNA recombination	HMMPfam:ATP dependent DNA ligase domain:PF01068,HMMPfam:DNA ligase N terminus:PF04675,HMMPfam:ATP dependent DNA ligase C terminal region:PF04679,ProSitePatterns:ATP-dependent DNA ligase AMP-binding site.:PS00697,ProSiteProfiles:ATP-dependent DNA ligase family profile.:PS50160,SUPERFAMILY::SSF117018,SUPERFAMILY::SSF50249,SUPERFAMILY::SSF56091
8961	scaffold_1	1422480	1425082	K18469: TBC1D5; TBC1 domain family member 5			TBC1D5		TBC1D	1	Not Essential	RHTO_00399	BLAST: Ypt/Rab-specific GTPase-activating protein GYP6 [Xant...	K18469: TBC1D5; TBC1 domain family member 5		HMMPfam:Rab-GTPase-TBC domain:PF00566,ProSiteProfiles:TBC/rab GAP domain profile.:PS50086,SMART:Domain in Tre-2, BUB2p, and Cdc16p. Probable Rab-GAPs.:SM00164,SUPERFAMILY::SSF47923
8962	scaffold_1	1425721	1428613	K16261: YAT; yeast amino acid transporter		DIP5		DIP5		4	Not Essential	RHTO_00398	BLAST: AAT family amino acid transporter [Microbotryum lychn...	K16261: YAT; yeast amino acid transporter	GO:6810 transport GO:16020 membrane GO:55085 transmembrane transport GO:3333 amino acid transmembrane transport	HMMPfam:Amino acid permease:PF00324,PIRSF::PIRSF006060,TIGRFAM:2A0310: amino acid permease (yeast):TIGR00913
8963	scaffold_1	1429134	1431703	KOG0137: Very-long-chain acyl-CoA dehydrogenase				CYB5	IVDe	2	Not Essential	RHTO_00397	BLAST: acyl-CoA dehydrogenase [Microbotryum lychnidis-dioica...	KOG0137: Very-long-chain acyl-CoA dehydrogenase	GO:20037 heme binding GO:16627 oxidoreductase activity, acting on the CH-CH group of donors GO:55114 oxidation-reduction process GO:3995 acyl-CoA dehydrogenase activity	HMMPfam:Cytochrome b5-like Heme/Steroid binding domain:PF00173,HMMPfam:Acyl-CoA dehydrogenase, C-terminal domain:PF00441,HMMPfam:Acyl-CoA dehydrogenase, middle domain:PF02770,HMMPfam:Acyl-CoA dehydrogenase, N-terminal domain:PF02771,ProSitePatterns:Acyl-CoA dehydrogenases signature 1.:PS00072,ProSitePatterns:Cytochrome b5 family, heme-binding domain signature.:PS00191,ProSiteProfiles:Cytochrome b…
8964	scaffold_1	1432148	1433908							1	Not Essential	RHTO_00396
8965	scaffold_1	1435317	1436977	ProSiteProfiles:APSES-type HTH DNA-binding domain profile.:PS51299,SUPERFAMILY::SSF54616						1	Not Essential	#N/A	BLAST: apses transcription [Moniliophthora roreri MCA 2997]		GO:3677 DNA binding	ProSiteProfiles:APSES-type HTH DNA-binding domain profile.:PS51299,SUPERFAMILY::SSF54616
8966	scaffold_1	1437888	1441324	ProSiteProfiles:F-box domain profile.:PS50181						1	Not Essential	RHTO_00394	BLAST: putative protein [Melanopsichium pennsylvanicum 4]		GO:5515 protein binding	ProSiteProfiles:F-box domain profile.:PS50181
8967	scaffold_1	1441458	1442153	HMMPfam:2'-5' RNA ligase superfamily:PF13563,SUPERFAMILY::SSF55144						1	Not Essential	#N/A	BLAST: rna ligase cyclic nucleotide phosphodiesterase [Stemp...			HMMPfam:2'-5' RNA ligase superfamily:PF13563,SUPERFAMILY::SSF55144
8968	scaffold_1	1443273	1445582	K17785: IMMT, FCJ1, MNOS2; mitofilin	A	MIC60		MIC60		1	Not Essential	RHTO_00392	BLAST: mitochondrial inner membrane protein Mitofilin [R...	K17785: IMMT, FCJ1, MNOS2; mitofilin		HMMPfam:Mitochondrial inner membrane protein:PF09731
8969	scaffold_1	1446011	1447734	K01784: galE, GALE; UDP-glucose 4-epimerase		GAL10	GALE	GAL10	GALE	1	Essential	RHTO_00391	BLAST: UDP-glucose 4-epimerase [Microbotryum lychnidis-dioic...	K01784: galE, GALE; UDP-glucose 4-epimerase	GO:3824 catalytic activity GO:50662 coenzyme binding GO:5975 carbohydrate metabolic process GO:16857 racemase and epimerase activity, acting on carbohydrates and derivatives	HMMPfam:NAD dependent epimerase/dehydratase family:PF01370,HMMPfam:UDP-glucose 4-epimerase C-term subunit:PF13950,PRINTS:Nucleotide sugar epimerase signature:PR01713,ProSiteProfiles:Prokaryotic membrane lipoprotein lipid attachment site profile.:PS51257,SUPERFAMILY::SSF51735,TIGRFAM:galE: UDP-glucose 4-epimerase GalE:TIGR01179
8970	scaffold_1	1448012	1450852	K14642: YND1; golgi apyrase		YND1	AL365273.1,ENTPD1,ENTPD4,ENTPD7	YND1	ENTPD7	1	Not Essential	RHTO_00390	BLAST: nucleoside phosphatase GDA1/CD39 [Stereum hirsutu...	K14642: YND1; golgi apyrase	GO:16787 hydrolase activity	HMMPfam:GDA1/CD39 (nucleoside phosphatase) family:PF01150,ProSitePatterns:GDA1/CD39 family of nucleoside phosphatases signature.:PS01238
8971	scaffold_1	1451407	1452135							1	Essential	RHTO_00389
8972	scaffold_1	1452523	1454931	K17871: ndh1; NADH:ubiquinone reductase (non-electrogenic)	S	NDE2,NDE1		NDE1		1	Not Essential	RHTO_00388	BLAST: NADH dehydrogenase [Microbotryum lychnidis-dioicae p1...	K17871: ndh1; NADH:ubiquinone reductase (non-electrogenic)	GO:16491 oxidoreductase activity GO:50660 flavin adenine dinucleotide binding GO:55114 oxidation-reduction process	HMMPfam:Pyridine nucleotide-disulphide oxidoreductase:PF00070,HMMPfam:Pyridine nucleotide-disulphide oxidoreductase:PF07992,SUPERFAMILY::SSF51905
8973	scaffold_1	1455280	1456250	SUPERFAMILY::SSF52047						1	Not Essential	RHTO_00387				SUPERFAMILY::SSF52047
8974	scaffold_1	1457249	1458122	K06867: K06867; uncharacterized protein		YCR051W		YCR051W	ANKRD	1	Not Essential	RHTO_00386	BLAST: ankyrin repeat-containing protein [Cryptococcus gatti...	K06867: K06867; uncharacterized protein	GO:5515 protein binding	HMMPfam:Ankyrin repeats (3 copies):PF12796,ProSiteProfiles:Ankyrin repeat profile.:PS50088,ProSiteProfiles:Ankyrin repeat region circular profile.:PS50297,SMART:ankyrin repeats:SM00248,SUPERFAMILY::SSF48403
8975	scaffold_1	1458392	1460964	K00140: mmsA, iolA, ALDH6A1; malonate-semialdehyde dehydrogenase (acetylating) / methylmalonate-semialdehyde dehydrogenase			ALDH6A1	UGA2	ALDH6	1	Not Essential	RHTO_00385	BLAST: methylmalonate-semialdehyde dehydrogenase [acylating]...	K00140: mmsA, iolA, ALDH6A1; malonate-semialdehyde dehydrogenase (acetylating) / methylmalonate-semialdehyde dehydrogenase	GO:8152 metabolic process GO:16491 oxidoreductase activity GO:55114 oxidation-reduction process GO:4491 methylmalonate-semialdehyde dehydrogenase (acylating) activity	HMMPfam:Aldehyde dehydrogenase family:PF00171,ProSitePatterns:Aldehyde dehydrogenases cysteine active site.:PS00070,SUPERFAMILY::SSF53720,TIGRFAM:MMSDH: methylmalonate-semialdehyde dehydrogenase (acylating):TIGR01722
8976	scaffold_1	1462266	1464196	K09490: HSPA5, BIP; heat shock 70kDa protein 5		SSA1,SSA3,SSB1,ECM10,SSA4,KAR2,SSC1,SSA2,SSB2,SSQ1	HSPA1A,HSPA1B,HSPA1L,HSPA2,HSPA5,HSPA6,HSPA8,HSPA9	KAR2	HSPA5	4	Essential	RHTO_00384	BLAST: protein of heat shock protein Hsp70 family [Rhodo...	K09490: HSPA5, BIP; heat shock 70kDa protein 5		HMMPfam:Hsp70 protein:PF00012,PRINTS:70kDa heat shock protein signature:PR00301,ProSitePatterns:Heat shock hsp70 proteins family signature 2.:PS00329,ProSitePatterns:Heat shock hsp70 proteins family signature 3.:PS01036,SUPERFAMILY::SSF100920,SUPERFAMILY::SSF53067
8977	scaffold_1	1464752	1468761	K19001: HELLS, DDM1; ATP-dependent DNA helicase				IRC5	HELLS	1	Not Essential	RHTO_00383	BLAST: putative global transcription activator SNF2L1 [Hypsi...	K19001: HELLS, DDM1; ATP-dependent DNA helicase	GO:3677 DNA binding GO:5524 ATP binding GO:5515 protein binding GO:8270 zinc ion binding	HMMPfam:SNF2 family N-terminal domain:PF00176,HMMPfam:Helicase conserved C-terminal domain:PF00271,ProSiteProfiles:Superfamilies 1 and 2 helicase ATP-binding type-1 domain profile.:PS51192,ProSiteProfiles:Superfamilies 1 and 2 helicase C-terminal domain profile.:PS51194,SMART:PHD zinc finger:SM00249,SMART:DEAD-like helicases superfamily:SM00487,SMART:helicase superfamily c-terminal domain:SM00490…
8978	scaffold_1	1469039	1470636	K06961: KRR1; ribosomal RNA assembly protein		KRR1	KRR1	KRR1	KRR1	1	Essential	RHTO_00382	BLAST: rRNA processing protein [Kalmanozyma brasiliensis...	K06961: KRR1; ribosomal RNA assembly protein	GO:3723 RNA binding	PIRSF::PIRSF006515,SUPERFAMILY::SSF54791
8979	scaffold_1	1470707	1472980	K00490: CYP4F; cytochrome P450, family 4, subfamily F	S			ERG5	CYP4F	2	Not Essential	RHTO_00381		K00490: CYP4F; cytochrome P450, family 4, subfamily F	GO:5506 iron ion binding GO:16705 oxidoreductase activity, acting on paired donors, with incorporation or reduction of molecular oxygen GO:20037 heme binding GO:55114 oxidation-reduction process	HMMPfam:Cytochrome P450:PF00067,PRINTS:P450 superfamily signature:PR00385,PRINTS:E-class P450 group I signature:PR00463,SUPERFAMILY::SSF48264
8980	scaffold_1	1473090	1474198	KOG3183: Predicted Zn-finger protein						1	Not Essential	RHTO_00380	BLAST: AN1-type zinc finger protein [Ogataea parapolymor...	KOG3183: Predicted Zn-finger protein	GO:8270 zinc ion binding	HMMPfam:AN1-like Zinc finger:PF01428,SMART:AN1-like Zinc finger:SM00154,SUPERFAMILY::SSF118310
8981	scaffold_1	1474346	1477518	K10631: TOPORS; E3 ubiquitin-protein ligase Topors						1	Not Essential	RHTO_00379	BLAST: Serine/arginine repetitive matrix protein 1 [Gallus g...	K10631: TOPORS; E3 ubiquitin-protein ligase Topors	GO:5515 protein binding GO:8270 zinc ion binding	HMMPfam:Zinc finger, C3HC4 type (RING finger):PF13920,ProSiteProfiles:Zinc finger RING-type profile.:PS50089,SMART:Ring finger:SM00184,SUPERFAMILY::SSF57850
8982	scaffold_1	1477879	1478544	K06875: PDCD5, TFAR19; programmed cell death protein 5		SDD2	PDCD5		PDCD5	1	Not Essential	RHTO_00378	BLAST: possible DNA binding apoptosis-related protein [P...	K06875: PDCD5, TFAR19; programmed cell death protein 5	GO:3677 DNA binding	HMMPfam:Double-stranded DNA-binding domain:PF01984,SUPERFAMILY::SSF46950
8983	scaffold_1	1478785	1480102	HMMPfam:Haloacid dehalogenase-like hydrolase:PF13419,SUPERFAMILY::SSF56784						1	Not Essential	RHTO_00377	BLAST: haloacid dehalogenase [Obba rivulosa]			HMMPfam:Haloacid dehalogenase-like hydrolase:PF13419,SUPERFAMILY::SSF56784
8984	scaffold_1	1480593	1481006	HMMPfam:Hsp70 protein:PF00012,SUPERFAMILY::SSF100934				KAR2	HSPA5	1	Unclear (ambiguous TDNA mapping)	#N/A	BLAST: protein of heat shock protein Hsp72 family [Rhodo...			HMMPfam:Hsp70 protein:PF00012,SUPERFAMILY::SSF100934
8985	scaffold_1	1482185	1482679							1	Not Essential	#N/A
8986	scaffold_1	1482898	1485797	HMMPfam:PX domain:PF00787,ProSiteProfiles:PX domain profile.:PS50195,SUPERFAMILY::SSF64268						1	Not Essential	RHTO_00375	BLAST: bud emergence protein 1 [Capronia epimyces CBS 60...		GO:35091 phosphatidylinositol binding	HMMPfam:PX domain:PF00787,ProSiteProfiles:PX domain profile.:PS50195,SUPERFAMILY::SSF64268
8987	scaffold_1	1486682	1488921	K08486: STX1B_2_3; syntaxin 1B/2/3				SSO1	STX2	1	Not Essential	RHTO_00374	BLAST: syntaxin-like protein, partial [Moesziomyces anta...	K08486: STX1B_2_3; syntaxin 1B/2/3	GO:16020 membrane GO:5515 protein binding GO:16192 vesicle-mediated transport	HMMPfam:Syntaxin:PF00804,HMMPfam:SNARE domain:PF05739,ProSiteProfiles:t-SNARE coiled-coil homology domain profile.:PS50192,SMART:Helical region found in SNAREs:SM00397,SUPERFAMILY::SSF47661
8988	scaffold_1	1489486	1490787	K17742: SOU1; sorbose reductase					DHRS4	2	Not Essential	RHTO_00373	BLAST: NAD(P)-binding protein [Aspergillus ruber CBS 135680]	K17742: SOU1; sorbose reductase	GO:8152 metabolic process GO:16491 oxidoreductase activity	HMMPfam:short chain dehydrogenase:PF00106,PRINTS:Short-chain dehydrogenase/reductase (SDR) superfamily signature:PR00080,PRINTS:Glucose/ribitol dehydrogenase family signature:PR00081,ProSitePatterns:Short-chain dehydrogenases/reductases family signature.:PS00061,SMART::SM00822,SUPERFAMILY::SSF51735
8989	scaffold_1	1492211	1493623	K14405: FIP1L1, FIP1; pre-mRNA 3'-end-processing factor FIP1				FIP1	FIP1L	1	Essential	RHTO_00372	BLAST: Pre-mRNA 3'-end-processing factor FIP1 [Eurypyga helias]	K14405: FIP1L1, FIP1; pre-mRNA 3'-end-processing factor FIP1		HMMPfam:Fip1 motif:PF05182
8990	scaffold_1	1493760	1494779	K18156: ATP23, XRCC6BP1; mitochondrial inner membrane protease ATP23		ATP23	ATP23	ATP23	ATP23	1	Essential	RHTO_00371	BLAST: mitochondrial inner membrane protease atp23 [Rhod...	K18156: ATP23, XRCC6BP1; mitochondrial inner membrane protease ATP23	GO:4222 metalloendopeptidase activity	HMMPfam:Peptidase M76 family:PF09768
8991	scaffold_1	1495078	1496047	KOG3158: HSP90 co-chaperone p23		SBA1		SBA1		1	Not Essential	RHTO_00370	BLAST: putative HSP20-like chaperone [Moniliophthora roreri]	KOG3158: HSP90 co-chaperone p23		ProSiteProfiles:CS domain profile.:PS51203,SUPERFAMILY::SSF49764
8992	scaffold_1	1496252	1498125	K13886: CORO1B_1C_6; coronin-1B/1C/6		CRN1	CORO1A,CORO1B,CORO1C,CORO6	CRN1	CORO1	1	Not Essential	RHTO_00369	BLAST: deoxyuridine 5'-triphosphate nucleotidohydrolase [Kwo...	K13886: CORO1B_1C_6; coronin-1B/1C/6	GO:5515 protein binding	HMMPfam:WD domain, G-beta repeat:PF00400,HMMPfam:Domain of unknown function (DUF1899):PF08953,HMMPfam:Domain of unknown function (DUF1900):PF08954,ProSiteProfiles:Trp-Asp (WD) repeats profile.:PS50082,ProSiteProfiles:Trp-Asp (WD) repeats circular profile.:PS50294,SMART:WD40 repeats:SM00320,SUPERFAMILY::SSF50978
8993	scaffold_1	1498815	1500137	K13162: PCBP2_3_4; poly(rC)-binding protein 2/3/4		PBP2	PCBP1,PCBP2,PCBP3	PBP2	PCBP3	1	Essential	RHTO_00368	BLAST: poly(rC)-binding protein 2/3/4 [Cryptococcus gattii C...	K13162: PCBP2_3_4; poly(rC)-binding protein 2/3/4	GO:3723 RNA binding GO:3676 nucleic acid binding	HMMPfam:KH domain:PF00013,ProSiteProfiles:Type-1 KH domain profile.:PS50084,SMART:K homology RNA-binding domain:SM00322,SUPERFAMILY::SSF54791
8994	scaffold_1	1500844	1503706	K19423: epsE; glycosyltransferase EpsE	A					1	Not Essential	RHTO_00367	BLAST: UDP-Glycosyltransferase/glycogen phosphorylase [Rhodo...	K19423: epsE; glycosyltransferase EpsE	GO:9058 biosynthetic process	HMMPfam:Glycosyl transferases group 1:PF00534,HMMPfam:Glycosyl transferase family 2:PF00535,SUPERFAMILY::SSF53448,SUPERFAMILY::SSF53756
8995	scaffold_1	1504190	1505264	HMMPfam:F-box-like:PF12937,SMART:A Receptor for Ubiquitination Targets:SM00256,SUPERFAMILY::SSF81383						1	Not Essential	RHTO_00366			GO:5515 protein binding	HMMPfam:F-box-like:PF12937,SMART:A Receptor for Ubiquitination Targets:SM00256,SUPERFAMILY::SSF81383
8996	scaffold_1	1506988	1510110	K17894: GATA2; GATA-binding protein 2				DAL80	GATA3	1	Not Essential	RHTO_00364	BLAST: Putative Transcription factor ScGATA-6 [Rhizopus micr...	K17894: GATA2; GATA-binding protein 2	GO:3700 transcription factor activity, sequence-specific DNA binding GO:6355 regulation of transcription, DNA-templated GO:8270 zinc ion binding GO:43565 sequence-specific DNA binding	HMMPfam:GATA zinc finger:PF00320,PRINTS:Transcription factor GATA zinc finger signature:PR00619,ProSitePatterns:GATA-type zinc finger domain.:PS00344,ProSiteProfiles:GATA-type zinc finger domain profile.:PS50114,SMART:zinc finger binding to DNA consensus sequence [AT]GATA[AG]:SM00401,SUPERFAMILY::SSF57716
8997	scaffold_1	1505525	1506625	KOG3202: SNARE protein TLG1/Syntaxin 6		VAM7				1	Not Essential	#N/A	BLAST: related to syntaxin [Serendipita indica DSM 11827]	KOG3202: SNARE protein TLG1/Syntaxin 6	GO:35091 phosphatidylinositol binding GO:5515 protein binding	HMMPfam:PX domain:PF00787,ProSiteProfiles:t-SNARE coiled-coil homology domain profile.:PS50192,ProSiteProfiles:PX domain profile.:PS50195,SMART:PhoX homologous domain, present in p47phox and p40phox.:SM00312,SMART:Helical region found in SNAREs:SM00397,SUPERFAMILY::SSF58038,SUPERFAMILY::SSF64268
8998	scaffold_1	1511055	1513202	K10088: OS9; protein OS-9						1	Not Essential	#N/A	BLAST: Protein OS-9 [Hypsizygus marmoreus]	K10088: OS9; protein OS-9		HMMPfam:Glucosidase II beta subunit-like protein:PF07915,SUPERFAMILY::SSF50911
8999	scaffold_1	1514076	1515222							1	Not Essential	RHTO_00362
9000	scaffold_1	1516268	1517647	K17900: ATG15, AUT5; lipase ATG15		ATG15		ATG15		1	Not Essential	RHTO_00361	BLAST: lipase [Melampsora larici-populina 98AG31]	K17900: ATG15, AUT5; lipase ATG15	GO:6629 lipid metabolic process	HMMPfam:Lipase (class 3):PF01764,SUPERFAMILY::SSF53474
9001	scaffold_1	1517920	1520918	K14575: AFG2, DRG1, SPATA5; AAA family ATPase	S	AFG2	SPATA5	AFG2	SPATA5	1	Essential	RHTO_00360	BLAST: AAA family ATPase [Fibulorhizoctonia sp. CBS 109695]	K14575: AFG2, DRG1, SPATA5; AAA family ATPase	GO:5524 ATP binding	HMMPfam:ATPase family associated with various cellular activities (AAA):PF00004,PRINTS:Endopeptidase La (Lon) serine protease (S16) signature:PR00830,ProSitePatterns:AAA-protein family signature.:PS00674,SMART:ATPases associated with a variety of cellular activities:SM00382,SUPERFAMILY::SSF52540
9002	scaffold_1	1521013	1522610	K18932: ZDHHC; palmitoyltransferase	A		ZDHHC16	PFA3	ZDHHC	1	Not Essential	RHTO_00359	BLAST: DHHC-type Zn-finger proteins [Moesziomyces antarcticu...	K18932: ZDHHC; palmitoyltransferase	GO:8270 zinc ion binding	HMMPfam:DHHC palmitoyltransferase:PF01529,ProSiteProfiles:Zinc finger DHHC-type profile.:PS50216
9003	scaffold_1	1526583	1528432	KOG1470: Phosphatidylinositol transfer protein PDR16 and related proteins		PDR16,PDR17		PDR16		1	Not Essential	RHTO_00357	BLAST: putative cral trio domain-containing protein [Roselli...	KOG1470: Phosphatidylinositol transfer protein PDR16 and related proteins		HMMPfam:CRAL/TRIO domain:PF00650,ProSiteProfiles:CRAL-TRIO lipid binding domain profile.:PS50191,SMART:Domain in homologues of a S. cerevisiae phosphatidylinositol transfer protein (Sec14p):SM00516,SUPERFAMILY::SSF46938,SUPERFAMILY::SSF52087
9004	scaffold_1	1528555	1529690							1	Not Essential	RHTO_00356
9005	scaffold_1	1529799	1532897	K02516: PRMT5, HSL7; type II protein arginine methyltransferase		HSL7	PRMT5	HSL7	PRMT5	1	Essential	RHTO_00355	BLAST: Protein kinase inhibitor [Xanthophyllomyces dendrorhous]	K02516: PRMT5, HSL7; type II protein arginine methyltransferase	GO:6479 protein methylation GO:8168 methyltransferase activity	HMMPfam:PRMT5 arginine-N-methyltransferase:PF05185,ProSiteProfiles:SAM-dependent methyltransferase PRMT-type domain profile.:PS51678,SUPERFAMILY::SSF53335
9006	scaffold_1	1533368	1534142	K02947: RP-S10e, RPS10; small subunit ribosomal protein S10e		RPS10B,RPS10A	RPS10,RPS10-NUDT3	RPS10A	RPS10	1	Essential	RHTO_00354	BLAST: 40S ribosomal protein S10-B [Termitomyces sp. J132]	K02947: RP-S10e, RPS10; small subunit ribosomal protein S10e		HMMPfam:Plectin/S10 domain:PF03501
9007	scaffold_1	1534937	1536294	K18027: PTPN3, PTPH1; tyrosine-protein phosphatase non-receptor type 3			PTPN3,PTPN4		PTPN3	1	Not Essential	RHTO_00353	BLAST: phosphotyrosine protein phosphatases II [Gloeophy...	K18027: PTPN3, PTPH1; tyrosine-protein phosphatase non-receptor type 3	GO:4725 protein tyrosine phosphatase activity GO:6470 protein dephosphorylation GO:16311 dephosphorylation GO:16791 phosphatase activity	HMMPfam:Protein-tyrosine phosphatase:PF00102,PRINTS:Protein tyrosine phosphatase signature:PR00700,ProSitePatterns:Tyrosine specific protein phosphatases active site.:PS00383,ProSiteProfiles:PTP type protein phosphatase family profile.:PS50055,ProSiteProfiles:Tyrosine specific protein phosphatases family profile.:PS50056,SMART:Protein tyrosine phosphatase, catalytic domain:SM00194,SMART:Protein t…
9008	scaffold_1	1536476	1538269	HMMPfam:UV radiation resistance protein and autophagy-related subunit 14:PF10186						1	Not Essential	RHTO_00352			GO:10508 positive regulation of autophagy	HMMPfam:UV radiation resistance protein and autophagy-related subunit 14:PF10186
9009	scaffold_1	1538392	1544328	K08333: PIK3R4, VPS15; phosphoinositide-3-kinase, regulatory subunit 4	S	VPS15	PIK3R4	VPS15	PIK3R4	1	Not Essential	RHTO_00351	BLAST: VPS15 protein kinase [Microbotryum lychnidis-dioicae ...	K08333: PIK3R4, VPS15; phosphoinositide-3-kinase, regulatory subunit 4	GO:4672 protein kinase activity GO:5524 ATP binding GO:6468 protein phosphorylation GO:5515 protein binding	HMMPfam:Protein kinase domain:PF00069,HMMPfam:WD domain, G-beta repeat:PF00400,ProSitePatterns:Serine/Threonine protein kinases active-site signature.:PS00108,ProSitePatterns:Trp-Asp (WD) repeats signature.:PS00678,ProSiteProfiles:Protein kinase domain profile.:PS50011,ProSiteProfiles:Trp-Asp (WD) repeats profile.:PS50082,ProSiteProfiles:Trp-Asp (WD) repeats circular profile.:PS50294,SMART:Serine…
9010	scaffold_1	1544667	1546033	HMMPfam:Basic region leucine zipper:PF07716,ProSitePatterns:Basic-leucine zipper (bZIP) domain signature.:PS00036,ProSiteProfiles:Basic-leucine zipper (bZIP) domain profile.:PS50217,SMART:basic region leucin zipper:SM00338,SUPERFAMILY::SSF57959						1	Not Essential	RHTO_00350	BLAST: regulatory protein cys-3, transcription factor [R...		GO:3700 transcription factor activity, sequence-specific DNA binding GO:6355 regulation of transcription, DNA-templated GO:43565 sequence-specific DNA binding	HMMPfam:Basic region leucine zipper:PF07716,ProSitePatterns:Basic-leucine zipper (bZIP) domain signature.:PS00036,ProSiteProfiles:Basic-leucine zipper (bZIP) domain profile.:PS50217,SMART:basic region leucin zipper:SM00338,SUPERFAMILY::SSF57959
9011	scaffold_1	1546203	1548129	K15117: SLC25A34_35, OAC1; solute carrier family 25, member 34/35	S	OAC1	SLC25A35	OAC1	SLC25	1	Not Essential	RHTO_00349	BLAST: oxaloacetate carrier [Moniliophthora roreri MCA 2...	K15117: SLC25A34_35, OAC1; solute carrier family 25, member 34/35		HMMPfam:Mitochondrial carrier protein:PF00153,ProSiteProfiles:Solute carrier (Solcar) repeat profile.:PS50920,SUPERFAMILY::SSF103506
9012	scaffold_1	1548576	1549928	KOG3020: TatD-related DNase		YMR262W		YMR262W		1	Not Essential	RHTO_00348	BLAST: TatD DNase family Scn1 [Fibulorhizoctonia sp. CBS 109...	KOG3020: TatD-related DNase	GO:16888 endodeoxyribonuclease activity, producing 5'-phosphomonoesters	HMMPfam:TatD related DNase:PF01026,SUPERFAMILY::SSF51556
9013	scaffold_1	1550382	1551455	KOG3104: Mod5 protein sorting/negative effector of RNA Pol III synthesis		MAF1	MAF1			1	Not Essential	RHTO_00347	BLAST: putative protein C31G5,12c [Rhizoctonia solani AG-1 IB]	KOG3104: Mod5 protein sorting/negative effector of RNA Pol III synthesis	GO:16480 negative regulation of transcription from RNA polymerase III promoter	HMMPfam:Maf1 regulator:PF09174
9014	scaffold_1	1552967	1555102	K09885: AQPF; aquaporin rerated protein, other eukaryote		AQY1	AQP4,AQP1,AQP8	AQY1	AQP4	4	Not Essential	RHTO_00346	BLAST: aquaporin-like protein [Fibulorhizoctonia sp. CBS 109...	K09885: AQPF; aquaporin rerated protein, other eukaryote	GO:5215 transporter activity GO:6810 transport GO:16020 membrane	HMMPfam:Major intrinsic protein:PF00230,PRINTS:Major intrinsic protein family signature:PR00783,SUPERFAMILY::SSF81338
9015	scaffold_1	1555645	1557271	K09885: AQPF; aquaporin rerated protein, other eukaryote	A	AQY1	AQP4,AQP1,AQP8	AQY1	AQP1	4	Not Essential	RHTO_00345	BLAST: aquaporin-like protein [Fibulorhizoctonia sp. CBS 109...	K09885: AQPF; aquaporin rerated protein, other eukaryote	GO:5215 transporter activity GO:6810 transport GO:16020 membrane	HMMPfam:Major intrinsic protein:PF00230,PRINTS:Major intrinsic protein family signature:PR00783,SUPERFAMILY::SSF81338
9016	scaffold_1	1557558	1558767	K03424: tatD; TatD DNase family protein	S		RP11-438J1.1,TATDN2		TATDN	1	Not Essential	RHTO_00344	BLAST: Metallo-dependent hydrolase [Sistotremastrum suecicum...	K03424: tatD; TatD DNase family protein	GO:16888 endodeoxyribonuclease activity, producing 5'-phosphomonoesters	HMMPfam:TatD related DNase:PF01026,SUPERFAMILY::SSF51556
9017	scaffold_1	1558936	1565576	K15192: BTAF1, MOT1; TATA-binding protein-associated factor		MOT1	BTAF1	MOT1	BTAF1	1	Essential	RHTO_00343	BLAST: related to MOT1-transcriptional accessory protein [Sp...	K15192: BTAF1, MOT1; TATA-binding protein-associated factor	GO:3677 DNA binding GO:5524 ATP binding GO:5488 binding	HMMPfam:SNF2 family N-terminal domain:PF00176,HMMPfam:Helicase conserved C-terminal domain:PF00271,HMMPfam:Domain of unknown function (DUF3535):PF12054,ProSiteProfiles:Superfamilies 1 and 2 helicase ATP-binding type-1 domain profile.:PS51192,ProSiteProfiles:Superfamilies 1 and 2 helicase C-terminal domain profile.:PS51194,SMART:DEAD-like helicases superfamily:SM00487,SMART:helicase superfamily c-…
9018	scaffold_1	1565768	1568049	KOG0603: Ribosomal protein S6 kinase				PKH3	CIT	1	Not Essential	RHTO_00342	BLAST: AGC/DMPK protein kinase [Microbotryum lychnidis-dioic...	KOG0603: Ribosomal protein S6 kinase	GO:4672 protein kinase activity GO:5524 ATP binding GO:6468 protein phosphorylation GO:16772 transferase activity, transferring phosphorus-containing groups	HMMPfam:Protein kinase domain:PF00069,ProSiteProfiles:Protein kinase domain profile.:PS50011,SMART:Serine/Threonine protein kinases, catalytic domain:SM00220,SUPERFAMILY::SSF56112
9019	scaffold_1	1568205	1569102							1	Not Essential	RHTO_00341
9020	scaffold_1	1570188	1571223	HMMPfam:Acetyltransferase (GNAT) family:PF00583,ProSiteProfiles:Gcn5-related N-acetyltransferase (GNAT) domain profile.:PS51186,SUPERFAMILY::SSF55729						1	Not Essential	RHTO_00340	BLAST: GNAT family acetyltransferase [Rhizoctonia solani AG-...		GO:8080 N-acetyltransferase activity	HMMPfam:Acetyltransferase (GNAT) family:PF00583,ProSiteProfiles:Gcn5-related N-acetyltransferase (GNAT) domain profile.:PS51186,SUPERFAMILY::SSF55729
9021	scaffold_1	1571518	1572791	HMMPfam:RTA1 like protein:PF04479	S	PUG1,RTA1		RTA1		1	Not Essential	RHTO_00339	BLAST: RTA1-domain-containing protein [Fibulorhizoctonia sp....		GO:6950 response to stress GO:16021 integral component of membrane	HMMPfam:RTA1 like protein:PF04479
9022	scaffold_1	1573300	1575930	K14809: DDX55, SPB4; ATP-dependent RNA helicase DDX55/SPB4		SPB4	DDX55	SPB4	DDX55	1	Essential	RHTO_00338	BLAST: DEAD-domain-containing protein [Calocera viscosa TUFC...	K14809: DDX55, SPB4; ATP-dependent RNA helicase DDX55/SPB4	GO:3676 nucleic acid binding GO:5524 ATP binding	HMMPfam:DEAD/DEAH box helicase:PF00270,HMMPfam:Helicase conserved C-terminal domain:PF00271,HMMPfam:Domain of unknown function (DUF4217):PF13959,ProSitePatterns:DEAD-box subfamily ATP-dependent helicases signature.:PS00039,ProSiteProfiles:Superfamilies 1 and 2 helicase ATP-binding type-1 domain profile.:PS51192,ProSiteProfiles:Superfamilies 1 and 2 helicase C-terminal domain profile.:PS51194,ProS…
9023	scaffold_1	1576214	1578020	K11246: SHO1; SHO1 osmosensor	S	SHO1		SHO1		1	Not Essential	RHTO_00337	BLAST: High osmolarity signaling protein SHO1A [Rhizoctonia ...	K11246: SHO1; SHO1 osmosensor	GO:5515 protein binding	HMMPfam:SH3 domain:PF00018,PRINTS:SH3 domain signature:PR00452,ProSiteProfiles:Src homology 3 (SH3) domain profile.:PS50002,SMART:Src homology 3 domains:SM00326,SUPERFAMILY::SSF50044
9024	scaffold_1	1579161	1580144		S					1	Not Essential	RHTO_00336
9025	scaffold_1	1581260	1582108							1	Not Essential	RHTO_00335
9026	scaffold_1	1582367	1585803	K11842: USP12_46; ubiquitin carboxyl-terminal hydrolase 12/46		UBP13,UBP9	USP12,USP46	UBP13	USP12	1	Not Essential	RHTO_00334	BLAST: ubiquitin carboxyl-terminal hydrolase 12/46 [Rhod...	K11842: USP12_46; ubiquitin carboxyl-terminal hydrolase 12/46	GO:6511 ubiquitin-dependent protein catabolic process GO:36459 thiol-dependent ubiquitinyl hydrolase activity	HMMPfam:Ubiquitin carboxyl-terminal hydrolase:PF00443,ProSitePatterns:Ubiquitin specific protease (USP) domain signature 1.:PS00972,ProSitePatterns:Ubiquitin specific protease (USP) domain signature 2.:PS00973,ProSiteProfiles:Ubiquitin specific protease (USP) domain profile.:PS50235,SUPERFAMILY::SSF54001
9027	scaffold_1	1586491	1589993							1	Not Essential	RHTO_00333
9028	scaffold_1	1590128	1592290	K13289: CTSA, CPY; cathepsin A (carboxypeptidase C)	S			YBR139W	CTSA	1	Not Essential	RHTO_00332	BLAST: carboxypeptidase C [Mortierella verticillata NRRL 6337]	K13289: CTSA, CPY; cathepsin A (carboxypeptidase C)	GO:4185 serine-type carboxypeptidase activity GO:6508 proteolysis	HMMPfam:Serine carboxypeptidase:PF00450,PRINTS:Carboxypeptidase C serine protease (S10) family signature:PR00724,SUPERFAMILY::SSF53474
9029	scaffold_1	1593045	1593501							1	Not Essential	RHTO_00331
9030	scaffold_1	1593854	1595354	HMMPfam:EF-hand domain pair:PF13499,ProSitePatterns:EF-hand calcium-binding domain.:PS00018,ProSiteProfiles:EF-hand calcium-binding domain profile.:PS50222,SUPERFAMILY::SSF47473	S	SSP120		SSP120		1	Not Essential	RHTO_00330	BLAST: putative calcium-binding protein [Hypsizygus marmoreus]		GO:5509 calcium ion binding	HMMPfam:EF-hand domain pair:PF13499,ProSitePatterns:EF-hand calcium-binding domain.:PS00018,ProSiteProfiles:EF-hand calcium-binding domain profile.:PS50222,SUPERFAMILY::SSF47473
9031	scaffold_1	1595693	1596287	SUPERFAMILY::SSF103196	S					1	Not Essential	RHTO_00329	BLAST: roadblock domain containing 3 [Capsaspora owczarz...			SUPERFAMILY::SSF103196
9032	scaffold_1	1596651	1602461	HMMPfam:2OG-Fe(II) oxygenase superfamily:PF13532,SUPERFAMILY::SSF51197						1	Not Essential	RHTO_00328	BLAST: Melanoma inhibitory activity protein 3 [Rhizoctonia s...			HMMPfam:2OG-Fe(II) oxygenase superfamily:PF13532,SUPERFAMILY::SSF51197
9033	scaffold_1	1602722	1607021	K08853: AAK; AP2-associated kinase		ARK1,PRK1	AAK1	ARK1	AAK1	1	Not Essential	RHTO_00327	BLAST: NAK protein kinase [Microbotryum lychnidis-dioicae p1...	K08853: AAK; AP2-associated kinase	GO:4672 protein kinase activity GO:5524 ATP binding GO:6468 protein phosphorylation GO:16772 transferase activity, transferring phosphorus-containing groups	HMMPfam:Protein kinase domain:PF00069,ProSitePatterns:Serine/Threonine protein kinases active-site signature.:PS00108,ProSiteProfiles:Protein kinase domain profile.:PS50011,SMART:Serine/Threonine protein kinases, catalytic domain:SM00220,SUPERFAMILY::SSF56112
9034	scaffold_1	1607082	1608088	ProSiteProfiles:Zn(2)-C6 fungal-type DNA-binding domain profile.:PS50048,SUPERFAMILY::SSF57701						1	Not Essential	RHTO_00326			GO:981 RNA polymerase II transcription factor activity, sequence-specific DNA binding GO:5634 nucleus GO:6355 regulation of transcription, DNA-templated GO:8270 zinc ion binding	ProSiteProfiles:Zn(2)-C6 fungal-type DNA-binding domain profile.:PS50048,SUPERFAMILY::SSF57701
9035	scaffold_1	1608200	1608918	Interpro: Ribosome associated membrane protein RAMP4	A					1	Not Essential	#N/A
9036	scaffold_1	1609196	1610811	HMMPfam:F-box-like:PF12937,SUPERFAMILY::SSF52047						1	Not Essential	RHTO_00324			GO:5515 protein binding	HMMPfam:F-box-like:PF12937,SUPERFAMILY::SSF52047
9037	scaffold_1	1611479	1614227	K01689: ENO, eno; enolase		ENO1,ENO2,ERR3,YOR393W,YPL281C	ENO1,ENO2,ENO3	ENO1	ENO2	1	Not Essential	RHTO_00323	BLAST: enolase [Microbotryum lychnidis-dioicae p1A1 Lamole]	K01689: ENO, eno; enolase	GO:15 phosphopyruvate hydratase complex GO:287 magnesium ion binding GO:4634 phosphopyruvate hydratase activity GO:6096 glycolytic process	HMMPfam:Enolase, C-terminal TIM barrel domain:PF00113,HMMPfam:Enolase, N-terminal domain:PF03952,PIRSF::PIRSF001400,PRINTS:Enolase signature:PR00148,ProSitePatterns:Enolase signature.:PS00164,SUPERFAMILY::SSF51604,SUPERFAMILY::SSF54826,TIGRFAM:eno: phosphopyruvate hydratase:TIGR01060
9038	scaffold_1	1615101	1618146							1	Not Essential	RHTO_00322
9039	scaffold_1	1618473	1620853	K03846: ALG9; alpha-1,2-mannosyltransferase		ALG9	ALG9,RP11-108O10.8	ALG9	ALG9	1	Not Essential	RHTO_00321		K03846: ALG9; alpha-1,2-mannosyltransferase	GO:16757 transferase activity, transferring glycosyl groups	HMMPfam:Alg9-like mannosyltransferase family:PF03901
9040	scaffold_1	1620917	1621557							1	Not Essential	RHTO_00320
9041	scaffold_1	1622391	1622567	BLAST: chordin [Novocrania anomala]						1	Not Essential	#N/A	BLAST: chordin [Novocrania anomala]
9042	scaffold_1	1623142	1624836	K04382: PPP2C; serine/threonine-protein phosphatase 2A catalytic subunit		PPH21,PPH22	PPP2CA,PPP2CB	PPH21	PPP2CA	1	Essential	RHTO_00319		K04382: PPP2C; serine/threonine-protein phosphatase 2A catalytic subunit	GO:16787 hydrolase activity	HMMPfam:Calcineurin-like phosphoesterase:PF00149,PRINTS:Serine/threonine phosphatase family signature:PR00114,ProSitePatterns:Serine/threonine specific protein phosphatases signature.:PS00125,SMART:Protein phosphatase 2A homologues, catalytic domain.:SM00156,SUPERFAMILY::SSF56300
9043	scaffold_1	1625341	1626264	BLAST: expressed protein [Cryptococcus neoformans var. neofo...						1	Not Essential	RHTO_00318	BLAST: expressed protein [Cryptococcus neoformans var. neofo...
9044	scaffold_1	1626289	1626986							1	Not Essential	#N/A
9045	scaffold_1	1627078	1627551							1	Not Essential	#N/A
9046	scaffold_1	1627745	1628960							1	Not Essential	#N/A
9047	scaffold_1	1629434	1632180							1	Essential	RHTO_00315
9048	scaffold_1	1632365	1633590	K03094: SKP1, CBF3D; S-phase kinase-associated protein 1		SKP1	SKP1	SKP1	SKP1	1	Essential	RHTO_00314	BLAST: E3 ubiquitin ligase complex SCF subunit sconC [Microb...	K03094: SKP1, CBF3D; S-phase kinase-associated protein 1	GO:6511 ubiquitin-dependent protein catabolic process	HMMPfam:Skp1 family, dimerisation domain:PF01466,HMMPfam:Skp1 family, tetramerisation domain:PF03931,PIRSF::PIRSF028729,SMART:Found in Skp1 protein family:SM00512,SUPERFAMILY::SSF54695,SUPERFAMILY::SSF81382
9049	scaffold_1	1633843	1636121	K00987: CEG1; mRNA guanylyltransferase		CEG1	RNGTT	CEG1	RNGTT	1	Essential	RHTO_00313	BLAST: mRNA guanylyltransferase [Puccinia graminis f. sp...	K00987: CEG1; mRNA guanylyltransferase	GO:4484 mRNA guanylyltransferase activity GO:6370 7-methylguanosine mRNA capping GO:6397 mRNA processing GO:3910 DNA ligase (ATP) activity	HMMPfam:mRNA capping enzyme, catalytic domain:PF01331,HMMPfam:mRNA capping enzyme, C-terminal domain:PF03919,ProSiteProfiles:ATP-dependent DNA ligase family profile.:PS50160,SUPERFAMILY::SSF50249,SUPERFAMILY::SSF56091
9050	scaffold_1	1636253	1638256	K01487: E3.5.4.3, guaD; guanine deaminase		GUD1	GDA	GUD1	GDA	1	Not Essential	RHTO_00312	BLAST: Metallo-dependent hydrolase [Fibulorhizoctonia sp. CB...	K01487: E3.5.4.3, guaD; guanine deaminase	GO:16787 hydrolase activity GO:16810 hydrolase activity, acting on carbon-nitrogen (but not peptide) bonds	HMMPfam:Amidohydrolase family:PF01979,SUPERFAMILY::SSF51338,SUPERFAMILY::SSF51556
9051	scaffold_1	1638810	1640262	K01613: psd, PISD; phosphatidylserine decarboxylase	S			PSD2		1	Not Essential	RHTO_00311	BLAST: phosphatidylserine decarboxylase [Byssochlamys specta...	K01613: psd, PISD; phosphatidylserine decarboxylase	GO:4609 phosphatidylserine decarboxylase activity GO:8654 phospholipid biosynthetic process	HMMPfam:Phosphatidylserine decarboxylase:PF02666
9052	scaffold_1	1640420	1643110	HMMPfam:Nucleotide-diphospho-sugar transferase:PF03407						1	Not Essential	RHTO_00310				HMMPfam:Nucleotide-diphospho-sugar transferase:PF03407
9053	scaffold_1	1643444	1644500	K10577: UBE2I, UBC9; ubiquitin-conjugating enzyme E2 I		UBC9	UBE2I	UBC9	UBE2I	1	Essential	RHTO_00309	BLAST: ubiquitin-conjugating enzyme 9 [Dichomitus squale...	K10577: UBE2I, UBC9; ubiquitin-conjugating enzyme E2 I		HMMPfam:Ubiquitin-conjugating enzyme:PF00179,ProSitePatterns:Ubiquitin-conjugating enzymes active site.:PS00183,ProSiteProfiles:Ubiquitin-conjugating enzymes family profile.:PS50127,SMART:Ubiquitin-conjugating enzyme E2, catalytic domain homologues:SM00212,SUPERFAMILY::SSF54495
9054	scaffold_1	1645014	1645916	K06867: K06867; uncharacterized protein		YGL242C				1	Not Essential	RHTO_00308	BLAST: ankyrin [Calocera viscosa TUFC12733]	K06867: K06867; uncharacterized protein	GO:5515 protein binding	HMMPfam:Ankyrin repeats (3 copies):PF12796,PRINTS:Ankyrin repeat signature:PR01415,ProSiteProfiles:Ankyrin repeat profile.:PS50088,ProSiteProfiles:Ankyrin repeat region circular profile.:PS50297,SMART:ankyrin repeats:SM00248,SUPERFAMILY::SSF48403
9055	scaffold_1	1646516	1647919	HMMPfam:Fungal Zn(2)-Cys(6) binuclear cluster domain:PF00172,ProSitePatterns:Zn(2)-C6 fungal-type DNA-binding domain signature.:PS00463,ProSiteProfiles:Zn(2)-C6 fungal-type DNA-binding domain profile.:PS50048,SMART:GAL4-like Zn(II)2Cys6 (or C6 zinc) binuclear cluster DNA-binding domain:SM00066,SUPERFAMILY::SSF57701						1	Not Essential	RHTO_00307			GO:981 RNA polymerase II transcription factor activity, sequence-specific DNA binding GO:5634 nucleus GO:6355 regulation of transcription, DNA-templated GO:8270 zinc ion binding	HMMPfam:Fungal Zn(2)-Cys(6) binuclear cluster domain:PF00172,ProSitePatterns:Zn(2)-C6 fungal-type DNA-binding domain signature.:PS00463,ProSiteProfiles:Zn(2)-C6 fungal-type DNA-binding domain profile.:PS50048,SMART:GAL4-like Zn(II)2Cys6 (or C6 zinc) binuclear cluster DNA-binding domain:SM00066,SUPERFAMILY::SSF57701
9056	scaffold_1	1648310	1648900							1	Not Essential	#N/A
9057	scaffold_1	1649423	1652202	HMMPfam:Eisosome component PIL1:PF13805		PIL1,LSP1		PIL1		1	Not Essential	RHTO_00306	BLAST: related to LSP1-primary component of eisosomes [Spori...			HMMPfam:Eisosome component PIL1:PF13805
9058	scaffold_1	1652367	1653596	HMMPfam:Tat binding protein 1(TBP-1)-interacting protein (TBPIP):PF07106		HOP2	PSMC3IP	HOP2		1	Not Essential	RHTO_00305	BLAST: TBPIP-domain-containing protein [Punctularia stri...			HMMPfam:Tat binding protein 1(TBP-1)-interacting protein (TBPIP):PF07106
9059	scaffold_1	1654187	1655230	BLAST: gliotoxin biosynthesis protein GliK [Marssonina b...						1	Not Essential	RHTO_00304	BLAST: gliotoxin biosynthesis protein GliK [Marssonina b...
9060	scaffold_1	1655871	1659034	K04459: DUSP, MKP; dual specificity MAP kinase phosphatase		PPS1		PPS1	DUSP2	1	Not Essential	RHTO_00303	BLAST: related to protein tyrosine phosphatase PPS1 [Serendi...	K04459: DUSP, MKP; dual specificity MAP kinase phosphatase	GO:6470 protein dephosphorylation GO:8138 protein tyrosine/serine/threonine phosphatase activity GO:4725 protein tyrosine phosphatase activity GO:16311 dephosphorylation	HMMPfam:Dual specificity phosphatase, catalytic domain:PF00782,ProSitePatterns:Tyrosine specific protein phosphatases active site.:PS00383,ProSiteProfiles:Dual specificity protein phosphatase family profile.:PS50054,ProSiteProfiles:Tyrosine specific protein phosphatases family profile.:PS50056,SMART:Dual specificity phosphatase, catalytic domain:SM00195,SUPERFAMILY::SSF52799
9061	scaffold_1	1659255	1659647		S					1	Not Essential	#N/A
9062	scaffold_1	1659666	1660992							1	Not Essential	#N/A
9063	scaffold_1	1661043	1663023							1	Not Essential	RHTO_00302
9064	scaffold_1	1663500	1665283	K03754: EIF2B2; translation initiation factor eIF-2B subunit beta		GCD7	EIF2B2	GCD7	EIF2B	1	Not Essential	RHTO_00301	BLAST: nagb/rpia/CoA transferase-like protein [Punctular...	K03754: EIF2B2; translation initiation factor eIF-2B subunit beta	GO:44237 cellular metabolic process	HMMPfam:Initiation factor 2 subunit family:PF01008,SUPERFAMILY::SSF100950
9065	scaffold_1	1665505	1667348	KOG1389: 3-oxoacyl CoA thiolase		POT1	ACAA1	POT1	ACAA1	2	Not Essential	RHTO_00300	BLAST: thiolase [Stereum hirsutum FP-91666 SS1]	KOG1389: 3-oxoacyl CoA thiolase	GO:8152 metabolic process GO:16747 transferase activity, transferring acyl groups other than amino-acyl groups GO:3824 catalytic activity	HMMPfam:Thiolase, N-terminal domain:PF00108,HMMPfam:Thiolase, C-terminal domain:PF02803,PIRSF::PIRSF000429,ProSitePatterns:Thiolases acyl-enzyme intermediate signature.:PS00098,ProSitePatterns:Thiolases signature 2.:PS00737,SUPERFAMILY::SSF53901,TIGRFAM:AcCoA-C-Actrans: acetyl-CoA C-acetyltransferase:TIGR01930
9066	scaffold_1	1668031	1668867	K12188: SNF8, EAP30; ESCRT-II complex subunit VPS22		SNF8	SNF8		SNF8	1	Not Essential	RHTO_00299		K12188: SNF8, EAP30; ESCRT-II complex subunit VPS22		HMMPfam:EAP30/Vps36 family:PF04157,SUPERFAMILY::SSF46785
9067	scaffold_1	1669102	1672155	K20289: COG2; conserved oligomeric Golgi complex subunit 2			COG2		COG2	1	Not Essential	RHTO_00298	BLAST: COG complex component [Dacryopinax primogenitus]	K20289: COG2; conserved oligomeric Golgi complex subunit 2		HMMPfam:COG (conserved oligomeric Golgi) complex component, COG2:PF06148,HMMPfam:Domain of unknown function (DUF3510):PF12022
9068	scaffold_1	1672376	1674226	K12398: AP3M; AP-3 complex subunit mu			AP3M1,AP3M2	APM1	AP3M1	1	Not Essential	RHTO_00297	BLAST: AP-3 complex subunit mu [Kwoniella bestiolae CBS ...	K12398: AP3M; AP-3 complex subunit mu	GO:5515 protein binding GO:6886 intracellular protein transport GO:16192 vesicle-mediated transport GO:30131 clathrin adaptor complex	HMMPfam:Adaptor complexes medium subunit family:PF00928,PIRSF::PIRSF005992,PRINTS:Clathrin coat assembly protein signature:PR00314,ProSiteProfiles:Mu homology domain (MHD) profile.:PS51072,SUPERFAMILY::SSF49447,SUPERFAMILY::SSF64356
9069	scaffold_1	1674327	1678341	K08776: NPEPPS; puromycin-sensitive aminopeptidase		AAP1,APE2	NPEPPS	APE2	NPEPP	1	Not Essential	RHTO_00296	BLAST: putative AAP1-alanine/arginine aminopeptidase [Caloce...	K08776: NPEPPS; puromycin-sensitive aminopeptidase	GO:8237 metallopeptidase activity GO:8270 zinc ion binding	HMMPfam:Peptidase family M1:PF01433,HMMPfam:ERAP1-like C-terminal domain:PF11838,SUPERFAMILY::SSF55486,SUPERFAMILY::SSF63737
9070	scaffold_1	1678842	1679928	BLAST: RAN guanine nucleotide release factor [Moesziomyces a...						1	Not Essential	RHTO_00295	BLAST: RAN guanine nucleotide release factor [Moesziomyces a...
9071	scaffold_1	1681177	1685261	K20223: IPO7, RANBP7; importin-7		NMD5	IPO7,IPO8	NMD5	IPO7	1	Not Essential	RHTO_00294	BLAST: nonsense-mediated mRNA decay protein (Nmd5) [Rhod...	K20223: IPO7, RANBP7; importin-7	GO:6886 intracellular protein transport GO:8536 Ran GTPase binding GO:5488 binding	HMMPfam:Importin-beta N-terminal domain:PF03810,HMMPfam:Cse1:PF08506,ProSiteProfiles:Importin-beta N-terminal domain profile.:PS50166,SMART:Importin-beta N-terminal domain:SM00913,SUPERFAMILY::SSF48371
9072	scaffold_1	1685751	1686578							1	Not Essential	#N/A
9073	scaffold_1	1686882	1687681		S					1	Not Essential	RHTO_00293
9074	scaffold_1	1688032	1688891	BLAST: Myelin gene regulatory factor [Chaetura pelagica]	S					1	Not Essential	RHTO_00292	BLAST: Myelin gene regulatory factor [Chaetura pelagica]
9075	scaffold_1	1689670	1691771	HMMPfam:Fungal Zn(2)-Cys(6) binuclear cluster domain:PF00172,ProSitePatterns:Zn(2)-C6 fungal-type DNA-binding domain signature.:PS00463,ProSiteProfiles:Zn(2)-C6 fungal-type DNA-binding domain profile.:PS50048,SMART:GAL4-like Zn(II)2Cys6 (or C6 zinc) binuclear cluster DNA-binding domain:SM00066,SUPERFAMILY::SSF57701	S	RDS2		RDS2		1	Not Essential	RHTO_00291	BLAST: Putative YALI0E10087p [Rhizopus microsporus]		GO:981 RNA polymerase II transcription factor activity, sequence-specific DNA binding GO:5634 nucleus GO:6355 regulation of transcription, DNA-templated GO:8270 zinc ion binding	HMMPfam:Fungal Zn(2)-Cys(6) binuclear cluster domain:PF00172,ProSitePatterns:Zn(2)-C6 fungal-type DNA-binding domain signature.:PS00463,ProSiteProfiles:Zn(2)-C6 fungal-type DNA-binding domain profile.:PS50048,SMART:GAL4-like Zn(II)2Cys6 (or C6 zinc) binuclear cluster DNA-binding domain:SM00066,SUPERFAMILY::SSF57701
9076	scaffold_1	1692060	1693397	HMMPfam:Ferritin-like domain:PF13668						2	Not Essential	RHTO_00290	BLAST: stress response protein [Moniliophthora roreri MC...			HMMPfam:Ferritin-like domain:PF13668
9077	scaffold_1	1694399	1698266	K08775: BRCA2, FANCD1; breast cancer 2 susceptibility protein					BRCA2	1	Not Essential	RHTO_00289	BLAST: probable Brh2-Rad51-associated protein Brh2 [Sporisor...	K08775: BRCA2, FANCD1; breast cancer 2 susceptibility protein	GO:724 double-strand break repair via homologous recombination	HMMPfam:BRCA2, oligonucleotide/oligosaccharide-binding, domain 1:PF09103,HMMPfam:BRCA2, helical:PF09169,SUPERFAMILY::SSF50249,SUPERFAMILY::SSF81872
9078	scaffold_1	1698369	1699949							1	Not Essential	RHTO_00288
9079	scaffold_1	1700499	1702038	K00972: UAP1; UDP-N-acetylglucosamine/UDP-N-acetylgalactosamine diphosphorylase		QRI1	UAP1,UAP1L1	QRI1	UAP1	1	Essential	RHTO_00287	BLAST: nucleotide-diphospho-sugar transferase [Peniophora sp...	K00972: UAP1; UDP-N-acetylglucosamine/UDP-N-acetylgalactosamine diphosphorylase	GO:8152 metabolic process GO:70569 uridylyltransferase activity	HMMPfam:UTP--glucose-1-phosphate uridylyltransferase:PF01704,SUPERFAMILY::SSF53448
9080	scaffold_1	1702249	1703188	KOG4103: Mitochondrial F1F0-ATP synthase, subunit g/ATP20				ATP20		1	Not Essential	RHTO_00286	BLAST: F1F0-ATP synthase G subunit, putative [Rhizoctonia so...	KOG4103: Mitochondrial F1F0-ATP synthase, subunit g/ATP20	GO:276 mitochondrial proton-transporting ATP synthase complex, coupling factor F(o) GO:15078 hydrogen ion transmembrane transporter activity GO:15986 ATP synthesis coupled proton transport	HMMPfam:Mitochondrial ATP synthase g subunit:PF04718
9081	scaffold_1	1704388	1704930							1	Not Essential	RHTO_00285
9082	scaffold_1	1705056	1706530	KOG1201: Hydroxysteroid 17-beta dehydrogenase 11				FOX2	DHRS4	1	Not Essential	RHTO_00284	BLAST: NAD(P)-binding protein [Auricularia subglabra TFB...	KOG1201: Hydroxysteroid 17-beta dehydrogenase 11	GO:8152 metabolic process GO:16491 oxidoreductase activity	HMMPfam:short chain dehydrogenase:PF00106,PRINTS:Glucose/ribitol dehydrogenase family signature:PR00081,SUPERFAMILY::SSF51735
9083	scaffold_1	1706886	1708484	KOG2893: Zn finger protein					ZNF20	1	Not Essential	RHTO_00283	BLAST: zinc finger protein [Malassezia pachydermatis]	KOG2893: Zn finger protein	GO:46872 metal ion binding	ProSitePatterns:Zinc finger C2H2 type domain signature.:PS00028,SMART:zinc finger:SM00355,SUPERFAMILY::SSF57667
9084	scaffold_1	1709868	1711961	K01663: HIS7; glutamine amidotransferase / cyclase		HIS7		HIS7		1	Essential	RHTO_00280	BLAST: imidazole glycerol phosphate synthase hisHF [Microbot...	K01663: HIS7; glutamine amidotransferase / cyclase	GO:105 histidine biosynthetic process GO:3824 catalytic activity GO:8152 metabolic process GO:5737 cytoplasm	HMMPfam:Glutamine amidotransferase class-I:PF00117,HMMPfam:Histidine biosynthesis protein:PF00977,ProSiteProfiles:Glutamine amidotransferase type 1 domain profile.:PS51273,SUPERFAMILY::SSF51366,SUPERFAMILY::SSF52317,TIGRFAM:IMP_synth_hisH: imidazole glycerol phosphate synthase, glutamine amidotransferase subunit:TIGR01855
9085	scaffold_1	1712409	1714095	K00058: serA, PHGDH; D-3-phosphoglycerate dehydrogenase		SER3,SER33	PHGDH	SER33	PHGDH	1	Not Essential	RHTO_00279	BLAST: D-3-phosphoglycerate dehydrogenase 2 [Microbotryum ly...	K00058: serA, PHGDH; D-3-phosphoglycerate dehydrogenase	GO:8152 metabolic process GO:16616 oxidoreductase activity, acting on the CH-OH group of donors, NAD or NADP as acceptor GO:51287 NAD binding GO:55114 oxidation-reduction process	HMMPfam:D-isomer specific 2-hydroxyacid dehydrogenase, catalytic domain:PF00389,HMMPfam:D-isomer specific 2-hydroxyacid dehydrogenase, NAD binding domain:PF02826,ProSitePatterns:D-isomer specific 2-hydroxyacid dehydrogenases NAD-binding signature.:PS00065,ProSitePatterns:D-isomer specific 2-hydroxyacid dehydrogenases signature 2.:PS00670,ProSitePatterns:D-isomer specific 2-hydroxyacid dehydrogena…
9086	scaffold_1	1714383	1716364	KOG2776: Metallopeptidase			PA2G4		PA2G4	1	Not Essential	RHTO_00278	BLAST: pa2g4 protein [Moniliophthora roreri MCA 2997]	KOG2776: Metallopeptidase		HMMPfam:Metallopeptidase family M24:PF00557,SUPERFAMILY::SSF46785,SUPERFAMILY::SSF55920
9087	scaffold_1	1716793	1718081	HMMPfam:Protein of unknown function (DUF3074):PF11274	S					1	Not Essential	RHTO_00277	BLAST: START-like domain protein, putative [Rhizoctonia sola...			HMMPfam:Protein of unknown function (DUF3074):PF11274
9088	scaffold_1	1718861	1720406	K00993: EPT1; ethanolaminephosphotransferase	S	EPT1,CPT1	CEPT1,CHPT1	CPT1	CHPT1	2	Not Essential	RHTO_00276	BLAST: Choline/ethanolaminephosphotransferase [Calocera visc...	K00993: EPT1; ethanolaminephosphotransferase	GO:8654 phospholipid biosynthetic process GO:16020 membrane GO:16780 phosphotransferase activity, for other substituted phosphate groups	HMMPfam:CDP-alcohol phosphatidyltransferase:PF01066,ProSitePatterns:CDP-alcohol phosphatidyltransferases signature.:PS00379
9089	scaffold_1	1720522	1720982		S					1	Not Essential	RHTO_00275
9090	scaffold_1	1721535	1722519	HMMPfam:Thiopurine S-methyltransferase (TPMT):PF05724,ProSiteProfiles:Thiopurine or thiol or thiocyanate S-methyltransferase (TPMT) family profile.:PS51585,SUPERFAMILY::SSF53335						1	Not Essential	RHTO_00274	BLAST: putative thiol methyltransferase 2 [Rhizoctonia solani]		GO:8757 S-adenosylmethionine-dependent methyltransferase activity	HMMPfam:Thiopurine S-methyltransferase (TPMT):PF05724,ProSiteProfiles:Thiopurine or thiol or thiocyanate S-methyltransferase (TPMT) family profile.:PS51585,SUPERFAMILY::SSF53335
9091	scaffold_1	1722992	1724496	K07127: uraH, pucM, hiuH; 5-hydroxyisourate hydrolase						1	Not Essential	RHTO_00272	BLAST: hydroxyisourate hydrolase [Puccinia sorghi]	K07127: uraH, pucM, hiuH; 5-hydroxyisourate hydrolase		HMMPfam:HIUase/Transthyretin family:PF00576,PRINTS:Transthyretin signature:PR00189,ProSitePatterns:Transthyretin signature 1.:PS00768,SUPERFAMILY::SSF49472
9092	scaffold_1	1724754	1725732	HMMPfam:Ion transport protein:PF00520,SUPERFAMILY::SSF81324						1	Not Essential	RHTO_00271	BLAST: ion transport protein [Mucor ambiguus]		GO:5216 ion channel activity GO:6811 ion transport GO:16020 membrane GO:55085 transmembrane transport	HMMPfam:Ion transport protein:PF00520,SUPERFAMILY::SSF81324
9093	scaffold_1	1725841	1726998	KOG2702: Predicted panthothenate kinase/uridine kinase-related protein		YFH7		YFH7		1	Not Essential	RHTO_00270		KOG2702: Predicted panthothenate kinase/uridine kinase-related protein		HMMPfam:AAA domain:PF13207,SUPERFAMILY::SSF52540
9094	scaffold_1	1727840	1729202	HMMPfam:Ferritin-like domain:PF13668						2	Not Essential	RHTO_00269	BLAST: Rds1 protein [Coprinopsis cinerea okayama7#130]			HMMPfam:Ferritin-like domain:PF13668
9095	scaffold_1	1729810	1731316	HMMPfam:Peroxidase, family 2:PF01328,ProSiteProfiles:Heme haloperoxidase family profile.:PS51405,SUPERFAMILY::SSF47571						1	Not Essential	RHTO_00268	BLAST: cloroperoxidase [Moesziomyces antarcticus]		GO:4601 peroxidase activity	HMMPfam:Peroxidase, family 2:PF01328,ProSiteProfiles:Heme haloperoxidase family profile.:PS51405,SUPERFAMILY::SSF47571
9096	scaffold_1	1731599	1733273	K18669: DYRK2_3_4; dual specificity tyrosine-phosphorylation-regulated kinase 2/3/4			DYRK2,DYRK3,DYRK4	YAK1	DYRK4	2	Not Essential	RHTO_00267	BLAST: CMGC/DYRK/DYRK2 protein kinase [Microbotryum lychnidi...	K18669: DYRK2_3_4; dual specificity tyrosine-phosphorylation-regulated kinase 2/3/4	GO:4672 protein kinase activity GO:5524 ATP binding GO:6468 protein phosphorylation GO:16772 transferase activity, transferring phosphorus-containing groups	HMMPfam:Protein kinase domain:PF00069,ProSitePatterns:Protein kinases ATP-binding region signature.:PS00107,ProSitePatterns:Serine/Threonine protein kinases active-site signature.:PS00108,ProSiteProfiles:Protein kinase domain profile.:PS50011,SMART:Serine/Threonine protein kinases, catalytic domain:SM00220,SUPERFAMILY::SSF56112
9097	scaffold_1	1733800	1738518	BLAST: CMGC/DYRK/DYRK2 protein kinase [Microbotryum lychnidi...			DYRK2,DYRK3,DYRK4			2	Not Essential	#N/A	BLAST: CMGC/DYRK/DYRK2 protein kinase [Microbotryum lychnidi...
9098	scaffold_1	1738976	1743135	KOG0061: Transporter, ABC superfamily (Breast cancer resistance protein)	S	ADP1		ADP1	ABCG2	1	Not Essential	RHTO_00266	BLAST: ATP-dependent permease [Kwoniella pini CBS 10737]	KOG0061: Transporter, ABC superfamily (Breast cancer resistance protein)	GO:5524 ATP binding GO:16887 ATPase activity GO:16020 membrane GO:5515 protein binding	HMMPfam:ABC transporter:PF00005,HMMPfam:ABC-2 type transporter:PF01061,ProSitePatterns:EGF-like domain signature 1.:PS00022,ProSitePatterns:ABC transporters family signature.:PS00211,ProSitePatterns:EGF-like domain signature 2.:PS01186,ProSiteProfiles:EGF-like domain profile.:PS50026,ProSiteProfiles:ATP-binding cassette, ABC transporter-type domain profile.:PS50893,SMART:ATPases associated with a…
9099	scaffold_1	1743450	1746549	HMMPfam:Fungal Zn(2)-Cys(6) binuclear cluster domain:PF00172,HMMPfam:Fungal specific transcription factor domain:PF04082,ProSitePatterns:Zn(2)-C6 fungal-type DNA-binding domain signature.:PS00463,ProSiteProfiles:Zn(2)-C6 fungal-type DNA-binding domain profile.:PS50048,SMART:GAL4-like Zn(II)2Cys6 (or C6 zinc) binuclear cluster DNA-binding domain:SM00066,SUPERFAMILY::SSF57701						1	Not Essential	RHTO_00265			GO:981 RNA polymerase II transcription factor activity, sequence-specific DNA binding GO:5634 nucleus GO:6355 regulation of transcription, DNA-templated GO:8270 zinc ion binding	HMMPfam:Fungal Zn(2)-Cys(6) binuclear cluster domain:PF00172,HMMPfam:Fungal specific transcription factor domain:PF04082,ProSitePatterns:Zn(2)-C6 fungal-type DNA-binding domain signature.:PS00463,ProSiteProfiles:Zn(2)-C6 fungal-type DNA-binding domain profile.:PS50048,SMART:GAL4-like Zn(II)2Cys6 (or C6 zinc) binuclear cluster DNA-binding domain:SM00066,SUPERFAMILY::SSF57701
9100	scaffold_1	1746932	1748724	HMMPfam:Dioxygenase:PF00775,HMMPfam:Catechol dioxygenase N terminus:PF04444,SUPERFAMILY::SSF49482						2	Not Essential	RHTO_00264			GO:3824 catalytic activity GO:6725 cellular aromatic compound metabolic process GO:8199 ferric iron binding GO:55114 oxidation-reduction process	HMMPfam:Dioxygenase:PF00775,HMMPfam:Catechol dioxygenase N terminus:PF04444,SUPERFAMILY::SSF49482
9101	scaffold_1	1748767	1750473	K13954: yiaY; alcohol dehydrogenase				ADH4		2	Not Essential	RHTO_04708	BLAST: iron-containing alcohol dehydrogenase [Stereum hi...	K13954: yiaY; alcohol dehydrogenase	GO:16491 oxidoreductase activity GO:46872 metal ion binding GO:55114 oxidation-reduction process	HMMPfam:Iron-containing alcohol dehydrogenase:PF00465,SUPERFAMILY::SSF56796
9102	scaffold_1	1750869	1753209	K08149: SLC2A12, GLUT12; MFS transporter, SP family, solute carrier family 2 (facilitated glucose transporter), member 12			SLC2A12	ITR1	SLC2A1	1	Not Essential	RHTO_00262	BLAST: general substrate transporter [Fomitiporia medite...	K08149: SLC2A12, GLUT12; MFS transporter, SP family, solute carrier family 2 (facilitated glucose transporter), member 12	GO:16021 integral component of membrane GO:22857 transmembrane transporter activity GO:55085 transmembrane transport GO:16020 membrane	HMMPfam:Sugar (and other) transporter:PF00083,PRINTS:Sugar transporter signature:PR00171,ProSitePatterns:Sugar transport proteins signature 1.:PS00216,ProSiteProfiles:Major facilitator superfamily (MFS) profile.:PS50850,SUPERFAMILY::SSF103473,TIGRFAM:SP: MFS transporter, sugar porter (SP) family:TIGR00879
9103	scaffold_1	1753965	1755090	KOG0175: 20S proteasome, regulatory subunit beta type PSMB5/PSMB8/PRE2				PRE2	PSMB8	1	Not Essential	#N/A	BLAST: proteasome component PRE2 [Microbotryum lychnidis-dio...	KOG0175: 20S proteasome, regulatory subunit beta type PSMB5/PSMB8/PRE2	GO:4298 threonine-type endopeptidase activity GO:5839 proteasome core complex GO:51603 proteolysis involved in cellular protein catabolic process	HMMPfam:Proteasome subunit:PF00227,SUPERFAMILY::SSF56235
9104	scaffold_1	1755244	1756596	K00034: gdh; glucose 1-dehydrogenase				YIR035C	DCXR	1	Not Essential	RHTO_00260	BLAST: alcohol dehydrogenase [Cladophialophora psammophi...	K00034: gdh; glucose 1-dehydrogenase	GO:8152 metabolic process GO:16491 oxidoreductase activity	HMMPfam:short chain dehydrogenase:PF00106,PRINTS:Short-chain dehydrogenase/reductase (SDR) superfamily signature:PR00080,PRINTS:Glucose/ribitol dehydrogenase family signature:PR00081,ProSitePatterns:Short-chain dehydrogenases/reductases family signature.:PS00061,SUPERFAMILY::SSF51735
9105	scaffold_1	1756906	1757418	HMMPfam:EthD domain:PF07110,SUPERFAMILY::SSF54909,TIGRFAM:TIGR02118: conserved hypothetical protein:TIGR02118						1	Not Essential	RHTO_00259	BLAST: EthD domain protein [Aspergillus parasiticus SU-1]			HMMPfam:EthD domain:PF07110,SUPERFAMILY::SSF54909,TIGRFAM:TIGR02118: conserved hypothetical protein:TIGR02118
9106	scaffold_1	1757999	1760705	K06606: iolI; 2-keto-myo-inositol isomerase						2	Not Essential	RHTO_00258	BLAST: AP endonuclease, family 2 [Aspergillus rambellii]	K06606: iolI; 2-keto-myo-inositol isomerase		HMMPfam:Xylose isomerase-like TIM barrel:PF01261,SUPERFAMILY::SSF51658
9107	scaffold_1	1762506	1766867	K07359: CAMKK; calcium/calmodulin-dependent protein kinase kinase		SAK1		SAK1	CAMKK	1	Not Essential	RHTO_00257	BLAST: CAMKK/ELM protein kinase [Microbotryum lychnidis-dioi...	K07359: CAMKK; calcium/calmodulin-dependent protein kinase kinase	GO:4672 protein kinase activity GO:5524 ATP binding GO:6468 protein phosphorylation GO:16772 transferase activity, transferring phosphorus-containing groups	HMMPfam:Protein kinase domain:PF00069,ProSiteProfiles:Protein kinase domain profile.:PS50011,SMART:Serine/Threonine protein kinases, catalytic domain:SM00220,SUPERFAMILY::SSF56112
9108	scaffold_1	1767098	1770950	K13103: TFIP11; tuftelin-interacting protein 11			TFIP11		TFIP1	1	Essential	RHTO_00256	BLAST: TFP11-domain-containing protein [Dichomitus squal...	K13103: TFIP11; tuftelin-interacting protein 11	GO:3676 nucleic acid binding GO:3677 DNA binding GO:5634 nucleus GO:6355 regulation of transcription, DNA-templated	HMMPfam:G-patch domain:PF01585,HMMPfam:GC-rich sequence DNA-binding factor-like protein:PF07842,HMMPfam:Tuftelin interacting protein N terminal:PF12457,ProSiteProfiles:G-patch domain profile.:PS50174,SMART:glycine rich nucleic binding domain:SM00443
9109	scaffold_1	1771104	1774231	K12858: DDX23, PRP28; ATP-dependent RNA helicase DDX23/PRP28		PRP28	DDX23	PRP28	DDX23	1	Essential	RHTO_00255	BLAST: Pre-mRNA-splicing ATP-dependent RNA helicase PRP28 [R...	K12858: DDX23, PRP28; ATP-dependent RNA helicase DDX23/PRP28	GO:3676 nucleic acid binding GO:5524 ATP binding	HMMPfam:DEAD/DEAH box helicase:PF00270,HMMPfam:Helicase conserved C-terminal domain:PF00271,ProSitePatterns:DEAD-box subfamily ATP-dependent helicases signature.:PS00039,ProSiteProfiles:Superfamilies 1 and 2 helicase ATP-binding type-1 domain profile.:PS51192,ProSiteProfiles:Superfamilies 1 and 2 helicase C-terminal domain profile.:PS51194,ProSiteProfiles:DEAD-box RNA helicase Q motif profile.:PS…
9110	scaffold_1	1774415	1775869	HMMPfam:SPT2 chromatin protein:PF08243,SMART:SPT2 chromatin protein:SM00784						1	Not Essential	RHTO_00254				HMMPfam:SPT2 chromatin protein:PF08243,SMART:SPT2 chromatin protein:SM00784
9111	scaffold_1	1776255	1777416	K08493: VTI1; vesicle transport through interaction with t-SNAREs 1		VTI1	VTI1A	VTI1	VTI1A	1	Not Essential	RHTO_00253	BLAST: vesicle transport v-snare protein vti1 [Gloeophyl...	K08493: VTI1; vesicle transport through interaction with t-SNAREs 1	GO:6886 intracellular protein transport GO:16020 membrane GO:5515 protein binding GO:16192 vesicle-mediated transport	HMMPfam:Vesicle transport v-SNARE protein N-terminus:PF05008,HMMPfam:Snare region anchored in the vesicle membrane C-terminus:PF12352,SMART:Helical region found in SNAREs:SM00397,SUPERFAMILY::SSF47661,SUPERFAMILY::SSF58038
9112	scaffold_1	1777917	1780253	KOG2533: Permease of the major facilitator superfamily				TNA1		2	Not Essential	RHTO_00252	BLAST: MFS general substrate transporter [Schizopora paradoxa]	KOG2533: Permease of the major facilitator superfamily	GO:16021 integral component of membrane GO:55085 transmembrane transport	HMMPfam:Major Facilitator Superfamily:PF07690,SUPERFAMILY::SSF103473
9113	scaffold_1	1780451	1782779	K00101: E1.1.2.3, lldD; L-lactate dehydrogenase (cytochrome)	S			CYB2	HAO1	1	Not Essential	RHTO_00251		K00101: E1.1.2.3, lldD; L-lactate dehydrogenase (cytochrome)	GO:20037 heme binding GO:16491 oxidoreductase activity GO:10181 FMN binding GO:55114 oxidation-reduction process	HMMPfam:Cytochrome b5-like Heme/Steroid binding domain:PF00173,HMMPfam:FMN-dependent dehydrogenase:PF01070,ProSiteProfiles:Cytochrome b5 family, heme-binding domain profile.:PS50255,ProSiteProfiles:FMN-dependent alpha-hydroxy acid dehydrogenase domain profile.:PS51349,SUPERFAMILY::SSF51395,SUPERFAMILY::SSF55856
9114	scaffold_1	1783112	1784758	KOG0143: Iron/ascorbate family oxidoreductases						2	Not Essential	RHTO_00250		KOG0143: Iron/ascorbate family oxidoreductases	GO:16491 oxidoreductase activity GO:16706 oxidoreductase activity, acting on paired donors, with incorporation or reduction of molecular oxygen, 2-oxoglutarate as one donor, and incorporation of one atom each of oxygen into both donors GO:55114 oxidation-reduction process	HMMPfam:2OG-Fe(II) oxygenase superfamily:PF03171,HMMPfam:non-haem dioxygenase in morphine synthesis N-terminal:PF14226,ProSiteProfiles:Fe(2+) 2-oxoglutarate dioxygenase domain profile.:PS51471,SUPERFAMILY::SSF51197
9115	scaffold_1	1784917	1786577	K02737: PSMB5; 20S proteasome subunit beta 5		PRE2	PSMB5,PSMB8	PRE2	PSMB5	1	Essential	#N/A	BLAST: proteasome component PRE2 [Microbotryum lychnidis-dio...	K02737: PSMB5; 20S proteasome subunit beta 5	GO:4298 threonine-type endopeptidase activity GO:5839 proteasome core complex GO:51603 proteolysis involved in cellular protein catabolic process GO:4175 endopeptidase activity	HMMPfam:Proteasome subunit:PF00227,PRINTS:Proteasome component signature:PR00141,ProSitePatterns:Proteasome beta-type subunits signature.:PS00854,ProSiteProfiles:Proteasome beta-type subunit profile.:PS51476,SUPERFAMILY::SSF56235
9116	scaffold_1	1787526	1789386							1	Not Essential	RHTO_00248
9117	scaffold_1	1789709	1790560							1	Not Essential	RHTO_00247
9118	scaffold_1	1790653	1793277	K12840: RBM17, SPF45; splicing factor 45					RBM17	1	Not Essential	RHTO_00246	BLAST: putative DNA damage repair protein DRT111 [Rhizoctoni...	K12840: RBM17, SPF45; splicing factor 45	GO:3676 nucleic acid binding	HMMPfam:G-patch domain:PF01585,ProSiteProfiles:G-patch domain profile.:PS50174,SMART:RNA recognition motif:SM00361,SMART:glycine rich nucleic binding domain:SM00443,SUPERFAMILY::SSF54928
9119	scaffold_1	1793395	1794980	K19476: IST1; vacuolar protein sorting-associated protein IST1	S	IST1	IST1	IST1	IST1	1	Not Essential	RHTO_00245	BLAST: protein of unknown function DUF292, eukaryotic [R...	K19476: IST1; vacuolar protein sorting-associated protein IST1		HMMPfam:Regulator of Vps4 activity in the MVB pathway:PF03398
9120	scaffold_1	1795161	1797625	K12822: RBM25, S164; RNA-binding protein 25					RBM25	1	Not Essential	RHTO_00244	BLAST: RNA recognition motif containing protein [Pseudoz...	K12822: RBM25, S164; RNA-binding protein 25	GO:3676 nucleic acid binding GO:6397 mRNA processing	ProSiteProfiles:Eukaryotic RNA Recognition Motif (RRM) profile.:PS50102,ProSiteProfiles:PWI domain profile.:PS51025,SMART:PWI, domain in splicing factors:SM00311,SUPERFAMILY::SSF54928
9121	scaffold_1	1798377	1799752	K02737: PSMB5; 20S proteasome subunit beta 5				PRE2	PSMB5	1	Not Essential	RHTO_00249	BLAST: proteasome component PRE2 [Microbotryum lychnidis-dio...	K02737: PSMB5; 20S proteasome subunit beta 5	GO:4298 threonine-type endopeptidase activity GO:5839 proteasome core complex GO:51603 proteolysis involved in cellular protein catabolic process GO:4175 endopeptidase activity	HMMPfam:Proteasome subunit:PF00227,PRINTS:Proteasome component signature:PR00141,ProSiteProfiles:Proteasome beta-type subunit profile.:PS51476,SUPERFAMILY::SSF56235
9122	scaffold_1	1800031	1801635	KOG0143: Iron/ascorbate family oxidoreductases						2	Not Essential	RHTO_00243		KOG0143: Iron/ascorbate family oxidoreductases	GO:16491 oxidoreductase activity GO:16706 oxidoreductase activity, acting on paired donors, with incorporation or reduction of molecular oxygen, 2-oxoglutarate as one donor, and incorporation of one atom each of oxygen into both donors GO:55114 oxidation-reduction process	HMMPfam:2OG-Fe(II) oxygenase superfamily:PF03171,HMMPfam:non-haem dioxygenase in morphine synthesis N-terminal:PF14226,ProSiteProfiles:Fe(2+) 2-oxoglutarate dioxygenase domain profile.:PS51471,SUPERFAMILY::SSF51197
9123	scaffold_1	1802135	1802908	HMMPfam:Ribosomal protein L9, N-terminal domain:PF01281,SUPERFAMILY::SSF55658						1	Not Essential	RHTO_00242	BLAST: ribosomal protein L9 [Tsuchiyaea wingfieldii CBS ...			HMMPfam:Ribosomal protein L9, N-terminal domain:PF01281,SUPERFAMILY::SSF55658
9124	scaffold_1	1802998	1803902	HMMPfam:Protein of unknown function (DUF3074):PF11274,SUPERFAMILY::SSF55961						1	Not Essential	RHTO_00241	BLAST: expressed protein [Cryptococcus neoformans var. neofo...			HMMPfam:Protein of unknown function (DUF3074):PF11274,SUPERFAMILY::SSF55961
9125	scaffold_1	1804262	1807266	K01493: comEB; dCMP deaminase		DCD1		DCD1		1	Not Essential	RHTO_00239	BLAST: deoxycytidylate deaminase [Grosmannia clavigera k...	K01493: comEB; dCMP deaminase	GO:8270 zinc ion binding GO:16787 hydrolase activity GO:3824 catalytic activity	HMMPfam:Cytidine and deoxycytidylate deaminase zinc-binding region:PF00383,ProSitePatterns:Cytidine and deoxycytidylate deaminases zinc-binding region signature.:PS00903,SUPERFAMILY::SSF53927
9126	scaffold_1	1807319	1813069	K20404: DEPDC5; DEP domain-containing protein 5		IML1		IML1	DEPDC	1	Not Essential	RHTO_00238	BLAST: vacuolar membrane-associated protein [Pseudozyma ...	K20404: DEPDC5; DEP domain-containing protein 5		HMMPfam:Protein of unknown function (DUF3608):PF12257
9127	scaffold_1	1813341	1815378	K08486: STX1B_2_3; syntaxin 1B/2/3		SSO2,SSO1	STX1A,STX1B	SSO1	STX2	1	Essential	#N/A		K08486: STX1B_2_3; syntaxin 1B/2/3	GO:16020 membrane GO:5515 protein binding GO:16192 vesicle-mediated transport	HMMPfam:Syntaxin:PF00804,HMMPfam:SNARE domain:PF05739,ProSiteProfiles:t-SNARE coiled-coil homology domain profile.:PS50192,SMART:Helical region found in SNAREs:SM00397,SMART:Syntaxin N-terminal domain:SM00503,SUPERFAMILY::SSF47661
9128	scaffold_1	1815773	1818752	Interpro: UDP-glucose:Glycoprotein Glucosyltransferase UDP-glucose:Glycoprotein Glucosyltransferase UDP-glucose:Glycoprotein Glucosyltransferase	S					1	Not Essential	RHTO_00236	BLAST: UDP-glucose:glycoprotein glucosyltransferase [Rho...
9129	scaffold_1	1818888	1820583	KOG2919: Guanine nucleotide-binding protein			WRAP53		WRAP5	1	Not Essential	RHTO_00235	BLAST: WD40 repeat-like protein [Cutaneotrichosporon ole...	KOG2919: Guanine nucleotide-binding protein	GO:5515 protein binding	HMMPfam:WD domain, G-beta repeat:PF00400,ProSiteProfiles:Trp-Asp (WD) repeats circular profile.:PS50294,SMART:WD40 repeats:SM00320,SUPERFAMILY::SSF50978
9130	scaffold_1	1820887	1822873	K11090: LA, SSB; lupus La protein		LHP1	SSB			1	Not Essential	RHTO_00234	BLAST: La like protein [Termitomyces sp. J132]	K11090: LA, SSB; lupus La protein	GO:3676 nucleic acid binding	HMMPfam:La domain:PF05383,ProSiteProfiles:Eukaryotic RNA Recognition Motif (RRM) profile.:PS50102,ProSiteProfiles:La-type HTH domain profile.:PS50961,SMART:Domain in the RNA-binding Lupus La protein; unknown function:SM00715,SUPERFAMILY::SSF46785
9131	scaffold_1	1823279	1825136	KOG4686: Predicted sugar transporter	A					1	Not Essential	RHTO_00233	BLAST: MFS general substrate transporter [Fomitiporia me...	KOG4686: Predicted sugar transporter	GO:16021 integral component of membrane GO:55085 transmembrane transport	HMMPfam:Major Facilitator Superfamily:PF07690,SUPERFAMILY::SSF103473
9132	scaffold_1	1825300	1826373		S					1	Not Essential	#N/A
9133	scaffold_1	1826909	1827718	K12849: PRPF38A; pre-mRNA-splicing factor 38A			PRPF38A		PRPF3	1	Essential	RHTO_00231	BLAST: pre-mrna-splicing factor 38a [Malassezia pachyder...	K12849: PRPF38A; pre-mRNA-splicing factor 38A		HMMPfam:PRP38 family:PF03371
9134	scaffold_1	1827943	1828724	K02899: RP-L27, MRPL27, rpmA; large subunit ribosomal protein L27	S	MRP7	MRPL27	MRP7	MRPL2	1	Not Essential	RHTO_00230	BLAST: ribosomal protein L27 [Daedalea quercina L-15889]	K02899: RP-L27, MRPL27, rpmA; large subunit ribosomal protein L27	GO:3735 structural constituent of ribosome GO:5622 intracellular GO:5840 ribosome GO:6412 translation	HMMPfam:Ribosomal L27 protein:PF01016,PRINTS:Ribosomal protein L27 signature:PR00063,ProSitePatterns:Ribosomal protein L27 signature.:PS00831,SUPERFAMILY::SSF110324,TIGRFAM:L27: ribosomal protein L27:TIGR00062
9135	scaffold_1	1828891	1831051	K01182: IMA, malL; oligo-1,6-glucosidase		MAL32,IMA1,MAL12,YIL172C,IMA5,IMA4,IMA2	SLC3A1	IMA1	SLC3A	1	Not Essential	RHTO_00229	BLAST: glycoside hydrolase family 13 protein [Calocera visco...	K01182: IMA, malL; oligo-1,6-glucosidase	GO:3824 catalytic activity GO:5975 carbohydrate metabolic process GO:43169 cation binding	HMMPfam:Alpha amylase, catalytic domain:PF00128,HMMPfam:Domain of unknown function (DUF3459):PF11941,SMART:Alpha-amylase domain:SM00642,SUPERFAMILY::SSF51011,SUPERFAMILY::SSF51445
9136	scaffold_1	1831293	1832129							1	Not Essential	#N/A
9137	scaffold_1	1832128	1834944	K08141: MAL; MFS transporter, SP family, general alpha glucoside:H+ symporter		MAL31,YDL247W,MAL11,MPH3		MAL11	SLC2A	1	Not Essential	RHTO_00228		K08141: MAL; MFS transporter, SP family, general alpha glucoside:H+ symporter	GO:16021 integral component of membrane GO:22857 transmembrane transporter activity GO:55085 transmembrane transport GO:5215 transporter activity	HMMPfam:Sugar (and other) transporter:PF00083,ProSitePatterns:Sugar transport proteins signature 2.:PS00217,ProSiteProfiles:Major facilitator superfamily (MFS) profile.:PS50850,SUPERFAMILY::SSF103473,TIGRFAM:SP: MFS transporter, sugar porter (SP) family:TIGR00879
9138	scaffold_1	1835297	1836834	K10765: ALKBH1; alkylated DNA repair protein alkB homolog 1			ALKBH1		ALKBH1	1	Not Essential	RHTO_00227	BLAST: Alpha-ketoglutarate-dependent dioxygenase alkB [Hypsi...	K10765: ALKBH1; alkylated DNA repair protein alkB homolog 1	GO:16491 oxidoreductase activity GO:16706 oxidoreductase activity, acting on paired donors, with incorporation or reduction of molecular oxygen, 2-oxoglutarate as one donor, and incorporation of one atom each of oxygen into both donors GO:55114 oxidation-reduction process	HMMPfam:2OG-Fe(II) oxygenase superfamily:PF13532,ProSiteProfiles:Fe(2+) 2-oxoglutarate dioxygenase domain profile.:PS51471,SUPERFAMILY::SSF51197
9139	scaffold_1	1837244	1837694	KOG0254: Predicted transporter (major facilitator superfamily)	S					1	Not Essential	#N/A		KOG0254: Predicted transporter (major facilitator superfamily)	GO:16021 integral component of membrane GO:22857 transmembrane transporter activity GO:55085 transmembrane transport	HMMPfam:Sugar (and other) transporter:PF00083,ProSiteProfiles:Major facilitator superfamily (MFS) profile.:PS50850,SUPERFAMILY::SSF103473
9140	scaffold_1	1837682	1837975		S					1	Not Essential	#N/A
9141	scaffold_1	1838436	1839062	BLAST: alpha,alpha-trehalase [Microbotryum lychnidis-dioicae...						1	Not Essential	RHTO_00226	BLAST: alpha,alpha-trehalase [Microbotryum lychnidis-dioicae...
9142	scaffold_1	1840086	1841880	K17457: PPP1R12C, MBS85; protein phosphatase 1 regulatory subunit 12C					ANKRD	1	Not Essential	RHTO_04600	BLAST: ankyrin [Obba rivulosa]	K17457: PPP1R12C, MBS85; protein phosphatase 1 regulatory subunit 12C	GO:5515 protein binding	HMMPfam:Ankyrin repeats (3 copies):PF12796,ProSiteProfiles:Ankyrin repeat profile.:PS50088,ProSiteProfiles:Ankyrin repeat region circular profile.:PS50297,SMART:ankyrin repeats:SM00248,SUPERFAMILY::SSF48403
9143	scaffold_1	1842252	1843593							1	Not Essential	RHTO_04599
9144	scaffold_1	1843827	1844410	BLAST: NADH:ubiquinone oxidoreductase kD subunit [Pseudo...	S					1	Essential	RHTO_04598	BLAST: NADH:ubiquinone oxidoreductase kD subunit [Pseudo...
9145	scaffold_1	1845505	1850431	KOG0054: Multidrug resistance-associated protein/mitoxantrone resistance protein, ABC superfamily		YCF1,VMR1,BPT1,YBT1,NFT1,YOR1	ABCC1,ABCC10,ABCC11,ABCC12,ABCC2,ABCC3,ABCC4,ABCC5,ABCC6,ABCC8,ABCC9	YBT1	ABCC1	7	Not Essential	RHTO_04597		KOG0054: Multidrug resistance-associated protein/mitoxantrone resistance protein, ABC superfamily	GO:5524 ATP binding GO:16887 ATPase activity GO:6810 transport GO:16021 integral component of membrane	HMMPfam:ABC transporter:PF00005,HMMPfam:ABC transporter transmembrane region:PF00664,ProSitePatterns:ABC transporters family signature.:PS00211,ProSiteProfiles:ATP-binding cassette, ABC transporter-type domain profile.:PS50893,ProSiteProfiles:ABC transporter integral membrane type-1 fused domain profile.:PS50929,SMART:ATPases associated with a variety of cellular activities:SM00382,SUPERFAMILY::S…
9146	scaffold_1	1850724	1853969	K14548: UTP4, CIRH1A; U3 small nucleolar RNA-associated protein 4		UTP4	UTP4	UTP4	UTP4	1	Essential	RHTO_04596	BLAST: U3 small nucleolar RNA-associated protein 4 [Rhod...	K14548: UTP4, CIRH1A; U3 small nucleolar RNA-associated protein 4	GO:5515 protein binding	HMMPfam:WD domain, G-beta repeat:PF00400,ProSiteProfiles:Trp-Asp (WD) repeats circular profile.:PS50294,SMART:WD40 repeats:SM00320,SUPERFAMILY::SSF50969,SUPERFAMILY::SSF50978,SUPERFAMILY::SSF50998
9147	scaffold_1	1854108	1855117							1	Not Essential	RHTO_04595
9148	scaffold_1	1855751	1860182	K15172: SUPT5H, SPT5; transcription elongation factor SPT5		SPT5	SUPT5H	SPT5	SUPT5	1	Essential	RHTO_04594	BLAST: transcription elongation factor Spt5 [Gloeophyllu...	K15172: SUPT5H, SPT5; transcription elongation factor SPT5	GO:6355 regulation of transcription, DNA-templated GO:5515 protein binding	HMMPfam:KOW motif:PF00467,HMMPfam:Early transcription elongation factor of RNA pol II, NGN section:PF03439,HMMPfam:Spt5 transcription elongation factor, acidic N-terminal:PF11942,SMART:In Spt5p, this domain may confer affinity for Spt4p. It possesses a RNP-like fold.:SM00738,SMART:KOW (Kyprides, Ouzounis, Woese) motif.:SM00739,SMART:Spt5 C-terminal nonapeptide repeat binding Spt4:SM01104,SUPERFAM…
9149	scaffold_1	1860741	1861371	K02910: RP-L31e, RPL31; large subunit ribosomal protein L31e		RPL31A,RPL31B	RPL31	RPL31B	RPL31	1	Essential	RHTO_04593	BLAST: large subunit ribosomal protein L31e [Microbotryum ly...	K02910: RP-L31e, RPL31; large subunit ribosomal protein L31e	GO:3735 structural constituent of ribosome GO:5622 intracellular GO:5840 ribosome GO:6412 translation	HMMPfam:Ribosomal protein L31e:PF01198,SUPERFAMILY::SSF54575
9150	scaffold_1	1861923	1862958	K02917: RP-L35Ae, RPL35A; large subunit ribosomal protein L35Ae		RPL33B,RPL33A	RPL35A	RPL33B	RPL35	1	Essential	RHTO_04592	BLAST: 60S ribosomal protein L33-B [Microbotryum lychnidis-d...	K02917: RP-L35Ae, RPL35A; large subunit ribosomal protein L35Ae	GO:3735 structural constituent of ribosome GO:5622 intracellular GO:5840 ribosome GO:6412 translation	HMMPfam:Ribosomal protein L35Ae:PF01247,ProSitePatterns:Ribosomal protein L35Ae signature.:PS01105,SUPERFAMILY::SSF50447
9151	scaffold_1	1864111	1866017	HMMPfam:Magnesium transporter NIPA:PF05653,SUPERFAMILY::SSF103481						1	Not Essential	#N/A	BLAST: magnesium transporter NIPA protein [Rhizoctonia solan...		GO:15095 magnesium ion transmembrane transporter activity GO:15693 magnesium ion transport GO:16021 integral component of membrane	HMMPfam:Magnesium transporter NIPA:PF05653,SUPERFAMILY::SSF103481
9152	scaffold_1	1866333	1867961	HMMPfam:Uncharacterized alpha/beta hydrolase domain (DUF2235):PF09994						1	Not Essential	RHTO_04590	BLAST: YALIA101S10e02740g1_1 [Yarrowia lipolytica]			HMMPfam:Uncharacterized alpha/beta hydrolase domain (DUF2235):PF09994
9153	scaffold_1	1868475	1869401	K07305: msrB; peptide-methionine (R)-S-oxide reductase	S	MXR2	MSRB3,MSRB2	MXR2	MSRB3	1	Not Essential	RHTO_04589	BLAST: putative Methionine-R-sulfoxide reductase SelR [Rhodo...	K07305: msrB; peptide-methionine (R)-S-oxide reductase	GO:33743 peptide-methionine (R)-S-oxide reductase activity GO:55114 oxidation-reduction process	HMMPfam:SelR domain:PF01641,SUPERFAMILY::SSF51316,TIGRFAM:TIGR00357: methionine-R-sulfoxide reductase:TIGR00357
9154	scaffold_1	1869517	1870125							1	Not Essential	#N/A
9155	scaffold_1	1870363	1872119	K17804: TIM44; mitochondrial import inner membrane translocase subunit TIM44		TIM44	TIMM44	TIM44	TIMM44	1	Essential	RHTO_04588		K17804: TIM44; mitochondrial import inner membrane translocase subunit TIM44	GO:6886 intracellular protein transport GO:15450 P-P-bond-hydrolysis-driven protein transmembrane transporter activity	HMMPfam:Tim44-like domain:PF04280,PIRSF::PIRSF037871,SMART::SM00978,SUPERFAMILY::SSF54427
9156	scaffold_1	1872405	1873287		S					1	Not Essential	RHTO_04587
9157	scaffold_1	1873668	1877392	K14459: HEX; hexosaminidase						1	Not Essential	RHTO_04586	BLAST: glycoside hydrolase family 20 protein [Mixia osmu...	K14459: HEX; hexosaminidase	GO:4553 hydrolase activity, hydrolyzing O-glycosyl compounds GO:5975 carbohydrate metabolic process	HMMPfam:Glycosyl hydrolase family 20, catalytic domain:PF00728,SUPERFAMILY::SSF51445
9158	scaffold_1	1877966	1880180	HMMPfam:C2 domain:PF00168,ProSiteProfiles:C2 domain profile.:PS50004,SMART:Protein kinase C conserved region 2 (CalB):SM00239,SUPERFAMILY::SSF49562	S					1	Not Essential	RHTO_04584	BLAST: related to calcineurin temperature suppressor cts1 [U...		GO:5515 protein binding	HMMPfam:C2 domain:PF00168,ProSiteProfiles:C2 domain profile.:PS50004,SMART:Protein kinase C conserved region 2 (CalB):SM00239,SUPERFAMILY::SSF49562
9159	scaffold_1	1880384	1881933	HMMPfam:Svf1-like:PF08622,SUPERFAMILY::SSF159245		SVF1		SVF1		1	Essential	RHTO_04583	BLAST: oxidative stress survival, Svf1-like protein [Til...		GO:6979 response to oxidative stress	HMMPfam:Svf1-like:PF08622,SUPERFAMILY::SSF159245
9160	scaffold_1	1882610	1885727	SUPERFAMILY::SSF52047						1	Not Essential	#N/A				SUPERFAMILY::SSF52047
9161	scaffold_1	1885981	1887715	KOG0374: Serine/threonine specific protein phosphatase PP1, catalytic subunit	S					1	Not Essential	RHTO_04581	BLAST: Metallo-dependent phosphatase [Neolentinus lepideus H...	KOG0374: Serine/threonine specific protein phosphatase PP1, catalytic subunit	GO:16787 hydrolase activity	HMMPfam:Calcineurin-like phosphoesterase:PF00149,SUPERFAMILY::SSF56300
9162	scaffold_1	1887871	1891135	K14834: NOC3; nucleolar complex protein 3		NOC3	NOC3L	NOC3	NOC3L	1	Essential	RHTO_04580	BLAST: nucleolar complex-associated protein 3 [Stereum h...	K14834: NOC3; nucleolar complex protein 3		HMMPfam:CBF/Mak21 family:PF03914,HMMPfam:Nucleolar complex-associated protein:PF07540
9163	scaffold_1	1891240	1893546	KOG0137: Very-long-chain acyl-CoA dehydrogenase						1	Not Essential	RHTO_04579	BLAST: acyl-CoA dehydrogenase [Pseudozyma hubeiensis SY62]	KOG0137: Very-long-chain acyl-CoA dehydrogenase	GO:16627 oxidoreductase activity, acting on the CH-CH group of donors GO:55114 oxidation-reduction process GO:3995 acyl-CoA dehydrogenase activity GO:8152 metabolic process	HMMPfam:Acyl-CoA dehydrogenase, C-terminal domain:PF00441,HMMPfam:Acyl-CoA dehydrogenase, middle domain:PF02770,ProSitePatterns:Acyl-CoA dehydrogenases signature 2.:PS00073,SUPERFAMILY::SSF47203,SUPERFAMILY::SSF56645
9164	scaffold_1	1893932	1897116	HMMPfam:Fungal Zn(2)-Cys(6) binuclear cluster domain:PF00172,HMMPfam:Fungal specific transcription factor domain:PF04082,ProSiteProfiles:Zn(2)-C6 fungal-type DNA-binding domain profile.:PS50048,SMART:Fungal specific transcription factor domain:SM00906,SUPERFAMILY::SSF57701						1	Not Essential	RHTO_04578			GO:981 RNA polymerase II transcription factor activity, sequence-specific DNA binding GO:5634 nucleus GO:6355 regulation of transcription, DNA-templated GO:8270 zinc ion binding	HMMPfam:Fungal Zn(2)-Cys(6) binuclear cluster domain:PF00172,HMMPfam:Fungal specific transcription factor domain:PF04082,ProSiteProfiles:Zn(2)-C6 fungal-type DNA-binding domain profile.:PS50048,SMART:Fungal specific transcription factor domain:SM00906,SUPERFAMILY::SSF57701
9165	scaffold_1	1897731	1898518	K02265: COX5B; cytochrome c oxidase subunit 5b		COX4	COX5B	COX4		1	Not Essential	RHTO_04577	BLAST: COX5B-domain-containing protein [Neolentinus lepideus...	K02265: COX5B; cytochrome c oxidase subunit 5b	GO:4129 cytochrome-c oxidase activity GO:5740 mitochondrial envelope	HMMPfam:Cytochrome c oxidase subunit Vb:PF01215,ProSiteProfiles:Cytochrome c oxidase subunit Vb, zinc binding domain profile.:PS51359,SUPERFAMILY::SSF57802
9166	scaffold_1	1898956	1901377	K15376: GPHN; gephyrin	S		GPHN		GPHN	1	Not Essential	RHTO_04576	BLAST: Gephyrin [Rhizoctonia solani]	K15376: GPHN; gephyrin	GO:32324 molybdopterin cofactor biosynthetic process GO:6777 Mo-molybdopterin cofactor biosynthetic process	HMMPfam:Probable molybdopterin binding domain:PF00994,HMMPfam:MoeA N-terminal region (domain I and II):PF03453,HMMPfam:MoeA C-terminal region (domain IV):PF03454,ProSitePatterns:Molybdenum cofactor biosynthesis proteins signature 2.:PS01079,SMART:Probable molybdopterin binding domain:SM00852,SUPERFAMILY::SSF53218,SUPERFAMILY::SSF63867,SUPERFAMILY::SSF63882,TIGRFAM:molyb_syn: molybdenum cofactor s…
9167	scaffold_1	1901722	1903948	K01893: NARS, asnS; asparaginyl-tRNA synthetase		DED81	NARS	DED81	NARS	1	Essential	RHTO_04575	BLAST: asparaginyl-tRNA synthetase [Microbotryum lychnidis-d...	K01893: NARS, asnS; asparaginyl-tRNA synthetase	GO:166 nucleotide binding GO:4812 aminoacyl-tRNA ligase activity GO:5524 ATP binding GO:6418 tRNA aminoacylation for protein translation	HMMPfam:tRNA synthetases class II (D, K and N):PF00152,HMMPfam:OB-fold nucleic acid binding domain:PF01336,PRINTS:Aspartyl-tRNA synthetase signature:PR01042,ProSiteProfiles:Aminoacyl-transfer RNA synthetases class-II family profile.:PS50862,SUPERFAMILY::SSF50249,SUPERFAMILY::SSF55681,TIGRFAM:asnS: asparagine--tRNA ligase:TIGR00457
9168	scaffold_1	1904399	1905250	K10418: DYNLL; dynein light chain LC8-type		DYN2	DYNLL2,DYNLL1	DYN2	DYNLL2	1	Not Essential	RHTO_04574	BLAST: dynein light chain 1, cytoplasmic [Microbotryum lychn...	K10418: DYNLL; dynein light chain LC8-type	GO:5875 microtubule associated complex GO:7017 microtubule-based process	HMMPfam:Dynein light chain type 1:PF01221,SUPERFAMILY::SSF54648
9169	scaffold_1	1905465	1906798	SUPERFAMILY::SSF52047						1	Not Essential	RHTO_04573				SUPERFAMILY::SSF52047
9170	scaffold_1	1907312	1908570	SUPERFAMILY::SSF52047						1	Not Essential	RHTO_04572				SUPERFAMILY::SSF52047
9171	scaffold_1	1908961	1910410	HMMPfam:Velvet factor:PF11754						1	Not Essential	RHTO_04571	BLAST: vea protein [Lichtheimia corymbifera JMRC:FSU:9682]			HMMPfam:Velvet factor:PF11754
9172	scaffold_1	1911921	1912961	K17794: TIM23; mitochondrial import inner membrane translocase subunit TIM23		TIM23		TIM23		1	Essential	RHTO_04570	BLAST: Tim17-domain-containing protein [Exidia glandulosa HH...	K17794: TIM23; mitochondrial import inner membrane translocase subunit TIM23		HMMPfam:Tim17/Tim22/Tim23/Pmp24 family:PF02466
9173	scaffold_1	1913396	1915422	K09191: GTF3A; general transcription factor IIIA		PZF1	GTF3A	PZF1	GTF3A	1	Essential	RHTO_04569	BLAST: transcription factor iiia [Moniliophthora roreri ...	K09191: GTF3A; general transcription factor IIIA	GO:46872 metal ion binding	HMMPfam:Zinc finger, C2H2 type:PF00096,HMMPfam:Zinc-finger double domain:PF13465,HMMPfam:C2H2-type zinc finger:PF13894,ProSitePatterns:Zinc finger C2H2 type domain signature.:PS00028,ProSiteProfiles:Zinc finger C2H2 type domain profile.:PS50157,SMART:zinc finger:SM00355,SUPERFAMILY::SSF57667
9174	scaffold_1	1915696	1917845	KOG1515: Arylacetamide deacetylase						1	Not Essential	RHTO_04568	BLAST: alpha/beta-hydrolase [Fibulorhizoctonia sp. CBS 109695]	KOG1515: Arylacetamide deacetylase	GO:8152 metabolic process GO:16787 hydrolase activity	HMMPfam:alpha/beta hydrolase fold:PF07859,ProSitePatterns:Lipolytic enzymes "G-D-X-G" family, putative serine active site.:PS01174,SUPERFAMILY::SSF53474
9175	scaffold_1	1918454	1920655							1	Not Essential	RHTO_04567
9176	scaffold_1	1921061	1923091	K00053: ilvC; ketol-acid reductoisomerase		ILV5		ILV5		1	Essential	RHTO_04566		K00053: ilvC; ketol-acid reductoisomerase	GO:4455 ketol-acid reductoisomerase activity GO:9082 branched-chain amino acid biosynthetic process GO:55114 oxidation-reduction process GO:8652 cellular amino acid biosynthetic process	HMMPfam:Acetohydroxy acid isomeroreductase, catalytic domain:PF01450,HMMPfam:Acetohydroxy acid isomeroreductase, catalytic domain:PF07991,PIRSF::PIRSF000119,SUPERFAMILY::SSF48179,SUPERFAMILY::SSF51735,TIGRFAM:ilvC: ketol-acid reductoisomerase:TIGR00465
9177	scaffold_1	1923755	1924873	HMMPfam:Acetohydroxy acid isomeroreductase, catalytic domain:PF01450,SUPERFAMILY::SSF48179				ILV5		2	Unclear (ambiguous TDNA mapping)	#N/A	BLAST: ketol-acid reductoisomerase [Microbotryum lychnidis-d...		GO:4455 ketol-acid reductoisomerase activity GO:9082 branched-chain amino acid biosynthetic process GO:55114 oxidation-reduction process	HMMPfam:Acetohydroxy acid isomeroreductase, catalytic domain:PF01450,SUPERFAMILY::SSF48179
9178	scaffold_1	1925496	1926614	HMMPfam:Acetohydroxy acid isomeroreductase, catalytic domain:PF01450,SUPERFAMILY::SSF48179				ILV5		2	Unclear (ambiguous TDNA mapping)	#N/A	BLAST: ketol-acid reductoisomerase [Microbotryum lychnidis-d...		GO:4455 ketol-acid reductoisomerase activity GO:9082 branched-chain amino acid biosynthetic process GO:55114 oxidation-reduction process	HMMPfam:Acetohydroxy acid isomeroreductase, catalytic domain:PF01450,SUPERFAMILY::SSF48179
9179	scaffold_1	1929114	1931965	Interpro: Glycosyl-transferase for dystroglycan						1	Not Essential	RHTO_04133	BLAST: putative glycosyltransferase family 49 protein [R...
9180	scaffold_1	1932438	1934306	K00474: TMLHE; trimethyllysine dioxygenase	S		TMLHE		TMLHE	1	Essential	RHTO_04134	BLAST: trimethyllysine dioxygenase [Puccinia triticina 1-1 B...	K00474: TMLHE; trimethyllysine dioxygenase	GO:16491 oxidoreductase activity GO:55114 oxidation-reduction process GO:5506 iron ion binding GO:31418 L-ascorbic acid binding	HMMPfam:Taurine catabolism dioxygenase TauD, TfdA family:PF02668,SUPERFAMILY::SSF51197,TIGRFAM:carnitine_TMLD: trimethyllysine dioxygenase:TIGR02410
9181	scaffold_1	1934568	1937031	KOG1515: Arylacetamide deacetylase	A					1	Not Essential	RHTO_04135		KOG1515: Arylacetamide deacetylase	GO:8152 metabolic process GO:16787 hydrolase activity	HMMPfam:alpha/beta hydrolase fold:PF07859,ProSitePatterns:Lipolytic enzymes "G-D-X-G" family, putative serine active site.:PS01174,SUPERFAMILY::SSF53474
9182	scaffold_1	1937554	1941739	K15075: MET18, MMS19; DNA repair/transcription protein MET18/MMS19		MET18	MMS19	MET18	MMS19	1	Essential	RHTO_04136	BLAST: ARM repeat-containing protein [Daedalea quercina L-15...	K15075: MET18, MMS19; DNA repair/transcription protein MET18/MMS19	GO:5488 binding	HMMPfam:RNAPII transcription regulator C-terminal:PF12460,HMMPfam:Dos2-interacting transcription regulator of RNA-Pol-II:PF14500,SUPERFAMILY::SSF48371
9183	scaffold_1	1941867	1942865	K04555: UBE2G2, UBC7; ubiquitin-conjugating enzyme E2 G2		UBC7	UBE2G2	UBC7	UBE2G	1	Not Essential	RHTO_04137	BLAST: ubiquitin-conjugating enzyme E2-18 kDa [Microbotryum ...	K04555: UBE2G2, UBC7; ubiquitin-conjugating enzyme E2 G2		HMMPfam:Ubiquitin-conjugating enzyme:PF00179,ProSitePatterns:Ubiquitin-conjugating enzymes active site.:PS00183,ProSiteProfiles:Ubiquitin-conjugating enzymes family profile.:PS50127,SMART:Ubiquitin-conjugating enzyme E2, catalytic domain homologues:SM00212,SUPERFAMILY::SSF54495
9184	scaffold_1	1943601	1948343	KOG0783: Uncharacterized conserved protein, contains ankyrin and BTB/POZ domains					IBTK	1	Not Essential	RHTO_04138	BLAST: 26S protease regulatory subunit 6B [Cryptococcus depa...	KOG0783: Uncharacterized conserved protein, contains ankyrin and BTB/POZ domains	GO:5515 protein binding	HMMPfam:Regulator of chromosome condensation (RCC1) repeat:PF00415,HMMPfam:BTB/POZ domain:PF00651,HMMPfam:Ankyrin repeats (many copies):PF13637,ProSiteProfiles:Regulator of chromosome condensation (RCC1) repeat profile.:PS50012,ProSiteProfiles:BTB domain profile.:PS50097,ProSiteProfiles:Ankyrin repeat region circular profile.:PS50297,SMART:Broad-Complex, Tramtrack and Bric a brac:SM00225,SUPERFAM…
9185	scaffold_1	1948708	1950488	K02208: CDK8_11; cyclin-dependent kinase 8/11		SSN3	CDK19,CDK8	SSN3	CDK19	1	Not Essential	RHTO_04139	BLAST: CMGC/CDK/CDK8 protein kinase [Microbotryum lychnidis-...	K02208: CDK8_11; cyclin-dependent kinase 8/11	GO:4672 protein kinase activity GO:5524 ATP binding GO:6468 protein phosphorylation GO:16772 transferase activity, transferring phosphorus-containing groups	HMMPfam:Protein kinase domain:PF00069,ProSitePatterns:Serine/Threonine protein kinases active-site signature.:PS00108,ProSiteProfiles:Protein kinase domain profile.:PS50011,SMART:Serine/Threonine protein kinases, catalytic domain:SM00220,SUPERFAMILY::SSF56112
9186	scaffold_1	1950647	1952582	HMMPfam:PQ loop repeat:PF04193						1	Not Essential	RHTO_04140	BLAST: PQ-loop-domain-containing protein [Trametes versi...			HMMPfam:PQ loop repeat:PF04193
9187	scaffold_1	1953151	1958497	KOG1810: Cell cycle-associated protein		TRM732	THADA	TRM732	THADA	1	Not Essential	RHTO_04141	BLAST: thyroid adenoma-associated protein-like protein [...	KOG1810: Cell cycle-associated protein	GO:5488 binding	HMMPfam:Putative death-receptor fusion protein (DUF2428):PF10350,SUPERFAMILY::SSF48371
9188	scaffold_1	1958610	1960839	K20495: CYP704B1; long-chain fatty acid omega-monooxygenase				DIT2	CYP4X1	1	Not Essential	RHTO_04142	BLAST: cytochrome P450 [Pseudozyma hubeiensis SY62]	K20495: CYP704B1; long-chain fatty acid omega-monooxygenase	GO:5506 iron ion binding GO:16705 oxidoreductase activity, acting on paired donors, with incorporation or reduction of molecular oxygen GO:20037 heme binding GO:55114 oxidation-reduction process	HMMPfam:Cytochrome P450:PF00067,PRINTS:P450 superfamily signature:PR00385,PRINTS:E-class P450 group I signature:PR00463,ProSitePatterns:Cytochrome P450 cysteine heme-iron ligand signature.:PS00086,SUPERFAMILY::SSF48264
9189	scaffold_1	1961565	1964829	K14301: NUP107, NUP84; nuclear pore complex protein Nup107		NUP84	NUP107	NUP84	NUP107	1	Essential	#N/A	BLAST: Nucleoporin [Wallemia ichthyophaga EXF-994]	K14301: NUP107, NUP84; nuclear pore complex protein Nup107	GO:5643 nuclear pore GO:6810 transport	HMMPfam:Nuclear pore protein 84 / 107:PF04121
9190	scaffold_1	1965379	1971450	HMMPfam:Sec7 domain:PF01369,HMMPfam:Pleckstrin homology domain:PF15410,ProSiteProfiles:PH domain profile.:PS50003,ProSiteProfiles:SEC7 domain profile.:PS50190,SMART:Sec7 domain:SM00222,SMART:Pleckstrin homology domain.:SM00233,SUPERFAMILY::SSF48425,SUPERFAMILY::SSF50729				SYT1		1	Not Essential	RHTO_04144	BLAST: Guanine nucleotide exchange factor [Xanthophyllomyces...		GO:5086 ARF guanyl-nucleotide exchange factor activity GO:32012 regulation of ARF protein signal transduction	HMMPfam:Sec7 domain:PF01369,HMMPfam:Pleckstrin homology domain:PF15410,ProSiteProfiles:PH domain profile.:PS50003,ProSiteProfiles:SEC7 domain profile.:PS50190,SMART:Sec7 domain:SM00222,SMART:Pleckstrin homology domain.:SM00233,SUPERFAMILY::SSF48425,SUPERFAMILY::SSF50729
9191	scaffold_1	1971584	1974293	HMMPfam:Fungal domain of unknown function (DUF1712):PF08217						1	Not Essential	RHTO_04145	BLAST: Vacuolar fusion protein CCZ1 homolog [Nematostella ve...			HMMPfam:Fungal domain of unknown function (DUF1712):PF08217
9192	scaffold_1	1974667	1975574							1	Not Essential	RHTO_04146
9193	scaffold_1	1976044	1976786	HMMPfam:Modifier of rudimentary (Mod(r)) protein:PF07200,ProSiteProfiles:VPS37 C-terminal domain profile.:PS51314,SUPERFAMILY::SSF140111						1	Not Essential	RHTO_04147	BLAST: Modifier of rudimentary, Modr domain protein [Rho...			HMMPfam:Modifier of rudimentary (Mod(r)) protein:PF07200,ProSiteProfiles:VPS37 C-terminal domain profile.:PS51314,SUPERFAMILY::SSF140111
9194	scaffold_1	1977026	1979152	HMMPfam:T-complex protein 11:PF05794						1	Not Essential	RHTO_04148	BLAST: expressed protein [Schizophyllum commune H4-8]			HMMPfam:T-complex protein 11:PF05794
9195	scaffold_1	1979229	1980332							1	Not Essential	#N/A
9196	scaffold_1	1980858	1983509	HMMPfam:Protein of unknown function (DUF2420):PF10336						1	Essential	RHTO_04150	BLAST: Uncharacterised protein family UPF0646 [Ceraceosorus ...			HMMPfam:Protein of unknown function (DUF2420):PF10336
9197	scaffold_1	1984199	1988562	HMMPfam:Spc7 kinetochore protein:PF08317,SMART:Spc7 kinetochore protein:SM00787						1	Essential	RHTO_04151	BLAST: Spc7-domain-containing protein [Schizopora paradoxa]			HMMPfam:Spc7 kinetochore protein:PF08317,SMART:Spc7 kinetochore protein:SM00787
9198	scaffold_1	1988995	1990549	K00413: CYC1, CYT1, petC; ubiquinol-cytochrome c reductase cytochrome c1 subunit	S	CYT1	CYC1	CYT1	CYC1	1	Not Essential	RHTO_04152		K00413: CYC1, CYT1, petC; ubiquinol-cytochrome c reductase cytochrome c1 subunit	GO:5506 iron ion binding GO:9055 electron carrier activity GO:20037 heme binding	HMMPfam:Cytochrome C1 family:PF02167,PRINTS:Cytochrome C1 signature:PR00603,ProSiteProfiles:Cytochrome c family profile.:PS51007,SUPERFAMILY::SSF46626,SUPERFAMILY::SSF81496
9199	scaffold_1	1990939	1993710	K12366: ELMO1, CED12; engulfment and cell motility protein 1			ELMO1,ELMO2,ELMO3			1	Not Essential	RHTO_04153		K12366: ELMO1, CED12; engulfment and cell motility protein 1	GO:5856 cytoskeleton GO:6909 phagocytosis GO:5488 binding	HMMPfam:ELMO/CED-12 family:PF04727,ProSiteProfiles:ELMO domain profile.:PS51335,SUPERFAMILY::SSF48371
9200	scaffold_1	1993730	1995894	K08835: OXSR1, STK39; serine/threonine-protein kinase OSR1/STK39	S		OXSR1,STK39	SPS1	OXSR1	1	Not Essential	RHTO_04154	BLAST: STE/STE20/FRAY protein kinase [Microbotryum lychnidis...	K08835: OXSR1, STK39; serine/threonine-protein kinase OSR1/STK39	GO:4672 protein kinase activity GO:5524 ATP binding GO:6468 protein phosphorylation GO:16772 transferase activity, transferring phosphorus-containing groups	HMMPfam:Protein kinase domain:PF00069,ProSiteProfiles:Protein kinase domain profile.:PS50011,SMART:Serine/Threonine protein kinases, catalytic domain:SM00220,SUPERFAMILY::SSF56112
9201	scaffold_1	1996035	1997724	HMMPfam:Homeobox domain:PF00046,ProSiteProfiles:'Homeobox' domain profile.:PS50071,SMART:Homeodomain:SM00389,SUPERFAMILY::SSF46689						1	Not Essential	RHTO_04155	BLAST: homeobox protein [Xenopus laevis]		GO:3677 DNA binding	HMMPfam:Homeobox domain:PF00046,ProSiteProfiles:'Homeobox' domain profile.:PS50071,SMART:Homeodomain:SM00389,SUPERFAMILY::SSF46689
9202	scaffold_1	1998039	1998977	HMMPfam:HIT zinc finger:PF04438,ProSiteProfiles:Zinc finger HIT-type profile.:PS51083,SUPERFAMILY::SSF144232						1	Essential	RHTO_04156	BLAST: hit-type zinc finger protein [Moniliophthora rore...			HMMPfam:HIT zinc finger:PF04438,ProSiteProfiles:Zinc finger HIT-type profile.:PS51083,SUPERFAMILY::SSF144232
9203	scaffold_1	1999158	2000866	K16365: SGTA; small glutamine-rich tetratricopeptide repeat-containing protein alpha		SGT2	SGTA,SGTB	SGT2	SGTA	1	Not Essential	RHTO_04157	BLAST: tetratricopeptide repeat containing protein [Rhod...	K16365: SGTA; small glutamine-rich tetratricopeptide repeat-containing protein alpha	GO:5515 protein binding	HMMPfam:Tetratricopeptide repeat:PF00515,HMMPfam:TPR repeat:PF13414,ProSiteProfiles:TPR repeat profile.:PS50005,ProSiteProfiles:TPR repeat region circular profile.:PS50293,SMART:Tetratricopeptide repeats:SM00028,SUPERFAMILY::SSF48452
9204	scaffold_1	2001159	2005251	K17387: KIF23; kinesin family member 23			KIF20A,KIF20B	KIP3	KIF23	1	Not Essential	RHTO_04158	BLAST: kinesin-domain-containing protein [Neolentinus lepide...	K17387: KIF23; kinesin family member 23	GO:3777 microtubule motor activity GO:5524 ATP binding GO:7018 microtubule-based movement GO:8017 microtubule binding	HMMPfam:Kinesin motor domain:PF00225,PRINTS:Kinesin heavy chain signature:PR00380,ProSitePatterns:Kinesin motor domain signature.:PS00411,ProSiteProfiles:Kinesin motor domain profile.:PS50067,SMART:Kinesin motor, catalytic domain. ATPase.:SM00129,SUPERFAMILY::SSF52540
9205	scaffold_1	2005552	2007276	KOG2061: Uncharacterized MYND Zn-finger protein						1	Essential	RHTO_04159	BLAST: programmed cell death protein-like protein [Rhodo...	KOG2061: Uncharacterized MYND Zn-finger protein	GO:5737 cytoplasm	HMMPfam:Programmed cell death protein 2, C-terminal putative domain:PF04194
9206	scaffold_1	2007875	2010622	K06628: CDC45; cell division control protein 45		CDC45	CDC45	CDC45	CDC45	1	Essential	RHTO_04160	BLAST: CDC45-like protein [Obba rivulosa]	K06628: CDC45; cell division control protein 45	GO:6270 DNA replication initiation	HMMPfam:CDC45-like protein:PF02724
9207	scaffold_1	2010895	2011512	BLAST: protein of unknown function DUF1746, fungi [Rhodo...	S					1	Not Essential	#N/A	BLAST: protein of unknown function DUF1746, fungi [Rhodo...
9208	scaffold_1	2012054	2014320	BLAST: protein of unknown function DUF1746, fungi [Rhodo...						1	Not Essential	RHTO_04161	BLAST: protein of unknown function DUF1746, fungi [Rhodo...
9209	scaffold_1	2015079	2016824	HMMPfam:Kinetochore protein CHL4 like:PF05238						1	Not Essential	RHTO_04162	BLAST: CHL4 family chromosome segregation protein [Rhodo...		GO:7059 chromosome segregation GO:34508 centromere complex assembly	HMMPfam:Kinetochore protein CHL4 like:PF05238
9210	scaffold_1	2017020	2018936	K02148: ATPeV1C, ATP6C; V-type H+-transporting ATPase subunit C		VMA5	ATP6V1C1	VMA5	ATP6V	1	Essential	RHTO_04163	BLAST: V-type H+-transporting ATPase subunit C [Kwoniell...	K02148: ATPeV1C, ATP6C; V-type H+-transporting ATPase subunit C	GO:15078 hydrogen ion transmembrane transporter activity GO:15991 ATP hydrolysis coupled proton transport GO:33180 proton-transporting V-type ATPase, V1 domain	HMMPfam:V-ATPase subunit C:PF03223,SUPERFAMILY::SSF118203
9211	scaffold_1	2019044	2022236	KOG2262: Sexual differentiation process protein ISP4	S			OPT1		1	Not Essential	RHTO_04164	BLAST: OPT family small oligopeptide transporter [Microbotry...	KOG2262: Sexual differentiation process protein ISP4	GO:55085 transmembrane transport	HMMPfam:OPT oligopeptide transporter protein:PF03169,TIGRFAM:ISP4_OPT: small oligopeptide transporter, OPT family:TIGR00727,TIGRFAM:OPT_sfam: oligopeptide transporter, OPT superfamily:TIGR00728
9212	scaffold_1	2022494	2024852	KOG1111: N-acetylglucosaminyltransferase complex, subunit PIG-A/SPT14, required for phosphatidylinositol biosynthesis/Sulfolipid synthase						1	Not Essential	RHTO_04165	BLAST: glycosyltransferase family 4 protein [Mixia osmun...	KOG1111: N-acetylglucosaminyltransferase complex, subunit PIG-A/SPT14, required for phosphatidylinositol biosynthesis/Sulfolipid synthase	GO:9058 biosynthetic process	HMMPfam:Glycosyl transferases group 1:PF00534,HMMPfam:Glycosyltransferase Family 4:PF13439,SUPERFAMILY::SSF53756
9213	scaffold_1	2025421	2026759	KOG3346: Phosphatidylethanolamine binding protein	S					1	Not Essential	RHTO_04166	BLAST: phosphatidylethanolamine-binding protein PEBP [Rh...	KOG3346: Phosphatidylethanolamine binding protein		HMMPfam:Phosphatidylethanolamine-binding protein:PF01161,SUPERFAMILY::SSF49777
9214	scaffold_1	2027534	2029466	KOG2710: Rho GTPase-activating protein		SAC7,BAG7		BAG7	ARHGA	1	Not Essential	RHTO_04167	BLAST: related to BAG7-Rho GTPase activating protein [Ustila...	KOG2710: Rho GTPase-activating protein	GO:7165 signal transduction GO:5622 intracellular	HMMPfam:RhoGAP domain:PF00620,ProSiteProfiles:Rho GTPase-activating proteins domain profile.:PS50238,SMART:GTPase-activator protein for Rho-like GTPases:SM00324,SUPERFAMILY::SSF48350
9215	scaffold_1	2029732	2032618	HMMPfam:Amino acid permease:PF13520						1	Not Essential	RHTO_04168	BLAST: AAAP amino acid permease [Gloeophyllum trabeum AT...		GO:3333 amino acid transmembrane transport GO:15171 amino acid transmembrane transporter activity GO:16020 membrane	HMMPfam:Amino acid permease:PF13520
9216	scaffold_1	2033096	2034366	K17989: SDS, SDH, CHA1; L-serine/L-threonine ammonia-lyase		CHA1,YIL167W	SDS,SDSL	SDL1	SDS	1	Not Essential	RHTO_04169	BLAST: serine family amino acid catabolism- protein [Mar...	K17989: SDS, SDH, CHA1; L-serine/L-threonine ammonia-lyase	GO:6520 cellular amino acid metabolic process GO:30170 pyridoxal phosphate binding	HMMPfam:Pyridoxal-phosphate dependent enzyme:PF00291,ProSitePatterns:Serine/threonine dehydratases pyridoxal-phosphate attachment site.:PS00165,SUPERFAMILY::SSF53686
9217	scaffold_1	2034540	2035724	HMMPfam:F-box-like:PF12937,SUPERFAMILY::SSF52047						1	Not Essential	RHTO_04170			GO:5515 protein binding	HMMPfam:F-box-like:PF12937,SUPERFAMILY::SSF52047
9218	scaffold_1	2036866	2038448	SUPERFAMILY::SSF52047						1	Not Essential	#N/A				SUPERFAMILY::SSF52047
9219	scaffold_1	2039418	2042658	HMMPfam:Lipase (class 3):PF01764,SUPERFAMILY::SSF53474						1	Not Essential	RHTO_04172	BLAST: protein of class 3 family [Melanopsichium pennsylvani...		GO:6629 lipid metabolic process	HMMPfam:Lipase (class 3):PF01764,SUPERFAMILY::SSF53474
9220	scaffold_1	2042732	2043876	K01923: purC; phosphoribosylaminoimidazole-succinocarboxamide synthase		ADE1		ADE1		1	Not Essential	RHTO_04173		K01923: purC; phosphoribosylaminoimidazole-succinocarboxamide synthase	GO:4639 phosphoribosylaminoimidazolesuccinocarboxamide synthase activity GO:6164 purine nucleotide biosynthetic process GO:4435 phosphatidylinositol phospholipase C activity GO:6629 lipid metabolic process	HMMPfam:SAICAR synthetase:PF01259,ProSitePatterns:SAICAR synthetase signature 1.:PS01057,ProSitePatterns:SAICAR synthetase signature 2.:PS01058,ProSiteProfiles:Phosphatidylinositol-specific phospholipase Y-box domain profile.:PS50008,SUPERFAMILY::SSF56104,TIGRFAM:purC: phosphoribosylaminoimidazolesuccinocarboxamide synthase:TIGR00081
9221	scaffold_1	2044185	2045369	K13125: NOSIP; nitric oxide synthase-interacting protein			NOSIP		NOSIP	1	Not Essential	RHTO_04174	BLAST: Nitric oxide synthase-interacting [Hypsizygus marmoreus]	K13125: NOSIP; nitric oxide synthase-interacting protein	GO:50999 regulation of nitric-oxide synthase activity	PIRSF::PIRSF023577,SUPERFAMILY::SSF57850
9222	scaffold_1	2045445	2046969	K01620: ltaE; threonine aldolase		GLY1		GLY1		2	Not Essential	RHTO_04175	BLAST: threonine aldolase [Puccinia graminis f. sp. trit...	K01620: ltaE; threonine aldolase	GO:6520 cellular amino acid metabolic process GO:16829 lyase activity	HMMPfam:Beta-eliminating lyase:PF01212,PIRSF::PIRSF017617,SUPERFAMILY::SSF53383
9223	scaffold_1	2047256	2049795	BLAST: Phosphoribosyltransferase C-terminal [Ceraceosorus bo...						1	Not Essential	RHTO_04176	BLAST: Phosphoribosyltransferase C-terminal [Ceraceosorus bo...
9224	scaffold_1	2049968	2053108	KOG0828: Predicted E3 ubiquitin ligase		TUL1				1	Not Essential	RHTO_04177	BLAST: CYFA0S14e03114g1_1 [Cyberlindnera fabianii]	KOG0828: Predicted E3 ubiquitin ligase	GO:5515 protein binding GO:8270 zinc ion binding	HMMPfam:Ring finger domain:PF13639,ProSiteProfiles:Zinc finger RING-type profile.:PS50089,SMART:Ring finger:SM00184,SUPERFAMILY::SSF57850
9225	scaffold_1	2053274	2055374	K14565: NOP58; nucleolar protein 58		NOP58	NOP58	NOP58	NOP58	1	Essential	RHTO_04178	BLAST: nucleolar protein 58 [Microbotryum lychnidis-dioicae ...	K14565: NOP58; nucleolar protein 58		HMMPfam:Putative snoRNA binding domain:PF01798,HMMPfam:NOSIC (NUC001) domain:PF08060,HMMPfam:NOP5NT (NUC127) domain:PF08156,ProSiteProfiles:Nop domain profile.:PS51358,SMART:NOSIC (NUC001) domain:SM00931,SUPERFAMILY::SSF89124
9226	scaffold_1	2055879	2057799	K10599: PRPF19, PRP19; pre-mRNA-processing factor 19		PRP19	PRPF19	PRP19	PRPF19	1	Not Essential	#N/A	BLAST: pre-mRNA-processing factor 19 [Kwoniella pini CBS...	K10599: PRPF19, PRP19; pre-mRNA-processing factor 19	GO:5515 protein binding GO:4842 ubiquitin-protein transferase activity GO:16567 protein ubiquitination	HMMPfam:WD domain, G-beta repeat:PF00400,HMMPfam:U-box domain:PF04564,HMMPfam:Prp19/Pso4-like:PF08606,ProSiteProfiles:Trp-Asp (WD) repeats profile.:PS50082,ProSiteProfiles:Trp-Asp (WD) repeats circular profile.:PS50294,SMART:WD40 repeats:SM00320,SMART:Modified RING finger domain:SM00504,SUPERFAMILY::SSF50978,SUPERFAMILY::SSF57850
9227	scaffold_1	2057980	2061220	KOG1032: Uncharacterized conserved protein, contains GRAM domain				YSP2	GRAMD	1	Not Essential	RHTO_04180	BLAST: GRAM-domain-containing protein [Dichomitus squale...	KOG1032: Uncharacterized conserved protein, contains GRAM domain		HMMPfam:GRAM domain:PF02893,SMART:domain in glucosyltransferases, myotubularins and other putative membrane-associated proteins:SM00568
9228	scaffold_1	2061433	2063574	HMMPfam:PX domain:PF00787,HMMPfam:BAR domain:PF03114,ProSiteProfiles:PX domain profile.:PS50195,SMART:PhoX homologous domain, present in p47phox and p40phox.:SM00312,SUPERFAMILY::SSF103657,SUPERFAMILY::SSF64268		ATG20,SNX41	SNX4	ATG20	SNX4	1	Not Essential	RHTO_04181	BLAST: PX-domain-containing protein [Dacryopinax primogenitus]		GO:35091 phosphatidylinositol binding GO:5515 protein binding GO:5737 cytoplasm	HMMPfam:PX domain:PF00787,HMMPfam:BAR domain:PF03114,ProSiteProfiles:PX domain profile.:PS50195,SMART:PhoX homologous domain, present in p47phox and p40phox.:SM00312,SUPERFAMILY::SSF103657,SUPERFAMILY::SSF64268
9229	scaffold_1	2063792	2065447	K03513: POLM; DNA polymerase mu					POLM	1	Not Essential	#N/A		K03513: POLM; DNA polymerase mu	GO:3677 DNA binding GO:5634 nucleus GO:34061 DNA polymerase activity GO:6281 DNA repair	HMMPfam:Fingers domain of DNA polymerase lambda:PF10391,HMMPfam:Helix-hairpin-helix domain:PF14716,HMMPfam:DNA polymerase beta thumb:PF14791,HMMPfam:DNA polymerase beta palm:PF14792,PIRSF::PIRSF000817,PRINTS:DNA-polymerase family X signature:PR00869,PRINTS:DNA-polymerase family X pol beta-like signature:PR00870,ProSitePatterns:DNA polymerase family X signature.:PS00522,SMART:DNA polymerase X fami…
9230	scaffold_1	2065733	2067114	KOG2867: Phosphotyrosyl phosphatase activator				RRD1	PTPA	1	Not Essential	RHTO_04183	BLAST: Serine/threonine-protein phosphatase 2A activator [Rh...	KOG2867: Phosphotyrosyl phosphatase activator	GO:19211 phosphatase activator activity	HMMPfam:Phosphotyrosyl phosphate activator (PTPA) protein:PF03095,SUPERFAMILY::SSF140984
9231	scaffold_1	2067725	2068182	K11254: H4; histone H4		HHF1,HHF2	HIST1H4A,HIST1H4B,HIST1H4C,HIST1H4D,HIST1H4E,HIST1H4F,HIST1H4H,HIST1H4I,HIST1H4J,HIST1H4K,HIST1H4L,HIST2H4A,HIST2H4B,HIST4H4	HHF2	HIST1H	2	Not Essential	#N/A	BLAST: histone-fold-containing protein [Fibulorhizoctonia sp...	K11254: H4; histone H4	GO:3677 DNA binding GO:786 nucleosome GO:5634 nucleus GO:6334 nucleosome assembly	HMMPfam:Core histone H2A/H2B/H3/H4:PF00125,PRINTS:Histone H4 signature:PR00623,ProSitePatterns:Histone H4 signature.:PS00047,SMART:Histone H4:SM00417,SUPERFAMILY::SSF47113
9232	scaffold_1	2068568	2069276	K11253: H3; histone H3		HHT1,HHT2	HIST1H3A,HIST1H3B,HIST1H3C,HIST1H3D,HIST1H3E,HIST1H3F,HIST1H3G,HIST1H3H,HIST1H3I,HIST1H3J,HIST2H3A,HIST2H3C,HIST2H3D,H3F3A	HHT2	HIST1H	3	Not Essential	#N/A	BLAST: histone [Microbotryum lychnidis-dioicae p1A1 Lamole]	K11253: H3; histone H3	GO:3677 DNA binding GO:786 nucleosome GO:46982 protein heterodimerization activity	HMMPfam:Core histone H2A/H2B/H3/H4:PF00125,PRINTS:Histone H3 signature:PR00622,ProSitePatterns:Histone H3 signature 1.:PS00322,ProSitePatterns:Histone H3 signature 2.:PS00959,SMART:Histone H3:SM00428,SUPERFAMILY::SSF47113
9233	scaffold_1	2069621	2070853		S					1	Not Essential	RHTO_04186
9234	scaffold_1	2071119	2072862	HMMPfam:Cryptococcal mannosyltransferase 1:PF11735						1	Not Essential	RHTO_04187	BLAST: glycosyltransferase family 69 protein [Mixia osmu...			HMMPfam:Cryptococcal mannosyltransferase 1:PF11735
9235	scaffold_1	2073373	2073740	K17808: ZIM17, DNLZ, Tim15; mitochondrial protein import protein ZIM17		ZIM17	DNLZ	ZIM17	DNLZ	1	Essential	RHTO_04188	BLAST: zf-DNL-domain-containing protein, partial [Cutane...	K17808: ZIM17, DNLZ, Tim15; mitochondrial protein import protein ZIM17	GO:8270 zinc ion binding	HMMPfam:DNL zinc finger:PF05180,ProSiteProfiles:Zinc finger DNL-type profile.:PS51501
9236	scaffold_1	2074153	2076198	K14782: AATF, BFR2; protein AATF/BFR2		BFR2	AATF	BFR2		1	Essential	RHTO_04189	BLAST: Bfr2p [Rhizophagus irregularis DAOM 197198w]	K14782: AATF, BFR2; protein AATF/BFR2	GO:5634 nucleus	HMMPfam:Apoptosis-antagonizing transcription factor, C-terminal:PF08164,HMMPfam:Apoptosis antagonizing transcription factor:PF13339
9237	scaffold_1	2076374	2078080	K17605: PPP2R4, PTPA; serine/threonine-protein phosphatase 2A activator		RRD1		RRD1	PTPA	1	Not Essential	RHTO_04190	BLAST: peptidylprolyl isomerase RRD1 [Rhizophagus irregulari...	K17605: PPP2R4, PTPA; serine/threonine-protein phosphatase 2A activator	GO:19211 phosphatase activator activity	HMMPfam:Phosphotyrosyl phosphate activator (PTPA) protein:PF03095,SUPERFAMILY::SSF140984
9238	scaffold_1	2078239	2080203	KOG0679: Actin-related protein - Arp4p/Act3p						1	Not Essential	RHTO_04191	BLAST: actin-related protein [Rhizoctonia solani AG-1 IA]	KOG0679: Actin-related protein - Arp4p/Act3p		HMMPfam:Actin:PF00022,SMART:Actin:SM00268,SUPERFAMILY::SSF53067
9239	scaffold_1	2080475	2080915	BLAST: lanosterol synthase [Microbotryum lychnidis-dioicae p...						1	Essential	RHTO_04192	BLAST: lanosterol synthase [Microbotryum lychnidis-dioicae p...
9240	scaffold_1	2080935	2083844	K01852: LSS, ERG7; lanosterol synthase		ERG7	LSS	ERG7	LSS	1	Essential	#N/A	BLAST: lanosterol synthase [Microbotryum lychnidis-dioicae p...	K01852: LSS, ERG7; lanosterol synthase	GO:16866 intramolecular transferase activity	HMMPfam:Prenyltransferase-like:PF13249,ProSitePatterns:Terpene synthases signature.:PS01074,SUPERFAMILY::SSF48239,TIGRFAM:squalene_cyclas: squalene/oxidosqualene cyclases:TIGR01787
9241	scaffold_1	2084129	2085860	K17497: PMM; phosphomannomutase		SEC53	PMM2,PMM1	SEC53	PMM1	1	Essential	RHTO_04193	BLAST: phosphomannomutase, variant [Microbotryum lychnidis-d...	K17497: PMM; phosphomannomutase	GO:4615 phosphomannomutase activity GO:5737 cytoplasm GO:19307 mannose biosynthetic process GO:3824 catalytic activity	HMMPfam:Eukaryotic phosphomannomutase:PF03332,SUPERFAMILY::SSF56784,TIGRFAM:HAD-SF-IIB: HAD hydrolase, family IIB:TIGR01484
9242	scaffold_1	2086190	2086635	BLAST: Pc13g07060 [Penicillium rubens Wisconsin 54-1255]						1	Not Essential	#N/A	BLAST: Pc13g07060 [Penicillium rubens Wisconsin 54-1255]
9243	scaffold_1	2086661	2088947	KOG2401: Predicted MutS-related protein involved in mismatch repair						1	Not Essential	RHTO_04195	BLAST: SMR domain-containing protein [Schizosaccharomyce...	KOG2401: Predicted MutS-related protein involved in mismatch repair		HMMPfam:Smr domain:PF01713,ProSiteProfiles:Smr domain profile.:PS50828,SMART:Small MutS-related domain:SM00463,SUPERFAMILY::SSF160443
9244	scaffold_1	2089626	2091862	K00297: metF, MTHFR; methylenetetrahydrofolate reductase (NADPH)		MET13	MTHFR	MET13	MTHFR	1	Not Essential	RHTO_04196	BLAST: methylenetetrahydrofolate reductase (NADPH) [Rhod...	K00297: metF, MTHFR; methylenetetrahydrofolate reductase (NADPH)	GO:4489 methylenetetrahydrofolate reductase (NAD(P)H) activity GO:6555 methionine metabolic process GO:55114 oxidation-reduction process	HMMPfam:Methylenetetrahydrofolate reductase:PF02219,SUPERFAMILY::SSF51730,TIGRFAM:fadh2_euk: methylenetetrahydrofolate reductase:TIGR00677
9245	scaffold_1	2092667	2095053	K07425: CYP4A; alkane 1-monooxygenase	S				CYP4X1	1	Not Essential	RHTO_04197	BLAST: cytochrome P450 monooxygenase [Melampsora larici-...	K07425: CYP4A; alkane 1-monooxygenase	GO:5506 iron ion binding GO:16705 oxidoreductase activity, acting on paired donors, with incorporation or reduction of molecular oxygen GO:20037 heme binding GO:55114 oxidation-reduction process	HMMPfam:Cytochrome P450:PF00067,PRINTS:P450 superfamily signature:PR00385,PRINTS:E-class P450 group I signature:PR00463,SUPERFAMILY::SSF48264
9246	scaffold_1	2095411	2098626	K14692: SLC30A5_7, ZNT5_7, MTP, MSC2; solute carrier family 30 (zinc transporter), member 5/7	A	MSC2	SLC30A7,SLC30A5	MSC2	SLC30	1	Not Essential	RHTO_04198	BLAST: CDF-like metal transporter [Microbotryum lychnidis-di...	K14692: SLC30A5_7, ZNT5_7, MTP, MSC2; solute carrier family 30 (zinc transporter), member 5/7	GO:6812 cation transport GO:8324 cation transmembrane transporter activity GO:16021 integral component of membrane GO:55085 transmembrane transport	HMMPfam:Cation efflux family:PF01545,SUPERFAMILY::SSF161111,TIGRFAM:CDF: cation diffusion facilitator family transporter:TIGR01297
9247	scaffold_1	2099747	2101589	K12412: MCM1; pheromone receptor transcription factor						1	Not Essential	RHTO_04199	BLAST: SRF-TF-domain-containing protein [Conidiobolus corona...	K12412: MCM1; pheromone receptor transcription factor	GO:3677 DNA binding GO:46983 protein dimerization activity	HMMPfam:SRF-type transcription factor (DNA-binding and dimerisation domain):PF00319,PRINTS:MADS domain signature:PR00404,ProSitePatterns:MADS-box domain signature.:PS00350,ProSiteProfiles:MADS-box domain profile.:PS50066,SMART::SM00432,SUPERFAMILY::SSF55455
9248	scaffold_1	2101842	2104437	K10632: BRAP; BRCA1-associated protein		ETP1	BRAP	ETP1	BRAP	1	Not Essential	RHTO_04200	BLAST: zf-UBP-domain-containing protein [Punctularia str...	K10632: BRAP; BRCA1-associated protein	GO:8270 zinc ion binding GO:5515 protein binding	HMMPfam:Zn-finger in ubiquitin-hydrolases and other protein:PF02148,HMMPfam:BRCA1-associated protein 2:PF07576,HMMPfam:Ring finger domain:PF13639,ProSiteProfiles:Zinc finger RING-type profile.:PS50089,ProSiteProfiles:Zinc finger UBP-type profile.:PS50271,SMART:Ring finger:SM00184,SMART:Ubiquitin Carboxyl-terminal Hydrolase-like zinc finger:SM00290,SUPERFAMILY::SSF57850
9249	scaffold_1	2104561	2105712	KOG4626: O-linked N-acetylglucosamine transferase OGT						1	Not Essential	RHTO_04202	BLAST: TPR-like protein [Wallemia mellicola CBS 633.66]	KOG4626: O-linked N-acetylglucosamine transferase OGT	GO:5515 protein binding	HMMPfam:TPR repeat:PF13414,ProSiteProfiles:TPR repeat profile.:PS50005,ProSiteProfiles:TPR repeat region circular profile.:PS50293,SMART:Tetratricopeptide repeats:SM00028,SUPERFAMILY::SSF48452
9250	scaffold_1	2105790	2106591	K07390: grxD, GLRX5; monothiol glutaredoxin	S	GRX5	GLRX5	GRX5	GLRX5	1	Essential	RHTO_04201	BLAST: Grx4 family monothiol glutaredoxin [Tsuchiyaea wi...	K07390: grxD, GLRX5; monothiol glutaredoxin	GO:9055 electron carrier activity GO:15035 protein disulfide oxidoreductase activity GO:45454 cell redox homeostasis	HMMPfam:Glutaredoxin:PF00462,ProSiteProfiles:Glutaredoxin domain profile.:PS51354,SUPERFAMILY::SSF52833,TIGRFAM:TIGR00365: monothiol glutaredoxin, Grx4 family:TIGR00365
9251	scaffold_1	2106962	2108755							1	Essential	RHTO_04203
9252	scaffold_1	2111013	2111465							1	Not Essential	#N/A
9253	scaffold_1	2111584	2117077	K10590: TRIP12; E3 ubiquitin-protein ligase TRIP12		UFD4	TRIP12	UFD4	TRIP1	1	Not Essential	RHTO_04204	BLAST: ubiquitin-protein ligase [Coprinopsis cinerea oka...	K10590: TRIP12; E3 ubiquitin-protein ligase TRIP12	GO:4842 ubiquitin-protein transferase activity GO:5488 binding	HMMPfam:HECT-domain (ubiquitin-transferase):PF00632,ProSiteProfiles:HECT domain profile.:PS50237,SMART:Domain Homologous to E6-AP Carboxyl Terminus with:SM00119,SUPERFAMILY::SSF48371,SUPERFAMILY::SSF56204
9254	scaffold_1	2117590	2119437	KOG2504: Monocarboxylate transporter				MCH5		1	Not Essential	RHTO_04205	BLAST: putative transporter MCH4 [Saccharomyces cerevisiae S...	KOG2504: Monocarboxylate transporter	GO:16021 integral component of membrane GO:55085 transmembrane transport	HMMPfam:Major Facilitator Superfamily:PF07690,ProSiteProfiles:Major facilitator superfamily (MFS) profile.:PS50850,SUPERFAMILY::SSF103473
9255	scaffold_1	2120466	2123959	K04409: PAK1; p21-activated kinase 1		STE20	PAK1,PAK2,PAK3	STE20	PAK3	1	Not Essential	RHTO_04206	BLAST: STE/STE20/PAKA protein kinase [Microbotryum lychnidis...	K04409: PAK1; p21-activated kinase 1	GO:4672 protein kinase activity GO:5524 ATP binding GO:6468 protein phosphorylation GO:16772 transferase activity, transferring phosphorus-containing groups	HMMPfam:Protein kinase domain:PF00069,HMMPfam:P21-Rho-binding domain:PF00786,ProSitePatterns:Protein kinases ATP-binding region signature.:PS00107,ProSitePatterns:Serine/Threonine protein kinases active-site signature.:PS00108,ProSiteProfiles:Protein kinase domain profile.:PS50011,ProSiteProfiles:CRIB domain profile.:PS50108,SMART:Serine/Threonine protein kinases, catalytic domain:SM00220,SMART:P…
9256	scaffold_1	2124160	2125041	KOG1773: Stress responsive protein						1	Not Essential	RHTO_04207	BLAST: Plasma membrane proteolipid-like protein [Acremonium ...	KOG1773: Stress responsive protein	GO:16021 integral component of membrane	HMMPfam:Proteolipid membrane potential modulator:PF01679,ProSitePatterns:Uncharacterized protein family UPF0057 signature.:PS01309
9257	scaffold_1	2126028	2126699	HMMPfam:Ribonuclease III domain:PF00636,ProSiteProfiles:Ribonuclease III family domain profile.:PS50142,SMART:Ribonuclease III family:SM00535,SUPERFAMILY::SSF69065						1	Not Essential	#N/A			GO:3723 RNA binding GO:4525 ribonuclease III activity GO:6396 RNA processing	HMMPfam:Ribonuclease III domain:PF00636,ProSiteProfiles:Ribonuclease III family domain profile.:PS50142,SMART:Ribonuclease III family:SM00535,SUPERFAMILY::SSF69065
9258	scaffold_1	2126820	2127805	HMMPfam:Double-stranded RNA binding motif:PF00035,HMMPfam:Ribonuclease-III-like:PF14622,ProSiteProfiles:Double stranded RNA-binding domain (dsRBD) profile.:PS50137,ProSiteProfiles:Ribonuclease III family domain profile.:PS50142,SMART:Double-stranded RNA binding motif:SM00358,SMART:Ribonuclease III family:SM00535,SUPERFAMILY::SSF54768,SUPERFAMILY::SSF69065						1	Not Essential	#N/A			GO:3723 RNA binding GO:4525 ribonuclease III activity GO:6396 RNA processing	HMMPfam:Double-stranded RNA binding motif:PF00035,HMMPfam:Ribonuclease-III-like:PF14622,ProSiteProfiles:Double stranded RNA-binding domain (dsRBD) profile.:PS50137,ProSiteProfiles:Ribonuclease III family domain profile.:PS50142,SMART:Double-stranded RNA binding motif:SM00358,SMART:Ribonuclease III family:SM00535,SUPERFAMILY::SSF54768,SUPERFAMILY::SSF69065
9259	scaffold_1	2128133	2130693	K01405: PRD1; saccharolysin		PRD1	NLN,THOP1	PRD1	THOP1	1	Not Essential	RHTO_04210	BLAST: metallopeptidase MepB [Cutaneotrichosporon oleagi...	K01405: PRD1; saccharolysin	GO:4222 metalloendopeptidase activity GO:6508 proteolysis	HMMPfam:Peptidase family M3:PF01432,SUPERFAMILY::SSF55486
9260	scaffold_1	2131150	2131840	K11827: AP2S1; AP-2 complex subunit sigma-1		APS2	AP2S1	APS2	AP2S1	1	Not Essential	RHTO_04211	BLAST: clathrin adaptor complex, small subunit [Moesziomyces...	K11827: AP2S1; AP-2 complex subunit sigma-1	GO:8565 protein transporter activity GO:15031 protein transport GO:6810 transport	HMMPfam:Clathrin adaptor complex small chain:PF01217,PIRSF::PIRSF015588,SUPERFAMILY::SSF64356
9261	scaffold_1	2133500	2134793	HMMPfam:NmrA-like family:PF05368,SUPERFAMILY::SSF51735			NMRAL1		NMRAL1	1	Not Essential	RHTO_04212	BLAST: NAD(P)-binding protein [Saitoella complicata NRRL...			HMMPfam:NmrA-like family:PF05368,SUPERFAMILY::SSF51735
9262	scaffold_1	2135144	2138242	K01694: TRP; tryptophan synthase		TRP5		TRP5		1	Essential	RHTO_04213	BLAST: tryptophan synthase [Microbotryum lychnidis-dioicae p...	K01694: TRP; tryptophan synthase	GO:4834 tryptophan synthase activity GO:6568 tryptophan metabolic process GO:3824 catalytic activity GO:8152 metabolic process	HMMPfam:Tryptophan synthase alpha chain:PF00290,HMMPfam:Pyridoxal-phosphate dependent enzyme:PF00291,ProSitePatterns:Tryptophan synthase alpha chain signature.:PS00167,ProSitePatterns:Tryptophan synthase beta chain pyridoxal-phosphate attachment site.:PS00168,SUPERFAMILY::SSF51366,SUPERFAMILY::SSF53686,TIGRFAM:trpA: tryptophan synthase, alpha subunit:TIGR00262,TIGRFAM:trpB: tryptophan synthase, b…
9263	scaffold_1	2138324	2139177		S					1	Not Essential	RHTO_04215
9264	scaffold_1	2139429	2140849		S					1	Not Essential	#N/A
9265	scaffold_1	2141894	2143466	K02955: RP-S14e, RPS14; small subunit ribosomal protein S14e	A	RPS14A,RPS14B	RPS14	RPS14A	RPS14	1	Essential	RHTO_04216	BLAST: 40S ribosomal protein S14 [Microbotryum lychnidis-dio...	K02955: RP-S14e, RPS14; small subunit ribosomal protein S14e	GO:3735 structural constituent of ribosome GO:5840 ribosome GO:6412 translation	HMMPfam:Ribosomal protein S11:PF00411,ProSitePatterns:Ribosomal protein S11 signature.:PS00054,SUPERFAMILY::SSF53137
9266	scaffold_1	2143771	2144401	K14821: BUD20; bud site selection protein 20		BUD20	ZNF593	BUD20	ZNF593	1	Essential	RHTO_04217	BLAST: Putative Bud site selection-related protein [Rhizopus...	K14821: BUD20; bud site selection protein 20	GO:46872 metal ion binding GO:3676 nucleic acid binding GO:8270 zinc ion binding	HMMPfam:Zinc-finger double-stranded RNA-binding:PF12171,ProSitePatterns:Zinc finger C2H2 type domain signature.:PS00028,ProSiteProfiles:Zinc finger C2H2 type domain profile.:PS50157,SMART:U1-like zinc finger:SM00451,SUPERFAMILY::SSF57667
9267	scaffold_1	2144994	2146885	K00486: KMO; kynurenine 3-monooxygenase	S	BNA4	KMO	BNA4	KMO	1	Not Essential	RHTO_04218	BLAST: FAD/NAD-binding domain-containing protein [Fomitopsis...	K00486: KMO; kynurenine 3-monooxygenase	GO:8152 metabolic process GO:16491 oxidoreductase activity	HMMPfam:FAD binding domain:PF01494,PRINTS:Aromatic-ring hydroxylase (flavoprotein monooxygenase) signature:PR00420,SUPERFAMILY::SSF51905
9268	scaffold_1	2146982	2149051	SUPERFAMILY::SSF52266	A					4	Not Essential	RHTO_04219	BLAST: TPA: CAS3p [Cryptococcus neoformans var. grubii]			SUPERFAMILY::SSF52266
9269	scaffold_1	2149228	2151284	SUPERFAMILY::SSF52266	A					4	Not Essential	RHTO_04220	BLAST: putative capsule structure designer protein [Rhizocto...			SUPERFAMILY::SSF52266
9270	scaffold_1	2151634	2155672	KOG2398: Predicted proline-serine-threonine phosphatase-interacting protein (PSTPIP)					PSTPI	1	Not Essential	RHTO_04221	BLAST: related to Cell division control protein 15 [Sporisor...	KOG2398: Predicted proline-serine-threonine phosphatase-interacting protein (PSTPIP)	GO:5515 protein binding	HMMPfam:Fes/CIP4, and EFC/F-BAR homology domain:PF00611,HMMPfam:Variant SH3 domain:PF14604,ProSiteProfiles:Src homology 3 (SH3) domain profile.:PS50002,ProSiteProfiles:FCH domain profile.:PS50133,SMART:Fes/CIP4 homology domain:SM00055,SMART:Src homology 3 domains:SM00326,SUPERFAMILY::SSF103657,SUPERFAMILY::SSF50044
9271	scaffold_1	2155958	2156725		S					1	Not Essential	RHTO_04222
9272	scaffold_1	2158067	2161022	K04705: STAM; signal transducing adaptor molecule		HSE1	STAM,STAM2	HSE1	STAM	1	Not Essential	RHTO_04223	BLAST: related to protein HSE1 [Rhynchosporium secalis]	K04705: STAM; signal transducing adaptor molecule	GO:5515 protein binding GO:6886 intracellular protein transport	HMMPfam:SH3 domain:PF00018,HMMPfam:VHS domain:PF00790,PRINTS:SH3 domain signature:PR00452,ProSiteProfiles:Src homology 3 (SH3) domain profile.:PS50002,ProSiteProfiles:VHS domain profile.:PS50179,SMART:Domain present in VPS-27, Hrs and STAM:SM00288,SMART:Src homology 3 domains:SM00326,SUPERFAMILY::SSF48464,SUPERFAMILY::SSF50044,SUPERFAMILY::SSF89009
9273	scaffold_1	2161291	2166616	KOG4711: Predicted membrane protein						1	Not Essential	RHTO_04224	BLAST: fusaric acid resistance-like protein [Rhizoctonia sol...	KOG4711: Predicted membrane protein		HMMPfam:Protein of unknown function (DUF2421):PF10334,HMMPfam:Protein of unknown function (DUF2422):PF10337,HMMPfam:Fusaric acid resistance protein-like:PF13515
9274	scaffold_1	2166702	2170290	K15791: DHKTD1; probable 2-oxoglutarate dehydrogenase E1 component DHKTD1		KGD1	DHTKD1,OGDH,OGDHL	KGD1	DHTKD	2	Not Essential	RHTO_04225	BLAST: 2-oxoglutarate dehydrogenase, E1 component [Mortierel...	K15791: DHKTD1; probable 2-oxoglutarate dehydrogenase E1 component DHKTD1	GO:8152 metabolic process GO:16624 oxidoreductase activity, acting on the aldehyde or oxo group of donors, disulfide as acceptor GO:4591 oxoglutarate dehydrogenase (succinyl-transferring) activity GO:6099 tricarboxylic acid cycle	HMMPfam:Dehydrogenase E1 component:PF00676,HMMPfam:Transketolase, pyrimidine binding domain:PF02779,PIRSF::PIRSF000157,SMART:Transketolase, pyrimidine binding domain:SM00861,SUPERFAMILY::SSF52518,TIGRFAM:2oxo_dh_E1: oxoglutarate dehydrogenase (succinyl-transferring), E1 component:TIGR00239
9275	scaffold_1	2170887	2172443	K20523: SH3YL1; SH3 domain-containing YSC84-like protein 1		LSB3,YSC84	SH3YL1	LSB3	SH3YL	2	Not Essential	RHTO_04226	BLAST: DUF500-domain-containing protein [Moesziomyces an...	K20523: SH3YL1; SH3 domain-containing YSC84-like protein 1		HMMPfam:Family of unknown function (DUF500):PF04366
9276	scaffold_1	2172531	2173610							1	Not Essential	RHTO_04227
9277	scaffold_1	2173901	2176309	KOG0254: Predicted transporter (major facilitator superfamily)	A	SGE1		VBA5		2	Not Essential	RHTO_04228	BLAST: MFS general substrate transporter [Fibulorhizoctonia ...	KOG0254: Predicted transporter (major facilitator superfamily)	GO:16021 integral component of membrane GO:55085 transmembrane transport	HMMPfam:Major Facilitator Superfamily:PF07690,PRINTS:Tetracycline resistance protein TetB signature:PR01036,ProSiteProfiles:Major facilitator superfamily (MFS) profile.:PS50850,SUPERFAMILY::SSF103473
9278	scaffold_1	2176835	2177637	K00794: ribH, RIB4; 6,7-dimethyl-8-ribityllumazine synthase		RIB4		RIB4		1	Not Essential	RHTO_04229	BLAST: dimethylribityllumazine synthase [Trametes versic...	K00794: ribH, RIB4; 6,7-dimethyl-8-ribityllumazine synthase	GO:9231 riboflavin biosynthetic process GO:9349 riboflavin synthase complex	HMMPfam:6,7-dimethyl-8-ribityllumazine synthase:PF00885,SUPERFAMILY::SSF52121
9279	scaffold_1	2177969	2178702	KOG1773: Stress responsive protein		PMP3		PMP3		1	Not Essential	RHTO_04231	BLAST: UPF0057-domain-containing protein [Tilletiaria an...	KOG1773: Stress responsive protein	GO:16021 integral component of membrane	HMMPfam:Proteolipid membrane potential modulator:PF01679,ProSitePatterns:Uncharacterized protein family UPF0057 signature.:PS01309
9280	scaffold_1	2179052	2180263		A					1	Not Essential	#N/A
9281	scaffold_1	2180276	2181730		S					1	Not Essential	RHTO_04233
9282	scaffold_1	2182146	2183559	K10903: HUS1; HUS1 checkpoint protein			HUS1		HUS1	1	Not Essential	RHTO_04234	BLAST: cell cycle checkpoint [Moesziomyces antarcticus]	K10903: HUS1; HUS1 checkpoint protein	GO:77 DNA damage checkpoint GO:6281 DNA repair GO:30896 checkpoint clamp complex GO:5730 nucleolus	HMMPfam:Hus1-like protein:PF04005,PIRSF::PIRSF011312,SUPERFAMILY::SSF55979
9283	scaffold_1	2183866	2186903	K01950: E6.3.5.1, NADSYN1, QNS1, nadE; NAD+ synthase (glutamine-hydrolysing)		QNS1	NADSYN1	QNS1	NADSY	1	Essential	RHTO_04235		K01950: E6.3.5.1, NADSYN1, QNS1, nadE; NAD+ synthase (glutamine-hydrolysing)	GO:6807 nitrogen compound metabolic process GO:16810 hydrolase activity, acting on carbon-nitrogen (but not peptide) bonds GO:3952 NAD+ synthase (glutamine-hydrolyzing) activity GO:5524 ATP binding	HMMPfam:Carbon-nitrogen hydrolase:PF00795,HMMPfam:NAD synthase:PF02540,PIRSF::PIRSF006630,ProSiteProfiles:Carbon-nitrogen hydrolase domain profile.:PS50263,SUPERFAMILY::SSF52402,SUPERFAMILY::SSF56317,TIGRFAM:nadE: NAD+ synthetase:TIGR00552
9284	scaffold_1	2188049	2189443	HMMPfam:Activator of mitotic machinery Cdc14 phosphatase activation C-term:PF08632						1	Not Essential	RHTO_04236	BLAST: Protein zds1 [Rhizoctonia solani]			HMMPfam:Activator of mitotic machinery Cdc14 phosphatase activation C-term:PF08632
9285	scaffold_1	2190561	2191088		S					1	Not Essential	#N/A
9286	scaffold_1	2191363	2192706	K10770: ALKBH8; alkylated DNA repair protein alkB homolog 8		TRM9	ALKBH8	TRM9	ALKBH	1	Not Essential	RHTO_04237	BLAST: alkylated DNA repair protein alkB-like protein [R...	K10770: ALKBH8; alkylated DNA repair protein alkB homolog 8		SUPERFAMILY::SSF53335
9287	scaffold_1	2192873	2195509	KOG1397: Ca2+/H+ antiporter VCX1 and related proteins		VCX1		VCX1		4	Not Essential	RHTO_04238	BLAST: vacuolar calcium ion transporter h(+) exchanger [...	KOG1397: Ca2+/H+ antiporter VCX1 and related proteins	GO:16021 integral component of membrane GO:55085 transmembrane transport	HMMPfam:Sodium/calcium exchanger protein:PF01699
9288	scaffold_1	2196157	2196942	BLAST: cytochrome c heme-binding site [Moesziomyces anta...						2	Not Essential	RHTO_04239	BLAST: cytochrome c heme-binding site [Moesziomyces anta...
9289	scaffold_1	2197080	2198559	KOG1485: Mitochondrial Fe2+ transporter MMT1 and related transporters (cation diffusion facilitator superfamily)		MMT2,MMT1		MMT2		1	Not Essential	RHTO_04240		KOG1485: Mitochondrial Fe2+ transporter MMT1 and related transporters (cation diffusion facilitator superfamily)	GO:6812 cation transport GO:8324 cation transmembrane transporter activity GO:16021 integral component of membrane GO:55085 transmembrane transport	HMMPfam:Cation efflux family:PF01545,SUPERFAMILY::SSF160240,SUPERFAMILY::SSF161111,TIGRFAM:CDF: cation diffusion facilitator family transporter:TIGR01297
9290	scaffold_1	2198886	2201562	K06110: EXOC3, SEC6; exocyst complex component 3		SEC6	EXOC3	SEC6	EXOC3	1	Not Essential	RHTO_04241	BLAST: exocyst complex component Sec6 [Calocera viscosa TUFC...	K06110: EXOC3, SEC6; exocyst complex component 3	GO:145 exocyst GO:6887 exocytosis	HMMPfam:Exocyst complex component Sec6:PF06046
9291	scaffold_1	2202019	2204450	K03446: emrB; MFS transporter, DHA2 family, multidrug resistance protein		SGE1		VBA5		2	Not Essential	RHTO_04242	BLAST: MFS general substrate transporter [Fibulorhizoctonia ...	K03446: emrB; MFS transporter, DHA2 family, multidrug resistance protein	GO:16021 integral component of membrane GO:55085 transmembrane transport	HMMPfam:Major Facilitator Superfamily:PF07690,PRINTS:Tetracycline resistance protein TetB signature:PR01036,ProSiteProfiles:Major facilitator superfamily (MFS) profile.:PS50850,SUPERFAMILY::SSF103473
9292	scaffold_1	2204768	2206248	KOG0798: Uncharacterized conserved protein						1	Not Essential	RHTO_04243	BLAST: sister chromatid cohesion protein DCC1 [Tsuchiyae...	KOG0798: Uncharacterized conserved protein		HMMPfam:Uncharacterized conserved protein (DUF2036):PF09724
9293	scaffold_1	2206531	2207210	K10704: UBE2V; ubiquitin-conjugating enzyme E2 variant		MMS2	UBE2V1	MMS2	UBE2V	1	Not Essential	RHTO_04244	BLAST: ubiquitin-conjugating enzyme spm2 [Microbotryum lychn...	K10704: UBE2V; ubiquitin-conjugating enzyme E2 variant		HMMPfam:Ubiquitin-conjugating enzyme:PF00179,ProSiteProfiles:Ubiquitin-conjugating enzymes family profile.:PS50127,SUPERFAMILY::SSF54495
9294	scaffold_1	2208213	2211495	K20647: ARHGAP32; Rho GTPase-activating protein 32		RGD1		RGD1	ARHGA	1	Not Essential	RHTO_04245	BLAST: related to GTPase-activating protein beta-chimerin [M...	K20647: ARHGAP32; Rho GTPase-activating protein 32	GO:7165 signal transduction GO:5622 intracellular	HMMPfam:Fes/CIP4, and EFC/F-BAR homology domain:PF00611,HMMPfam:RhoGAP domain:PF00620,ProSiteProfiles:FCH domain profile.:PS50133,ProSiteProfiles:Rho GTPase-activating proteins domain profile.:PS50238,SMART:Fes/CIP4 homology domain:SM00055,SMART:GTPase-activator protein for Rho-like GTPases:SM00324,SUPERFAMILY::SSF103657,SUPERFAMILY::SSF48350
9295	scaffold_1	2211766	2213032	KOG1611: Predicted short chain-type dehydrogenase				YKL071W		1	Not Essential	RHTO_04246		KOG1611: Predicted short chain-type dehydrogenase	GO:8152 metabolic process GO:16491 oxidoreductase activity	HMMPfam:short chain dehydrogenase:PF00106,PRINTS:Glucose/ribitol dehydrogenase family signature:PR00081,SUPERFAMILY::SSF51735
9296	scaffold_1	2213301	2214624		S					1	Not Essential	RHTO_04247
9297	scaffold_1	2215057	2216039	HMMPfam:Protein of unknown function (DUF2419):PF10343						2	Not Essential	#N/A	BLAST: DUF2419 family protein [Rhizoctonia solani AG-3 Rhs1AP]			HMMPfam:Protein of unknown function (DUF2419):PF10343
9298	scaffold_10	359	1600	K00861: RFK, FMN1; riboflavin kinase		FMN1	RFK	FMN1	RFK	1	Not Essential	RHTO_01320	BLAST: riboflavin kinase [Punctularia strigosozonata HHB...	K00861: RFK, FMN1; riboflavin kinase	GO:8531 riboflavin kinase activity GO:9231 riboflavin biosynthetic process	HMMPfam:Riboflavin kinase:PF01687,SMART:Riboflavin kinase:SM00904,SUPERFAMILY::SSF82114
9299	scaffold_10	1838	6021	K14794: RRP12; ribosomal RNA-processing protein 12		RRP12	RRP12	RRP12	RRP12	1	Essential	RHTO_01321	BLAST: NUC173-domain-containing protein [Calocera viscosa TU...	K14794: RRP12; ribosomal RNA-processing protein 12	GO:5488 binding	HMMPfam:NUC173 domain:PF08161,SUPERFAMILY::SSF48371
9300	scaffold_10	6530	8158	K01803: TPI, tpiA; triosephosphate isomerase (TIM)		TPI1	TPI1	TPI1	TPI1	1	Essential	RHTO_01329	BLAST: triosephosphate isomerase [Microbotryum lychnidis-dio...	K01803: TPI, tpiA; triosephosphate isomerase (TIM)	GO:4807 triose-phosphate isomerase activity GO:8152 metabolic process	HMMPfam:Triosephosphate isomerase:PF00121,ProSitePatterns:Triosephosphate isomerase active site.:PS00171,ProSiteProfiles:Triosephosphate isomerase (TIM) family profile.:PS51440,SUPERFAMILY::SSF51351,TIGRFAM:tim: triose-phosphate isomerase:TIGR00419
9301	scaffold_10	9624	11846	HMMPfam:NDT80 / PhoG like DNA-binding family:PF05224,ProSiteProfiles:NDT80 DNA-binding domain profile.:PS51517,SUPERFAMILY::SSF49417						1	Not Essential	RHTO_01330	BLAST: p53-like transcription factor [Mortierella elongata A...		GO:3677 DNA binding GO:3700 transcription factor activity, sequence-specific DNA binding GO:6355 regulation of transcription, DNA-templated	HMMPfam:NDT80 / PhoG like DNA-binding family:PF05224,ProSiteProfiles:NDT80 DNA-binding domain profile.:PS51517,SUPERFAMILY::SSF49417
9302	scaffold_10	12086	14306	K18726: FAF2, UBXD8; FAS-associated factor 2		UBX3	FAF2	UBX3		1	Not Essential	RHTO_01331	BLAST: UBX domain protein [Rhizoctonia solani 123E]	K18726: FAF2, UBXD8; FAS-associated factor 2	GO:5515 protein binding	HMMPfam:UBX domain:PF00789,ProSiteProfiles:UBX domain profile.:PS50033,SMART:Domain present in ubiquitin-regulatory proteins:SM00166,SMART::SM00594,SUPERFAMILY::SSF52833,SUPERFAMILY::SSF54236
9303	scaffold_10	14546	16225	HMMPfam:Glycosyl Hydrolase Family 88:PF07470,SUPERFAMILY::SSF48208	S					2	Not Essential	RHTO_01332	BLAST: Six-hairpin glycosidase [Sistotremastrum niveocremeum...		GO:3824 catalytic activity	HMMPfam:Glycosyl Hydrolase Family 88:PF07470,SUPERFAMILY::SSF48208
9304	scaffold_10	16670	18291	K10365: CAPZB; capping protein (actin filament) muscle Z-line, beta		CAP2	CAPZB	CAP2	CAPZB	1	Not Essential	RHTO_01333	BLAST: F-actin capping protein [Serpula lacrymans var. l...	K10365: CAPZB; capping protein (actin filament) muscle Z-line, beta	GO:8290 F-actin capping protein complex GO:51016 barbed-end actin filament capping GO:3779 actin binding GO:5737 cytoplasm	HMMPfam:F-actin capping protein, beta subunit:PF01115,PRINTS:F-actin capping protein beta subunit signature:PR00192,ProSitePatterns:F-actin capping protein beta subunit signature.:PS00231,SUPERFAMILY::SSF90096
9305	scaffold_10	19341	20725	KOG1721: FOG: Zn-finger	S				GLIS2	1	Not Essential	RHTO_01334	BLAST: fog: zn-finger [Malassezia pachydermatis]	KOG1721: FOG: Zn-finger	GO:46872 metal ion binding	HMMPfam:Zinc-finger double domain:PF13465,ProSitePatterns:Zinc finger C2H2 type domain signature.:PS00028,ProSiteProfiles:Zinc finger C2H2 type domain profile.:PS50157,SMART:zinc finger:SM00355,SUPERFAMILY::SSF57667
9306	scaffold_10	21182	22697		S					1	Not Essential	#N/A
9307	scaffold_10	23746	25185							2	Not Essential	#N/A
9308	scaffold_10	25419	26964							1	Not Essential	#N/A
9309	scaffold_10	27276	29421	HMMPfam:Calcineurin-like phosphoesterase:PF00149,SUPERFAMILY::SSF56300						1	Not Essential	RHTO_01336	BLAST: metallophosphoesterase [Mucor ambiguus]		GO:16787 hydrolase activity	HMMPfam:Calcineurin-like phosphoesterase:PF00149,SUPERFAMILY::SSF56300
9310	scaffold_10	29520	30621	KOG1743: Ferric reductase-like proteins	A	GOT1	GOLT1A	GOT1	GOLT1A	1	Not Essential	RHTO_01337	BLAST: Got1-domain-containing protein [Schizopora paradoxa]	KOG1743: Ferric reductase-like proteins	GO:16192 vesicle-mediated transport	HMMPfam:Got1/Sft2-like family:PF04178
9311	scaffold_10	30809	31667	K05759: PFN; profilin		PFY1	PFN4	PFY1	PFN4	1	Not Essential	RHTO_01338	BLAST: profilin [Microbotryum lychnidis-dioicae p1A1 Lamole]	K05759: PFN; profilin	GO:3779 actin binding	HMMPfam:Profilin:PF00235,PRINTS:Profilin signature:PR00392,PRINTS:Plant profilin signature:PR01640,ProSitePatterns:Profilin signature.:PS00414,SMART:Profilin:SM00392,SUPERFAMILY::SSF55770
9312	scaffold_10	32373	33071							1	Not Essential	#N/A
9313	scaffold_10	37394	37567							1	Essential	#N/A
9314	scaffold_10	38031	38831							1	Not Essential	RHTO_01340
9315	scaffold_10	38984	41581	K00623: CHAT; choline O-acetyltransferase	S		CPT1A,CPT1B,CPT1C	CAT2	CRAT	1	Not Essential	RHTO_01341	BLAST: carnitine acetyl transferase [Dacryopinax primogenitus]	K00623: CHAT; choline O-acetyltransferase	GO:16746 transferase activity, transferring acyl groups	HMMPfam:Choline/Carnitine o-acyltransferase:PF00755,SUPERFAMILY::SSF52777
9316	scaffold_10	41701	44858	KOG2641: Predicted seven transmembrane receptor - rhodopsin family	S	YKR051W	TMEM184A,TMEM184B	YKR051W	TMEM1	1	Not Essential	RHTO_01342	BLAST: DUF300-domain-containing protein [Fomitiporia med...	KOG2641: Predicted seven transmembrane receptor - rhodopsin family		HMMPfam:Organic solute transporter Ostalpha:PF03619
9317	scaffold_10	45301	46716	KOG1268: Glucosamine 6-phosphate synthetases, contain amidotransferase and phosphosugar isomerase domains				DUG3		1	Not Essential	RHTO_01343	BLAST: glutamine amidotransferase class-II [Colletotrichum g...	KOG1268: Glucosamine 6-phosphate synthetases, contain amidotransferase and phosphosugar isomerase domains		HMMPfam:Glutamine amidotransferase domain:PF13522,ProSiteProfiles:Glutamine amidotransferase type 2 domain profile.:PS51278,SUPERFAMILY::SSF56235
9318	scaffold_10	46919	47823							1	Not Essential	#N/A
9319	scaffold_10	47917	50163	K16261: YAT; yeast amino acid transporter	A	DIP5		DIP5		4	Not Essential	RHTO_01344	BLAST: AAT family amino acid transporter [Microbotryum lychn...	K16261: YAT; yeast amino acid transporter	GO:6810 transport GO:16020 membrane GO:55085 transmembrane transport GO:3333 amino acid transmembrane transport	HMMPfam:Amino acid permease:PF00324,PIRSF::PIRSF006060,ProSitePatterns:Amino acid permeases signature.:PS00218
9320	scaffold_10	50428	51116							1	Not Essential	#N/A
9321	scaffold_10	51583	53034							2	Not Essential	RHTO_01335
9322	scaffold_10	55166	57720	K16261: YAT; yeast amino acid transporter	A	DIP5		DIP5		4	Not Essential	RHTO_01346		K16261: YAT; yeast amino acid transporter	GO:6810 transport GO:16020 membrane GO:55085 transmembrane transport GO:3333 amino acid transmembrane transport	HMMPfam:Amino acid permease:PF00324,PIRSF::PIRSF006060,ProSitePatterns:Amino acid permeases signature.:PS00218
9323	scaffold_10	58639	63739							1	Not Essential	RHTO_01347
9324	scaffold_10	64037	66119	KOG2466: Uridine permease/thiamine transporter/allantoin transport				DAL4		1	Not Essential	RHTO_01348	BLAST: cytosine-purine permease [Stereum hirsutum FP-916...	KOG2466: Uridine permease/thiamine transporter/allantoin transport	GO:15205 nucleobase transmembrane transporter activity GO:15851 nucleobase transport GO:16020 membrane	HMMPfam:Permease for cytosine/purines, uracil, thiamine, allantoin:PF02133
9325	scaffold_10	67059	67959	K07160: K07160; UPF0271 protein						1	Not Essential	RHTO_01349	BLAST: lactam utilization protein lamb [Neolentinus lepideus...	K07160: K07160; UPF0271 protein	GO:3824 catalytic activity GO:5975 carbohydrate metabolic process	HMMPfam:LamB/YcsF family:PF03746,SUPERFAMILY::SSF88713
9326	scaffold_10	68505	72950	K14541: DUR1; urea carboxylase / allophanate hydrolase		DUR1,2		DUR1,2	PCCA	1	Not Essential	RHTO_01350	BLAST: urea amidolyase [Dacryopinax primogenitus]	K14541: DUR1; urea carboxylase / allophanate hydrolase	GO:3824 catalytic activity GO:8152 metabolic process GO:16874 ligase activity GO:5524 ATP binding	HMMPfam:Carbamoyl-phosphate synthase L chain, N-terminal domain:PF00289,HMMPfam:Biotin-requiring enzyme:PF00364,HMMPfam:Allophanate hydrolase subunit 2:PF02626,HMMPfam:Allophanate hydrolase subunit 1:PF02682,HMMPfam:Biotin carboxylase C-terminal domain:PF02785,HMMPfam:Carbamoyl-phosphate synthase L chain, ATP binding domain:PF02786,ProSitePatterns:Carbamoyl-phosphate synthase subdomain signature …
9327	scaffold_10	73133	74885							1	Not Essential	RHTO_01351
9328	scaffold_10	75504	80689	K20409: WDR59; WD repeat-containing protein 59		MTC5	WDR59	MTC5	WDR59	1	Not Essential	RHTO_01352	BLAST: WD40 repeat-like protein [Saitoella complicata NR...	K20409: WDR59; WD repeat-containing protein 59	GO:5515 protein binding	HMMPfam:WD domain, G-beta repeat:PF00400,ProSitePatterns:Trp-Asp (WD) repeats signature.:PS00678,ProSiteProfiles:Trp-Asp (WD) repeats profile.:PS50082,ProSiteProfiles:Trp-Asp (WD) repeats circular profile.:PS50294,SMART:WD40 repeats:SM00320,SUPERFAMILY::SSF50978
9329	scaffold_10	81243	82808							1	Not Essential	RHTO_01353
9330	scaffold_10	82973	83563		S					1	Not Essential	#N/A
9331	scaffold_10	84124	85910	K15109: SLC25A20_29, CACT, CACL, CRC1; solute carrier family 25 (mitochondrial carnitine/acylcarnitine transporter), member 20/29		CRC1	SLC25A20	CRC1	SLC25A	1	Not Essential	RHTO_01354	BLAST: carnitine acyl carnitine carrier, mitochondrial [...	K15109: SLC25A20_29, CACT, CACL, CRC1; solute carrier family 25 (mitochondrial carnitine/acylcarnitine transporter), member 20/29		HMMPfam:Mitochondrial carrier protein:PF00153,ProSiteProfiles:Solute carrier (Solcar) repeat profile.:PS50920,SUPERFAMILY::SSF103506
9332	scaffold_10	86721	89416							1	Not Essential	#N/A
9333	scaffold_10	90078	91448							1	Not Essential	#N/A
9334	scaffold_10	92031	92569	BLAST: probable GUS1-Glutamyl-tRNA synthetase [Ustilago hordei]						1	Not Essential	#N/A	BLAST: probable GUS1-Glutamyl-tRNA synthetase [Ustilago hordei]
9335	scaffold_10	94555	95203	HMMPfam:Starch binding domain:PF00686,SUPERFAMILY::SSF49452						1	Not Essential	#N/A			GO:2001070 starch binding GO:30246 carbohydrate binding	HMMPfam:Starch binding domain:PF00686,SUPERFAMILY::SSF49452
9336	scaffold_10	97050	97673	KOG0970: DNA polymerase alpha, catalytic subunit						1	Not Essential	#N/A	BLAST: DNA polymerase alpha catalytic subunit, partial [...	KOG0970: DNA polymerase alpha, catalytic subunit	GO:3676 nucleic acid binding	SUPERFAMILY::SSF53098
9337	scaffold_10	99924	100860							1	Not Essential	#N/A
9338	scaffold_10	101038	101526							1	Not Essential	#N/A
9339	scaffold_10	104337	107412	KOG2262: Sexual differentiation process protein ISP4				OPT1		1	Not Essential	RHTO_01356		KOG2262: Sexual differentiation process protein ISP4	GO:55085 transmembrane transport	HMMPfam:OPT oligopeptide transporter protein:PF03169,TIGRFAM:OPT_sfam: oligopeptide transporter, OPT superfamily:TIGR00728
9340	scaffold_10	107840	108806							1	Not Essential	#N/A
9341	scaffold_10	109023	112852	KOG4648: Uncharacterized conserved protein, contains LRR repeats						1	Not Essential	RHTO_01357	BLAST: TPR-like protein [Sistotremastrum niveocremeum HHB9708]	KOG4648: Uncharacterized conserved protein, contains LRR repeats	GO:5515 protein binding	HMMPfam:TPR repeat:PF13414,ProSiteProfiles:TPR repeat region circular profile.:PS50293,SMART:Tetratricopeptide repeats:SM00028,SUPERFAMILY::SSF48452
9342	scaffold_10	113366	114313	K03236: EIF1A; translation initiation factor 1A		TIF11	EIF1AY,EIF1AX	TIF11	EIF1A	1	Essential	RHTO_01358	BLAST: nucleic acid-binding protein [Rhizopogon vinicolor AM...	K03236: EIF1A; translation initiation factor 1A	GO:3723 RNA binding GO:3743 translation initiation factor activity GO:6413 translational initiation	HMMPfam:Translation initiation factor 1A / IF-1:PF01176,ProSitePatterns:Eukaryotic initiation factor 1A signature.:PS01262,ProSiteProfiles:S1 domain IF1 type profile.:PS50832,SMART:eukaryotic translation initiation factor 1A:SM00652,SUPERFAMILY::SSF50249,TIGRFAM:eIF-1A: translation initiation factor eIF-1A:TIGR00523
9343	scaffold_10	114912	116236		A					1	Not Essential	RHTO_01359
9344	scaffold_10	118269	121735	SUPERFAMILY::SSF54928						1	Not Essential	RHTO_01361	BLAST: RNA recognition motif domain containing protein [...			SUPERFAMILY::SSF54928
9345	scaffold_10	122098	123952	KOG1378: Purple acid phosphatase			ACP7		ACP7	1	Not Essential	RHTO_01362	BLAST: Metallo-dependent phosphatase [Dacryopinax primogenitus]	KOG1378: Purple acid phosphatase	GO:16787 hydrolase activity GO:5515 protein binding GO:3993 acid phosphatase activity GO:46872 metal ion binding	HMMPfam:Calcineurin-like phosphoesterase:PF00149,HMMPfam:Iron/zinc purple acid phosphatase-like protein C:PF14008,ProSiteProfiles:Fibronectin type-III domain profile.:PS50853,SUPERFAMILY::SSF49363,SUPERFAMILY::SSF56300
9346	scaffold_10	124413	124580							1	Not Essential	#N/A
9347	scaffold_10	124895	125472	K03123: TFIIA2, GTF2A2, TOA2; transcription initiation factor TFIIA small subunit		TOA2	GTF2A2	TOA2	GTF2A	1	Essential	RHTO_01363	BLAST: transcription initiation factor IIA subunit 2 [Kw...	K03123: TFIIA2, GTF2A2, TOA2; transcription initiation factor TFIIA small subunit	GO:5672 transcription factor TFIIA complex GO:6367 transcription initiation from RNA polymerase II promoter	HMMPfam:Transcription initiation factor IIA, gamma subunit, helical domain:PF02268,HMMPfam:Transcription initiation factor IIA, gamma subunit:PF02751,PIRSF::PIRSF009415,SUPERFAMILY::SSF47396,SUPERFAMILY::SSF50784
9348	scaffold_10	126014	126825	K03946: NDUFA2; NADH dehydrogenase (ubiquinone) 1 alpha subcomplex subunit 2			NDUFA2		NDUFA2	1	Essential	RHTO_01364	BLAST: NADH dehydrogenase, alpha subcomplex, subunit 2 [Rhod...	K03946: NDUFA2; NADH dehydrogenase (ubiquinone) 1 alpha subcomplex subunit 2		HMMPfam:Mitochondrial ribosomal protein L51 / S25 / CI-B8 domain:PF05047,PIRSF::PIRSF005822,SMART:Mitochondrial ribosomal protein L51 / S25 / CI-B8 domain:SM00916,SUPERFAMILY::SSF52833
9349	scaffold_10	127121	128038	K11097: SNRPE, SME; small nuclear ribonucleoprotein E		SME1	SNRPE	SME1	SNRPE	1	Essential	RHTO_01365	BLAST: small nuclear ribonucleoprotein E [Microbotryum lychn...	K11097: SNRPE, SME; small nuclear ribonucleoprotein E		HMMPfam:LSM domain:PF01423,SMART:snRNP Sm proteins:SM00651,SUPERFAMILY::SSF50182
9350	scaffold_10	129189	130203							1	Not Essential	#N/A
9351	scaffold_10	130660	132036	K02974: RP-S24e, RPS24; small subunit ribosomal protein S24e		RPS24A,RPS24B	RPS24	RPS24B	RPS24	1	Essential	RHTO_01367	BLAST: 40S ribosomal protein S24 [Microbotryum lychnidis-dio...	K02974: RP-S24e, RPS24; small subunit ribosomal protein S24e	GO:3735 structural constituent of ribosome GO:5622 intracellular GO:5840 ribosome GO:6412 translation	HMMPfam:Ribosomal protein S24e:PF01282,SUPERFAMILY::SSF54189
9352	scaffold_10	132612	133421							1	Not Essential	RHTO_01368
9353	scaffold_10	133599	135746	K14399: CLP1, HERB; polyribonucleotide 5'-hydroxyl-kinase		CLP1	CLP1	CLP1	CLP1	1	Essential	RHTO_01369	BLAST: hydroxyisourate hydrolase [Puccinia sorghi]	K14399: CLP1, HERB; polyribonucleotide 5'-hydroxyl-kinase		HMMPfam:Pre-mRNA cleavage complex II protein Clp1:PF06807,SUPERFAMILY::SSF52540
9354	scaffold_10	136496	139711	K03781: katE, CAT, catB, srpA; catalase		CTA1,CTT1	CAT	CTA1	CATe	1	Not Essential	RHTO_01370	BLAST: catalase-domain-containing protein [Wallemia mell...	K03781: katE, CAT, catB, srpA; catalase	GO:4096 catalase activity GO:20037 heme binding GO:55114 oxidation-reduction process GO:6979 response to oxidative stress	HMMPfam:Catalase:PF00199,HMMPfam:Catalase-related immune-responsive:PF06628,PIRSF::PIRSF038927,PRINTS:Catalase signature:PR00067,ProSitePatterns:Catalase proximal heme-ligand signature.:PS00437,ProSiteProfiles:catalase family profile.:PS51402,SMART::SM01060,SUPERFAMILY::SSF52317,SUPERFAMILY::SSF56634
9355	scaffold_10	140246	143358	K04773: sppA; protease IV	A					1	Not Essential	RHTO_01371	BLAST: putative protease IV sppA [Melampsora larici-popu...	K04773: sppA; protease IV	GO:6508 proteolysis GO:8233 peptidase activity	HMMPfam:Peptidase family S49:PF01343,SUPERFAMILY::SSF52096
9356	scaffold_10	143512	144351	BLAST: glycerol-3-phosphate O-acyltransferase [Sanghuangporu...						1	Not Essential	RHTO_01372	BLAST: glycerol-3-phosphate O-acyltransferase [Sanghuangporu...
9357	scaffold_10	144518	146452		A					1	Not Essential	RHTO_01373
9358	scaffold_10	146849	147409							1	Not Essential	RHTO_01374
9359	scaffold_10	147829	149137	HMMPfam:Uncharacterised protein family, YAP/Alf4/glomulin:PF08568						1	Not Essential	#N/A				HMMPfam:Uncharacterised protein family, YAP/Alf4/glomulin:PF08568
9360	scaffold_10	149516	150268	HMMPfam:OPT oligopeptide transporter protein:PF03169				OPT2		1	Not Essential	#N/A			GO:55085 transmembrane transport	HMMPfam:OPT oligopeptide transporter protein:PF03169
9361	scaffold_10	151634	153360	HMMPfam:Zinc finger, C2H2 type:PF00096,HMMPfam:C2H2-type zinc finger:PF13894,ProSitePatterns:Zinc finger C2H2 type domain signature.:PS00028,ProSiteProfiles:Zinc finger C2H2 type domain profile.:PS50157,SMART:zinc finger:SM00355,SUPERFAMILY::SSF57667						1	Not Essential	RHTO_01375	BLAST: C2H2-type zinc finger transcription factor [Mucor cir...		GO:46872 metal ion binding	HMMPfam:Zinc finger, C2H2 type:PF00096,HMMPfam:C2H2-type zinc finger:PF13894,ProSitePatterns:Zinc finger C2H2 type domain signature.:PS00028,ProSiteProfiles:Zinc finger C2H2 type domain profile.:PS50157,SMART:zinc finger:SM00355,SUPERFAMILY::SSF57667
9362	scaffold_10	154065	154836	K08513: VAMP4; vesicle-associated membrane protein 4		SNC2,SNC1	VAMP4	SNC2	VAMP4	1	Not Essential	RHTO_01376	BLAST: synaptobrevin like 1 [Microbotryum lychnidis-dioicae ...	K08513: VAMP4; vesicle-associated membrane protein 4	GO:16021 integral component of membrane GO:16192 vesicle-mediated transport	HMMPfam:Synaptobrevin:PF00957,PIRSF::PIRSF005409,PRINTS:Synaptobrevin signature:PR00219,ProSitePatterns:Synaptobrevin signature.:PS00417,ProSiteProfiles:v-SNARE coiled-coil homology domain profile.:PS50892,SUPERFAMILY::SSF58038
9363	scaffold_10	155513	160267	KOG0065: Pleiotropic drug resistance proteins (PDR1-15), ABC superfamily		YOL075C	ABCG8,ABCG5	YOL075C	ABCG8	1	Not Essential	RHTO_01377	BLAST: ABC transporter [Kwoniella bestiolae CBS 10118]	KOG0065: Pleiotropic drug resistance proteins (PDR1-15), ABC superfamily	GO:5524 ATP binding GO:16887 ATPase activity GO:16020 membrane	HMMPfam:ABC transporter:PF00005,HMMPfam:ABC-2 type transporter:PF01061,ProSitePatterns:ABC transporters family signature.:PS00211,ProSiteProfiles:ATP-binding cassette, ABC transporter-type domain profile.:PS50893,SMART:ATPases associated with a variety of cellular activities:SM00382,SUPERFAMILY::SSF52540
9364	scaffold_10	160516	163771	K19791: FET3_5; iron transport multicopper oxidase	S	FET5,FET3		FET3		1	Not Essential	RHTO_01378	BLAST: laccase [Auricularia polytricha]	K19791: FET3_5; iron transport multicopper oxidase	GO:16491 oxidoreductase activity GO:55114 oxidation-reduction process GO:5507 copper ion binding	HMMPfam:Multicopper oxidase:PF00394,HMMPfam:Multicopper oxidase:PF07731,HMMPfam:Multicopper oxidase:PF07732,ProSitePatterns:Multicopper oxidases signature 1.:PS00079,ProSitePatterns:Multicopper oxidases signature 2.:PS00080,SUPERFAMILY::SSF49503
9365	scaffold_10	164007	168056	K08735: MSH2; DNA mismatch repair protein MSH2		MSH2	MSH2	MSH2	MSH2	1	Not Essential	RHTO_01379	BLAST: DNA mismatch repair protein MSH2 [Microbotryum lychni...	K08735: MSH2; DNA mismatch repair protein MSH2	GO:5524 ATP binding GO:6298 mismatch repair GO:30983 mismatched DNA binding GO:32301 MutSalpha complex	HMMPfam:MutS domain V:PF00488,HMMPfam:MutS domain I:PF01624,HMMPfam:MutS domain II:PF05188,HMMPfam:MutS family domain IV:PF05190,HMMPfam:MutS domain III:PF05192,PIRSF::PIRSF005813,ProSitePatterns:DNA mismatch repair proteins mutS family signature.:PS00486,SMART:DNA-binding domain of DNA mismatch repair MUTS family:SM00533,SMART:ATPase domain of DNA mismatch repair MUTS family:SM00534,SUPERFAMILY:…
9366	scaffold_10	168302	169013		A					1	Not Essential	RHTO_01381
9367	scaffold_10	169197	171213	HMMPfam:PAPA-1-like conserved region:PF04795						1	Not Essential	RHTO_01382	BLAST: PAPA-1-like conserved region domain protein [Rhod...		GO:31011 Ino80 complex	HMMPfam:PAPA-1-like conserved region:PF04795
9368	scaffold_10	171507	175243	BLAST: glycosyltransferase 2 [Moniliophthora roreri MCA ...						1	Not Essential	RHTO_01383	BLAST: glycosyltransferase 2 [Moniliophthora roreri MCA ...
9369	scaffold_10	175417	177383	BLAST: transmembrane protein, putative [Rhizoctonia solani A...						1	Not Essential	RHTO_01384	BLAST: transmembrane protein, putative [Rhizoctonia solani A...
9370	scaffold_10	177946	178405	KOG3435: Mitochondrial/chloroplast ribosomal protein L54/L37		MRPL37				1	Essential	RHTO_01385	BLAST: mitochondrial ribosomal protein subunit L37 [Zymosept...	KOG3435: Mitochondrial/chloroplast ribosomal protein L54/L37		HMMPfam:Mitochondrial ribosomal protein L37:PF08561
9371	scaffold_10	179508	182769	HMMPfam:Protein of unknown function (DUF2841):PF11001				YDR124W		1	Not Essential	RHTO_01386	BLAST: Ydr124wp-like protein [Taphrina deformans PYCC 5710]			HMMPfam:Protein of unknown function (DUF2841):PF11001
9372	scaffold_10	183792	186232	K02220: CLB1_2; G2/mitotic-specific cyclin 1/2		CLB4,CLB2,CLB3	CCNB2	CLB2	CCNB2	2	Not Essential	RHTO_01387	BLAST: G2/mitotic-specific cyclin 1/2 [Cryptococcus gattii V...	K02220: CLB1_2; G2/mitotic-specific cyclin 1/2	GO:5634 nucleus	HMMPfam:Cyclin, N-terminal domain:PF00134,HMMPfam:Cyclin, C-terminal domain:PF02984,ProSitePatterns:Cyclins signature.:PS00292,SMART:domain present in cyclins, TFIIB and Retinoblastoma:SM00385,SUPERFAMILY::SSF47954
9373	scaffold_10	186567	188548	K08794: CAMK1; calcium/calmodulin-dependent protein kinase I		CMK2,CMK1	CAMK1,CAMK1D,CAMK2A,CAMK2B,CAMK2D,CAMK2G,PNCK	CMK2	CAMK1	2	Not Essential	#N/A	BLAST: calcium calmodulin-dependent protein kinase [Rhod...	K08794: CAMK1; calcium/calmodulin-dependent protein kinase I	GO:4672 protein kinase activity GO:5524 ATP binding GO:6468 protein phosphorylation GO:16772 transferase activity, transferring phosphorus-containing groups	HMMPfam:Protein kinase domain:PF00069,ProSitePatterns:Serine/Threonine protein kinases active-site signature.:PS00108,ProSiteProfiles:Protein kinase domain profile.:PS50011,SMART:Serine/Threonine protein kinases, catalytic domain:SM00220,SUPERFAMILY::SSF56112
9374	scaffold_10	188789	191273	KOG4569: Predicted lipase	A					1	Not Essential	RHTO_01389	BLAST: Phospholipase A1-IIgamma [Choanephora cucurbitarum]	KOG4569: Predicted lipase	GO:6629 lipid metabolic process	HMMPfam:Lipase (class 3):PF01764,SUPERFAMILY::SSF53474
9375	scaffold_10	191628	193033	HMMPfam:S1/P1 Nuclease:PF02265,SUPERFAMILY::SSF48537	S					1	Not Essential	RHTO_01390	BLAST: phospholipase C/P1 nuclease [Calocera viscosa TUFC12733]		GO:3676 nucleic acid binding GO:4519 endonuclease activity GO:6308 DNA catabolic process GO:16788 hydrolase activity, acting on ester bonds	HMMPfam:S1/P1 Nuclease:PF02265,SUPERFAMILY::SSF48537
9376	scaffold_10	193375	193873	BLAST: expressed protein [Cryptococcus neoformans var. neofo...						1	Not Essential	RHTO_01391	BLAST: expressed protein [Cryptococcus neoformans var. neofo...
9377	scaffold_10	194159	197453	K12659: ARG56; N-acetyl-gamma-glutamyl-phosphate reductase / acetylglutamate kinase		ARG5,6	NAGS	ARG5,6	NAGS	1	Not Essential	RHTO_01392	BLAST: protein ARG5,6 [Microbotryum lychnidis-dioicae p1A1 L...	K12659: ARG56; N-acetyl-gamma-glutamyl-phosphate reductase / acetylglutamate kinase	GO:16620 oxidoreductase activity, acting on the aldehyde or oxo group of donors, NAD or NADP as acceptor GO:51287 NAD binding GO:55114 oxidation-reduction process GO:3942 N-acetyl-gamma-glutamyl-phosphate reductase activity	HMMPfam:Amino acid kinase family:PF00696,HMMPfam:Semialdehyde dehydrogenase, NAD binding domain:PF01118,HMMPfam:Protein of unknown function (DUF619):PF04768,PIRSF::PIRSF036440,ProSitePatterns:N-acetyl-gamma-glutamyl-phosphate reductase active site.:PS01224,SMART:Semialdehyde dehydrogenase, NAD binding domain:SM00859,SUPERFAMILY::SSF51735,SUPERFAMILY::SSF53633,SUPERFAMILY::SSF55347,TIGRFAM:argB: a…
9378	scaffold_10	198113	201234	K16569: TUBGCP2, GCP2; gamma-tubulin complex component 2		SPC97	TUBGCP2		TUBGC	1	Essential	RHTO_01393	BLAST: gamma-tubulin complex component 2 [Cryptococcus gatti...	K16569: TUBGCP2, GCP2; gamma-tubulin complex component 2	GO:226 microtubule cytoskeleton organization GO:922 spindle pole GO:5815 microtubule organizing center	HMMPfam:Spc97 / Spc98 family:PF04130
9379	scaffold_10	203072	203287		S					1	Not Essential	#N/A
9380	scaffold_10	203775	207320							1	Not Essential	#N/A
9381	scaffold_10	207547	209466	K11761: NPL6, RSC7; chromatin structure-remodeling complex protein RSC7		NPL6		NPL6		1	Not Essential	RHTO_01395	BLAST: protein-nucleus import-related protein [Trichospo...	K11761: NPL6, RSC7; chromatin structure-remodeling complex protein RSC7		HMMPfam:Chromatin remodelling complex Rsc7/Swp82 subunit:PF08624
9382	scaffold_10	209891	213073							1	Not Essential	RHTO_01396
9383	scaffold_10	213676	214574	HMMPfam:Thioesterase superfamily:PF03061,SUPERFAMILY::SSF54637						1	Not Essential	RHTO_01397	BLAST: related to thioesterase [Fusarium fujikuroi IMI 58289]			HMMPfam:Thioesterase superfamily:PF03061,SUPERFAMILY::SSF54637
9384	scaffold_10	214946	217442	K14833: NOC2; nucleolar complex protein 2		NOC2	NOC2L	NOC2	NOC2L	1	Essential	RHTO_01398	BLAST: Noc2-domain-containing protein [Wallemia mellicol...	K14833: NOC2; nucleolar complex protein 2		HMMPfam:Noc2p family:PF03715
9385	scaffold_10	217643	219086	BLAST: putative pre-mrna-splicing factor 38b [Diaporthe ampe...						1	Not Essential	RHTO_01399	BLAST: putative pre-mrna-splicing factor 38b [Diaporthe ampe...
9386	scaffold_10	219335	219910	KOG3488: Dolichol phosphate-mannose regulatory protein (DPM2)	A		DPM2			1	Not Essential	#N/A	BLAST: dolichol phosphate-mannose biosynthesis regulatory [N...	KOG3488: Dolichol phosphate-mannose regulatory protein (DPM2)	GO:9059 macromolecule biosynthetic process GO:30176 integral component of endoplasmic reticulum membrane	HMMPfam:Dolichol phosphate-mannose biosynthesis regulatory protein (DPM2):PF07297
9387	scaffold_10	220275	221904	K02835: prfA, MTRF1, MRF1; peptide chain release factor 1		MRF1	MTRF1L	MRF1	MTRF1	1	Essential	RHTO_01401	BLAST: release factor [Trametes versicolor FP-101664 SS1]	K02835: prfA, MTRF1, MRF1; peptide chain release factor 1	GO:3747 translation release factor activity GO:6415 translational termination GO:5737 cytoplasm GO:16149 translation release factor activity, codon specific	HMMPfam:RF-1 domain:PF00472,HMMPfam:PCRF domain:PF03462,ProSitePatterns:Prokaryotic-type class I peptide chain release factors signature.:PS00745,SMART::SM00937,SUPERFAMILY::SSF75620
9388	scaffold_10	222142	223175	K01527: EGD1, BTF3; nascent polypeptide-associated complex subunit beta		EGD1	BTF3,BTF3L4		BTF3	1	Not Essential	RHTO_01402	BLAST: nascent polypeptide-associated complex subunit beta [...	K01527: EGD1, BTF3; nascent polypeptide-associated complex subunit beta		HMMPfam:NAC domain:PF01849,ProSiteProfiles:NAC A/B domain profile.:PS51151
9389	scaffold_10	223629	224377	KOG3457: Sec61 protein translocation complex, beta subunit	A	SBH2,SBH1				1	Essential	RHTO_01403	BLAST: pre protein translocase sec sec61-beta subunit [Stemp...	KOG3457: Sec61 protein translocation complex, beta subunit	GO:5784 Sec61 translocon complex GO:6886 intracellular protein transport	HMMPfam:Sec61beta family:PF03911,PIRSF::PIRSF006398
9390	scaffold_10	224870	227887	KOG1550: Extracellular protein SEL-1 and related proteins				SKT5		1	Not Essential	RHTO_01404	BLAST: activator of Chs3p (chitin synthase III); Skt5p [...	KOG1550: Extracellular protein SEL-1 and related proteins		HMMPfam:Sel1 repeat:PF08238,SMART:Sel1-like repeats.:SM00671,SUPERFAMILY::SSF81901
9391	scaffold_10	228517	230203	K08272: CAB39, MO25; calcium binding protein 39		HYM1	CAB39,CAB39L	HYM1	CAB39	1	Essential	RHTO_01405	BLAST: calcium-binding protein 39 [Microbotryum lychnidis-di...	K08272: CAB39, MO25; calcium binding protein 39	GO:5488 binding	HMMPfam:Mo25-like:PF08569,SUPERFAMILY::SSF48371
9392	scaffold_10	230632	231986	HMMPfam:Thaumatin family:PF00314,PIRSF::PIRSF002703,PRINTS:Pathogenesis-related protein signature:PR00347,ProSiteProfiles:Thaumatin family profile.:PS51367,SMART:Thaumatin family:SM00205,SUPERFAMILY::SSF49870	S					2	Not Essential	#N/A	BLAST: Osmotin, thaumatin-like protein [Fistulina hepatica A...			HMMPfam:Thaumatin family:PF00314,PIRSF::PIRSF002703,PRINTS:Pathogenesis-related protein signature:PR00347,ProSiteProfiles:Thaumatin family profile.:PS51367,SMART:Thaumatin family:SM00205,SUPERFAMILY::SSF49870
9393	scaffold_10	232781	233762	BLAST: MIND kinetochore complex component Nnf1 [Trichophyton...						1	Not Essential	RHTO_01407	BLAST: MIND kinetochore complex component Nnf1 [Trichophyton...
9394	scaffold_10	233944	234631	HMMPfam:Protein of unknown function (DUF3317):PF11779						1	Not Essential	#N/A				HMMPfam:Protein of unknown function (DUF3317):PF11779
9395	scaffold_10	235522	235827		S					1	Not Essential	#N/A
9396	scaffold_10	236228	240194	HMMPfam:Domain of unknown function (DUF2411):PF10304,SUPERFAMILY::SSF48371	S					2	Unclear (ambiguous TDNA mapping)	RHTO_01410	BLAST: ARM repeat-containing protein [Fistulina hepatica ATC...		GO:5488 binding	HMMPfam:Domain of unknown function (DUF2411):PF10304,SUPERFAMILY::SSF48371
9397	scaffold_10	240232	241544	SMART:N-terminal domain of CBF1 interacting co-repressor CIR:SM01083						2	Not Essential	#N/A	BLAST: Peptidyl-prolyl cis-trans isomerase [Grifola frondosa]			SMART:N-terminal domain of CBF1 interacting co-repressor CIR:SM01083
9398	scaffold_10	241956	242588							1	Not Essential	RHTO_01412
9399	scaffold_10	243665	244261							1	Not Essential	#N/A
9400	scaffold_10	245028	245336		A					1	Not Essential	#N/A
9401	scaffold_10	245440	249406	KOG4653: Uncharacterized conserved protein	S					2	Unclear (ambiguous TDNA mapping)	#N/A	BLAST: ARM repeat-containing protein [Neolentinus lepideus H...	KOG4653: Uncharacterized conserved protein	GO:5488 binding	HMMPfam:Domain of unknown function (DUF2411):PF10304,HMMPfam:Protein of unknown function (DUF2435):PF10363,SUPERFAMILY::SSF48371
9402	scaffold_10	249444	250770	SMART:N-terminal domain of CBF1 interacting co-repressor CIR:SM01083						2	Not Essential	RHTO_01411	BLAST: Peptidyl-prolyl cis-trans isomerase [Grifola frondosa]			SMART:N-terminal domain of CBF1 interacting co-repressor CIR:SM01083
9403	scaffold_10	251182	253017							1	Not Essential	#N/A
9404	scaffold_10	253170	254250	K12590: RRP46, EXOSC5; exosome complex component RRP46		RRP46	EXOSC5	RRP46	EXOSC5	1	Essential	RHTO_01413	BLAST: ribosomal protein S5 domain 2-like protein [Mortierel...	K12590: RRP46, EXOSC5; exosome complex component RRP46		HMMPfam:3' exoribonuclease family, domain 1:PF01138,SUPERFAMILY::SSF54211,SUPERFAMILY::SSF55666
9405	scaffold_10	254364	255172	K12160: SUMO, SMT3; small ubiquitin-related modifier		SMT3	SUMO2,SUMO1	SMT3	SUMO3	1	Not Essential	RHTO_01414	BLAST: ubiquitin-like protein [Saitoella complicata NRRL...	K12160: SUMO, SMT3; small ubiquitin-related modifier	GO:5515 protein binding	HMMPfam:Ubiquitin-2 like Rad60 SUMO-like:PF11976,ProSiteProfiles:Ubiquitin domain profile.:PS50053,SUPERFAMILY::SSF54236
9406	scaffold_10	255756	256586	HMMPfam:Protein of unknown function (DUF2034):PF10356						1	Not Essential	RHTO_01415	BLAST: Protein of unknown function [Komagataella phaffii...			HMMPfam:Protein of unknown function (DUF2034):PF10356
9407	scaffold_10	256702	258919	K18723: GLE1; nucleoporin GLE1		GLE1		GLE1	GLE1	1	Essential	RHTO_01416	BLAST: poly(A)+ mRNA-nucleus export-related protein [Rho...	K18723: GLE1; nucleoporin GLE1	GO:5643 nuclear pore GO:16973 poly(A)+ mRNA export from nucleus	HMMPfam:GLE1-like protein:PF07817
9408	scaffold_10	259080	260427	HMMPfam:NADH(P)-binding:PF13460,SUPERFAMILY::SSF51735						1	Not Essential	RHTO_01417	BLAST: NAD(P)-binding protein [Punctularia strigosozonat...			HMMPfam:NADH(P)-binding:PF13460,SUPERFAMILY::SSF51735
9409	scaffold_10	260898	261462	K08504: BET1; blocked early in transport 1					BET1L	1	Not Essential	RHTO_01418	BLAST: BET1 [Xanthophyllomyces dendrorhous]	K08504: BET1; blocked early in transport 1	GO:5515 protein binding	ProSiteProfiles:t-SNARE coiled-coil homology domain profile.:PS50192,SUPERFAMILY::SSF58038
9410	scaffold_10	261583	262732		S					1	Not Essential	#N/A
9411	scaffold_10	262893	265321	K16732: PRC1; protein regulator of cytokinesis 1			PRC1			1	Not Essential	RHTO_01420	BLAST: Protein kinase [Kalmanozyma brasiliensis GHG001]	K16732: PRC1; protein regulator of cytokinesis 1	GO:226 microtubule cytoskeleton organization GO:910 cytokinesis GO:8017 microtubule binding	HMMPfam:Microtubule associated protein (MAP65/ASE1 family):PF03999
9412	scaffold_10	266610	267641	K07765: MBTPS2; S2P endopeptidase	A		MBTPS2			1	Not Essential	#N/A	BLAST: membrane-bound transcription factor site-2 protease [...	K07765: MBTPS2; S2P endopeptidase
9413	scaffold_10	268181	268879							1	Essential	#N/A
9414	scaffold_10	270342	271774	K11346: ING4; inhibitor of growth protein 4				PHO23	ING1	1	Not Essential	RHTO_01422	BLAST: inhibitor of growth protein 4 [Lichtheimia corymbifer...	K11346: ING4; inhibitor of growth protein 4	GO:5515 protein binding GO:8270 zinc ion binding	HMMPfam:PHD-finger:PF00628,HMMPfam:Inhibitor of growth proteins N-terminal histone-binding:PF12998,ProSitePatterns:Zinc finger PHD-type signature.:PS01359,ProSiteProfiles:Zinc finger PHD-type profile.:PS50016,SMART:PHD zinc finger:SM00249,SUPERFAMILY::SSF57903
9415	scaffold_10	272188	272699	K19054: FXN; frataxin		YFH1	FXN	YFH1	FXN	1	Essential	RHTO_01423	BLAST: Frataxin [Gonapodya prolifera JEL478]	K19054: FXN; frataxin	GO:8199 ferric iron binding GO:16226 iron-sulfur cluster assembly GO:4322 ferroxidase activity GO:5739 mitochondrion	HMMPfam:Frataxin-like domain:PF01491,PRINTS:Frataxin signature:PR00904,ProSitePatterns:Frataxin family signature.:PS01344,ProSiteProfiles:Frataxin family profile.:PS50810,SUPERFAMILY::SSF55387,TIGRFAM:FeS_CyaY: iron donor protein CyaY:TIGR03421,TIGRFAM:mito_frataxin: frataxin:TIGR03422
9416	scaffold_10	272884	273999	KOG1812: Predicted E3 ubiquitin ligase						1	Not Essential	RHTO_01424	BLAST: IBR finger protein, putative [Rhizoctonia solani AG-3...	KOG1812: Predicted E3 ubiquitin ligase	GO:8270 zinc ion binding	HMMPfam:IBR domain:PF01485,ProSitePatterns:Zinc finger RING-type signature.:PS00518,SUPERFAMILY::SSF57850
9417	scaffold_10	274076	276723	K12878: THOC1; THO complex subunit 1			THOC1		THOC1	1	Not Essential	RHTO_01425	BLAST: THO complex subunit 1 [Leucoagaricus sp. SymC.cos]	K12878: THOC1; THO complex subunit 1		HMMPfam:THO complex subunit 1 transcription elongation factor:PF11957
9418	scaffold_10	277002	277499							1	Not Essential	#N/A
9419	scaffold_10	277584	281665	SUPERFAMILY::SSF54928						1	Not Essential	RHTO_01426	BLAST: RNA recognition motif domain containing protein [...			SUPERFAMILY::SSF54928
9420	scaffold_10	282030	286830	K10896: FANCM; fanconi anemia group M protein		MPH1	FANCM	MPH1	FANCM	1	Not Essential	RHTO_01427		K10896: FANCM; fanconi anemia group M protein	GO:3676 nucleic acid binding GO:5524 ATP binding	HMMPfam:DEAD/DEAH box helicase:PF00270,HMMPfam:Helicase conserved C-terminal domain:PF00271,ProSiteProfiles:Superfamilies 1 and 2 helicase ATP-binding type-1 domain profile.:PS51192,ProSiteProfiles:Superfamilies 1 and 2 helicase C-terminal domain profile.:PS51194,SMART:DEAD-like helicases superfamily:SM00487,SMART:helicase superfamily c-terminal domain:SM00490,SUPERFAMILY::SSF52540
9421	scaffold_10	287075	287902	KOG3856: Uncharacterized conserved protein		EAF6	MEAF6			1	Not Essential	RHTO_01428	BLAST: Histone acetyltransferase subunit NuA4 [Microbotryum ...	KOG3856: Uncharacterized conserved protein		HMMPfam:Histone acetyltransferase subunit NuA4:PF09340
9422	scaffold_10	288015	290756	K09419: HSFF; heat shock transcription factor, other eukaryote	S	HSF1	HSF2	HSF1	HSF4	1	Essential	RHTO_01429	BLAST: transcription factor [Rhizoctonia solani 123E]	K09419: HSFF; heat shock transcription factor, other eukaryote	GO:3700 transcription factor activity, sequence-specific DNA binding GO:5634 nucleus GO:6355 regulation of transcription, DNA-templated GO:43565 sequence-specific DNA binding	HMMPfam:HSF-type DNA-binding:PF00447,PRINTS:Heat shock factor (HSF) domain signature:PR00056,SMART:heat shock factor:SM00415,SUPERFAMILY::SSF46785
9423	scaffold_10	292025	293259	KOG0590: Checkpoint kinase and related serine/threonine protein kinases	S		PASK	PSK2	PASK	2	Not Essential	RHTO_01430	BLAST: related to serine/threonine-protein kinase [Sporisori...	KOG0590: Checkpoint kinase and related serine/threonine protein kinases	GO:4672 protein kinase activity GO:5524 ATP binding GO:6468 protein phosphorylation GO:16772 transferase activity, transferring phosphorus-containing groups	HMMPfam:Protein kinase domain:PF00069,ProSitePatterns:Protein kinases ATP-binding region signature.:PS00107,ProSitePatterns:Serine/Threonine protein kinases active-site signature.:PS00108,ProSiteProfiles:Protein kinase domain profile.:PS50011,SMART:Serine/Threonine protein kinases, catalytic domain:SM00220,SUPERFAMILY::SSF56112
9424	scaffold_10	294531	295734		A					1	Not Essential	RHTO_01431
9425	scaffold_10	295775	298601	K00654: SPT; serine palmitoyltransferase		LCB2	SPTLC2,SPTLC3	LCB2	SPTLC2	1	Not Essential	RHTO_01432	BLAST: serine palmitoyltransferase [Kwoniella heveanensis CB...	K00654: SPT; serine palmitoyltransferase	GO:9058 biosynthetic process GO:30170 pyridoxal phosphate binding GO:8152 metabolic process GO:16740 transferase activity	HMMPfam:Aminotransferase class I and II:PF00155,ProSitePatterns:Aminotransferases class-II pyridoxal-phosphate attachment site.:PS00599,SUPERFAMILY::SSF53383
9426	scaffold_10	298923	300090	HMMPfam:Protein of unknown function (DUF1115):PF06544,PIRSF::PIRSF038021,SUPERFAMILY::SSF54495	S		RWDD2B		RWDD2B	1	Not Essential	RHTO_01433	BLAST: Uncharacterised conserved protein UCP038021, RWD [Pen...			HMMPfam:Protein of unknown function (DUF1115):PF06544,PIRSF::PIRSF038021,SUPERFAMILY::SSF54495
9427	scaffold_10	300871	301562	BLAST: expressed protein [Cryptococcus neoformans var. neofo...						1	Not Essential	#N/A	BLAST: expressed protein [Cryptococcus neoformans var. neofo...
9428	scaffold_10	301806	307768	K01530: E3.6.3.1; phospholipid-translocating ATPase		DRS2,DNF2,DNF1	ATP11A,ATP11B,ATP11C,ATP8A1,ATP8A2,ATP8B1,ATP8B2,ATP8B4,ATP8B3	DNF1	ATP8B	3	Not Essential	RHTO_01435	BLAST: phospholipid-translocating P-type ATPase [Sistotremas...	K01530: E3.6.3.1; phospholipid-translocating ATPase	GO:166 nucleotide binding GO:46872 metal ion binding GO:16021 integral component of membrane GO:287 magnesium ion binding	HMMPfam:E1-E2 ATPase:PF00122,HMMPfam:haloacid dehalogenase-like hydrolase:PF12710,PRINTS:P-type cation-transporting ATPase superfamily signature:PR00119,ProSitePatterns:E1-E2 ATPases phosphorylation site.:PS00154,SUPERFAMILY::SSF56784,SUPERFAMILY::SSF81653,SUPERFAMILY::SSF81660,SUPERFAMILY::SSF81665,TIGRFAM:ATPase_P-type: HAD ATPase, P-type, family IC:TIGR01494,TIGRFAM:ATPase-Plipid: phospholipid…
9429	scaffold_10	308503	311284	BLAST: heat shock 70 kDa protein 12A [Rhizoctonia solani AG-...						1	Not Essential	RHTO_01436	BLAST: heat shock 70 kDa protein 12A [Rhizoctonia solani AG-...
9430	scaffold_10	311379	314968	K10742: DNA2; DNA replication ATP-dependent helicase Dna2		DNA2	DNA2	DNA2	DNA2	1	Not Essential	#N/A	BLAST: DNA replication ATP-dependent helicase Dna2 [Rhod...	K10742: DNA2; DNA replication ATP-dependent helicase Dna2		HMMPfam:DNA replication factor Dna2:PF08696,HMMPfam:AAA domain:PF13086,HMMPfam:AAA domain:PF13087,SUPERFAMILY::SSF52540
9431	scaffold_10	315591	316093	BLAST: DNA replication ATP-dependent helicase Dna2 [Rhod...						1	Not Essential	RHTO_01437	BLAST: DNA replication ATP-dependent helicase Dna2 [Rhod...
9432	scaffold_10	316506	317869	K05533: ANP1; mannan polymerase II complex ANP1 subunit	A	ANP1		ANP1		1	Not Essential	RHTO_01438	BLAST: glycosyltransferase family 62 protein [Mixia osmu...	K05533: ANP1; mannan polymerase II complex ANP1 subunit		HMMPfam:Anp1:PF03452,SUPERFAMILY::SSF53448
9433	scaffold_10	318251	319455							1	Not Essential	RHTO_01439
9434	scaffold_10	320131	322252	KOG1383: Glutamate decarboxylase/sphingosine phosphate lyase		GAD1		GAD1	SGPL1	3	Not Essential	#N/A	BLAST: glutamate decarboxylase [Fomitiporia mediterranea...	KOG1383: Glutamate decarboxylase/sphingosine phosphate lyase	GO:16831 carboxy-lyase activity GO:19752 carboxylic acid metabolic process GO:30170 pyridoxal phosphate binding GO:4351 glutamate decarboxylase activity	HMMPfam:Pyridoxal-dependent decarboxylase conserved domain:PF00282,ProSitePatterns:DDC / GAD / HDC / TyrDC pyridoxal-phosphate attachment site.:PS00392,SUPERFAMILY::SSF53383,TIGRFAM:Glu-decarb-GAD: glutamate decarboxylase:TIGR01788
9435	scaffold_10	323098	325825	K01580: E4.1.1.15, gadB, gadA, GAD; glutamate decarboxylase		GAD1		GAD1	SGPL1	3	Not Essential	RHTO_01440	BLAST: glutamate decarboxylase [Fomitiporia mediterranea...	K01580: E4.1.1.15, gadB, gadA, GAD; glutamate decarboxylase	GO:16831 carboxy-lyase activity GO:19752 carboxylic acid metabolic process GO:30170 pyridoxal phosphate binding GO:4351 glutamate decarboxylase activity	HMMPfam:Pyridoxal-dependent decarboxylase conserved domain:PF00282,ProSitePatterns:DDC / GAD / HDC / TyrDC pyridoxal-phosphate attachment site.:PS00392,SUPERFAMILY::SSF53383,TIGRFAM:Glu-decarb-GAD: glutamate decarboxylase:TIGR01788
9436	scaffold_10	325989	327863		A					1	Not Essential	RHTO_01441
9437	scaffold_10	327960	333301	K11267: PDS5; sister chromatid cohesion protein PDS5		PDS5	PDS5A,PDS5B	PDS5	PDS5B	1	Essential	RHTO_01442	BLAST: cohesin-associated protein Pds5 [Stereum hirsutum...	K11267: PDS5; sister chromatid cohesion protein PDS5	GO:5488 binding	SUPERFAMILY::SSF48371
9438	scaffold_10	333722	337577	K20792: NAA15_16; N-alpha-acetyltransferase 15/16, NatA auxiliary subunit		NAT1	NAA15,NAA16	NAT1	NAA15	1	Not Essential	RHTO_01443	BLAST: N-terminal acetyltransferase A, auxiliary subunit [Rh...	K20792: NAA15_16; N-alpha-acetyltransferase 15/16, NatA auxiliary subunit	GO:5515 protein binding	HMMPfam:Tetratricopeptide repeat:PF07719,HMMPfam:NMDA receptor-regulated protein 1:PF12569,PIRSF::PIRSF000422,ProSiteProfiles:TPR repeat region circular profile.:PS50293,SMART:Tetratricopeptide repeats:SM00028,SUPERFAMILY::SSF48452
9439	scaffold_10	337866	340861	K18757: LARP1; la-related protein 1					LARP1	1	Not Essential	RHTO_01444	BLAST: glycoside hydrolase family 15 protein [Rhizoctonia so...	K18757: LARP1; la-related protein 1		HMMPfam:La domain:PF05383,ProSiteProfiles:La-type HTH domain profile.:PS50961,SMART:Domain in the RNA-binding Lupus La protein; unknown function:SM00715,SUPERFAMILY::SSF46785
9440	scaffold_10	341677	343060							1	Not Essential	RHTO_01445
9441	scaffold_10	343845	345302							1	Not Essential	RHTO_01446
9442	scaffold_10	346068	346985	HMMPfam:Ankyrin repeats (3 copies):PF12796,ProSiteProfiles:Ankyrin repeat profile.:PS50088,ProSiteProfiles:Ankyrin repeat region circular profile.:PS50297,SUPERFAMILY::SSF48403						1	Not Essential	RHTO_01447	BLAST: ankyrin repeat protein [Rhizoctonia solani AG-3 Rhs1AP]		GO:5515 protein binding	HMMPfam:Ankyrin repeats (3 copies):PF12796,ProSiteProfiles:Ankyrin repeat profile.:PS50088,ProSiteProfiles:Ankyrin repeat region circular profile.:PS50297,SUPERFAMILY::SSF48403
9443	scaffold_10	347170	348411	HMMPfam:F-box domain:PF00646,ProSiteProfiles:F-box domain profile.:PS50181,SUPERFAMILY::SSF81383						1	Not Essential	#N/A			GO:5515 protein binding	HMMPfam:F-box domain:PF00646,ProSiteProfiles:F-box domain profile.:PS50181,SUPERFAMILY::SSF81383
9444	scaffold_10	348660	356355	K02324: POLE1; DNA polymerase epsilon subunit 1		POL2	POLE	POL2	POLE	1	Essential	RHTO_01448	BLAST: DNA polymerase epsilon catalytic subunit A [Microbotr...	K02324: POLE1; DNA polymerase epsilon subunit 1	GO:166 nucleotide binding GO:3677 DNA binding GO:8408 3'-5' exonuclease activity GO:3887 DNA-directed DNA polymerase activity	HMMPfam:DNA polymerase family B:PF00136,HMMPfam:DNA polymerase family B, exonuclease domain:PF03104,HMMPfam:Domain of unknown function (DUF1744):PF08490,SMART:DNA polymerase type-B family:SM00486,SUPERFAMILY::SSF53098,SUPERFAMILY::SSF56672
9445	scaffold_10	356751	359055	BLAST: expressed protein [Cryptococcus neoformans var. neofo...	S					1	Not Essential	RHTO_01449	BLAST: expressed protein [Cryptococcus neoformans var. neofo...
9446	scaffold_10	359854	363039	K00784: rnz; ribonuclease Z		TRZ1	ELAC2	TRZ1	ELAC2	1	Essential	RHTO_01450	BLAST: Metallo-hydrolase/oxidoreductase [Peniophora sp. CONT]	K00784: rnz; ribonuclease Z	GO:8033 tRNA processing	HMMPfam:Beta-lactamase superfamily domain:PF12706,HMMPfam:tRNase Z endonuclease:PF13691,SUPERFAMILY::SSF56281
9447	scaffold_10	363349	364713	HMMPfam:Frag1/DRAM/Sfk1 family:PF10277	A					1	Not Essential	RHTO_01451	BLAST: Protein sfk1 [Wallemia ichthyophaga EXF-994]			HMMPfam:Frag1/DRAM/Sfk1 family:PF10277
9448	scaffold_10	364983	366147							1	Not Essential	RHTO_01452
9449	scaffold_10	366708	367893							2	Not Essential	#N/A
9450	scaffold_10	368387	368641							1	Not Essential	#N/A
9451	scaffold_10	369201	370313							1	Not Essential	RHTO_01454
9452	scaffold_10	371981	373255	BLAST: secreted protein [Melampsora larici-populina 98AG31]	S					1	Not Essential	RHTO_01455	BLAST: secreted protein [Melampsora larici-populina 98AG31]
9453	scaffold_10	373772	374332							1	Not Essential	#N/A
9454	scaffold_10	374386	377567							1	Not Essential	RHTO_01456
9455	scaffold_10	377970	379646	KOG2793: Putative N2,N2-dimethylguanosine tRNA methyltransferase	S					1	Not Essential	RHTO_01457	BLAST: Protein-lysine N-methyltransferase EFM2 [Hypsizygus m...	KOG2793: Putative N2,N2-dimethylguanosine tRNA methyltransferase		HMMPfam:Putative methyltransferase:PF10294,SUPERFAMILY::SSF53335
9456	scaffold_10	380129	381362	KOG3179: Predicted glutamine synthetase		YLR126C		YLR126C		1	Not Essential	RHTO_01458	BLAST: class I glutamine amidotransferase-like protein [Rhod...	KOG3179: Predicted glutamine synthetase		HMMPfam:Glutamine amidotransferase class-I:PF00117,ProSiteProfiles:Glutamine amidotransferase type 1 domain profile.:PS51273,SUPERFAMILY::SSF52317
9457	scaffold_10	381522	383960	K01638: aceB, glcB; malate synthase		DAL7,MLS1		MLS1		1	Not Essential	RHTO_01459	BLAST: malate synthase, glyoxysomal [Microbotryum lychnidis-...	K01638: aceB, glcB; malate synthase	GO:4474 malate synthase activity GO:6097 glyoxylate cycle GO:3824 catalytic activity	HMMPfam:Malate synthase:PF01274,PIRSF::PIRSF001363,ProSitePatterns:Malate synthase signature.:PS00510,SUPERFAMILY::SSF51645,TIGRFAM:malate_syn_A: malate synthase A:TIGR01344
9458	scaffold_10	384249	386320	K12393: AP1M; AP-1 complex subunit mu		APM1	AP1M1,AP1M2	APM1	AP1M1	1	Essential	RHTO_01460	BLAST: AP-1 complex subunit mu-1 [Microbotryum lychnidis-dio...	K12393: AP1M; AP-1 complex subunit mu	GO:5515 protein binding GO:6886 intracellular protein transport GO:16192 vesicle-mediated transport GO:30131 clathrin adaptor complex	HMMPfam:Adaptor complexes medium subunit family:PF00928,HMMPfam:Clathrin adaptor complex small chain:PF01217,PIRSF::PIRSF005992,PRINTS:Clathrin coat assembly protein signature:PR00314,ProSitePatterns:Clathrin adaptor complexes medium chain signature 1.:PS00990,ProSitePatterns:Clathrin adaptor complexes medium chain signature 2.:PS00991,ProSiteProfiles:Mu homology domain (MHD) profile.:PS51072,SUP…
9459	scaffold_10	386691	388371		S					1	Not Essential	RHTO_01461
9460	scaffold_10	388491	389761	SUPERFAMILY::SSF52833	S					1	Not Essential	RHTO_01462	BLAST: Thioredoxin-related transmembrane protein 2-B [Choane...			SUPERFAMILY::SSF52833
9461	scaffold_10	389832	392680	K08734: MLH1; DNA mismatch repair protein MLH1		MLH1	MLH1	MLH1	MLH1	1	Not Essential	RHTO_01463	BLAST: DNA mismatch repair protein MutL [Schizopora paradoxa]	K08734: MLH1; DNA mismatch repair protein MLH1	GO:5524 ATP binding GO:6298 mismatch repair GO:30983 mismatched DNA binding	HMMPfam:DNA mismatch repair protein, C-terminal domain:PF01119,HMMPfam:Histidine kinase-, DNA gyrase B-, and HSP90-like ATPase:PF13589,ProSitePatterns:DNA mismatch repair proteins mutL / hexB / PMS1 signature.:PS00058,SUPERFAMILY::SSF54211,SUPERFAMILY::SSF55874,TIGRFAM:mutl: DNA mismatch repair protein MutL:TIGR00585
9462	scaffold_10	393718	395326	HMMPfam:Frag1/DRAM/Sfk1 family:PF10277	A	SFK1				1	Not Essential	RHTO_01464	BLAST: DNA DAMAGE-REGULATED AUTOPHAGY MODULATOR PROTEIN 1 [C...			HMMPfam:Frag1/DRAM/Sfk1 family:PF10277
9463	scaffold_10	395816	397150	KOG2741: Dimeric dihydrodiol dehydrogenase			DHDH		DHDH	2	Not Essential	RHTO_01465	BLAST: NADP:D-xylose dehydrogenase [Saitoella complicata...	KOG2741: Dimeric dihydrodiol dehydrogenase	GO:16491 oxidoreductase activity	HMMPfam:Oxidoreductase family, NAD-binding Rossmann fold:PF01408,SUPERFAMILY::SSF51735,SUPERFAMILY::SSF55347
9464	scaffold_10	397231	398090	KOG1611: Predicted short chain-type dehydrogenase		YKL071W		YKL071W		7	Not Essential	RHTO_01466	BLAST: protein of glucose/ribitol dehydrogenase family [...	KOG1611: Predicted short chain-type dehydrogenase	GO:8152 metabolic process GO:16491 oxidoreductase activity	HMMPfam:short chain dehydrogenase:PF00106,PRINTS:Glucose/ribitol dehydrogenase family signature:PR00081,SUPERFAMILY::SSF51735
9465	scaffold_10	399144	399987							1	Not Essential	#N/A
9466	scaffold_10	400435	400998		S					1	Not Essential	#N/A
9467	scaffold_10	401360	402298	K08515: VAMP7; vesicle-associated membrane protein 7			VAMP7,VAMP8	SEC22	VAMP7	1	Not Essential	RHTO_01468	BLAST: vesicle-associated membrane protein 7 [Microbotryum l...	K08515: VAMP7; vesicle-associated membrane protein 7	GO:16021 integral component of membrane GO:16192 vesicle-mediated transport GO:6810 transport	HMMPfam:Synaptobrevin:PF00957,HMMPfam:Regulated-SNARE-like domain:PF13774,PRINTS:Synaptobrevin signature:PR00219,ProSiteProfiles:Longin domain profile.:PS50859,ProSiteProfiles:v-SNARE coiled-coil homology domain profile.:PS50892,SUPERFAMILY::SSF58038,SUPERFAMILY::SSF64356
9468	scaffold_10	402585	405523	K14679: TRL1; tRNA ligase		TRL1		TRL1		1	Essential	RHTO_01469	BLAST: RNA ligase [Laccaria bicolor S238N-H82]	K14679: TRL1; tRNA ligase	GO:3972 RNA ligase (ATP) activity GO:5524 ATP binding GO:6388 tRNA splicing, via endonucleolytic cleavage and ligation	HMMPfam:Fungal tRNA ligase phosphodiesterase domain:PF08302,HMMPfam:tRNA ligase kinase domain:PF08303,HMMPfam:RNA ligase:PF09511,SUPERFAMILY::SSF52540
9469	scaffold_10	405793	407272	KOG1206: Peroxisomal multifunctional beta-oxidation protein and related enzymes				FOX2	HSD17	1	Not Essential	RHTO_01470	BLAST: peroxisomal dehydratase [Obba rivulosa]	KOG1206: Peroxisomal multifunctional beta-oxidation protein and related enzymes		HMMPfam:MaoC like domain:PF01575,HMMPfam:N-terminal half of MaoC dehydratase:PF13452,SUPERFAMILY::SSF54637
[truncated: 7,389 more rows]

## Sheet: Mitochondrial Genome Annotation
##gff-version 3
scaffold_1_mito	mitfi	tRNA	1	61	0.0004245	+	.	Name=trnH(cac)
scaffold_1_mito	mitfi	tRNA	955	1026	6.213e-06	+	.	Name=trnM(atg)
scaffold_1_mito	mitfi	rRNA	1894	2751	0.1573	-	.	Name=rrnS
scaffold_1_mito	mitfi	rRNA	3288	4122	0.5544	+	.	Name=rrnS
scaffold_1_mito	mitfi	rRNA	4146	4933	0.3635	-	.	Name=rrnS
scaffold_1_mito	mitfi	rRNA	5487	6231	0.1342	+	.	Name=rrnS
scaffold_1_mito	mitfi	rRNA	7512	8290	0.8881	-	.	Name=rrnS
[truncated: 94 more rows]

## Sheet: ncRNA Annotation
##gff-version 3
[truncated: 179 more rows]

## Sheet: TCDB
RTO4_ID	Hit_xid	Hit_tcid	Hit_desc	Match_length	e-value	%_identity	Query_Length	Hit_Length	Query_Coverage	Hit_Coverage	Query_n_TMS	Hit_n_TMS	TM_Overlap_Score	Family_Abrv	Predicted_Substrate	row_number
[truncated: 2,493 more rows]
