# Supplementary material for: Multi-Omics Driven Metabolic Network Reconstruction and Analysis of Lignocellulosic Carbon Utilization in Rhodosporidium toruloides
Source: Front Bioeng Biotechnol. 2021 Jan 8;8:612832. doi: 10.3389/fbioe.2020.612832 (PMC7873862; doi:10.3389/fbioe.2020.612832)
Supplement: Supplementary File 2 — Genome-scale metabolic network model of R. toruloides IFO0880 in JSON, SBML, and MAT format and the Memote HTML report. [file Table_2.XLSX]

## Sheet: Metadata
Data	Description
Transcriptomics	FPKM
Proteomics	Spectral count
Metabolomics	Intensity
Lipidomics	Intensity
RB-TDNA Seq	Fitness score
Biolog	A590-A750
FAME	Percent dry cell weight
Omics	Media	Culture	Temperature	Starting pH	Shaking	StartOD	Hours
G_SD_exp	SD, 1% Glucose	30 mL in 250 mL baffled flask	30 C	7.4	200 RPM	0.1	24
G_SD_stat	SD, 1% Glucose	30 mL in 250 mL baffled flask	30 C	7.4	200 RPM	0.1	48
GX_SD_exp	SD, 1% Glucose, 1% D-Xylose	30 mL in 250 mL baffled flask	30 C	7.4	200 RPM	0.1	24
GX_SD_trans	SD, 1% Glucose, 1% D-Xylose	30 mL in 250 mL baffled flask	30 C	7.4	200 RPM	0.1	66
GX_SD_stat	SD, 1% Glucose, 1% D-Xylose	30 mL in 250 mL baffled flask	30 C	7.4	200 RPM	0.1	90
X_SD_exp	SD, 1% D-Xylose	30 mL in 250 mL baffled flask	30 C	7.4	200 RPM	0.1	66
X_SD_stat	SD, 1% D-Xylose	30 mL in 250 mL baffled flask	30 C	7.4	200 RPM	0.1	90
A_SD_exp	SD, 1% L-Arabinose	30 mL in 250 mL baffled flask	30 C	7.4	200 RPM	0.1	40
A_SD_stat	SD, 1% L-Arabinose	30 mL in 250 mL baffled flask	30 C	7.4	200 RPM	0.1	66
C_SD_exp	SD, 1% p-Coumaric acid	30 mL in 250 mL baffled flask	30 C	7.4	200 RPM	0.1	40
C_SD_stat	SD, 1% p-Coumaric acid	30 mL in 250 mL baffled flask	30 C	7.4	200 RPM	0.1	90
G_MM_exp	M9 salts, Trace Elements, 2% Glucose	50 mL in 250 mL baffled flask	30 C	7	200 RPM	0.025	20
C_MM_exp	M9 salts, Trace Elements, 10 mM p-Coumaric acid	50 mL in 250 mL baffled flask	30 C	7	200 RPM	0.025	28
RB-TDNA Seq	Data Source	Media	Culture	Temperature	Starting pH	Shaking	StartOD	EndOD	Hours
M9_Glucose	This Study	M9 salts, Trace Elements, 1% Glucose	10 mL in glass test tubes	30 C	7	200 RPM	0.1	5.4	72
YNB Glucose	Coradetti et al 2018	YNB no Amino Acids 6.7 g/L, 2% Glucose	100 mL in 250 mL baffled flask	30 C	7	200 RPM	0.1	5	12
YNB Glucose plus Arginine	Coradetti et al 2018	YNB no Amino Acids 6.7 g/L, 2% Glucose, 75 mM Arginine	100 mL in 250 mL baffled flask	30 C	7	200 RPM	0.1	5	12
YNB Glucose plus Methionine	Coradetti et al 2018	YNB no Amino Acids 6.7 g/L, 2% Glucose, 75 mM Methionine	100 mL in 250 mL baffled flask	30 C	7	200 RPM	0.1	5	12
YNB Glucose plus Dropout Complete	Coradetti et al 2018	YNB no Amino Acids 6.7 g/L, 2% Glucose, 0.2% Drop Out Complete Mix	100 mL in 250 mL baffled flask	30 C	7	200 RPM	0.1	5	12
Fitness During Lipid Mobilization	Coradetti et al 2018	YNB no Amino Acids or Ammonium Sulfate, 25 mM KH2PO4, 25 mM Na2HPO4, 170 mM NH4Cl	100 mL in 250 mL baffled flask	30 C	7	200 RPM	0.1	10	88
YNB Oleic Acid	Coradetti et al 2018	YNB no Amino Acids 6.7 g/L, 1% Oleic Acid	100 mL in 250 mL baffled flask	30 C	7	200 RPM	0.1	3	72
YNB Cellobiose	This Study	YNB no Amino Acids 6.7 g/L, 2% Cellobiose	50 mL in 250 mL baffled flask	30 C	7	200 RPM	0.1	0.8	108
YNB_CSM_KPO4 Glucose	This Study	YNB no Amino Acids 6.7 g/L, Complete Supplement Mix 0.8 g/L, 76 mM KH2PO4, 24 mM Na2HPO4, 100 uM FeSO4, 1% Glucose	50 mL in 250 mL baffled flask	30 C	6	200 RPM	0.1	11	20
YNB_CSM_KPO4 Xylose	This Study	YNB no Amino Acids 6.7 g/L, Complete Supplement Mix 0.8 g/L, 76 mM KH2PO4, 24 mM Na2HPO4, 100 uM FeSO4, 1% Xylose	50 mL in 250 mL baffled flask	30 C	6	200 RPM	0.1	6	50
YNB_CSM_KPO4 Arabinose	This Study	YNB no Amino Acids 6.7 g/L, Complete Supplement Mix 0.8 g/L, 76 mM KH2PO4, 24 mM Na2HPO4, 100 uM FeSO4, 1% Arabinose	50 mL in 250 mL baffled flask	30 C	6	200 RPM	0.1	9.5	40
YNB_CSM_KPO4 Acetate	This Study	YNB no Amino Acids 6.7 g/L, Complete Supplement Mix 0.8 g/L, 76 mM KH2PO4, 24 mM Na2HPO4, 100 uM FeSO4, 0.2% Acetate	50 mL in 250 mL baffled flask	30 C	6	200 RPM	0.1	2	20
YNB_CSM_KPO4 p-Coumarate	This Study	YNB no Amino Acids 6.7 g/L, Complete Supplement Mix 0.8 g/L, 76 mM KH2PO4, 24 mM Na2HPO4, 100 uM FeSO4, 0.5% p-Coumarate	50 mL in 250 mL baffled flask	30 C	6	200 RPM	0.1	5	50
YNB_CSM_KPO4 Ferulate	This Study	YNB no Amino Acids 6.7 g/L, Complete Supplement Mix 0.8 g/L, 76 mM KH2PO4, 24 mM Na2HPO4, 100 uM FeSO4, 0.5% Transferulic Acid	50 mL in 250 mL baffled flask	30 C	6	200 RPM	0.1	5	50
YNB_PO4_Benzoate	This Study	YNB no Amino Acids 6.7 g/L, 100mM PO4, 0.25% Benzoate	10 mL in glass test tubes	30 C	7	200 RPM	0.1	1.9	72
YNB_PO4_Mannose	This Study	YNB no Amino Acids 6.7 g/L, 100mM PO4, 1% Mannose	10 mL in glass test tubes	30 C	6	200 RPM	0.1	6	24
YNB_PO4_L-lyxose	This Study	YNB no Amino Acids 6.7 g/L, 100mM PO4, 1% L-lyxose	10 mL in glass test tubes	30 C	5	200 RPM	0.1	4.2826	96
YNB_PO4_D-arabitol	This Study	YNB no Amino Acids 6.7 g/L, 100mM PO4, 1% D-arabitol	10 mL in glass test tubes	30 C	5	200 RPM	0.1	7.3209	48
YNB_PO4_L-arabitol	This Study	YNB no Amino Acids 6.7 g/L, 100mM PO4, 1% L-arabitol	10 mL in glass test tubes	30 C	5	200 RPM	0.1	5.4947	48
YNB_PO4_xylitol	This Study	YNB no Amino Acids 6.7 g/L, 100mM PO4, 1% xylitol	10 mL in glass test tubes	30 C	5	200 RPM	0.1	4.3677	48
YNB_PO4_D-ribulose	This Study	YNB no Amino Acids 6.7 g/L, 100mM PO4, 0.25% D-ribulose	10 mL in glass test tubes	30 C	5	200 RPM	0.1	0.9085	96
YNB_PO4_D-xylulose	This Study	YNB no Amino Acids 6.7 g/L, 100mM PO4, 0.25% D-xylulose	10 mL in glass test tubes	30 C	5	200 RPM	0.1	1.2144	96
YNB_PO4_CSM_Galactose	This Study	YNB no Amino Acids 6.7 g/L, 100mM PO4, 0.79 g/L CSM, 1% galactose	10 mL in glass test tubes	30 C	7	200 RPM	0.1	6.8	120
YNB_PO4_CSM_Lactate	This Study	YNB no Amino Acids 6.7 g/L, 100mM PO4, 0.79 g/L CSM, 0.5% D,L-lactate	10 mL in glass test tubes	30 C	7	200 RPM	0.1	1.1	72
YNB_PO4_CSM_Valine	This Study	YNB no Amino Acids 6.7 g/L, 100mM PO4, 0.79 g/L CSM, 0.5% Valine	10 mL in glass test tubes	30 C	6	200 RPM	0.1	3.5	72
YNB_PO4_CSM_Leucine	This Study	YNB no Amino Acids 6.7 g/L, 100mM PO4, 0.79 g/L CSM, 0.5% Leucine	10 mL in glass test tubes	30 C	6	200 RPM	0.1	4	72
YNB_PO4_CSM_Phenylalanine	This Study	YNB no Amino Acids 6.7 g/L, 100mM PO4, 0.79 g/L CSM, 0.5% Phenylalanine	10 mL in glass test tubes	30 C	7	200 RPM	0.1	4.2	120
FAME	Media
M9	M9 salts, Trace Elements, 0.1% Glucose
YNB CN120	YNB no Amino Acids or Ammonium Sulfate, 5 g/L Ammonium Sulfate, 0.3% Glucose
YPD	YPD
SD	YNB no Amino Acids 6.7 g/L, Complete Supplement Mix 0.8 g/L, 0.1% Glucose

## Sheet: Transcriptomics
RTO4_ID	G_SD_exp	G_SD_stat	GX_SD_exp	GX_SD_trans	GX_SD_stat	X_SD_exp	X_SD_stat	A_SD_exp	A_SD_stat	C_SD_exp	C_SD_stat	G_MM_exp	C_MM_exp
8369	5.26984	5.67073	5.12318	5.51191	5.49837	5.07963	5.80266	5.15958	5.86807	4.74374	5.01906	5.8739	5.35135
8370	3.72061	4.19668	3.71377	3.99367	3.70332	3.28655	2.89318	3.07223	3.15907	3.19493	4.10057	2.73508	2.82005
8371	4.83648	4.9068	4.72454	5.51294	5.41478	5.30852	5.19363	5.12226	5.05573	5.28183	4.90351	5.27401	4.45782
8372	7.5227	6.94273	7.63791	5.97126	5.82998	7.05879	6.46796	7.00966	6.86565	9.7135	11.1034	6.9668	8.6149
8373	5.25326	4.92274	5.2071	5.1432	4.92629	5.04296	5.09117	4.97573	4.80349	4.74112	3.35583	5.04702	4.58091
8374	5.1246	5.38118	5.09103	5.48311	5.39386	5.36783	5.26868	5.31324	5.35611	5.30656	5.35044	5.27326	4.98788
8375	4.36743	4.25664	4.18675	4.61516	4.4507	4.75453	4.61429	4.72388	4.68132	4.95176	5.18862	5.00605	4.47626
8376	2.47274	3.68374	2.34639	1.68301	1.98731	2.20146	3.02034	2.37545	3.23629	3.16187	3.78507	5.9251	4.39263
8377	0	0	0.0672337	0	0	0	0.0264824	0	0	0	0	0.0715527	0.054145
8378	0	0.0271272	0	0	0	0	0.0481717	0.0205617	0.0631098	0.0960886	0.270251	0.0208634	0.042733
8379	1.89609	1.1935	1.98224	1.21311	1.02739	1.46391	0.885955	1.49392	1.25761	0.845092	0.620732	1.29296	1.77082
8380	5.54075	3.47078	5.48293	4.80172	4.34484	5.79927	4.25486	6.09152	4.52186	5.00043	3.33214	6.06002	5.87595
8381	5.47324	4.56757	5.4652	5.35757	5.11796	5.70797	4.90365	5.68634	5.04473	5.36672	5.5012	5.66757	5.63599
8382	5.88532	5.5284	5.85912	5.95752	5.82851	5.79391	5.67782	5.65632	5.65089	6.00264	6.71012	5.77451	4.70013
8383	4.8166	2.80334	4.86793	4.70457	4.45478	5.06555	3.80242	5.11593	3.33679	3.87545	2.34589	4.75109	4.43229
8384	4.63113	5.73282	4.68157	5.98707	7.34184	5.52417	7.57912	6.43931	8.0333	5.98692	4.96881	4.58379	4.2503
8385	6.18424	5.65056	6.22669	6.28869	6.0209	7.32155	5.30798	6.55206	5.276	6.39552	5.8252	5.76414	7.31509
8386	1.37892	1.22833	1.29834	1.16931	1.25337	1.35226	1.60424	1.77767	1.54037	3.40241	3.42346	3.73431	5.117
8387	1.69805	2.73197	1.67593	2.82544	2.65273	2.59517	2.6356	2.92413	2.87448	3.86231	3.99349	3.34598	3.64517
8388	4.66498	6.41064	4.44654	5.06253	5.10719	4.14755	4.79343	4.19738	5.52387	4.45878	3.80185	3.95274	4.69913
8389	0.85222	0.484982	0.871715	0.485455	0.576253	0.795652	0.65269	0.75042	0.800756	0.95761	1.95023	0.621405	1.49447
8390	6.10693	6.55598	6.20128	6.25779	6.11101	6.62296	6.87111	6.71377	7.04705	8.00196	8.56398	7.19272	6.9223
8391	8.32846	7.21077	8.44462	8.35002	7.96511	8.79416	7.02458	8.24504	6.59352	8.41975	9.00027	7.94588	9.74446
8392	0.0395516	0	0	0	0	0	0.0194545	0.015489	0	0	0.0238919	0.120265	0.146319
8393	1.7245	1.29744	1.51767	1.02685	0.952355	2.03568	0.868992	1.65793	1.09076	1.07377	3.38662	1.84143	2.50544
8394	6.391	5.65868	6.35224	5.81777	5.7464	6.29322	5.69595	6.14291	5.68442	6.55698	6.40691	5.96067	6.35919
8395	7.16173	6.33301	7.16373	7.55945	7.16412	7.58685	6.31253	7.05273	5.94336	7.35939	7.37312	6.4974	7.6703
8396	1.30609	0.905921	0.990235	0.805131	1.17451	1.59178	0.847324	0.289594	0.270424	4.46891	2.79	0.276157	1.31441
8397	1.07791	2.022	0.899206	1.61577	1.82563	1.26941	1.90977	1.51581	2.601	1.77652	1.85881	1.72708	3.27122
8398	4.29886	4.22887	4.20425	3.86198	3.89779	4.07305	3.79083	4.06597	3.98812	3.45244	3.07918	4.42427	4.75752
8399	6.15017	5.79028	6.26703	5.7954	5.6901	6.20743	6.01488	6.05566	5.939	6.10093	5.2879	7.08609	7.13678
8400	4.93597	5.6622	4.96361	5.51051	5.55836	5.44838	5.34235	5.6082	5.48103	5.11139	4.92686	5.75167	5.64107
8401	4.76714	5.19021	4.71292	5.06382	4.84498	4.77602	4.84919	4.69724	4.75064	4.77842	4.95294	4.48744	4.26439
8402	4.27828	4.77584	4.29543	4.93298	4.80279	4.52253	4.6968	4.41503	4.55514	4.62827	4.76122	4.09281	4.29135
8403	0.969865	2.48141	1.32797	1.57834	1.94889	1.03543	1.29862	1.0158	1.89863	0.779163	0.975025	0.566216	1.49085
8404	6.32329	6.41029	5.89979	5.10876	4.71417	7.94731	8.08824	8.22968	7.54989	4.91207	2.20796	7.55394	4.39269
8405	5.50515	5.70961	5.39078	5.08016	5.32428	5.97856	6.31203	6.41052	6.38734	5.1596	5.46525	5.92639	5.48849
8406	0.983006	1.96413	0.544386	1.73999	2.0333	2.21595	3.40368	2.83741	3.53584	1.0052	0.532187	1.00163	3.47929
8407	0.921763	1.89277	1.02978	0.661651	1.60545	1.1727	1.42236	0.721746	0.769471	0.614158	0.907763	0.688763	0.921867
8408	1.27902	2.54678	1.41186	1.39111	1.73884	1.46058	1.09304	1.38007	1.60066	1.19812	0.924751	1.52801	1.57533
8409	5.28892	5.33846	5.3109	5.26967	5.3613	5.34756	5.48478	5.28468	5.28867	5.63221	5.82187	5.14146	4.89812
8410	5.2516	6.13105	5.35632	5.91361	6.08696	5.87635	5.66654	5.71037	5.73098	6.20099	8.03011	5.65876	6.53319
8411	5.29897	5.73106	5.33103	5.91748	5.70965	5.61252	5.95137	5.63152	6.37705	5.26064	4.95037	5.76449	5.54349
8412	4.25141	7.28209	4.00888	6.38207	6.27511	6.69911	7.69872	6.7542	7.80364	4.79955	3.46791	3.62353	4.21649
8413	4.19886	5.13029	4.12755	5.74236	6.00553	4.82098	5.91818	4.98694	5.17478	6.4252	6.27257	3.51355	3.85026
8414	5.54397	7.27844	5.48374	5.99036	6.2572	5.0397	7.30794	5.29815	6.19095	4.43107	5.4526	5.13572	4.70495
8415	5.71772	4.84403	5.50353	2.91581	3.25901	6.60332	5.40998	7.0175	5.50037	4.56622	6.64012	7.04478	4.25636
8416	3.37172	5.5035	3.14152	3.81378	4.28301	3.46641	4.39707	3.53216	5.01417	3.73713	3.93126	2.90653	2.77162
8417	5.90981	6.49945	5.88891	5.89129	6.27859	5.92379	5.94128	5.94792	6.22994	7.60703	9.22715	6.01749	6.73978
8418	6.61136	6.79358	6.74733	3.75492	5.77673	4.4404	5.09696	4.25552	5.18821	8.72285	10.8773	5.21956	6.96999
8419	4.37718	4.97716	4.38262	4.92407	4.69089	4.5899	4.46495	4.52896	3.97708	4.32601	3.98111	3.86703	4.26341
8420	0.911307	1.96148	1.02171	1.71507	1.80301	1.3492	2.37061	1.65785	2.4402	1.97974	2.09482	1.40466	1.12938
8421	6.44726	5.5593	6.44761	5.92452	5.67291	6.59836	5.78368	6.54374	6.02158	6.49009	6.4475	7.11263	6.99711
8422	6.23262	5.78324	6.17184	5.09924	5.13197	5.4208	5.40458	5.36786	5.41454	5.03777	4.26761	6.00479	4.78327
8423	5.32708	5.83218	5.25814	5.43755	5.23047	5.45411	5.33079	5.38688	5.75494	5.46827	4.62009	5.68151	5.1793
8424	5.99285	5.19726	6.09206	6.07506	5.98292	6.4836	5.84509	6.16313	5.67713	6.35942	6.17808	6.12464	6.74165
8425	5.11843	5.96466	5.12391	5.57208	5.58	5.33248	5.25269	5.03445	5.3903	5.56441	5.49376	4.8598	5.16846
8426	6.40524	4.68644	6.15409	6.52545	6.17342	6.375	5.16264	5.54134	4.89096	8.46872	7.8662	6.28784	6.36463
8427	0.506376	0.0441871	0.391898	0.298496	0.235672	0.411121	0.229211	0.388773	0.1119	0.843849	0.598351	1.59886	1.03842
8428	0.376739	0.178833	0.183764	0	0.180997	0.233924	0.244637	0.171533	0	1.81421	3.96644	0.317711	2.65951
8429	3.19764	4.44275	3.10145	3.84407	3.96077	3.13071	4.55037	3.59653	4.05535	5.07147	4.847	3.09405	3.6357
8430	2.27917	5.16672	2.22823	2.89971	3.64845	1.93709	5.44439	2.96254	4.48999	1.70046	2.23876	2.06652	1.39098
8431	5.78769	3.37775	5.8838	4.69573	4.05569	5.63947	3.57373	5.43076	3.22848	4.7775	3.62589	5.5637	5.89568
8432	5.10744	4.8677	5.08186	5.23027	5.12317	5.44632	5.0249	5.36091	5.1016	5.34985	5.79812	5.03867	4.9386
8433	5.22319	5.41367	5.24515	5.4953	5.4277	5.64657	5.22185	5.54612	5.23029	5.52564	5.52265	4.95869	5.41833
8434	8.38163	6.68413	8.30534	7.65852	7.15381	7.99768	8.06818	8.79968	8.90933	5.03474	5.55103	4.54769	4.52163
8435	6.81253	7.1517	7.02485	5.83776	7.33511	6.08881	5.99494	5.7927	5.77097	5.25167	5.06603	5.94541	6.31495
8436	4.60485	4.75364	4.64628	4.51163	4.53274	4.54035	4.61298	4.53609	4.51452	4.7605	4.35335	4.8573	4.71461
8437	6.2621	6.23335	6.40606	5.98782	6.15142	6.05242	6.28363	6.11847	6.18348	6.24562	6.40764	6.51078	6.23604
8438	8.4082	8.94751	8.22521	8.68725	8.69982	8.65464	8.53714	8.21826	8.27889	7.64449	7.70812	7.70024	6.83381
8439	4.4237	4.77794	4.52089	5.52979	5.22098	4.74165	5.139	4.48734	4.8827	4.58226	4.0235	4.41585	4.57112
8440	7.62468	6.89087	7.69243	7.42216	7.03575	7.55133	7.0333	7.27359	7.24722	6.73516	6.68413	7.01771	7.6045
8441	3.60034	2.49649	3.54262	5.14502	4.46189	4.58743	3.10008	4.82166	1.78385	4.10137	4.65431	4.34189	5.22526
8442	4.25834	5.05475	4.3227	4.1784	4.36353	3.95645	4.71628	3.87937	4.43263	4.80429	4.46453	3.67208	3.8115
8443	3.29678	3.08217	3.42933	3.46913	3.21668	4.13509	3.84075	3.77114	3.69081	3.64389	3.7098	3.45967	4.80159
8444	4.70232	4.82792	4.67929	5.33152	5.20324	4.88629	4.99805	4.53562	4.91633	4.72268	4.11421	3.92011	4.3412
8445	4.91762	3.97165	4.76849	5.09591	4.83738	4.79232	4.43804	4.39662	4.48953	4.06723	3.71628	4.21014	4.13341
8446	9.4062	8.69852	9.40467	9.00218	8.77578	9.3289	8.6376	9.26244	8.72562	8.4235	7.9301	10.3132	9.5549
8447	4.70817	4.74701	4.45247	3.64174	3.18726	5.51368	5.45377	6.46415	6.12574	3.01912	1.13731	3.78056	4.56225
8448	1.18748	2.34035	0.936774	1.21027	1.53449	1.78728	1.57524	2.44027	2.57301	0.43082	0.122078	0.735758	0.844358
8449	5.96529	5.75593	6.00846	5.82802	5.63408	5.94615	5.62275	5.9575	5.72378	5.75269	5.37799	6.22951	6.21867
8450	4.88116	4.54087	4.75654	4.82965	4.93641	3.28916	4.72767	4.60412	5.1965	6.35833	8.6258	5.20993	5.63443
8451	3.13125	5.02013	3.05766	3.44986	3.7162	2.7666	3.75718	2.57431	3.9688	2.91541	3.38229	2.2715	2.34067
8452	3.67143	3.18543	3.71598	3.67507	3.52812	3.95256	3.5428	3.85953	3.42586	4.22844	3.89824	3.695	4.02429
8453	6.0799	5.61561	6.14996	5.30457	5.37831	4.91351	5.58126	4.67846	5.57913	5.4607	5.59188	4.73348	3.81849
8454	1.12097	1.61558	1.25761	0.496395	0.970094	0.445705	1.06751	0.351844	0.757636	1.34912	3.40681	1.23317	3.00197
8455	4.39179	4.48077	4.2916	4.76479	5.00646	4.66251	4.7336	4.97403	4.57803	5.21916	5.21035	4.88857	4.18438
8456	6.49661	5.41488	6.73554	5.8529	5.85338	6.21259	6.03027	5.99749	5.68253	6.23893	6.98304	6.43335	5.59125
8457	6.79828	7.44034	6.74256	7.50087	7.0647	7.59532	7.6957	7.83877	7.25375	4.61003	5.28075	6.63507	6.01057
8458	6.13224	7.63437	6.01028	7.15559	7.20052	6.05224	6.43502	6.20543	7.00497	5.67699	5.80852	6.34817	5.91578
8459	6.60395	6.43932	6.49553	6.65267	6.5977	6.43154	6.89874	6.69122	6.8907	6.56281	6.54735	6.76955	6.5135
8460	6.49302	5.62712	6.52974	5.7109	5.41669	5.81656	7.02602	5.76869	5.59903	5.54068	4.17386	5.80692	6.20037
8461	4.38031	5.09759	4.50816	5.02622	4.67994	4.31353	4.81867	4.5099	4.49217	3.47921	3.56919	4.44051	4.48325
8462	2.46929	4.14972	1.98519	2.99932	2.89369	4.36729	4.35972	4.72076	4.00465	6.52871	4.32509	3.33892	7.98761
8463	5.1419	5.88641	5.07309	4.93186	5.10316	5.26161	5.03395	5.10492	5.25795	5.39555	5.81579	5.58333	5.20419
8464	7.03286	5.74013	7.05082	6.62195	6.34341	7.18804	6.05538	7.06649	6.31552	7.04255	7.12401	7.7214	7.76142
8465	5.41945	4.52803	5.08009	3.42459	3.23186	6.27112	6.68465	6.71099	5.88438	4.17089	1.85863	5.02964	3.42039
8466	6.61964	6.28258	6.36412	4.7336	4.82313	7.93917	7.87077	8.1957	7.56654	5.3552	2.82173	7.38476	5.40391
8467	5.1794	4.26247	4.87812	3.33522	3.51085	5.92504	5.8938	6.28653	5.46901	3.88253	2.46283	5.28028	3.58594
8468	7.22976	6.71687	7.4228	6.22412	7.71072	5.96848	5.91666	5.43746	5.81425	5.92056	6.03572	5.01456	5.42973
8469	5.74401	6.30796	5.7722	5.89608	6.11418	5.59466	5.92433	5.63573	5.8745	6.22377	5.95843	5.31283	5.1319
8470	2.40163	2.38324	2.11337	2.8127	2.92409	2.34342	3.42395	1.90072	2.79933	6.10643	5.06024	3.1541	2.26498
8471	4.83666	4.38182	4.75239	4.97006	4.80663	5.11803	4.94663	4.88468	4.30903	4.35742	4.29641	4.47561	4.68546
8472	1.19854	3.01475	1.23832	1.31537	1.82088	1.6084	2.51849	1.5302	2.39913	2.96206	2.81131	1.93391	1.91026
8473	5.93625	6.54408	6.05837	6.188	6.0205	6.01086	5.97546	6.0811	6.11792	5.64572	5.79674	5.44453	4.98875
8474	4.18804	5.36467	4.08155	4.66271	4.80321	4.29288	4.51608	4.49097	4.67369	4.33691	4.20508	4.39899	4.40736
8475	4.73472	4.30883	4.68126	4.59087	4.76778	4.75276	5.0425	4.95823	4.66273	5.02272	5.00883	4.95645	4.69723
8476	0.0317331	0.0333059	0.0685974	0	0.0684519	0.0882601	0.0275084	0.0580124	0	0.0314215	0.121596	0.0265737	0.0768535
8477	4.23237	3.5496	4.24797	4.19998	4.03732	4.39413	4.28952	4.3961	4.03351	4.2176	4.30047	4.79989	4.52183
8478	6.93909	7.14748	6.86644	7.22261	6.78809	6.00466	6.57923	6.17284	6.49285	6.48491	7.21751	6.83742	5.61426
8479	1.92569	2.30294	2.22123	2.30919	2.33003	2.5599	3.33592	3.21305	3.09123	3.4151	4.39657	2.34871	4.34024
8480	2.60069	2.43562	2.74712	3.05145	2.73395	2.72055	2.97533	2.82746	2.84959	3.37875	3.91181	3.94082	5.42396
8481	3.34683	2.64799	3.31538	2.67477	2.86769	3.03537	3.22349	2.86252	2.80746	3.23526	3.20637	0.774317	0.822017
8482	4.19608	3.09317	4.21755	4.35541	4.09064	4.13723	3.89465	4.07992	3.46123	3.82286	3.95062	4.10572	3.42626
8483	5.77253	4.94782	5.79052	5.56623	5.51452	5.93922	5.4155	5.63209	4.97492	5.96134	5.77984	5.43886	5.90707
8484	4.6816	5.01192	4.79269	5.28948	5.19103	4.77508	4.47027	4.2343	4.1169	5.25927	4.81128	3.60138	4.5585
8485	4.52044	4.63479	4.49555	5.43393	5.35283	5.0505	4.72723	4.86231	4.43158	5.35327	4.98158	4.14896	5.42242
8486	5.25785	5.45597	5.43984	5.54836	5.51073	4.94423	5.36086	4.98406	5.18702	4.59952	5.38964	4.83037	5.09493
8487	4.71957	3.3965	4.83223	3.6274	2.78138	4.37556	2.82692	3.78931	2.37249	4.21589	3.72145	3.57264	4.17462
8488	4.35081	2.19387	4.52083	3.35689	2.57566	4.0047	2.37713	3.43383	1.76354	4.09092	3.8306	3.48694	4.1171
8489	6.80374	6.2189	6.84473	6.41733	6.25333	6.42331	6.23641	6.54341	6.14287	6.04487	5.90466	6.27611	6.17684
8490	8.46438	7.09533	8.40593	9.50919	8.60366	9.07389	5.74058	8.34594	4.304	8.50281	7.43116	8.09912	8.86639
8491	2.24726	0.343007	2.00507	1.78317	1.28066	2.50286	0.147909	1.46868	0.166454	0.967001	1.35861	2.23776	4.05413
8492	5.4347	4.72508	5.33725	5.59897	5.02497	5.37902	4.36113	5.40944	4.10338	4.28407	2.73992	5.80964	5.61713
8493	5.48386	6.36487	5.3831	6.00266	5.63884	5.61733	4.79446	5.77114	5.65333	4.84206	3.98342	6.22336	5.44573
8494	7.59603	6.28308	7.56277	7.37631	7.1757	6.75707	6.20277	6.9377	6.28736	5.43647	6.10317	6.11828	7.25659
8495	5.69223	4.52709	5.72154	5.4865	5.3095	5.42917	4.91698	5.27755	4.74791	4.64026	4.94569	4.90546	5.28461
8496	3.09349	2.42773	2.99345	3.19028	3.01809	2.5724	2.78989	2.48704	2.19764	3.48516	3.95436	2.72684	2.89171
8497	1.0677	2.55585	0.920362	0.879155	1.15758	0.895048	1.29995	0.957795	1.99387	1.49211	1.45246	1.19754	1.86294
8498	3.20784	4.04018	3.47435	4.05788	3.95998	3.65207	3.7105	3.44066	3.44599	4.81437	4.52651	2.70288	3.88434
8499	5.39001	5.29432	5.42248	5.1652	5.37626	5.67342	5.34355	5.56841	5.56688	5.97664	5.69085	5.38988	6.30324
8500	6.31031	6.17892	6.26095	6.35108	6.09371	6.66981	5.98485	6.64242	6.14014	6.2552	5.78573	6.51817	6.44058
8501	0.658255	3.23702	0.782595	1.91724	1.78064	0.900948	1.56677	1.24273	2.22866	1.16601	0.581944	1.01825	1.26502
8502	5.16949	5.88491	4.98559	6.08957	5.98376	5.49887	5.94432	5.84092	6.02542	5.67932	5.07822	6.87974	6.31199
8503	0.680939	2.11898	0.742427	0.576768	1.13628	0.80409	0.928792	0.714485	1.69736	0.893086	0.833513	0.542156	1.07381
8504	6.40887	6.04192	7.66259	8.40917	8.53227	6.68483	5.99315	9.51157	4.77217	6.07016	6.57565	5.49796	5.95057
8505	4.41955	4.39079	4.53126	4.7819	4.75693	3.94218	4.30433	4.64768	3.89303	4.05233	4.21781	3.80997	3.56797
8506	3.54251	3.84643	3.60045	3.85148	3.93605	3.8117	4.34492	4.21766	3.90863	3.93325	4.40814	4.52712	5.31047
8507	5.23458	4.75644	5.28378	5.46578	5.46026	5.24764	5.01088	5.08306	4.52044	6.08626	6.16345	4.39669	5.61747
8508	3.87087	4.34329	3.81767	4.43024	4.52965	3.89972	4.21172	3.94891	4.05418	4.72123	4.81759	2.84461	4.00716
8509	4.86678	4.80736	4.80297	3.65453	3.95476	5.4729	6.80314	6.5515	5.74737	5.03747	3.19328	6.45014	4.41507
8510	3.07804	3.59896	2.79958	2.87107	2.35776	4.15709	3.89744	4.64306	4.20103	2.93473	3.18627	1.9759	4.15601
8511	4.11615	4.34509	4.10163	4.07412	3.91085	4.52719	4.05509	4.41791	4.03508	4.11935	4.93783	4.41987	4.42388
8512	5.72021	5.51811	5.72148	5.47824	5.14194	5.75849	5.32335	5.66025	5.18037	5.99147	5.93877	4.96729	5.49647
8513	4.41954	4.79032	4.35143	4.7923	4.83938	4.55658	4.98523	4.65325	5.04249	5.75972	7.0646	4.44109	4.92665
8514	0.806158	4.94095	0.801755	1.51523	3.77419	1.24458	3.20063	1.71399	4.13933	1.50155	2.37768	1.42062	1.82587
8515	6.46998	6.21501	6.42492	5.97254	5.83299	6.42989	6.09909	6.55396	6.38173	7.09406	6.681	6.87637	6.54551
8516	8.13184	7.95836	7.92872	9.26718	9.28477	9.35251	9.16502	8.21213	7.20523	8.33268	8.21076	1.89896	4.29742
8517	7.9335	8.69117	7.90573	8.56785	8.68554	8.13455	8.17842	7.60536	8.05456	6.93986	8.21596	6.2492	5.88248
8518	4.71994	4.35893	4.58473	5.26622	5.247	4.892	6.27065	5.28839	5.62688	7.65909	7.84544	6.30416	6.94775
8519	4.69425	5.8623	4.62473	4.48675	6.07319	6.29822	8.45725	6.80557	7.92304	5.77053	5.31798	5.0702	5.01044
8520	0.876109	0.860315	0.946936	1.08556	1.27891	1.94888	2.99411	2.34439	2.7515	2.17363	2.40037	2.15266	1.66744
8521	4.25978	6.06662	4.02363	6.04307	5.82653	6.87836	5.49998	5.9384	6.08065	4.60993	3.68992	6.17057	7.1497
8522	4.08559	3.47311	3.95551	4.20754	4.08667	4.35528	4.25749	4.17557	3.84867	3.78989	4.06368	3.66953	3.82542
8523	5.72773	6.05073	5.73104	6.07552	6.10829	6.23601	5.9801	6.21756	6.02034	5.89303	5.80479	6.29087	6.46989
8524	4.132	4.30475	3.62681	3.79598	4.06272	5.14216	4.28993	5.32686	4.32183	4.73152	5.29228	5.16152	5.30173
8525	5.7055	6.0587	5.72425	6.05117	5.94819	5.85136	5.99982	5.94709	6.17992	5.57286	5.21368	5.83925	5.50386
8526	4.38521	1.50267	5.07112	0.905963	1.32137	0.731976	1.37618	1.2556	1.41575	1.69872	5.51181	4.64256	3.62514
8527	6.65008	4.88683	6.35166	5.87699	4.94454	7.1317	6.792	7.21181	7.24672	3.64385	1.64959	5.83911	3.26816
8528	1.67063	2.84735	1.36469	2.72582	2.91646	3.31709	4.0765	2.35024	3.28619	1.59158	1.8586	0.81975	1.63829
8529	8.41486	8.06272	8.51887	8.60971	8.43773	8.79248	7.66392	8.63037	7.54496	8.61719	8.03895	8.37654	9.58684
8530	4.60213	4.42881	4.81242	4.9988	5.09721	4.81987	5.56058	4.84278	4.93698	5.51534	6.09227	4.55635	4.75316
8531	0.0801743	0.56069	0.2761	0.1057	0.0897234	0.0286047	0.211225	0.0258302	0.281442	0.118311	1.06196	0.163742	0.115958
8532	2.47723	3.46616	2.42632	2.5783	3.20728	2.73004	2.40863	2.80108	2.81695	1.46466	1.86243	3.17225	2.27513
8533	6.12574	5.43825	5.98053	5.77238	5.73183	5.88521	5.63809	5.67848	5.57934	5.61065	5.35671	6.34252	6.07374
8534	8.53455	7.74071	8.62865	7.86665	7.69026	8.63251	7.27684	8.34946	7.16799	8.24494	8.18786	6.71867	7.66472
8535	3.87569	5.88198	3.76428	4.80874	5.78487	3.88681	5.47062	4.36767	5.51084	3.89154	3.35306	4.90762	3.53183
8536	4.09311	4.16932	4.05977	3.96815	4.0427	4.28778	4.4265	4.31087	4.49527	4.08514	4.82548	4.35682	4.26942
8537	5.5757	5.45781	5.58228	5.59819	5.3798	5.87844	5.20359	5.53729	5.30281	5.91398	5.99569	5.45302	5.36878
8538	6.88466	6.76547	7.09934	6.05508	6.20284	5.79371	5.72455	5.31194	5.81512	7.62129	8.3302	6.46948	6.28012
8539	7.18249	5.73579	7.41767	6.68891	6.95254	6.62829	6.35344	6.39085	6.54723	8.37599	8.82812	7.47126	7.75715
8540	6.85377	5.75216	6.97296	6.18698	5.69389	7.05604	5.13742	6.82076	5.11155	6.06275	6.07168	6.55727	6.83994
8541	4.31036	4.53156	4.1879	5.00386	4.97801	4.45688	4.38175	4.27433	4.56974	4.25397	4.14985	4.6284	4.73987
8542	0.695984	3.26691	0.587443	1.19176	1.60665	0.600404	1.50356	0.531058	2.47747	1.13292	0.627655	0.696137	1.59063
8543	4.93395	3.44122	4.69314	3.42601	3.72886	5.63918	4.86031	5.62311	4.14088	0.540945	0.208785	6.8261	7.10722
8544	5.52616	6.09294	5.54726	5.72282	5.65803	5.33464	5.79958	5.84264	6.1234	5.95442	5.37264	6.29997	6.08039
8545	6.40833	6.55797	6.63304	5.93534	6.00006	6.38871	5.8221	6.19479	5.76172	6.69397	6.42799	7.36819	7.32015
8546	4.65976	4.45226	4.69894	4.71443	4.74675	4.61889	4.69949	4.40762	4.31544	5.44622	4.78435	4.62373	4.58576
8547	7.66024	9.04279	7.75149	7.64459	7.81312	7.50397	8.80482	8.06941	8.85708	6.98053	7.26325	8.39657	7.09145
8548	6.55094	7.08984	6.42217	6.61907	6.86413	6.10908	5.8416	6.10943	5.82702	7.40186	6.86364	7.52186	7.85554
8549	5.67885	5.30515	5.64126	5.68141	5.68581	5.80522	5.36617	5.59691	5.30725	5.70342	5.63231	5.69009	5.79532
8550	4.06254	4.15062	4.0643	4.42445	4.7299	4.08659	3.99824	3.80942	3.40661	5.08403	5.34918	3.84843	4.36827
8551	3.85405	4.49724	3.84745	4.55697	4.53454	4.24509	3.90739	4.29963	4.26227	4.14647	3.81098	4.2639	4.0379
8552	4.95925	3.48866	5.0902	5.19435	6.0672	4.04669	4.70073	2.36553	3.00349	3.23585	3.57009	4.08452	3.21257
8553	5.63482	6.03492	5.61001	5.84976	5.99766	5.63866	5.85272	5.50431	5.5071	5.65423	5.92327	5.4874	5.60319
8554	2.52573	4.48985	2.50011	3.32082	3.86908	3.02594	3.59058	3.13876	3.86447	2.52814	3.11259	3.31655	3.06738
8555	0.0276311	0.15835	0.0288894	0.0774269	0.0815115	0.0544438	0.0530007	0	0.02378	0.875773	0.781262	0.0637272	0.373219
8556	5.22304	5.12435	5.19601	5.2902	5.34657	5.05621	5.31559	4.82281	5.26222	5.62841	6.43312	4.58911	4.6756
8557	3.64034	3.51443	3.55396	4.07923	4.01887	3.65501	4.06298	3.34056	3.64887	3.66316	4.05133	3.04914	2.66565
8558	4.76718	4.50139	4.67788	5.08085	5.00804	4.80141	5.04087	4.84542	4.76427	4.90777	5.0776	4.62242	4.47166
8559	4.92269	4.89372	5.15268	4.84301	4.79234	4.92001	5.31358	4.82196	4.99107	4.52811	4.8137	4.98231	4.8054
8560	2.08476	3.36462	2.60713	1.15085	1.35115	1.66088	3.96832	2.08225	3.01291	5.20645	4.31163	1.42526	5.70017
8561	4.90171	5.23398	4.93359	5.40223	5.27891	5.07591	4.91457	5.06674	4.6991	5.49688	5.33367	4.16393	4.91325
8562	4.44516	3.70404	4.00904	3.14778	3.28168	6.46097	6.34976	7.14613	5.86748	3.02331	2.17292	4.2487	3.10841
8563	5.00332	4.72623	5.02112	5.06527	5.12492	5.24845	5.26648	5.13042	5.31136	5.36266	5.43088	5.00614	5.18913
8564	5.25317	5.12363	5.24942	5.17048	5.01796	5.12703	5.33137	5.19923	5.0748	6.0636	5.84271	5.13618	4.99007
8565	4.55625	4.40695	4.68356	4.99487	5.20908	4.81162	5.46781	4.77762	5.07039	5.42295	4.79023	4.59933	5.36815
8566	5.99922	5.88985	5.99575	5.69851	5.78917	5.86265	5.9105	5.55725	5.57611	6.18127	6.18893	5.44801	5.88705
8567	4.03332	5.91032	3.76011	4.91154	4.95241	4.92307	4.82319	4.2613	4.84438	3.3107	3.26708	4.38779	4.04212
8568	5.11643	5.78303	5.11475	4.69046	5.07615	4.94996	4.10283	4.56342	4.96798	5.19361	5.18752	5.07573	4.9555
8569	5.78758	7.23405	5.76024	5.62142	6.78783	4.51632	8.01664	4.43723	8.61177	6.83381	7.69094	5.80773	5.39761
8570	4.59834	4.92165	4.5533	5.0462	4.96224	4.78579	5.24565	4.8897	5.16782	4.97385	5.45264	3.88741	4.41428
8571	2.35094	1.28392	2.47961	1.73275	1.85232	2.04377	1.90815	1.90021	1.53147	2.22415	2.7856	0.72558	0.609268
8572	0.460032	0.233863	0.385317	0.0926233	0.17697	0.400026	0.553243	0.15975	0.219039	0.468017	0.886406	0.598006	1.05517
8573	6.87058	6.36366	6.76898	5.98478	5.71755	6.65585	6.00934	6.75931	5.99749	5.25284	4.66473	7.29914	7.04738
8574	3.82697	3.66833	3.92148	3.97335	3.92757	3.59029	3.94048	3.71695	3.50419	3.34821	3.78775	3.29757	3.12117
8575	5.36813	4.7866	5.50675	5.55138	5.48989	6.01434	5.40234	5.66144	5.37761	6.19163	6.0076	6.05881	6.40004
8576	0.705599	2.30449	0.641345	0.640812	1.05624	0.535925	1.06389	0.7932	1.83137	0.86341	1.07793	1.0794	0.991857
8577	4.41456	3.94437	4.47125	4.59605	4.5576	4.51771	4.68102	4.50294	4.38127	4.47393	5.18972	4.18382	4.03143
8578	6.62225	6.38537	6.76622	6.01892	6.38792	5.98703	6.09711	5.46585	5.35546	5.92782	6.04936	5.88276	4.86859
8579	7.12511	8.05766	7.13213	7.71553	7.78496	7.13294	7.43175	6.71321	7.67603	5.94469	5.13596	6.98654	6.24004
8580	4.79987	3.9895	4.75012	4.05039	4.13367	3.90616	4.30031	4.41104	4.28498	5.06427	4.80569	3.14057	4.47797
8581	2.87875	3.62607	3.12153	2.69565	3.29677	2.27658	4.6491	3.51585	4.91181	2.56744	3.2556	2.74391	3.10286
8582	3.94031	4.54838	3.88953	4.41311	5.15948	4.50041	5.62808	3.95857	5.43562	4.96025	4.47066	3.06413	3.51051
8583	4.76736	5.38323	4.6513	4.8274	5.04019	4.85299	6.03191	5.60507	6.33329	4.19767	5.93711	5.14858	5.73485
8584	6.0941	6.88271	6.10658	6.04126	6.25809	5.93112	7.12091	6.74782	7.11171	4.0301	5.77123	5.75867	5.37944
8585	6.14119	5.73482	6.17651	7.14306	7.47505	6.73818	8.00505	7.72538	8.33743	6.84639	5.59516	4.74721	3.82758
8586	3.3519	4.86893	3.45496	4.46747	4.40798	3.81088	4.48432	4.55394	4.81906	3.92923	3.14669	3.5754	4.18217
8587	3.95177	5.53116	4.08546	5.18123	5.10584	4.71012	5.34565	5.16663	5.41312	4.58669	3.99249	4.93919	5.44856
8588	2.05416	3.15091	2.4434	1.96692	2.46118	3.00101	4.94683	3.31589	4.80835	1.5393	1.87492	0.777627	3.4278
8589	5.30306	4.73322	5.42669	5.74089	6.09006	5.7667	6.72224	6.58715	6.86097	6.63176	6.11812	5.44898	4.84417
8590	6.71394	7.66357	6.89907	6.43523	7.3384	6.31236	6.75194	6.29067	6.65997	6.1762	6.38397	6.08214	6.08775
8591	5.04037	4.22254	5.03793	5.17561	4.9648	4.65102	4.73299	4.40291	4.06637	5.39754	4.027	4.69096	6.4019
8592	5.74052	5.85694	5.71437	5.88034	5.73599	6.13485	6.29089	6.09295	6.01858	3.24295	3.41425	3.1119	2.6351
8593	2.45814	4.14037	2.43651	4.26472	4.11855	3.29447	3.66161	3.44251	3.65574	4.44779	4.11195	2.35555	3.89488
8594	5.43942	5.16487	5.45667	5.60722	5.62182	4.87001	5.55648	4.6429	4.91518	5.49117	5.15532	3.88676	4.77649
8595	5.03195	4.88489	5.30314	5.19181	5.27452	4.88989	4.71058	4.71713	4.58462	5.78867	5.28595	4.22841	5.08176
8596	5.82141	7.50023	5.7742	6.33702	7.12539	5.56893	5.95347	5.45175	5.58856	3.37585	3.2793	4.07437	2.85351
8597	1.48599	1.41708	1.37414	1.40307	1.34159	1.47564	1.19097	1.56821	0.979342	3.20639	5.58642	2.33735	2.79566
8598	6.69756	6.55389	6.69561	5.72615	6.01815	6.71342	5.9656	6.90407	6.16953	6.77026	7.62503	6.63899	5.81703
8599	4.35339	4.13913	4.41132	4.44883	4.22053	4.31426	4.24432	4.11172	4.10226	4.73692	4.62778	3.06693	3.8823
8600	2.16332	2.23726	2.11392	1.06678	0.903936	1.02974	1.13575	0.913175	1.94546	0.761184	0.552408	1.00486	2.52706
8601	5.2694	5.56878	5.41778	5.79283	5.69703	5.47048	5.77386	5.53578	5.62776	5.28418	5.27265	5.67923	5.56186
8602	6.49243	5.97615	6.54151	5.96406	5.89344	5.4679	5.83612	5.20043	5.86682	4.95726	4.34865	6.11384	4.62614
8603	2.62881	4.04394	2.60725	3.49376	3.39729	2.85207	3.92435	3.55208	3.76987	4.01334	3.69857	2.18533	4.5756
8604	1.97373	2.8945	2.22607	2.6979	2.82821	2.18735	3.22324	2.56239	2.9633	2.85071	2.84134	2.07382	2.52299
8605	4.0886	5.10531	4.0336	4.54715	4.61781	3.9181	4.05529	4.15971	4.33879	3.5128	3.03694	4.26219	4.37196
8606	4.07095	7.53116	4.30065	4.9357	4.72295	2.80385	7.41036	5.01954	7.69966	4.55285	6.65814	3.26246	1.70107
8607	7.16353	5.48556	7.28035	6.89648	6.57417	7.57911	6.52896	7.31729	6.19154	6.24028	6.24332	7.21209	7.18537
8608	5.05641	5.31031	4.89758	5.65212	5.65247	5.2502	6.05629	5.63596	6.17687	5.26151	4.93928	5.75591	5.49811
8609	7.2728	6.31816	7.36133	6.7463	6.66034	6.94685	6.583	6.58446	6.58047	6.7893	6.72924	6.83849	7.26332
8610	4.57477	4.9082	4.63118	4.94232	5.18287	4.54639	5.85493	4.9341	5.68639	4.6084	4.83553	3.9617	3.68151
8611	5.88876	3.51421	6.15974	4.50306	4.16183	5.50745	3.80619	5.44355	3.62033	5.0972	4.05496	5.56163	6.78052
8612	7.06959	6.84745	7.05575	6.79124	6.72011	6.45657	6.76254	6.16404	6.64713	7.21151	7.2865	6.48084	6.88877
8613	9.11749	9.32743	9.06714	9.59109	9.52364	9.02441	9.83308	9.95752	10.2076	8.58039	6.06344	3.95383	3.9146
8614	2.05314	2.5659	1.83073	2.5485	2.16427	2.48307	2.06605	2.56291	2.53977	2.36821	3.26505	1.81409	2.72099
8615	9.51069	8.77847	9.56566	8.31148	8.40594	9.37071	8.2097	9.59727	8.38547	9.01764	9.2893	9.54304	8.59295
8616	3.03289	3.32383	3.05635	3.47058	3.49654	3.51642	3.95292	4.09767	4.49594	2.51991	2.08139	3.07968	5.84999
8617	4.32799	4.39981	4.13734	4.95434	4.69609	4.75373	4.62553	4.78955	5.14108	4.23563	4.38285	4.80057	4.69738
8618	1.54431	3.89103	1.49558	2.43008	2.6574	1.92628	2.33836	2.14207	3.36772	1.86486	1.7208	1.38885	1.76022
8619	5.471	4.64926	5.65591	5.13789	5.11767	4.94729	5.74111	4.90084	5.65075	6.62106	6.69404	5.5041	5.59408
8620	3.29414	4.89716	3.20061	3.51267	3.6259	3.0702	3.05124	3.16644	4.02648	2.86168	3.25926	3.49549	2.86079
8621	3.21764	4.85052	3.16008	4.08621	3.91205	3.34078	4.15527	3.86277	4.66627	2.74668	3.76374	3.20686	3.59024
8622	4.56434	1.92447	4.86434	4.69333	4.001	4.99159	3.80984	4.86807	2.65659	4.15755	3.19878	4.84133	4.75199
8623	4.78206	2.64822	4.8745	4.68942	4.16816	5.02778	3.88312	5.04438	2.81131	4.45095	3.7061	4.95821	4.81872
8624	9.48878	8.21961	9.56939	8.01845	8.00471	9.52508	7.72221	9.7455	7.92617	8.90273	9.21118	9.63384	9.03677
8625	8.63882	5.7983	8.78395	6.31829	6.13702	8.98411	4.35257	9.0923	3.9509	6.99193	6.28287	8.38623	7.85536
8626	1.74654	2.36654	1.84649	2.20512	2.04494	2.20135	2.31707	2.71823	1.9292	3.16179	3.31918	3.23872	4.53071
8627	4.3338	4.35162	4.38568	3.51233	3.61462	4.15164	4.13325	4.5005	4.12763	4.02188	4.80276	4.77059	4.6753
8628	1.8162	3.60652	1.55792	0.723033	0.860965	1.64034	2.85711	1.93099	2.67708	2.60268	1.21657	2.45959	1.6586
8629	1.49572	2.40324	1.31902	0.977949	0.844256	1.35642	2.2895	1.27169	1.73639	2.84893	3.80066	1.96149	3.15393
8630	5.71136	5.93042	5.99178	5.36186	5.20766	5.49969	5.69108	5.61962	5.0157	5.02979	5.96731	5.80154	5.13306
8631	4.89214	4.77724	4.95414	5.39459	5.29204	5.02888	5.73673	4.90398	5.17227	8.33968	8.83267	6.22657	7.21979
8632	3.16279	3.75473	2.82937	3.90335	3.5905	3.47652	3.50762	3.38649	3.59577	5.29056	5.85306	4.30346	4.85822
8633	4.1007	4.64845	4.11554	4.35186	4.11824	4.11702	3.94834	3.89593	4.13959	5.03352	3.60227	4.02441	4.33239
8634	7.00306	6.83787	6.88505	6.83987	6.71501	6.78902	6.86874	6.88533	7.23774	6.53349	6.25021	7.42294	6.76868
8635	2.58267	3.36048	3.15218	1.96441	1.89381	2.51875	3.65376	3.99727	4.59207	4.79511	5.3445	4.44717	5.30818
8636	1.08261	2.53308	0.872313	0.874695	1.0999	1.3792	2.20281	2.14662	3.12209	2.82933	3.54617	2.31068	3.67204
8637	1.04631	2.50756	0.91567	1.08174	1.10231	1.39271	2.13445	2.15974	2.91412	2.90902	3.58281	1.92275	3.28443
8638	4.66234	5.39946	4.7031	5.18036	5.32079	4.14803	4.46597	4.2445	4.89089	2.78678	3.29208	6.0051	4.24715
8639	6.43919	3.88921	6.55602	5.93308	5.09146	6.6301	3.79039	6.29497	2.94944	5.90405	5.28307	8.30349	6.25226
8640	4.46062	5.90312	4.53097	5.02898	4.81671	4.91113	5.44461	4.84155	5.20925	5.02812	4.35442	5.1578	5.46729
8641	5.56869	5.00088	5.51564	5.21245	5.21045	5.4631	5.30388	5.32626	5.344	5.32875	5.56506	5.48624	5.37849
8642	1.79521	3.06868	1.65778	4.45555	6.59324	1.69832	4.43003	3.24951	6.42329	1.27656	1.07834	2.72894	2.0098
8643	1.57806	2.80529	1.25196	1.50828	1.6919	1.79123	1.62437	1.7587	2.40789	1.727	2.11521	1.91833	2.12849
8644	4.93831	5.73515	4.82719	5.26168	5.43381	5.03629	5.35913	5.17955	5.73388	5.50367	5.39552	5.45913	5.71128
8645	4.88611	5.74424	4.90461	5.31473	5.38752	5.00874	5.14919	4.99409	5.31792	5.57283	5.35313	4.83836	4.7526
8646	5.70926	5.89899	5.63108	5.54046	5.55139	5.65154	5.98293	5.49181	5.87496	5.24172	5.07099	5.29826	5.40654
8647	8.22323	7.41792	8.30836	8.41807	8.1438	8.68631	6.99167	8.04578	6.60684	8.21571	9.00226	6.76261	9.41381
8648	3.04731	6.74465	2.73114	4.40128	6.61532	2.11243	6.80457	3.86825	7.40433	3.60646	4.1398	2.95295	5.10623
8649	4.23278	4.61261	4.03674	6.07578	6.14583	5.05012	4.40418	5.2185	4.11518	3.69146	1.53259	3.0747	4.76047
8650	0.789794	0.454505	0.86688	1.91065	1.46124	1.13498	0.940459	1.15253	0.413707	1.41726	0.272066	0.635079	2.05974
8651	8.58186	6.84117	8.82886	8.01419	7.84369	7.6978	6.75902	6.88132	6.83704	7.52587	8.06456	8.18701	7.80988
8652	4.59551	5.28866	4.49085	4.82596	4.8151	3.67296	4.02469	3.63641	4.53017	3.19667	2.48504	3.3808	4.03901
8653	5.9963	5.43805	6.04726	5.23744	5.26739	5.71164	5.85763	5.54184	5.59998	5.27516	5.7395	5.92716	5.53583
8654	4.10185	4.76842	4.11833	4.66206	4.64345	4.28961	5.19668	4.39746	4.92776	4.11763	4.52879	4.12512	3.74408
8655	5.50145	8.10938	5.35501	6.75206	7.23138	5.77489	6.953	6.05119	7.45289	5.7283	5.4064	5.83264	5.74972
8656	1.55671	3.71751	1.40826	1.90985	2.86151	1.21362	2.19175	1.27861	2.78479	1.26589	1.07683	1.36461	1.51493
8657	5.12959	5.02246	5.13017	4.82721	4.7301	4.95279	5.11231	4.65161	4.94773	3.7487	3.30338	3.41451	3.31142
8658	3.27385	3.13173	3.11892	2.42327	2.66615	2.98538	2.99406	2.66842	3.52488	1.73099	1.36231	1.56202	1.58589
8659	6.49394	7.12254	6.57279	6.65407	6.59068	6.38759	6.78975	6.57008	7.12834	6.16834	5.96059	6.65988	6.35629
8660	4.31816	5.11097	4.80436	4.06991	4.226	3.91843	4.4598	4.3116	4.62674	5.06597	4.91114	5.40795	5.29049
8661	1.69759	4.94491	2.45145	2.86413	3.03221	2.02823	4.57119	2.33777	4.15604	2.75339	3.44329	3.06058	1.79955
8662	7.89185	10.3623	7.84024	7.52022	7.2217	6.69482	9.98438	8.04319	10.1902	2.28609	1.74387	6.492	9.13501
8663	4.55605	4.36568	4.48814	4.72578	4.49821	5.02572	4.81551	4.91926	4.91129	4.95114	4.85362	5.86025	5.11192
8664	4.45298	4.37884	4.43474	4.75162	4.43578	4.70792	4.26051	4.68716	4.4129	4.98958	4.75591	4.52957	4.73503
8665	4.91496	4.07459	4.80667	4.53104	4.23492	4.71833	4.30869	5.07211	4.55881	4.37262	3.84951	5.05319	4.94418
8666	0.234326	0.25307	0.288409	0.196665	0.0489713	0.109595	1.37869	0.101187	0.403123	3.31484	3.55422	0.116626	1.55463
8667	6.46051	6.34352	6.45164	6.72255	6.45101	5.86353	6.61753	6.11823	6.45501	6.16702	6.0768	4.48734	7.8402
8668	4.67137	4.97255	4.73215	4.80609	4.70781	5.06688	4.90906	5.27491	4.81353	4.84117	5.47676	4.58871	4.13166
8669	5.44093	4.33822	5.38398	5.38012	4.39378	4.90235	3.46523	4.20688	3.42748	5.22161	5.46062	3.44815	4.47505
8670	7.04768	4.50984	7.14029	6.61648	6.00152	7.15261	4.57931	6.73223	3.70739	6.38813	5.4552	9.03063	7.19889
8671	5.4943	6.2628	5.37695	6.56024	6.5853	6.84475	6.21731	6.07989	6.21377	6.07059	4.1731	6.22688	5.3299
8672	6.40965	7.37693	6.44336	6.33741	6.68646	6.27638	6.37827	6.53558	6.80914	6.16018	5.75742	7.34202	6.48693
8673	4.43738	4.53679	4.51643	4.36647	4.27106	4.76651	4.44387	5.27263	5.20988	4.5464	5.03171	5.51475	6.5322
8674	5.3845	5.94705	5.33263	5.16535	5.35942	5.22368	5.44824	5.18742	5.61677	4.6167	5.33291	5.33599	5.14414
8675	5.0677	5.38917	5.11648	5.2376	5.0498	5.13689	5.44085	5.30349	5.59831	5.35754	5.30152	6.30622	5.53497
8676	5.48595	5.13947	5.56195	5.10696	5.01498	5.19329	5.20589	5.53151	5.69163	5.02382	5.00819	5.95326	4.95393
8677	5.4911	4.68678	5.56086	3.87534	3.92284	5.7039	4.95523	5.3661	6.1565	5.08851	5.68171	6.19253	5.62007
8678	6.56773	5.30595	6.67599	5.76971	5.63167	7.10664	5.26798	5.7248	5.42382	5.88536	5.87647	7.02165	8.49604
8679	8.00224	5.81756	7.89557	6.855	6.77011	7.51003	5.68718	7.64456	5.53197	6.97065	5.28122	7.44096	7.37468
8680	5.08761	4.53987	5.08778	5.05217	4.84178	5.35086	4.47069	4.94888	4.18755	6.06357	5.95238	4.13762	5.17447
8681	4.93042	5.47828	5.07613	4.82526	4.62932	5.03146	5.44854	5.04659	5.35811	4.60723	5.36449	4.97927	4.93456
8682	6.34129	8.45798	6.15235	6.8262	7.48345	6.41717	7.64215	6.30009	7.58329	6.12823	5.91579	5.81086	6.03386
8683	1.15659	2.85891	1.1469	1.80067	2.27897	1.19967	3.39663	1.37828	2.84816	1.12878	1.49796	2.1773	0.781434
8684	5.35162	5.29551	5.76001	4.93147	4.80357	5.03705	4.83836	5.01249	5.12517	4.68341	6.18203	5.53395	4.64043
8685	4.26911	4.52223	4.34746	4.77486	4.77428	4.16607	4.68533	4.27589	5.16457	4.19629	4.73552	3.89659	3.9966
8686	4.92782	4.52383	4.96313	4.42457	4.3795	4.61911	4.81402	4.75156	4.85547	4.40977	4.53928	4.88026	4.36764
8687	5.00223	5.25614	5.04875	5.422	5.40852	5.12779	5.36555	5.37681	5.67761	5.26844	5.01014	5.39694	4.94659
8688	3.91703	3.79455	3.8346	4.58592	4.35109	4.12214	3.377	4.16425	4.11386	2.94123	2.67867	4.42085	4.04392
8689	4.79025	5.86502	4.62505	5.32412	5.38826	4.77856	5.08251	4.9944	5.58884	5.17369	4.86283	4.90792	4.63179
8690	2.1799	3.81618	2.0145	2.03117	2.31732	2.72403	3.03292	2.65756	3.79067	2.41335	2.7504	3.04489	2.38603
8691	0.731294	0.933756	0.75814	0.414543	0.264158	0.290226	1.57187	0.67028	1.56456	1.61682	3.72652	0.13393	2.83306
8692	5.65812	7.05874	5.69294	6.19946	6.32583	6.28829	6.54245	6.38575	6.7305	6.79402	6.70036	6.79493	6.35249
8693	5.31037	6.25326	5.35647	5.7227	5.94731	5.38743	5.78502	5.33609	6.08558	4.85846	5.50475	5.20409	4.73065
8694	5.76853	5.22907	5.89466	5.50795	5.38418	5.56481	5.43914	5.36305	5.15917	5.24734	5.04353	5.3498	5.49057
8695	1.26065	2.48459	1.48775	1.55815	1.73693	1.7882	3.11374	2.15905	3.16247	1.71407	1.5998	2.8156	1.74666
8696	8.09243	8.5068	8.10513	8.92166	8.90699	9.17	7.96973	8.80995	7.72806	9.42129	9.58804	8.22466	10.0635
8697	0.479862	1.55145	0.509937	1.31442	1.72605	1.04241	2.10609	0.512937	1.41444	0.865576	1.31524	1.66989	2.67578
8698	4.6374	4.15485	4.50428	4.88404	4.95021	4.565	4.89909	4.57083	4.72922	5.06469	4.93846	4.61377	4.91465
8699	4.61142	5.15157	4.65218	4.7967	4.94922	5.33194	5.51915	5.71413	6.1154	5.97832	6.49321	6.73169	6.69771
8700	6.53206	6.26395	6.67442	6.09609	6.16747	6.30755	6.34903	6.38454	6.55098	6.00002	5.90255	6.44249	6.59636
8701	5.25495	5.34204	5.14576	6.3991	6.84655	6.8697	7.46207	7.51979	7.31356	2.64922	2.0311	3.65995	5.15736
8702	5.95629	3.72055	6.00004	6.15773	6.32827	6.54327	5.62512	6.34048	5.30701	4.31951	3.72451	5.04259	6.39317
8703	3.98931	4.19494	4.11347	4.18073	4.06687	3.99417	4.35179	4.09333	4.76224	3.7068	3.80834	4.54465	3.72006
8704	6.98228	6.45037	7.03647	6.56496	6.19036	6.97933	6.28091	7.23484	6.43901	5.71436	4.97172	8.53963	7.28772
8705	5.56721	4.70556	5.40445	5.2972	5.09478	5.46792	5.36963	5.33451	5.09776	7.9813	7.424	4.36484	6.22367
8706	0.0717241	0.14157	0.152133	0.0686985	0.156389	0.0663827	0.0313622	0.0560391	0.0902918	1.61243	1.3982	0.142545	1.28713
8707	5.15725	4.95265	5.44958	4.80295	5.05295	4.88242	5.50954	4.96558	5.36464	5.99994	6.07701	5.28499	5.84384
8708	3.92199	2.96207	4.10059	3.63859	3.80672	3.97434	3.08196	3.98104	2.85082	4.52537	5.70241	4.98803	5.42035
8709	4.6176	4.70293	4.6818	5.22456	4.8146	6.91741	4.67111	6.56078	5.36456	5.28056	6.57371	4.85292	7.12333
8710	5.79552	5.83333	5.69603	5.39597	5.37206	5.6593	5.21899	5.75716	5.56069	4.60671	3.3642	6.76825	6.51751
8711	4.84352	5.62824	4.78593	5.08873	5.03204	4.92403	5.03466	5.04433	5.66451	4.99155	4.94996	5.54299	5.20538
8712	4.57826	4.78238	4.43113	4.75314	4.49164	4.55725	4.73495	4.69577	4.80411	4.18296	4.39268	4.92694	4.14936
8713	5.03707	3.14023	5.0191	4.88568	4.86939	5.36054	4.26491	5.7537	4.32122	4.55703	4.53313	4.97389	4.80659
8714	5.82758	5.40776	5.96708	5.60878	5.73839	5.90667	5.76289	6.15531	5.93078	5.8012	6.20589	6.24769	6.15102
8715	5.30615	5.49897	5.38332	5.16308	5.16939	4.94236	5.30255	4.77984	5.11891	5.0285	4.67616	5.28511	4.92193
8716	2.29573	2.17267	2.41034	2.42749	1.74002	2.94979	2.01336	2.01106	1.8257	3.18742	2.38309	3.71974	2.56786
8717	5.76663	5.85032	5.75826	5.87084	5.85208	5.92781	5.86306	5.87978	5.82434	6.20165	6.80296	5.60269	5.49009
8718	4.95355	4.58109	5.02398	4.6914	4.58175	4.91598	4.71751	4.61647	4.64359	5.20587	5.43332	4.60804	5.15163
8719	6.27194	5.76164	6.42288	5.21689	4.84045	6.83832	5.22118	7.2162	5.39702	3.30321	4.22604	5.93797	5.97064
8720	5.56054	5.90769	5.60138	5.87099	5.89014	5.89365	5.99386	6.01356	6.03512	6.20895	5.92625	5.90369	5.97335
8721	5.38887	5.08068	5.56518	5.05824	5.12313	4.8124	5.26681	4.61971	5.0347	4.41219	4.34869	4.70499	4.49689
8722	5.63175	5.74928	5.50547	5.93427	6.06913	5.48711	5.54933	5.52897	5.86639	5.81846	5.41287	5.26867	5.0682
8723	4.41954	2.6574	4.47055	4.50458	3.32021	4.1407	2.31888	2.92546	1.15835	4.31528	3.77683	3.91033	6.81051
8724	7.378	6.56661	7.45027	6.70288	6.71689	7.1893	6.68989	7.09781	6.84721	6.84959	6.50193	7.40541	6.98087
8725	4.89925	5.19964	4.87629	5.40814	5.40369	5.15125	5.32725	5.08769	5.24412	5.24333	5.16677	5.26695	4.74813
8726	3.04315	3.79366	2.77355	2.31151	2.68156	2.11285	3.05418	2.20619	3.17698	1.86975	1.88799	5.09638	2.6177
8727	8.52717	9.76449	8.40503	9.33248	9.18244	8.80905	9.31075	9.14804	9.37232	8.28974	8.29996	8.13559	7.41772
8728	0	0	0	0	0	0	0	0	0	0	0	0	0
8729	0.460719	0.620185	0.612169	0.322538	0.55216	0.520043	0.649208	0.250566	0.274595	4.3616	6.78373	0.413164	2.15591
8730	3.7652	3.94865	3.68239	4.32555	3.94383	3.85207	4.10408	4.15775	4.17181	3.70778	3.28443	4.0205	4.02097
8731	4.4148	4.37414	4.33782	5.30237	5.2801	4.47699	4.27794	4.34741	3.98875	4.82464	4.44248	3.54195	4.66165
8732	4.4	3.882	4.4999	4.69725	4.64041	4.41117	4.23988	4.34537	4.31392	4.62136	4.74295	4.3075	4.40412
8733	8.0307	5.96468	8.1657	7.38387	6.87847	7.89514	6.10299	7.82083	5.24169	6.43988	5.83531	7.67543	7.89946
8734	6.20296	6.28411	6.37594	6.56526	6.62493	6.31658	6.21529	6.55508	6.0128	6.26003	7.19457	5.7467	5.62906
8735	5.52084	4.74619	5.35238	5.08378	5.0273	5.36698	4.74362	5.72464	3.67124	6.22977	7.94143	5.49827	6.28836
8736	7.24293	7.06101	7.21683	7.15678	6.94762	7.34667	7.13857	7.63746	7.44056	6.66395	5.95439	7.75949	6.87595
8737	4.42265	3.80034	4.44197	4.74491	4.48962	4.70698	3.64549	4.57626	3.87686	4.21449	3.57749	4.48416	4.50981
8738	4.105	2.56995	4.13777	4.16194	4.11447	4.17948	3.8503	4.18677	3.45532	3.94389	3.74937	3.91071	4.508
8739	6.35442	6.42835	6.41815	5.89202	6.17741	5.95514	6.53161	6.22547	6.38565	6.05025	6.31218	6.36248	5.62667
8740	4.07155	5.75648	4.21022	4.50271	4.63471	5.24687	5.65716	5.22656	5.15064	4.25533	3.99553	4.56649	4.2766
8741	6.02651	6.05726	6.06949	6.03569	6.01969	5.74027	6.27606	5.54864	5.88623	5.8857	5.81269	5.16462	4.65614
8742	5.21135	5.07274	5.31471	5.46749	5.43774	5.35041	5.64401	5.5265	5.89098	5.22093	5.00066	6.11224	5.68624
8743	3.8506	4.97242	3.93796	4.99082	4.74111	4.2869	4.54443	4.35081	5.09804	4.37258	4.11813	4.65875	4.38675
8744	2.14118	3.18178	2.31389	3.26313	3.20644	4.78798	2.85996	5.03271	3.84521	5.48461	6.80603	4.54333	6.34671
8745	0.628513	2.36652	0.870326	1.27318	2.2626	1.2351	2.714	0.866027	2.23395	0.728668	0.564655	0.247186	2.00686
8746	3.98375	3.48046	3.82746	4.09348	3.97431	4.15302	3.68824	4.16958	3.68841	3.97573	3.50754	4.3757	4.26208
8747	5.22332	5.57875	5.27918	5.69514	5.61291	5.62509	5.63322	5.54654	5.58018	5.48424	5.34452	5.50728	5.40633
8748	4.41801	4.42795	4.45099	4.47607	4.62539	4.52942	4.92905	4.54848	4.68909	6.1894	6.23054	4.33406	4.80244
8749	4.59984	3.88191	4.68163	4.80061	4.7556	5.04982	4.81391	5.01522	4.37474	4.88921	4.91223	4.98818	4.9515
8750	6.18535	8.56777	5.70446	6.60782	6.50814	6.52982	7.5447	7.22777	7.98195	3.38112	2.04843	5.50273	3.80461
8751	9.53111	8.37657	9.41114	9.33017	9.07561	9.67023	8.96322	9.78976	9.55054	8.81765	8.74756	9.68984	10.3541
8752	10.9981	10.2385	11.1233	10.9934	10.9571	11.0396	9.8627	10.806	9.57287	11.1186	11.9675	9.92604	11.6367
8753	4.39332	4.57571	4.37368	4.70482	4.47931	4.44408	4.56372	4.58594	4.54139	4.61889	4.62484	4.84431	4.3445
8754	3.60637	4.45015	3.54292	3.11407	3.24303	3.44034	3.90317	3.50818	4.0138	4.27879	4.68051	4.21713	4.56483
8755	0.113145	1.39685	0.281995	0.122461	0.683779	0.180352	0.804482	0.132787	1.06568	1.10539	0.470554	0.286377	6.6552
8756	0.127427	0	0.117449	0.371897	0.215338	0.109487	0.309227	0.0968808	0.177385	0.104403	0.471764	0.192384	0.269383
8757	4.42315	3.32638	4.37012	4.65357	4.25908	4.61644	3.78274	4.44161	3.3925	4.27077	4.18054	4.26842	3.90462
8758	6.52645	5.97515	6.61353	6.36493	6.05844	7.1059	5.44352	6.61199	5.81527	7.18794	7.87935	6.05612	6.51837
8759	6.43719	5.73961	6.53685	6.26359	5.99018	6.97311	5.33091	6.44274	5.62708	7.04163	7.54766	6.07945	6.48278
8760	5.72364	5.88115	5.85959	5.72288	5.68014	6.21124	5.18973	5.87472	5.43253	5.91603	6.16975	5.9458	6.06673
8761	0.714708	0.678957	0.686188	0.278873	0.363567	0.644008	0.327808	0.572165	0.723294	0.196105	0.302068	0.577435	0.197445
8762	2.2736	2.36342	2.23458	2.15986	2.18339	2.89706	2.58413	1.81084	2.19547	3.1432	3.37871	0.925226	3.43842
8763	5.40012	5.40469	5.33452	5.66636	5.60188	5.24978	5.65557	5.48043	5.59279	5.03958	4.62719	5.38126	4.79738
8764	3.90883	3.69992	3.7746	4.0728	4.04376	3.98307	4.09327	3.97676	4.11203	4.8731	5.19485	4.40271	4.04937
8765	1.98566	3.12303	1.90901	2.13873	2.64785	2.29424	3.45386	2.73397	3.2657	5.12416	4.66219	2.9071	3.65822
8766	4.68587	5.39994	4.56915	5.18808	5.30781	5.15294	5.79277	5.43298	5.81497	7.14508	7.33851	5.30612	5.7717
8767	4.75754	5.74353	5.01775	5.63556	6.07736	4.9377	6.69831	5.29075	6.24496	6.90268	7.57819	5.46928	5.44805
8768	4.2099	4.53108	4.32894	4.58103	4.7745	4.80593	5.06561	4.80081	4.7184	5.78225	5.35526	4.77103	4.97915
8769	4.79017	4.80291	4.79187	4.80842	4.78507	4.66603	4.96636	4.82814	5.04823	5.26496	4.82646	4.67872	4.11968
8770	4.79927	4.72096	4.72843	5.70582	5.8151	5.04149	5.7258	5.2106	5.0741	7.08015	7.14834	5.42821	5.16087
8771	2.15093	5.07234	2.56493	3.9851	4.73103	2.59728	5.71534	3.93456	4.59616	5.14581	5.67146	5.16799	4.23503
8772	4.60588	5.39669	4.34805	5.16554	5.1427	5.30916	5.0984	5.38295	5.17047	5.10277	5.39403	5.39095	4.64476
8773	6.40278	6.26627	6.35902	6.69181	6.68871	6.85505	6.15518	6.53205	5.60879	6.59466	6.00205	6.55109	6.25771
8774	1.57968	1.39221	1.59278	1.03873	1.55424	0.719691	1.00058	1.28527	1.30144	4.928	3.7325	2.88937	3.22917
8775	1.29527	1.59519	1.25581	1.21096	1.83726	1.62743	1.26456	1.31647	1.37626	0.621155	0.645606	1.19818	1.29692
8776	4.33578	4.24885	4.24952	4.69569	4.69389	4.63395	4.75128	4.55407	4.77112	4.63271	4.73466	4.6479	4.84076
8777	5.35807	3.07504	5.52039	4.24206	4.13235	6.09914	1.90704	5.42659	1.1177	4.44937	3.40634	8.3945	6.7044
8778	1.75765	1.62423	1.60512	1.49915	1.64659	1.94865	1.67457	1.75424	1.81359	2.18393	2.10021	1.08038	0.122092
8779	5.79228	5.46639	5.77078	5.81217	5.81309	6.36144	5.70283	5.92244	5.8232	6.5987	6.71519	5.55266	5.60337
8780	0.138159	0.244066	0.25044	0.259416	0.272534	0.820923	0.249926	0.184388	0.09111	0.260353	1.25309	2.21046	2.55591
8781	7.74517	7.92974	7.6617	7.96594	7.8762	9.08473	7.35312	8.02506	6.65301	7.95883	8.69648	6.91069	7.62283
8782	9.00726	9.60053	8.95677	8.36921	8.84052	7.82734	9.21128	8.70232	9.95701	7.25574	8.34748	8.30016	8.46256
8783	4.73739	4.20643	4.75642	4.677	4.71815	4.24421	4.99409	4.46791	4.96427	4.75458	4.97769	4.13091	3.62243
8784	4.57027	4.25489	4.66984	4.06706	4.30951	3.88414	5.13781	4.12013	5.13935	4.17917	4.5862	4.68462	3.60637
8785	4.35756	4.70116	4.50779	4.73156	4.97669	4.80171	5.59485	5.0978	5.28683	4.57897	4.40456	4.66634	4.75457
8786	5.14008	5.89324	5.0562	5.34304	5.44917	5.06335	5.5806	5.25114	5.51554	4.95278	5.54846	5.41915	4.06784
8787	5.00244	4.78702	5.00677	4.81285	4.95467	4.88795	4.67198	4.81797	4.6788	5.65777	7.30523	5.02083	5.12393
8788	4.74949	7.32799	4.3191	6.35121	6.432	6.16196	6.67886	7.06753	6.96825	6.23653	7.45566	6.35671	6.8268
8789	4.90007	5.16707	4.82789	4.89471	5.0842	4.6093	4.10801	4.64564	4.25911	5.63764	8.36897	5.23804	5.23392
8790	6.23939	6.23637	6.29732	6.08519	6.15571	6.32703	6.19629	6.20245	6.25534	6.4531	7.04967	6.57841	6.42488
8791	5.31317	5.46019	5.28391	4.7486	4.80754	5.33945	5.03722	5.55503	5.15538	6.73084	6.40371	6.13282	5.96566
8792	4.52408	1.82517	4.36475	2.99986	2.85018	4.34599	1.65968	4.45487	1.80998	4.35483	4.87108	4.22203	4.02236
8793	1.02548	1.50329	1.37098	0.886389	0.929866	0.709519	1.09273	0.82294	1.77558	1.80048	2.04285	0.436259	0.935769
8794	1.5689	2.72656	1.71191	2.1589	2.02351	1.94014	2.00491	1.95747	2.57291	1.34826	2.61643	1.88795	1.8656
8795	0.319552	0.486996	0.333494	0.261182	0.468547	0.283707	0.455708	0.335873	0.304801	0.29493	0.190152	0.3714	0.588932
8796	0.538444	0.394812	0.650222	0.17425	0.406409	0.849312	0.392922	0.668991	0.383389	0.99686	0.514111	0.953164	2.5386
8797	0.0771819	1.512	0.0930737	0.685709	1.49433	0.113556	1.27621	0.314142	1.46188	0.0897969	0.0672206	0.478998	1.19707
8798	4.99737	5.48512	5.02802	5.38399	5.57652	5.36367	5.35807	5.5359	5.4601	5.19126	4.08877	5.9086	5.61077
8799	5.74199	5.9922	5.88666	5.44065	5.2814	5.45258	4.84481	5.35796	5.28535	5.56107	5.26534	5.50418	5.16733
8800	4.56745	4.2884	4.54926	4.36638	4.31511	4.45245	5.2632	4.61183	5.79836	4.1636	4.6107	4.5665	5.67536
8801	3.99627	3.879	4.02765	4.62694	4.67957	4.78946	5.04432	4.65397	4.85764	5.97155	6.28301	3.87654	5.88521
8802	5.36904	6.82226	5.56482	6.09659	6.99801	4.52932	7.13324	5.94802	7.83162	7.07509	6.46397	8.67558	10.1071
8803	4.29572	4.78589	4.39414	4.81664	4.76261	4.40249	4.30503	4.66507	4.58656	5.06827	4.50698	4.72259	4.41544
8804	4.67627	1.68023	4.74777	3.44976	3.16448	4.57902	2.40157	4.83486	2.11618	4.10297	3.00765	4.68884	4.09226
8805	5.4968	3.11303	5.58133	4.09987	3.96349	5.34058	3.12491	5.67756	3.00363	4.88385	4.20636	5.63153	5.08542
8806	4.68858	5.22625	4.76745	4.95914	5.20659	4.61313	5.3614	4.74234	5.06919	4.57123	4.9101	4.37726	4.52268
8807	4.23097	5.85865	4.16378	4.05191	4.08117	5.0169	5.475	6.05273	5.74425	3.03619	3.37922	4.98567	4.43522
8808	2.40604	4.2237	2.04895	3.17612	3.62043	5.07892	5.91495	6.30446	6.43794	2.59103	2.60941	2.51236	1.71117
8809	3.97038	3.3658	4.06896	3.63603	3.62611	4.22668	4.02174	4.23843	3.80562	3.99156	3.66603	3.8877	3.98638
8810	4.59269	4.19563	4.57615	4.73634	4.68125	4.92901	4.73276	4.91444	4.70133	5.15266	4.99948	3.90698	4.72998
8811	6.51224	5.40486	6.69293	5.6647	5.52786	6.66766	5.09275	5.80073	5.16649	5.69811	4.76737	5.57823	6.13391
8812	4.02047	3.83483	3.99341	3.85985	3.79876	3.94218	3.84226	4.10306	4.24283	4.03395	3.7693	4.14701	3.92954
8813	8.04491	7.69552	7.87897	7.81294	7.65092	7.95595	7.42838	8.16252	7.5847	6.81924	6.49147	8.3636	7.9608
8814	6.23362	5.22924	6.29358	5.83965	5.64706	6.01139	5.74526	5.68095	5.25275	6.26065	6.362	4.43612	5.77219
8815	6.51015	6.82226	6.42524	6.64298	6.68376	7.27	7.22268	7.67191	7.2446	7.00962	6.75663	6.79677	5.91257
8816	5.28636	4.26957	5.30816	5.68037	5.51517	5.82236	5.13025	5.64766	4.78346	5.95161	5.98246	3.68118	5.238
8817	8.3884	7.67213	8.39414	7.81046	7.64016	8.21377	7.75758	8.11203	7.78237	7.6026	7.38787	8.848	8.69638
8818	7.15335	6.73168	7.1528	6.59727	6.71342	6.71845	6.44021	6.54803	6.40209	6.98039	7.21098	6.71665	6.70059
8819	6.53162	5.70197	6.58855	6.58842	6.42582	7.17929	5.50414	6.54227	5.66147	5.99448	5.8004	5.44534	6.40936
8820	0.692687	1.28281	0.557443	0.84662	0.83548	0.540564	0.854026	0.481956	1.03157	0.31309	0.415377	0.424412	0.777708
8821	0.508791	2.38176	0.73063	1.29743	1.75314	0.820045	1.45633	0.84469	1.69248	0.970291	1.53789	0.661906	1.01053
8822	3.63915	4.55512	3.61219	3.87879	4.01692	3.50484	4.67124	3.79361	4.44151	3.67867	4.47503	3.3836	3.60831
8823	0.955636	2.13579	1.15186	1.20269	2.24819	1.1235	3.2416	1.94432	3.25022	1.1391	1.37496	1.61584	1.40038
8824	4.42777	5.20794	4.72242	4.69546	5.16078	5.5184	7.77996	7.4662	7.32075	4.87686	4.86733	4.9747	3.78721
8825	4.59399	4.88082	4.60266	4.83768	5.02973	4.74273	4.96375	5.05291	5.33009	5.34252	5.78126	4.86329	4.77733
8826	4.08373	4.15979	4.13627	4.47449	4.53724	4.15192	4.81239	4.33781	4.59593	4.73073	4.58618	3.99449	4.04079
8827	5.49121	6.14517	5.48841	5.71088	6.15367	5.49237	5.62749	5.62976	5.91143	5.5484	5.26457	5.80815	5.40476
8828	5.4891	5.7316	5.47944	5.57916	5.86735	5.46098	5.73509	5.5462	5.8696	5.84161	6.43716	5.36254	5.72094
8829	0.143493	0.0267911	0.163209	0.0247397	0.074381	0.166072	0	0.0465168	0.0225963	0.741318	0.823676	0.0392418	0.729675
8830	2.67565	5.55085	2.83319	3.41768	3.74938	2.76368	4.63854	3.48791	4.26588	4.67327	5.78233	4.83534	2.75624
8831	0.726568	2.12056	0.880917	0.8811	1.68251	1.18818	1.1776	4.04205	1.91046	2.84264	2.85784	0.770782	2.29335
8832	1.55428	3.62239	1.42538	2.13341	2.95824	1.71166	2.17692	4.60369	2.9317	3.96705	4.01142	1.33378	2.96944
8833	4.61998	3.20066	4.65488	4.48148	4.26154	4.86915	4.2358	5.07912	4.34794	4.30221	4.52621	4.91748	4.4236
8834	1.60929	1.39613	1.70818	0.916578	0.754326	0.991287	0.801766	1.21875	1.15293	0.871114	1.3526	1.91806	1.70753
8835	6.53469	5.64546	6.61285	6.38041	6.2487	6.85079	6.14123	6.69882	6.33309	6.33766	6.16494	6.94104	7.02409
8836	0.420621	2.1918	0.474458	0.896237	1.62908	0.420467	1.18733	0.658081	1.76838	1.31216	1.19472	1.58827	0.884711
8837	5.8796	6.96862	5.79534	5.91957	6.08737	5.85623	5.51266	6.08962	5.633	5.58412	5.78203	6.61965	5.42338
8838	4.95907	5.46757	4.94219	5.56742	5.95502	4.99419	5.10758	4.93285	5.23576	5.38861	6.05764	4.48624	4.45191
8839	3.73716	5.21351	3.46448	4.21	5.0791	3.83016	3.11866	3.55816	3.89463	4.32305	4.6324	3.4899	3.30477
8840	5.44157	2.44953	5.60143	3.21116	2.98909	5.07433	0.942878	5.35444	0.968044	4.23008	0.928908	4.24876	4.26179
8841	4.76762	1.35421	4.79508	2.50524	2.33518	4.31334	0.836117	4.55323	0.903656	3.4288	0.854353	3.56524	3.50289
8842	4.5007	5.72282	4.28192	4.90214	4.99168	4.42134	4.67671	4.55828	4.80656	3.64	3.21142	4.45395	4.49634
8843	5.58807	6.81487	5.4388	6.55096	6.4837	5.99782	6.11592	6.18877	6.27078	5.41756	5.65356	6.7247	6.3051
8844	9.03952	8.80571	9.09748	9.36846	9.18041	9.54936	8.20179	9.48559	8.02831	10.675	10.0496	9.30058	11.8106
8845	7.20938	7.35853	7.32594	7.38469	7.91814	7.63446	9.23164	7.55356	8.76557	8.02351	8.01098	8.62148	8.59057
8846	3.51348	3.93005	3.52083	3.84446	3.99617	3.64773	4.24982	3.71532	4.26397	3.76345	3.29163	3.8226	3.63259
8847	6.22362	5.15566	6.31649	6.07159	5.97395	6.57206	6.32955	6.35616	6.18402	6.28942	5.88617	6.25109	6.12038
8848	5.02807	4.56838	5.13381	4.05496	4.65549	4.15099	5.11483	4.0715	4.95313	4.87666	5.39717	4.07436	3.7432
8849	4.71535	4.3841	4.77873	4.58141	4.62678	4.75768	4.8289	4.69617	4.53662	5.50856	5.34047	4.67969	4.6461
8850	0.214495	0.190857	0.134939	0.0478545	0.0622483	0.0237279	0.0471545	0.0945645	0.125865	0.299559	1.08133	0.281975	0.241943
8851	5.74259	3.82234	5.79769	5.67202	5.47143	5.78726	5.40399	5.5864	4.39881	5.56134	4.56977	5.88107	7.91563
8852	5.22568	2.92513	4.83777	2.90571	2.53302	6.99109	2.9213	6.77265	3.04898	2.11693	2.24045	7.39132	6.21064
8853	4.04368	3.85585	4.10644	4.4841	4.22373	4.74319	3.67308	4.79114	3.53869	3.82924	3.98736	4.29166	3.8754
8854	5.42084	6.06654	5.33537	6.06547	5.9165	5.26627	5.84249	5.35329	5.60296	4.7274	5.29496	5.06667	4.42056
8855	5.92699	6.04797	5.94161	6.11481	6.16798	5.58971	6.00836	5.67065	5.97408	5.03191	4.33621	6.01568	5.4992
8856	4.60613	2.82899	4.53992	4.25594	4.24404	4.63614	3.69493	4.93016	3.30762	4.03143	3.33713	4.85129	4.64061
8857	4.68498	5.96189	4.64915	5.39461	5.64909	4.82779	5.41157	4.81783	5.34309	5.10335	5.11391	3.92133	4.43539
8858	5.27636	5.55067	5.53452	5.71309	6.01743	4.9639	6.85427	5.34652	6.14977	5.1979	4.8217	4.13563	4.7667
8859	4.89245	3.5437	4.93616	3.87945	3.79282	4.45481	4.076	4.22304	3.92746	5.20982	5.42575	4.71608	3.56209
8860	5.9495	6.19715	5.98694	6.44437	6.37788	5.69255	6.21895	5.83541	6.16849	5.22946	4.5619	5.65389	5.18576
8861	4.10951	2.41627	4.29679	3.95245	3.86242	4.35819	3.49021	4.48398	3.05558	3.71129	3.05192	3.67051	3.78746
8862	4.59076	5.85414	4.5632	5.2691	5.57913	4.68826	5.38045	4.80168	5.26804	5.05099	4.96281	3.48638	3.80912
8863	4.93947	4.66057	5.17552	4.74296	5.0552	4.57178	5.68255	4.64948	5.10215	5.06242	5.08114	4.43024	4.1721
8864	5.43709	5.60044	5.40972	5.81187	5.83713	5.09982	5.66358	5.26999	5.5523	4.68357	4.09491	4.31147	3.79488
8865	4.13156	2.39611	4.0605	3.82081	3.72742	4.25496	3.1745	4.355	2.87857	3.55815	2.97229	4.00687	3.56479
8866	4.39212	5.60372	4.34262	5.02811	5.31586	4.38701	5.16253	4.53882	5.05134	4.79488	4.65265	3.60148	4.00189
8867	5.5058	3.83115	5.64509	4.36198	4.3536	5.28339	4.6492	4.77807	4.17955	6.05557	6.28669	6.37171	5.06177
8868	4.04275	2.66087	4.07258	4.496	4.35093	4.35294	3.75731	4.33645	2.97144	3.80377	2.64131	3.92136	4.26349
8869	6.1118	5.93754	6.16379	5.91712	5.95802	6.14574	5.82851	6.03826	5.89623	6.41874	6.3469	6.1015	6.30453
8870	4.79634	4.63267	5.0552	4.64974	4.74968	4.32564	5.53796	4.40248	4.9944	4.93439	5.75917	4.87756	4.28856
8871	5.3438	5.06619	5.46751	5.99001	6.123	6.06815	6.43259	6.39366	6.61795	5.92756	6.74823	5.2634	5.848
8872	5.13259	7.10581	5.12841	4.99768	4.35099	4.99146	5.69897	4.97544	3.98232	6.25607	7.46627	3.12091	5.1869
8873	11.655	11.5917	11.6346	11.6821	11.5272	11.9982	11.7929	12.2408	12.483	8.51614	6.50514	8.20309	6.61612
8874	5.66048	5.73131	5.6487	6.00244	6.50622	6.10357	6.81329	6.2267	6.69737	5.1704	5.45268	5.8697	5.40069
8875	4.04726	3.55751	4.03308	3.74044	3.64451	4.19241	3.97965	4.40669	4.03479	4.54675	4.4049	3.68148	3.86617
8876	5.66169	4.2075	5.94436	5.85265	5.46617	6.04005	5.31451	6.15453	4.67351	4.90753	4.27933	6.24615	6.24562
8877	4.81574	2.4774	4.95785	4.49478	4.08931	4.80361	3.07742	5.1523	2.16744	3.87681	2.72362	4.65769	4.77816
8878	6.15123	6.02398	6.23205	5.91131	5.8386	5.89438	6.02757	5.90603	6.07916	6.23241	6.33389	6.05181	6.01243
8879	5.10976	4.96159	5.12342	5.12383	5.09629	4.97637	5.1838	4.87695	4.96954	5.12665	5.51006	4.94842	4.72848
8880	7.93619	7.15607	8.20676	6.54568	6.77658	7.30028	7.20387	7.36487	7.24999	7.20492	8.1458	8.92439	7.97578
8881	1.85261	1.29947	2.28382	0.955361	1.10051	0.992757	1.40025	0.106176	0.102181	1.02626	3.59051	0.899523	2.28055
8882	6.52646	6.15218	6.73686	6.40133	6.48096	6.0261	6.78876	6.04935	6.63012	5.9274	6.46994	6.36876	6.00575
8883	4.46292	4.76814	4.38093	4.97458	4.82424	4.41058	4.43049	4.43186	4.8879	4.08543	4.27673	4.1852	3.70672
8884	6.74257	2.69522	6.98806	3.80998	3.34221	5.7315	1.52406	5.98784	1.41506	4.15321	2.69753	5.75522	5.31888
8885	8.06594	6.66451	8.04905	7.5543	7.73885	7.49931	6.91044	5.93075	6.44877	5.70682	5.01682	5.50456	6.56512
8886	5.47546	5.60479	5.65111	6.14005	5.74015	5.36499	5.58842	5.36207	5.48818	4.92926	5.84265	5.62546	3.96523
8887	0.0346761	0	0.074941	0.0671819	0	0.0686871	0.0383757	0.0988471	0.0295244	0.0553386	0.0974509	0.0571012	0.0294359
8888	0	0.0615973	0	0	0	0	0.0397367	0	0.0178144	0.093457	0.248523	0.0471508	0.180359
8889	8.71937	8.13574	8.82621	8.66146	8.42327	8.63025	7.90258	8.22008	7.35762	8.69909	8.89227	7.50261	8.3532
8890	3.73492	2.98341	3.72125	3.87749	3.70562	3.88831	3.89185	3.78124	3.67999	4.34438	4.05344	3.46206	3.75132
8891	5.63174	4.20261	5.62095	5.29093	4.84912	5.44664	4.68461	5.29243	4.79324	5.10806	6.12046	5.13547	4.7466
8892	4.26548	4.33106	4.27823	5.38027	6.3287	4.17464	7.03064	5.02471	7.22253	7.98943	8.34372	3.64621	3.76039
8893	4.76869	5.82092	4.70335	5.31945	5.44055	5.11948	5.17617	5.07113	5.41339	6.54527	6.17673	5.04075	6.07588
8894	8.75567	7.62941	8.83478	8.85205	8.5143	9.13551	7.65345	8.69987	7.22652	8.61867	9.15769	8.30382	9.59992
8895	3.50341	3.72379	3.96147	3.33591	3.82732	5.09877	4.85917	6.24582	5.49836	3.92576	3.10557	6.40571	5.31452
8896	4.67912	5.8418	4.77726	5.05344	5.06472	4.68029	5.32098	4.82021	5.36367	4.99567	4.61485	4.6048	4.78239
8897	4.54084	5.55312	4.49859	4.69557	4.68497	4.36585	5.02285	4.51772	5.07642	4.81541	4.6356	4.26806	4.59411
8898	2.5029	5.33149	2.3813	2.37096	2.83728	2.37065	4.06522	2.90414	4.35594	2.1776	1.33507	1.68981	3.589
8899	1.20165	1.13376	1.19215	0.534813	1.122	0.293882	0.580366	0.323489	0.624755	0.169635	0.122661	0.482381	0.408577
8900	4.71375	4.50448	4.73272	5.11952	5.1903	4.8356	5.21722	4.8738	5.05437	5.0194	4.57674	3.76882	4.79292
8901	8.38144	9.44002	8.07997	9.11718	9.14409	7.85926	9.10514	8.21596	8.99261	6.73511	7.64702	8.45942	6.9654
8902	8.28213	8.45823	8.37257	7.56197	7.86886	7.76852	7.38399	7.58054	7.47353	8.27621	7.75163	7.69429	8.51164
8903	5.51928	5.49913	5.69579	5.34726	5.48137	5.58034	5.99365	5.34509	5.87388	6.08434	6.81006	5.86403	6.05487
8904	4.69212	4.64041	4.88431	4.63029	4.31013	4.97735	5.09548	4.94141	5.15338	4.91877	5.44171	5.40192	5.3344
8905	4.81972	6.29588	5.89202	8.24778	7.08984	6.22732	6.89445	7.823	5.73913	3.2743	2.63017	2.09596	2.46393
8906	5.95696	7.50109	5.83353	7.69633	7.35552	5.92968	5.97159	6.47337	5.22114	4.44998	2.09956	7.40467	6.08841
8907	4.45692	4.88366	4.68251	4.7164	5.22243	4.74472	6.20569	4.96347	5.86795	4.81184	6.00037	4.9526	4.77275
8908	6.19908	6.08874	6.20454	5.93349	5.77668	6.32071	5.97188	6.25446	6.05713	5.73526	5.05681	5.72339	5.82875
8909	7.8831	7.54588	7.98418	7.61875	7.44046	7.87391	7.41353	7.42202	7.421	7.09241	7.00846	7.70058	7.27172
8910	4.93769	5.01786	4.99529	5.07243	5.12365	5.17826	5.16725	5.20506	5.37917	5.51191	5.8853	5.57428	5.51073
8911	5.30364	5.52074	5.33663	5.84696	6.0216	5.39143	5.4637	5.35701	5.59753	6.81154	6.69632	4.15689	5.82701
8912	5.72473	5.46787	5.69517	5.68997	5.6695	5.1715	5.69855	5.12784	5.57204	5.55958	5.84283	4.70288	4.64131
8913	5.82677	5.56717	5.7951	5.6762	5.65263	5.01435	6.15037	5.0068	5.37626	6.13057	6.15078	4.84684	4.52709
8914	5.77352	5.57247	5.76667	5.42753	5.42006	6.53019	6.5103	5.90919	7.21318	7.19058	5.88815	7.03041	6.67116
8915	5.52128	5.1033	5.45309	5.52963	5.3551	5.49733	5.44007	5.50334	5.24249	5.57211	5.7862	5.32995	4.85768
8916	4.98601	5.45963	4.98192	4.79806	4.85235	4.25779	5.6862	4.28898	5.54346	5.13718	5.60496	3.5033	4.86855
8917	5.93974	6.47922	5.89165	6.01439	6.04172	5.89345	5.83709	5.75849	6.0489	5.83196	5.88283	5.71197	5.31266
8918	1.95774	1.79824	2.21283	0.665256	0.671632	1.39207	3.00869	1.56527	3.90993	1.26846	1.43496	0.478476	1.2716
8919	6.78132	7.65626	6.88212	7.00583	7.37993	6.32483	8.33026	6.85407	8.51717	6.02536	6.74451	5.24625	4.94579
8920	4.88505	5.33879	4.98043	5.01302	5.2034	5.14724	5.18188	5.24111	5.49734	5.40886	5.44239	5.82133	5.78446
8921	8.82823	7.52828	9.14548	8.19338	7.93794	8.99185	7.6992	8.71076	7.64532	8.82136	8.342	8.81124	9.32454
8922	5.15165	5.57407	5.22431	5.10385	5.15901	5.12041	5.81443	5.41508	6.41714	5.37711	5.70762	4.69174	5.88952
8923	5.98245	5.67066	6.02008	5.82055	5.87776	6.11405	5.74297	5.98759	5.76595	6.29014	6.24179	6.42728	6.28344
8924	4.27016	3.66491	4.17508	3.19529	2.94688	3.97768	3.37889	4.11189	3.45016	2.94	2.39762	4.30004	3.68259
8925	4.75688	4.95087	4.78719	4.71655	4.28123	4.78242	4.60604	4.65754	4.47322	5.68883	5.83813	4.18778	4.2971
8926	4.54377	4.8101	4.62422	4.67139	4.28162	4.59815	4.53761	4.52828	4.3317	5.68849	5.80931	4.16379	4.31226
8927	5.03767	5.12524	5.13997	5.17256	5.18479	4.92652	5.12686	4.88751	5.24757	4.95745	5.32911	4.55195	4.31897
8928	4.25575	5.83539	4.09863	3.94601	4.67507	3.07628	3.96537	2.93758	4.57696	3.35048	2.65759	2.81221	4.04726
8929	3.51997	5.37555	3.30573	3.30292	4.14324	2.50664	3.21202	2.26303	4.02807	2.73669	1.77902	1.95754	3.24129
8930	4.82245	4.70094	4.85885	5.36236	5.39448	4.98713	5.05178	5.06861	4.91097	5.20223	5.14519	4.66347	5.07245
8931	6.15064	5.99981	6.1205	5.92421	5.96103	5.78406	5.89349	5.26125	5.82407	4.64243	4.8788	5.54191	5.00898
8932	5.77008	5.64269	5.67727	5.61872	5.56735	5.90408	5.63415	5.36948	5.30066	6.06616	5.37446	5.31034	6.21729
8933	4.97029	5.34791	4.9098	5.30956	5.36321	5.19742	5.57681	5.21484	5.70066	5.90006	5.60094	5.07576	5.43021
8934	6.47959	6.93181	6.49945	7.03678	7.05679	6.89427	6.32875	6.96924	6.45199	6.39849	5.98314	6.35312	6.97481
8935	4.07542	3.13329	3.92564	1.79512	1.8168	1.68783	2.11431	1.6199	2.71379	1.00915	0.914365	2.96177	3.39662
8936	7.91375	7.07647	8.09211	6.95363	6.89341	6.93058	7.53621	6.38309	7.15592	7.01203	7.52195	7.86637	6.64116
8937	8.72998	7.69655	9.00977	7.71972	7.82058	7.48692	8.11763	7.46966	7.78208	6.70291	8.05892	8.00091	6.56699
8938	0.254327	1.92576	0.210741	0.286776	1.16211	0.142562	1.22143	0.370589	2.39457	0.282424	1.78464	0.25143	0.0512829
8939	0.426563	2.09138	0.36552	0.210451	1.72689	0.1372	1.15019	0.0803318	1.70089	0.441852	0.62187	1.25131	0.553779
8940	1.42646	1.8672	1.35901	0.757048	1.56031	0.523765	1.68479	0.274938	1.6672	1.85534	3.79039	2.84483	2.61812
8941	4.07587	4.30395	3.94866	4.25657	4.05474	3.86832	4.1617	3.95534	4.13471	3.33967	3.43319	3.52956	3.60507
8942	5.47252	4.64736	5.51022	5.32561	5.16783	5.42132	4.89704	5.03673	4.67359	5.92331	5.76057	4.14142	5.07994
8943	5.41992	6.85592	5.38016	5.88447	6.21661	5.29415	5.95607	5.32383	6.59418	5.02631	5.00711	5.73758	5.13616
8944	4.61969	4.69646	4.53867	4.78134	4.71155	4.75908	4.96599	4.92356	4.99516	4.93261	4.86482	5.24707	4.71609
8945	3.35366	3.56262	3.16963	3.95657	4.07996	3.588	4.44878	3.46403	4.27436	4.99694	4.88042	3.34978	4.01429
8946	5.60042	4.31594	5.57504	5.54232	5.07915	6.24495	5.17187	5.97068	4.65861	6.08156	5.97104	5.18736	6.1287
8947	5.99436	5.74825	6.12228	5.51396	5.34776	5.62855	5.36578	5.49602	5.36229	6.33082	6.34037	6.17196	5.55822
8948	6.09665	7.47482	6.12754	5.48754	6.45441	5.72146	6.38745	5.76636	6.46286	5.92678	6.81129	6.39039	5.88759
8949	4.09723	4.6758	3.96174	4.83173	4.76765	4.66317	4.6315	4.88188	4.85236	4.27877	3.56563	5.21834	4.85157
8950	6.11694	5.61701	6.1568	5.63589	5.61035	6.02725	5.92236	5.66797	5.85263	6.01159	6.14843	6.28697	6.79547
8951	7.6088	6.77468	7.72688	7.41687	7.2056	7.67224	6.8899	7.2999	6.69664	7.77672	7.45282	7.08303	7.90225
8952	5.1345	6.03035	4.97674	4.85304	4.7849	5.41764	5.34087	5.22595	5.20254	3.8633	4.40251	6.48519	6.52687
8953	1.04022	1.97291	0.909968	2.2861	2.20882	1.35421	1.46908	1.5824	1.92164	1.29382	2.56799	0.876078	1.40918
8954	4.93537	4.37905	4.88992	4.90833	4.79935	5.04549	4.61039	5.07578	4.72986	4.75447	5.93829	5.34372	5.14738
8955	4.85872	5.09744	4.8946	5.06451	5.0386	4.74777	4.98888	4.79267	4.99794	4.87266	4.69404	4.97609	4.39246
8956	5.17278	5.67333	5.24606	5.25719	5.1259	5.15346	5.25117	5.11967	5.02868	5.09083	5.14979	5.10937	4.65596
8957	5.7709	5.76406	5.8857	5.50776	5.76419	5.69136	5.68244	5.62018	5.24283	6.49743	6.58613	5.92848	6.53309
8958	3.50768	4.47445	3.51655	4.60695	4.47216	4.14513	4.51049	3.97548	4.43214	5.14937	5.1922	3.59685	4.48829
8959	5.8384	6.00055	5.81466	5.16144	5.14972	5.23579	5.25512	5.49172	5.43428	4.66525	5.07081	6.95144	5.273
8960	3.40819	4.4452	3.38817	3.37718	3.69209	2.70076	4.20533	3.27965	3.93368	3.53642	4.79196	3.81547	2.89916
8961	2.95924	3.82451	2.80041	3.794	3.7611	3.61291	3.82194	3.88677	3.73267	3.91286	3.77368	3.75788	3.34558
8962	3.75418	5.18817	3.45813	5.35275	5.33798	5.92402	5.72123	6.73371	6.31699	5.21098	4.57923	9.40669	4.21147
8963	5.05143	7.18089	4.81314	6.1963	6.57501	4.0723	6.42595	5.65561	6.93308	4.64712	5.12616	6.23747	7.00595
8964	1.5172	2.89695	1.44257	1.91458	2.21059	0.8997	2.21812	1.62089	2.66399	1.37307	1.73681	1.17595	1.05832
8965	6.65891	6.56653	6.71625	6.426	6.27812	6.72936	6.11745	6.85162	6.26813	6.25962	6.63347	7.02527	6.58707
8966	4.02301	4.18322	3.90018	3.67389	3.80037	4.09143	4.22739	4.72124	4.30317	3.3867	3.13373	5.12158	4.23158
8967	0.500382	1.11465	0.672738	0.823137	0.64373	0.142532	1.29829	0.185278	0.598992	1.89951	5.88215	0.121518	0.799062
8968	6.37276	5.37166	6.4303	5.95893	5.8168	6.78993	5.75496	6.4	5.49683	7.17987	7.0171	5.50984	6.71563
8969	6.76165	5.60378	6.72545	6.56985	6.33434	7.32158	6.17808	7.1028	5.64471	6.5921	6.25847	7.16552	7.04837
8970	4.91414	4.95157	4.97402	5.31533	5.30834	5.28703	5.60313	5.45097	5.54596	5.11382	5.33784	5.56849	5.61332
8971	5.99634	5.81298	6.06327	5.91485	5.91551	6.04631	5.97332	5.87289	5.9718	6.19744	6.50289	5.73177	6.32646
8972	6.57181	4.64846	6.59312	5.9913	5.59724	6.7925	4.97975	5.84829	4.58606	5.86243	5.65755	5.58916	5.58567
8973	3.94913	5.46612	3.99386	3.93331	4.31317	3.64472	4.08386	3.64437	4.42432	3.36959	4.14695	4.23742	3.77101
8974	6.26815	6.90993	6.39934	6.11186	6.37382	6.16913	6.35829	6.25446	6.53995	6.24582	6.284	6.74252	6.41949
8975	6.70623	7.30337	6.7434	6.22721	6.22823	6.24526	6.03253	5.57225	6.31843	5.45415	5.95381	5.66327	6.02765
8976	8.92935	9.19156	9.08669	8.4755	8.82196	7.988	8.28131	7.80246	8.27792	9.07976	7.75319	7.41651	9.0083
8977	4.95655	4.88702	4.8866	5.27565	5.24723	4.99007	5.23179	4.80001	5.02021	5.21171	5.12711	4.43691	4.52208
8978	5.35009	5.02285	5.29867	5.23952	5.21727	5.32046	5.08697	5.25413	5.09972	5.67152	5.71116	5.12329	5.30082
8979	1.58499	3.36765	1.50122	1.94614	1.91317	1.28535	2.2574	1.36218	3.08813	1.82919	1.35614	1.48166	2.22972
8980	3.82989	3.44299	3.90011	3.0375	3.08945	3.42824	3.57651	3.6546	3.85045	3.33344	2.57726	3.89437	3.63248
8981	4.52281	4.48722	4.35383	4.8868	4.633	4.67329	4.48187	4.49213	4.47038	4.98432	4.83972	4.53653	4.46945
8982	6.17387	6.25668	6.20005	6.09076	6.02034	6.25152	5.9984	6.11457	6.50727	5.88264	5.8611	5.55641	5.28876
8983	2.23369	4.8247	2.2099	3.02009	3.08793	2.81877	2.92939	3.13679	4.02919	2.05849	2.46328	3.56344	4.20417
8984	6.52526	6.69224	6.58862	5.84222	6.25922	5.38279	5.82672	5.2394	5.73877	6.94282	6.35591	3.0208	4.60508
8985	0.0324368	0	0	0.06107	0.0409868	0.0328583	0.181624	0.0912426	0.158429	0.0863895	0	0	0.124699
8986	3.82868	1.76776	4.00626	4.00952	4.32081	3.7213	3.69383	4.44607	3.66949	3.65676	1.35202	3.54636	4.13963
8987	5.67372	5.5403	5.28856	4.31111	4.14322	6.99736	6.18459	7.03984	6.04764	3.76455	2.61168	7.06858	3.80507
8988	6.70408	7.1136	8.4618	9.02202	8.6569	7.82067	6.17358	10.0741	4.98753	5.78866	6.25593	6.92157	6.92708
8989	5.45209	5.2167	5.45568	5.63455	5.49558	5.62127	5.56374	5.39211	5.41979	5.82318	6.04296	5.81738	5.90898
8990	5.01029	4.72991	5.0519	4.63054	4.65338	4.67923	4.94006	4.51668	4.89221	5.12745	5.15632	4.59038	4.73227
8991	7.679	7.60511	7.92408	6.90303	7.52195	7.21468	6.73164	6.94223	6.64726	6.62128	6.30753	6.61187	7.28619
8992	6.16588	5.17332	6.11761	5.92258	5.51047	6.7049	5.03829	6.57244	5.31613	5.99453	5.77724	6.56294	5.78884
8993	6.50418	6.21048	6.53456	6.63903	6.44067	6.68781	6.38771	6.70525	6.37315	6.58909	6.90137	6.62103	6.5161
8994	3.9121	3.0524	3.97554	4.14706	3.97393	3.94401	4.06651	4.02657	3.62677	4.08563	3.60082	4.06739	3.94754
8995	5.38132	4.74268	5.56547	5.97596	6.01864	5.40526	4.84117	4.40235	4.38266	4.59152	5.64188	4.16185	4.15883
8996	4.5733	4.7996	4.74654	5.11911	4.97763	4.98343	5.05453	5.05711	5.10815	5.83551	6.2167	5.19785	4.5523
8997	0	0	0	0	0	0	0	0	0	0	0	0	0
8998	6.49921	5.81936	6.32799	6.42364	6.30456	6.51863	6.00204	6.83239	6.23981	6.26788	5.86031	7.20846	6.0117
8999	2.24172	1.69116	2.16465	3.43401	3.06615	3.60723	1.95715	3.68122	1.01119	2.84821	1.10839	4.36145	4.76465
9000	6.4752	6.77044	6.48789	6.22495	6.05873	6.04516	6.44972	6.25869	6.38835	6.23907	6.98871	6.54297	5.19522
9001	4.60978	5.11058	4.65531	4.99778	5.11878	4.76559	5.15623	4.76342	5.16596	5.17536	5.10558	4.65984	4.48092
9002	5.00337	4.80518	4.91495	4.95575	4.89209	4.8061	4.22604	4.91384	4.38388	4.08744	5.23048	4.70347	4.45011
9003	6.74706	5.84166	6.86353	6.1058	6.1358	6.39349	6.46534	6.33675	6.2598	6.28817	6.57177	5.52523	5.20321
9004	3.80516	4.52662	3.8301	4.26612	4.54462	4.01851	4.98012	4.27582	4.58984	4.90868	5.47377	3.02644	3.99883
9005	5.55413	5.47322	5.60995	5.67623	5.30221	6.20517	5.26404	5.92454	4.98023	5.9855	4.98182	5.26118	5.99851
9006	9.68574	9.01075	9.79017	9.69864	9.48263	10.099	8.81895	10.0427	8.65404	10.1216	10.4753	10.0325	11.0197
9007	3.63564	4.13594	3.63401	4.06815	4.05332	4.27726	4.14767	4.32443	4.55591	4.95928	4.82828	4.82604	4.52303
9008	4.98694	5.26279	4.93784	5.21808	5.04368	4.93056	4.7227	4.93941	5.34254	4.69217	4.44627	5.11748	4.32703
9009	5.06427	4.73712	5.0575	4.83106	4.50426	4.78597	4.4214	5.55163	4.66534	4.15438	3.68562	5.1857	4.08547
9010	6.48025	6.29562	6.69772	6.6212	6.3169	6.87748	5.97475	6.64249	6.23526	6.1848	6.54745	6.99982	6.70281
9011	6.61983	4.95738	6.65087	6.41585	6.26478	6.28991	5.60528	5.76342	5.41461	5.93105	6.01452	5.89309	6.55275
9012	4.4835	4.21911	4.47655	5.30204	5.14403	4.7458	4.55437	4.22591	3.70273	5.32152	5.60737	3.12392	4.87256
9013	7.66038	7.31869	7.49111	7.72475	7.43933	7.6172	7.70583	7.80352	7.5551	7.16877	7.44263	7.9315	6.87352
9014	5.17239	3.2933	5.6173	1.75055	2.25894	1.90922	2.01577	1.47985	2.40971	3.37265	8.22473	4.2994	3.8223
9015	2.74547	2.28042	2.74675	0.663524	1.23034	0.712135	0.857415	0.992198	1.5919	1.04885	4.22185	1.00476	2.38813
9016	5.0076	4.48453	5.04228	4.84498	4.89328	4.60613	4.60184	4.38302	4.04348	4.06891	3.45097	4.39969	4.53673
9017	4.67642	4.62538	4.72535	4.86821	4.66371	4.63187	4.61082	4.48577	4.43645	5.27383	5.95577	4.59581	4.25001
9018	3.84065	4.02431	3.7049	4.17577	4.34331	3.99475	4.3626	3.83886	4.24076	4.85983	3.99037	3.88518	4.1479
9019	5.35712	5.53697	5.41457	5.49581	5.4233	5.36895	5.65427	5.57104	5.72441	5.85582	5.93673	5.78969	5.35769
9020	5.39079	4.74593	5.74867	3.31341	4.65525	3.99969	5.20071	4.53689	5.11074	6.24011	6.5252	6.91516	5.43373
9021	2.24972	2.15348	3.26242	0.987445	1.57141	0.888806	1.58394	0.845923	1.83078	1.25189	1.15992	0.726219	1.18988
9022	4.1135	5.17065	4.19045	4.86669	4.92747	4.41215	4.713	4.63568	4.75234	4.8515	4.69933	4.51212	4.74048
9023	7.30315	7.83445	7.09772	7.51709	7.53123	7.70509	7.9432	8.10498	7.76228	7.48664	7.50536	8.42976	6.68485
9024	8.17439	6.59406	8.21734	7.24655	7.0495	7.38272	6.54928	6.62039	6.28463	6.71234	7.23001	6.85858	6.80864
9025	1.44241	3.75129	1.50063	2.21004	2.68995	1.45415	2.99305	1.39291	3.43977	2.04792	1.90916	1.06217	1.41213
9026	5.34091	6.02157	5.38294	5.60945	5.47287	6.24596	6.21587	6.24928	6.13152	5.4022	5.3065	5.80819	5.15332
9027	4.53409	0.41629	4.49319	2.43918	2.09607	4.38528	0.226891	4.68175	0.20054	3.67693	0.226161	4.42557	3.66899
9028	5.36758	3.25837	5.33031	5.00255	5.13376	5.45498	5.11339	6.08088	4.92818	4.83745	1.7238	6.98538	6.06201
9029	5.62056	3.01381	5.89609	3.36369	2.88048	4.77409	2.02935	5.30921	2.31682	3.08662	2.75336	5.20235	4.33902
9030	6.2375	6.4842	6.19993	6.21081	6.12741	6.39845	6.16775	6.78298	6.33171	6.486	6.11695	6.99304	6.5617
9031	5.17636	5.18001	5.18027	4.92309	5.09607	5.10842	5.28944	5.3782	5.12082	4.96413	5.30514	5.62794	5.53348
9032	2.93951	2.49705	2.90452	4.38098	3.91492	3.88702	2.9269	3.90548	1.60543	3.14141	3.48466	3.47725	4.11451
9033	4.57345	4.69275	4.58236	4.78883	4.47995	4.61187	4.40192	4.47072	4.06011	5.866	6.2727	4.44982	4.14709
9034	3.21395	4.41009	3.05484	3.18678	3.0835	3.02289	2.97496	3.2641	3.76524	2.39768	2.90868	3.77091	2.93486
9035	6.37491	4.43218	6.39983	5.64868	5.20777	6.44297	5.03792	6.31659	5.44361	5.83559	5.28541	7.14373	7.23814
9036	9.39161	8.14514	9.13914	9.24291	8.73705	10.0297	9.1923	10.2538	9.84379	7.20604	2.32411	0.07995	1.26189
9037	9.4023	7.62534	9.48983	8.39972	8.46006	9.43841	7.62343	8.44788	7.09656	8.45444	8.01041	9.0113	8.3822
9038	4.82047	5.07552	4.74435	5.13613	5.2948	5.00549	5.44446	5.29464	5.30128	4.39699	4.92637	4.39617	4.53387
9039	6.02292	5.3186	6.03054	5.64998	5.59337	5.65629	5.64823	5.41879	5.39197	5.25621	4.67448	5.11651	5.39401
9040	0.312752	0.980795	0.588839	0.470223	0.963382	0.494002	0.965508	0.826253	0.931344	0.893955	1.06824	0.791738	1.35281
9041	0	0	0	0	0	0	0	0	0	0	0	0	0
9042	6.28869	6.33183	6.29579	6.14962	5.99231	6.51343	6.07951	6.60034	5.80107	6.50777	6.60262	6.40153	6.43413
9043	2.95277	3.4824	2.87081	3.5991	3.5591	3.579	4.0233	3.50359	3.73523	2.08256	1.87457	3.2428	4.09597
9044	2.748	2.38857	2.77743	1.68285	2.05211	1.5324	1.67791	0.926935	1.31482	0.709743	0.559915	0.364332	0.520852
9045	1.65622	1.58351	1.55402	2.15091	1.70422	2.56598	0.740895	2.73716	0.683836	0.63252	0.0668759	2.33181	2.69634
9046	0.359011	0.107043	0.447988	0.184786	0.112489	0.328113	0.0935682	0.153804	0.0131395	0.0451685	0.0306805	0.0496715	0.713431
9047	4.16128	3.85872	4.12799	4.0907	3.99703	4.07004	4.22784	3.99885	4.05955	4.25333	4.85012	3.77566	3.59077
9048	8.66304	8.50897	8.70352	8.52172	8.55882	8.65149	8.15489	8.81336	8.07266	7.79964	7.77548	9.326	9.02965
9049	4.57032	5.02081	4.48126	4.69833	4.68114	4.41718	4.65485	4.42698	4.72633	4.73704	4.44887	4.35156	4.35043
9050	4.53545	4.13804	4.32772	3.97179	4.12677	3.08668	5.32299	3.74746	4.95661	4.2797	3.89246	6.32757	4.85411
9051	3.44815	5.86508	3.3043	2.71626	3.80536	1.99294	5.32572	2.85642	5.43357	3.37579	5.59967	3.32259	2.93974
9052	2.72112	4.63532	2.75407	2.26871	2.95509	4.32029	5.59913	4.99713	5.00068	2.88466	2.56136	3.49058	1.98828
9053	6.95855	6.69561	7.01161	7.10177	6.97751	7.07807	6.26176	6.66757	6.2003	6.50061	6.43448	7.15836	6.83337
9054	6.98544	6.94858	7.06308	6.62568	6.46061	6.73992	6.36605	6.56906	6.28939	6.15288	5.49293	6.78109	6.75673
9055	0.69649	2.51801	0.741196	0.950724	1.24614	0.855412	1.49348	0.58216	1.42517	1.33049	0.8696	0.80409	3.1109
9056	0.552263	0.0592968	0.449095	0.056144	0	0.0602321	0.0555635	0.569994	0.172849	0.0533144	0.538984	0.6728	1.19963
9057	5.92052	6.15302	5.90257	5.41272	5.4394	5.6929	5.58523	5.61075	5.27134	5.92093	6.75857	5.63716	4.99279
9058	2.16193	1.02186	2.0296	0.445702	0.618927	1.12254	1.51629	0.877862	1.81002	2.13454	1.05757	0.704971	2.26207
9059	7.36299	6.18886	7.37077	6.9424	6.65535	6.99873	6.66162	6.9338	7.10917	4.22702	4.76021	6.13704	6.90842
9060	4.78834	3.14505	4.66911	5.71203	5.50007	4.94711	3.00905	4.51478	1.4444	3.87069	2.69456	2.96948	4.87049
9061	0	0	0	0	0	0	0	0	0.0358616	0.083071	0.0818608	0.0333797	0
9062	0.23449	0.500021	0.175186	0.218288	0.115877	0.112749	0.0641909	0.0442966	0.410033	0.178498	0.541939	0.406098	0.753418
9063	1.29034	2.21059	1.26922	1.47594	1.4699	0.995055	1.41548	0.985459	2.0217	1.32975	1.56198	1.25033	1.8001
9064	6.02535	4.72029	6.42391	4.94325	5.1713	5.14637	5.21926	5.1043	5.21684	6.73357	7.91845	6.56032	6.58315
9065	5.14482	6.8755	5.59546	5.11208	5.34363	5.54889	6.85322	6.1589	6.98373	7.89676	7.21514	6.87944	10.1979
9066	4.77626	5.3536	4.72921	5.4527	5.16994	4.94699	4.9669	5.25302	5.77304	4.93094	5.31299	6.46239	5.47203
9067	5.50943	4.88978	5.49541	5.4334	5.18799	5.73842	5.06165	5.7091	5.35968	5.95168	6.14974	5.92467	5.44653
9068	4.41842	3.99388	4.41211	4.48515	4.23204	4.64347	4.38089	4.37049	4.34477	4.4964	4.23488	3.98281	4.23037
9069	7.22647	6.80176	7.21705	6.14528	6.07157	6.82191	6.49131	6.90031	6.59511	6.70096	7.13452	7.87846	7.326
9070	4.41625	4.14776	4.43721	4.12696	4.06189	4.44282	4.95815	4.66315	4.73774	3.81856	4.81629	3.94687	4.42096
9071	4.4711	3.86513	4.54534	4.71965	4.59849	4.96699	4.38056	4.65239	3.85057	4.55403	4.07396	3.84524	4.86822
9072	1.90532	3.03132	1.63074	1.28504	1.31828	1.85922	2.15424	1.8235	2.66647	1.58694	1.8949	1.04419	1.37287
9073	1.29732	3.47134	1.09769	1.67606	2.68707	1.21269	2.34403	1.58765	3.13345	1.97406	3.15971	0.914829	1.99731
9074	0.113305	1.23622	0.131656	0.786997	1.50425	0.39543	1.57755	0.18774	0.392217	1.43432	2.51118	0.182468	2.39806
9075	4.77497	5.09205	4.65386	5.06358	4.69164	4.96255	4.58136	5.06608	4.92342	4.53123	4.51296	5.19162	4.85901
9076	1.68928	0.29003	1.9447	0.265747	0.309559	0.739477	0.0737518	1.02829	0.0543345	0.992067	0.787162	0.463782	4.27453
9077	4.76749	1.47589	4.9285	2.91716	2.70858	3.90009	2.23697	3.88334	1.91483	2.98786	2.91444	3.29855	3.13177
9078	4.96926	3.95448	4.88136	5.44536	5.23228	5.07026	4.05558	5.06923	4.0743	3.09147	2.03839	5.2975	5.73913
9079	6.27548	4.18804	6.38804	5.65786	5.2148	6.51082	4.91657	6.11641	4.58942	5.46731	4.63985	6.05329	7.08566
9080	8.43587	7.83677	8.51794	8.09631	7.92598	8.20741	7.72628	7.59225	7.39059	7.93926	7.84162	8.01559	8.46127
9081	1.66827	2.71922	1.8908	1.85647	2.10497	1.41084	2.26746	1.31965	2.1485	4.28604	4.60621	1.71191	6.10876
9082	6.88924	3.30243	7.17953	4.72341	4.59431	6.34761	4.21291	5.69596	4.32218	4.20414	3.68467	6.31284	7.77195
9083	5.55923	5.14462	5.43078	5.58257	5.47179	5.85923	5.58485	5.65368	5.59281	5.9278	6.00571	5.11197	5.74243
9084	5.72669	4.08843	6.23094	4.85371	5.02567	4.53186	4.99015	4.10582	4.67641	6.93254	8.07111	5.72771	5.91036
9085	6.42727	4.30297	6.80539	5.31543	5.37244	6.29024	4.93145	5.78997	4.86602	6.70617	7.41309	5.51865	6.79119
9086	6.9763	7.08691	7.04121	6.41594	6.43596	7.22769	6.17277	6.96416	6.31435	6.95141	6.78321	5.77918	7.53203
9087	5.74895	6.52669	5.77693	5.77758	5.78419	5.28533	6.35845	5.42677	6.27588	4.53398	5.70772	5.11048	3.4811
9088	5.29979	6.73754	5.38938	5.70272	5.69731	5.67408	6.20757	6.18013	6.0582	5.43199	6.2832	5.79223	4.89186
9089	1.22938	2.84284	1.00745	0.756565	1.16156	1.258	2.05406	1.24563	2.05602	2.4192	1.95424	1.72253	1.72958
9090	6.722	6.1247	6.64875	6.39977	5.96434	6.52202	5.76038	6.47342	6.40548	5.58693	4.97836	7.26569	6.97631
9091	4.35631	4.7095	4.37401	4.72207	4.80178	4.81397	5.39861	5.03628	4.95969	4.64763	5.3433	5.3188	4.47437
9092	4.32346	5.855	4.23572	5.58477	6.02016	4.68336	5.25991	4.8284	5.34241	1.37125	0.670034	4.40644	1.98144
9093	5.90568	5.73825	5.82602	5.53269	5.2938	6.00417	4.50636	5.97667	5.24642	4.66923	4.12069	7.51853	6.93929
9094	2.35508	0.381302	2.40123	0.808167	0.56763	0.644742	2.96159	1.2679	2.80944	0.463233	0.0208217	1.29979	1.78771
9095	0.0809455	0.188608	0.17604	0.0441403	0.124401	0.102116	0.229146	0.0864685	0.103361	0.0809242	0.0590352	0.0364339	3.18209
9096	5.23147	4.68157	5.25295	4.81701	4.47058	4.9506	4.80793	4.72712	4.4097	6.34336	5.58725	5.10628	5.17407
9097	4.71629	4.16715	4.67604	4.39239	4.02811	4.57996	4.30681	4.27348	3.97704	5.86787	5.1369	4.5814	4.6552
9098	5.41928	5.72729	5.38855	5.67649	5.63426	5.66148	5.91111	5.93853	5.85261	5.25034	5.15139	5.90912	5.0473
9099	4.74296	4.1001	4.93617	4.46138	4.36216	4.23904	3.84279	4.48704	4.0481	4.67205	4.89765	4.90302	4.76122
9100	0.330377	0.107817	0.271584	0.148181	0.181335	0.247977	0.572902	0.652556	0.859955	2.45407	0.904458	0.169708	5.6586
9101	1.87446	2.05433	1.60698	1.70345	1.85845	2.07739	2.67502	2.71788	3.11233	4.03246	2.69707	1.97852	6.14363
9102	2.67895	5.37627	2.45897	3.52845	3.83484	4.05164	4.59076	4.89368	5.07645	4.54948	3.12724	4.862	5.85102
9103	3.27629	4.1193	3.2429	3.67256	3.59642	3.79629	3.79415	3.83941	4.02136	4.1129	4.28781	2.88831	3.3336
9104	0.474285	0.141273	0.560521	0.0401405	0.101672	0.0217208	0.0598573	0	0.0175624	0.110029	0.259941	0.519373	0.767463
9105	0.17402	0.475327	0.137917	0.152691	0.516234	0.156319	0.657087	0.0566696	0.238828	0.576457	1.18688	0.287363	1.42722
9106	1.99162	3.39814	1.88494	2.22254	2.3709	1.7515	2.6332	1.60284	3.06702	2.77249	2.5707	1.40824	3.97918
9107	5.93654	5.6878	5.95046	5.56511	5.49455	5.53365	5.50273	5.38756	5.26915	6.17583	6.81947	5.52766	4.77682
9108	5.03462	5.18415	5.03848	4.9617	4.98132	4.81858	5.15295	4.93961	5.03884	5.59317	5.85226	4.92486	4.6919
9109	5.01549	4.44376	5.03741	4.64831	4.70719	5.05879	4.87146	4.97694	4.70531	5.38582	5.49156	4.93913	4.86725
9110	4.51124	4.17841	4.46712	4.71688	4.76424	4.35572	4.76009	4.35027	4.19674	4.98975	4.8276	4.34948	5.12724
9111	4.91802	5.39868	4.82725	5.28602	5.38935	5.18902	4.69404	5.19788	5.24226	5.41724	5.19624	5.56513	5.80604
9112	0.916373	1.80312	0.903937	1.2003	1.34472	1.00195	1.82247	1.1746	2.43418	7.84398	7.13028	2.25179	8.74018
9113	3.19077	5.93817	3.00268	3.66599	3.76099	3.97558	4.08613	4.32791	3.89147	5.87759	5.05788	3.9869	6.98984
9114	1.74656	3.76907	1.7236	1.68306	2.32742	1.30393	2.2811	1.59742	2.58031	4.87141	3.47442	1.00262	7.67458
9115	6.75521	6.71943	6.82768	6.31502	6.33156	6.59993	6.35171	6.53979	6.42556	6.28543	6.17068	7.0544	6.58091
9116	2.17784	4.4306	1.9768	2.15416	3.31914	1.13023	2.08575	1.28149	3.00269	1.84286	1.79338	1.32643	1.71925
9117	0.0630909	0.0588516	0.16624	0	0.161041	0.0638851	0	0.0298146	0	0.165542	0.284823	0.116206	0.0255551
9118	4.37021	4.44394	4.32001	4.64701	4.49208	4.66465	4.31028	4.46996	4.35252	4.81199	4.86518	4.04773	4.21924
9119	4.86119	5.37141	4.82811	4.63487	4.65918	4.80015	4.90561	5.11916	5.07431	4.9444	5.18233	5.08957	4.70356
9120	6.73383	7.62556	6.59046	6.76685	6.95676	6.71022	6.9785	6.76305	7.08915	6.18926	6.31264	6.03312	6.12583
9121	4.4079	4.84683	4.03745	3.51626	3.62044	4.11382	3.66842	4.01611	3.93789	1.7969	1.41615	3.38153	2.9529
9122	3.83951	7.11367	3.59556	5.39821	5.71983	4.31993	5.46887	4.30129	5.50639	5.76416	4.91337	3.35583	5.51928
9123	6.15361	5.54851	6.17206	6.0798	5.90165	6.26826	5.84026	6.0341	6.02055	6.19343	6.19677	6.30053	6.45222
9124	3.85281	5.07307	3.80972	4.95978	4.72242	4.90638	5.38523	5.44935	5.85229	3.97992	3.80887	5.49629	5.49195
9125	3.87112	4.80044	3.75399	5.02225	4.9426	4.43106	4.97334	4.77371	5.39107	3.91845	4.18565	4.98189	5.06911
9126	4.2743	4.05551	4.22756	4.37282	4.10001	4.36933	4.16425	4.41779	4.0233	6.1621	6.3707	4.25095	4.3442
9127	6.79805	5.82758	6.80739	6.76361	6.47125	6.90394	6.15055	6.6633	6.17741	6.078	5.88988	6.29073	6.29184
9128	5.02975	3.03367	5.09685	4.65781	4.17447	5.38779	3.11753	5.38664	2.0833	4.66897	4.68332	5.29446	5.86007
9129	2.19992	3.35794	1.99327	2.90321	2.8185	2.3868	1.7959	2.41813	2.47119	1.69908	1.09396	2.16454	2.17828
9130	4.71708	4.6236	4.67859	5.16093	5.29265	5.44949	4.63052	5.18455	4.59093	6.19305	5.78889	4.41935	6.33313
9131	4.95269	5.46858	4.71403	5.36662	5.06124	5.19222	5.03693	5.15834	5.0053	5.48682	6.49673	5.66531	5.1124
9132	3.84307	4.74042	3.69921	4.61063	4.33424	3.9749	4.38303	4.40731	4.60298	4.16137	4.40594	4.51412	4.2238
9133	5.58751	5.55315	5.62289	5.59964	5.81266	5.64414	5.97363	5.7927	5.92079	6.19573	5.92841	6.32555	6.10439
9134	6.814	6.87409	6.84531	6.53887	6.69752	6.84008	6.73517	6.65964	6.85796	6.97495	6.88187	6.89374	7.45949
9135	6.06576	5.15088	5.97749	6.13543	5.10501	6.10322	4.43986	8.13123	5.36761	0.0470114	0.0161395	9.49406	0.873723
9136	2.85392	2.38014	2.93911	2.92025	2.25527	2.37519	1.72527	4.06874	2.47346	0	0.0279932	5.4005	0.387522
9137	1.92916	4.60135	1.86247	3.089	2.41634	4.25605	3.6194	7.14563	5.01478	0.0264091	0.0347323	8.07623	0.590079
9138	4.43353	5.49125	4.13808	5.48385	5.54144	5.10619	5.20814	4.87884	5.23125	5.61797	5.35371	4.20963	4.06062
9139	0.353313	2.04295	0.490983	1.39822	1.4326	0.871303	2.00424	0.601693	1.64961	0.760601	0.922847	0.946382	1.06901
9140	2.18758	4.48633	2.11831	3.56753	4.02208	3.16186	3.80154	2.92477	3.73585	2.90266	2.8649	2.12477	2.04177
9141	6.86907	6.39736	6.78805	6.11779	5.99216	5.8353	5.87041	5.51157	5.36133	5.87258	5.55522	7.46058	7.12916
9142	4.96598	4.02428	4.85122	4.28207	4.32879	4.65424	4.42805	4.21805	3.96926	5.03125	5.39833	4.84898	5.13057
9143	0.719556	0.138018	0.555106	0.121692	0.243382	0.103582	0.287545	0.126986	0.0469984	0.365112	0.298813	0.236394	2.97346
9144	7.36307	6.83729	7.31382	6.95518	6.81433	7.57059	6.82566	7.38265	6.84323	6.93577	6.59404	6.74904	5.9888
9145	4.20366	4.24875	4.17978	4.2982	4.10288	3.98533	3.58984	3.90456	3.70881	3.86997	4.31809	4.22918	4.54051
9146	4.24754	4.19321	4.28263	4.81453	4.86151	4.52687	4.41786	4.34674	4.12035	5.37208	5.32267	3.26203	4.51958
9147	9.29313	9.54257	9.34369	8.598	8.63954	8.57423	9.18861	8.7046	9.13951	8.41678	9.12542	8.25739	7.08084
9148	5.47335	5.74242	5.50946	5.50158	5.56834	5.45314	5.39427	5.33227	5.36701	5.99069	6.5341	5.08758	5.25774
9149	9.60206	8.65625	9.55714	9.80196	9.50468	9.95069	8.27324	9.62167	8.02763	9.21476	9.03331	9.51496	10.7672
9150	7.88127	7.62166	7.9081	8.60737	8.42705	8.80917	7.33986	8.52677	7.13296	8.61619	8.90319	7.92895	9.57697
9151	5.85521	6.16193	5.81493	5.85406	5.95355	5.41636	6.3284	5.69287	5.9994	5.51862	5.49735	5.30288	4.91327
9152	4.02297	4.9831	4.08418	4.32753	4.60613	4.40035	3.33625	5.06771	3.74862	5.82766	6.51222	4.38031	6.3915
9153	5.65912	6.23732	5.76257	5.50941	5.67229	5.46596	6.16777	5.81652	6.66091	5.80261	5.278	7.67875	6.62779
9154	0.574214	1.93282	0.712066	0.875589	1.93481	0.541133	1.1993	0.827896	2.09341	0.614223	1.2458	1.08293	0.786859
9155	6.00552	5.51698	6.13393	5.69981	5.87012	5.58116	6.1093	5.27574	5.52634	6.25235	6.31432	4.82264	5.99481
9156	1.20389	3.36109	1.04996	2.23331	2.42981	1.22486	2.00907	1.22342	2.70741	0.912469	1.60261	1.00514	1.42193
9157	5.29509	7.17591	5.25194	5.29506	5.49816	4.63722	5.88128	4.51349	5.57348	4.35916	4.73735	4.94229	4.61299
9158	5.44386	6.94751	5.32991	6.01451	5.93305	5.51585	5.74891	5.44101	5.61289	5.27922	5.52218	5.07923	5.20496
9159	7.47545	7.43971	7.40173	7.38366	7.19983	7.01724	7.31839	6.77992	7.19094	6.26571	5.92859	7.00974	6.42276
9160	1.85901	2.83102	1.96955	2.19916	2.28561	2.00741	2.45744	2.23181	2.53046	2.18921	2.57972	2.27453	2.3114
9161	4.46039	4.47668	4.40698	4.71462	4.84065	4.75974	5.11831	4.88333	4.86575	4.93525	4.98073	4.7816	5.02269
9162	4.01004	4.44381	4.16374	4.59078	4.73635	4.21067	4.24489	4.18237	3.99984	5.27011	4.80799	3.53814	4.36141
9163	5.42345	5.70045	5.28232	5.76043	5.80937	5.97191	6.00636	6.35341	6.90958	7.0712	7.24286	7.07732	5.94877
9164	6.2315	6.83304	6.3509	5.63133	5.96555	5.75653	6.10134	6.17013	6.49157	7.07484	8.03031	6.64958	5.98315
9165	8.03855	7.40159	8.08198	7.78403	7.4912	8.38723	7.0154	7.93735	6.90277	7.67362	7.82347	7.78731	8.00356
9166	4.96101	4.68139	4.96865	4.87766	4.75502	4.92475	5.05185	4.9129	4.93895	5.35351	5.23591	4.85995	4.96764
9167	7.36809	5.72268	7.70801	6.31477	6.33639	6.54584	5.84019	6.0349	5.75525	7.29172	7.90533	7.31786	6.92274
9168	6.58299	5.55112	6.73434	6.48933	6.20306	6.58001	5.46551	6.66377	5.24081	6.29309	5.78868	7.24583	7.36444
9169	3.24828	2.57397	3.05572	2.48028	2.68489	3.21868	2.49802	3.14217	3.07146	1.07797	1.57321	3.05375	3.53351
9170	1.99649	2.90987	1.60374	2.07073	1.88215	1.84042	1.98945	1.80626	2.48681	0.870637	0.900348	1.62219	1.60121
9171	0.902964	0.259213	0.850632	1.05633	1.34547	0.209141	0.57243	0.306117	0.592288	2.99781	4.25499	0.349611	2.70189
9172	5.9624	5.05477	6.03725	5.71698	5.55369	5.42001	5.57822	5.00843	5.19101	5.54863	5.83796	4.04367	5.22259
9173	4.62116	4.12836	4.57798	4.9036	4.73847	4.70418	4.26224	4.19167	3.80756	5.07606	5.33177	2.94412	4.07593
9174	2.31841	1.4607	2.29097	0.696749	0.913735	1.39778	3.43075	1.90613	4.13221	2.25605	2.83865	0.822617	2.75525
9175	4.59483	6.20885	4.40865	5.47215	5.63026	4.04084	5.07664	4.18423	5.46771	3.83267	3.28654	3.427	3.73961
9176	7.53869	5.93458	7.74068	7.87645	7.837	8.33781	6.30239	6.76229	5.66163	8.26595	8.94042	6.19789	8.34984
9177	1.2009	2.34648	1.16353	1.18746	1.29833	1.74176	1.82621	2.16174	2.07451	0.888188	1.40802	1.58422	0.949064
9178	1.44453	2.16945	1.14531	1.21593	1.30405	1.58101	1.80066	2.15365	2.08089	1.13662	1.6308	2.12898	1.23374
9179	5.01999	4.83375	5.12618	4.89317	4.63605	4.9208	4.61643	4.48586	3.66999	4.62296	4.73279	3.72483	4.84425
9180	6.26823	5.35911	6.35403	5.70834	5.69965	5.50345	5.89455	5.25358	5.31324	6.0804	5.60451	5.96352	5.36155
9181	5.39481	6.68203	5.25557	5.85263	6.3124	4.9895	5.94866	4.52626	5.20347	6.92501	8.04886	3.57138	4.75066
9182	4.40565	4.70512	4.52143	4.68789	4.69371	4.67833	4.51426	4.39568	4.39233	5.33387	5.43293	4.08151	4.44135
9183	5.99949	4.99736	6.11207	5.35391	5.42621	6.07291	5.61553	6.17149	5.61624	5.68471	5.54858	6.49409	6.36471
9184	4.78888	4.9241	4.86534	5.10139	4.98718	4.98693	5.23453	5.12221	4.98421	5.764	6.69083	4.90857	4.71212
9185	3.92849	4.28341	4.02821	4.18928	4.13158	3.89979	4.79843	4.10762	4.69457	4.51112	4.74956	4.46471	3.76862
9186	0.506914	0.842262	0.486364	0.572635	0.631703	0.588515	0.379848	0.551692	0.643623	1.16409	1.08148	1.02825	1.91204
9187	3.18442	3.13713	3.3094	3.55622	3.43725	3.44545	2.82792	3.05104	2.5385	4.44059	3.65932	3.17336	3.71583
9188	3.92738	3.66057	3.88833	1.85942	2.05175	2.3277	3.38497	2.67617	4.28229	4.25161	4.9002	4.98528	4.24723
9189	5.17427	5.22412	5.1362	5.24141	5.26446	5.29844	5.30298	5.32037	5.34325	5.30187	5.40367	5.46181	5.26568
9190	4.97731	4.4165	4.84389	4.81477	4.49147	4.82883	4.32009	4.50113	4.06267	4.59541	4.967	4.82899	4.70422
9191	5.01515	4.79115	4.84059	5.2034	5.00177	4.98111	4.65771	4.88498	4.8452	4.58889	4.727	4.79913	4.85104
9192	3.23807	2.79335	3.15368	2.44569	2.304	3.24673	3.19955	3.02283	3.25929	3.23057	3.96999	3.80012	3.88919
9193	6.8325	7.11159	6.77198	6.95244	6.64046	7.01035	6.60035	7.14403	6.8579	6.1729	4.29265	7.52779	6.68408
9194	4.12707	4.07342	4.09991	3.88358	3.60215	4.15552	3.65159	4.16297	3.68107	3.73174	2.91709	4.6083	4.4999
9195	0.222273	0.16547	0.357675	0.0925053	0.501939	0	0.230912	0.0228238	0.252809	0	0.467465	1.06992	0.0821935
9196	8.08019	10.364	7.89095	8.31493	9.83055	7.29006	8.88012	7.4021	8.82564	6.78992	6.30664	6.73178	6.41361
9197	5.06513	1.41661	5.11642	2.8887	2.71544	5.09801	1.1559	5.58014	1.17392	3.98895	3.70419	5.05787	4.24702
9198	5.67577	6.43	5.97028	4.89267	5.61202	5.49101	6.75841	6.52274	7.32225	7.45546	7.36181	7.54537	8.14958
9199	4.40064	4.82835	4.15917	4.6656	4.49203	4.26746	5.02798	4.38076	5.13487	4.45688	5.27376	4.89924	3.76462
9200	3.68577	3.6574	3.68643	3.98027	3.91363	3.73153	3.85033	3.80564	3.94109	4.57797	4.3871	3.64084	3.69487
9201	1.80652	2.04228	1.94948	1.97745	1.75331	2.12503	1.67335	2.13918	2.23891	2.483	1.97832	1.78571	1.6523
9202	4.44009	4.47127	4.45458	4.23205	4.11654	4.21146	4.28439	4.07038	4.55418	4.51822	7.73696	4.81155	4.4393
9203	6.58581	7.00954	6.83727	6.18257	7.61596	6.35899	6.09118	6.27875	6.072	6.14777	6.16323	6.83874	6.76299
9204	5.37923	1.65524	5.40464	3.83111	3.40087	5.15815	1.4342	5.53861	0.992529	5.12418	2.0713	5.29016	5.125
9205	4.15705	5.29266	4.00434	5.06767	5.11844	4.58809	5.37879	4.71671	5.19097	5.873	5.65455	3.96163	4.95302
9206	4.11247	1.80235	4.30188	3.87395	3.77018	4.29746	2.78204	4.3207	1.25245	3.67307	2.50895	3.9384	3.9767
9207	5.43971	5.43951	5.29206	5.8118	5.77185	5.53686	5.64971	5.603	5.82265	5.43729	5.64258	6.51379	5.94306
9208	4.02055	2.51727	3.93169	4.00149	3.97411	4.15015	3.34357	4.07057	1.96188	4.391	4.14852	4.43169	4.1957
9209	4.57488	2.70989	4.55783	3.46727	3.33497	4.49963	2.60077	5.03463	3.2606	4.07296	3.22706	5.37245	4.17359
9210	6.18905	5.75448	6.18465	5.84703	5.77069	6.13574	5.74406	6.002	5.87028	5.39269	5.39213	6.36136	6.05081
9211	4.25577	3.47556	4.15185	4.47111	4.22529	4.58401	3.84401	4.59824	3.71712	4.24256	3.2913	5.07298	4.16219
9212	0.107367	0	0.171057	0.0116575	0.0157712	0.0125776	0.037152	0.0426749	0.0101512	0.243144	0.406491	0.076511	0.274142
9213	6.75586	4.22211	6.86202	5.63762	5.12709	7.34853	4.34308	6.92582	3.73891	8.49638	7.70567	8.24904	9.08028
9214	5.31604	5.47196	5.28131	5.68541	5.4257	5.43668	5.44518	5.65842	4.92656	5.1428	6.28281	5.31117	4.37054
9215	3.51914	3.78983	3.82753	3.78576	3.61061	3.96925	3.58311	3.96643	3.85221	3.3837	3.64212	3.80172	4.61593
9216	5.24913	3.90544	6.00156	3.95406	3.34307	4.58521	3.68645	4.42569	3.59233	3.88971	6.03636	5.15958	5.09801
9217	5.59054	6.58246	5.76959	5.5951	6.46523	5.4334	6.75221	6.00708	7.28477	5.87301	6.32047	6.58666	6.48205
9218	4.96472	6.75203	5.26932	5.23967	6.52628	5.15087	7.16861	6.20232	7.56582	4.90751	6.30792	5.75502	4.98089
9219	2.52072	3.64694	2.25323	3.54081	3.45721	3.81063	4.10776	4.06141	4.24711	2.29962	2.33507	3.17975	3.34546
9220	7.04932	6.09157	7.36626	6.60621	6.71954	6.52078	6.39705	6.18952	6.3177	7.40668	7.57462	6.57757	6.92011
9221	5.02221	5.65032	5.15646	6.16549	6.15729	5.2857	5.21432	5.33105	5.83809	6.53526	6.86265	5.3018	5.65153
9222	5.39948	5.7709	5.04813	4.26982	4.45855	4.06872	5.8393	4.52248	6.36624	3.37207	2.94279	6.28739	5.80492
9223	3.85918	4.86926	3.89326	4.43728	4.39136	3.98006	4.5408	4.48403	4.8697	5.69484	4.91636	4.43607	5.1388
9224	4.97786	5.29367	4.88487	5.16292	5.10497	4.92108	5.18436	5.03126	5.05989	4.82442	5.03243	4.7007	4.50826
9225	5.84534	5.06245	5.8722	5.92628	5.89305	6.4553	5.49115	6.21064	5.29655	6.90036	6.59953	5.13573	6.82956
9226	6.29101	5.76914	6.31669	6.18029	5.91021	6.59832	5.71384	6.35718	5.89746	6.71118	6.7474	6.20171	6.64825
9227	3.70915	5.03713	3.68291	3.53816	3.8311	3.53252	4.916	3.95473	4.64612	4.39863	5.27913	3.99493	3.96592
9228	5.89048	6.00146	5.90383	5.84353	5.721	5.93562	5.84145	6.03974	5.85222	5.83702	5.82152	6.1347	5.62234
9229	4.36326	5.04328	4.37031	4.71135	5.0454	4.47334	4.7109	4.50589	4.65594	4.73646	4.87153	6.66321	5.08412
9230	7.3142	6.34293	7.15118	6.90265	7.29912	5.3148	7.42865	5.16895	5.98954	5.63897	5.45886	8.6297	6.2609
9231	11.8678	8.68153	11.9809	9.70264	9.44267	11.8768	7.80768	12.3779	7.71742	10.5998	8.14681	11.5646	10.4178
9232	10.5435	6.85868	10.6224	7.8111	7.35188	10.4567	4.83498	10.8299	4.10971	9.02593	5.35052	10.4041	9.37702
9233	1.09614	1.86752	0.876695	1.29074	1.24837	1.25835	1.61898	1.14964	2.07355	1.33082	1.28781	0.780086	3.09635
9234	4.22699	3.6975	4.25748	4.16078	4.09714	4.45454	4.46962	4.53526	4.1831	4.42577	4.59322	4.32093	4.51462
9235	4.40571	5.06249	4.37165	5.08143	5.0264	4.32377	4.87251	4.68701	4.96605	4.60431	4.5106	4.33446	4.84978
9236	4.22297	5.51813	4.2271	5.01797	5.44183	4.5688	5.09854	4.77088	5.39654	5.17079	4.81509	3.33785	4.80137
9237	3.96103	4.81205	3.83642	4.62871	4.69728	4.20833	4.60889	4.34602	4.57259	4.61793	4.36257	4.07458	3.98264
9238	5.60405	5.19802	5.58416	5.38882	5.44404	6.10238	5.28376	5.74549	5.30609	5.50727	5.22214	5.77664	6.07746
9239	3.98338	2.64414	4.02258	3.4832	3.15794	5.32147	2.89344	3.83343	2.94578	3.7807	2.95741	5.76052	6.61979
9240	5.19435	3.89795	5.25968	4.62605	4.26754	6.63079	3.81925	4.97026	3.71263	4.94754	4.22375	6.27628	7.17445
9241	8.09824	5.57212	8.2003	7.49193	6.97899	8.20321	6.39014	7.95272	6.51467	7.12766	5.95166	7.82136	7.9438
9242	8.00895	7.2831	8.14609	7.21502	6.6145	7.27027	7.80658	7.69421	8.72683	5.66062	5.15315	6.84964	7.54871
9243	3.31262	3.32883	3.61248	3.77301	3.49769	3.43065	4.35784	3.97261	3.91462	3.44617	4.8929	3.81382	3.28188
9244	6.34447	4.44966	6.69229	5.63542	5.72295	6.78737	5.50549	6.32221	5.24142	5.62205	5.72199	5.11237	6.4343
9245	0.460464	1.57012	0.472244	0.467867	0.833807	0.516024	0.695511	0.416683	1.15695	1.14301	0.898758	0.658938	3.09022
9246	4.51216	4.30335	4.50276	4.78022	4.61004	4.8734	4.50823	4.97948	4.34651	4.48708	3.90355	4.65926	4.68768
9247	5.63202	5.22236	5.39666	5.35452	4.94612	7.02415	5.2306	7.01217	5.53897	5.40633	5.05302	5.94381	4.63586
9248	5.54698	4.61183	5.53313	4.93342	4.97601	4.89507	5.35381	5.26137	5.144	5.14066	5.57152	5.42189	5.08195
9249	4.20986	5.19615	4.15549	4.65238	5.0316	4.62606	5.26521	4.62618	5.02169	5.6665	5.57173	3.90263	5.77072
9250	7.17189	7.27384	7.18845	6.80767	6.7699	6.96147	7.00255	6.61851	7.06249	6.77264	7.00822	6.56637	6.7909
9251	3.11166	3.7169	3.06371	3.50591	3.57403	3.72859	4.38739	3.92733	4.25559	4.07562	4.27416	2.98626	3.50183
9252	0.439364	0.570908	0.37169	0.0663117	0.224057	0.333633	0.196156	0.197145	0.291394	1.18027	0.820018	0.391626	0.439265
9253	5.03061	5.38764	5.1165	4.69297	5.01642	4.75614	4.99884	4.5767	5.04091	6.00204	6.6149	4.8284	4.67332
9254	3.60107	7.06779	3.33809	5.15871	6.10536	3.93556	5.11528	5.28013	6.63249	3.1548	2.19611	4.80793	6.59845
9255	5.9102	5.1344	5.9066	5.302	5.42585	5.9939	5.79047	6.2049	5.64881	5.92619	5.82849	5.76879	5.38546
9256	0.227394	0.523133	0.0614608	0.226746	0.12601	0.324738	0.447754	0.270651	0.526355	0.147924	0.400999	0.697584	0.436751
9257	1.1548	1.49577	0.639192	0.338723	0.274986	1.00919	1.19264	0.881364	1.43219	0.675846	0.655282	1.39338	1.31237
9258	4.29078	3.21071	4.3453	3.02135	3.03091	3.8889	3.6103	4.02064	3.4433	3.73099	2.96226	4.32789	5.2733
9259	6.22093	5.51968	6.23082	5.72134	5.59025	5.67544	5.37462	5.52224	5.31404	5.96267	5.60673	5.83001	5.75342
9260	5.93859	6.13189	5.86466	6.16264	6.11802	6.06132	6.11455	6.50298	6.42351	5.52229	4.90212	6.82858	6.47176
9261	6.62585	7.79557	6.65102	6.69149	6.72251	6.75562	6.98818	7.35543	7.07322	7.42731	7.00092	7.80874	8.1366
9262	5.80105	5.11905	5.95766	5.4806	5.4839	5.70657	5.07119	5.23851	5.07851	6.02309	8.59626	6.12762	6.14506
9263	1.20494	1.77913	1.26604	0.603309	1.0439	0.987043	0.519366	0.937752	0.824572	1.23924	4.25622	1.40615	1.91335
9264	1.39173	1.94712	1.30249	0.871582	0.987448	0.799672	0.663754	0.462687	1.35996	1.08242	3.29179	2.40665	2.25866
9265	8.39974	7.64302	8.4168	8.65354	8.38434	8.91852	7.40374	8.77162	7.04337	8.85013	8.9136	8.20356	10.3075
9266	5.83274	6.20714	5.9487	6.4147	6.4437	6.00412	5.93518	6.14342	5.83309	6.37181	6.11083	5.43975	6.14067
9267	5.36814	5.40041	5.34581	5.6433	5.79752	5.28252	5.67345	5.21972	5.52743	5.5132	5.14804	5.80579	4.83444
9268	4.38077	3.26439	4.47352	4.5863	4.33323	4.89834	4.23923	4.91714	3.74616	3.87575	3.54977	4.45254	4.82252
9269	5.29355	5.73947	5.28416	4.82568	5.15053	4.1605	4.80848	4.28263	4.28929	5.48293	7.64805	3.81906	3.66859
9270	4.81628	2.96809	4.89078	4.38067	3.9148	4.81796	3.14232	4.98496	2.98214	4.45843	3.9157	4.73419	4.34428
9271	3.97159	3.11115	4.14661	1.97786	2.90571	6.40014	4.69114	7.71766	5.91	1.72637	1.98359	2.55798	4.40864
9272	6.10241	5.98458	6.10386	5.75414	5.77409	5.92506	5.76751	5.75952	5.5024	5.68275	5.84517	4.9057	4.62792
9273	6.65306	5.36686	6.67255	5.53583	5.58501	5.76757	5.92249	5.59377	5.99412	4.70477	6.42426	6.43341	5.42017
9274	4.46013	5.87137	4.02259	3.80138	4.48888	3.49034	4.66718	3.93252	5.24674	2.87382	1.92929	4.79469	4.78616
9275	5.95634	6.01637	5.94799	5.26037	5.31103	5.53297	5.63879	5.7497	5.67396	4.86414	4.6571	6.5758	5.79663
9276	1.84374	3.2155	1.93564	1.33923	2.14675	1.33812	2.85245	1.2593	3.91965	3.97334	4.25812	6.29936	7.94805
9277	5.11704	5.08303	4.9888	4.73426	4.61841	4.55579	4.68669	4.63427	4.9158	4.55845	3.80344	4.77366	6.22564
9278	6.89432	6.16706	6.9501	5.99854	5.92849	6.43814	5.86284	6.37705	6.22741	6.62146	6.39832	7.13446	7.57943
9279	9.62372	10.6653	9.5768	9.83066	10.0276	9.39364	10.3023	9.61098	10.5748	9.55758	9.97125	7.21111	6.30301
9280	4.68081	5.1672	4.67575	4.79361	5.11745	4.49566	5.63769	5.03935	5.70729	5.28744	6.33389	4.93995	4.68794
9281	0.80652	0.939739	0.783075	0.309965	0.501235	0.20007	0.214649	0.126153	0.287214	0.286568	0.068717	1.04472	0.54161
9282	5.30155	6.32224	5.22345	5.94727	5.93307	5.33207	5.80344	5.68716	6.36185	5.4729	5.46902	6.48159	5.0647
9283	6.33209	6.0614	6.23826	5.82888	5.85476	5.6259	5.85122	5.43613	5.63556	5.62912	5.76548	5.73104	5.13721
9284	5.91562	5.64324	5.84089	6.24594	6.22595	6.03313	5.78485	5.5856	5.26654	7.11941	6.82985	5.10678	5.60883
9285	0.123828	0.274055	0.0936276	0.138532	0.308111	0.111621	0.37026	0.124699	0.520527	0.602353	0.608312	0.532536	1.13176
9286	4.68821	5.79754	4.64126	5.26296	5.60897	4.75127	5.32423	4.74261	5.64369	5.38589	6.05901	4.69539	4.43201
9287	5.01859	4.86894	4.92253	4.36854	4.23006	5.40978	5.71146	5.81531	5.68254	9.29411	9.69554	9.10916	9.59996
9288	5.59983	6.99106	5.45268	6.51173	6.35694	6.45961	6.39009	6.07447	6.34669	6.67321	6.59452	6.17732	6.82934
9289	5.21989	5.24998	5.20088	5.28955	5.13235	5.28581	5.43653	5.337	5.3334	4.95046	5.0342	5.41632	5.25502
9290	4.57858	4.48975	4.59729	4.8479	4.68863	4.88073	4.78144	5.02917	4.77738	4.74841	4.9732	5.36001	4.94168
9291	2.79565	3.26701	2.92605	2.43668	2.72371	1.89835	3.41593	2.16573	3.58555	5.0764	4.27258	2.65911	3.69474
9292	4.1833	2.62134	4.2562	4.45249	4.49496	4.15063	3.51321	4.09551	2.4883	3.92755	3.07132	4.5795	4.55924
9293	6.8505	6.51035	7.03097	6.71366	6.5095	6.84066	6.37977	6.64983	6.15955	6.47298	6.3492	6.95842	7.00917
9294	4.78015	4.31101	4.67768	4.79561	4.91074	4.98595	5.48567	5.14297	5.1277	4.59694	4.70257	4.89695	4.10982
9295	5.98423	3.82215	6.12044	5.64846	5.10477	5.4291	4.35108	4.70064	4.02799	5.22689	4.22982	4.79573	4.40759
9296	5.86678	4.75375	5.94406	5.18593	4.78219	5.91831	4.15163	5.1674	4.46218	5.60461	5.25893	5.50903	6.45908
9297	4.78926	6.40415	4.79811	5.04264	5.48267	4.4549	5.71101	5.08502	6.27104	4.18425	4.3514	4.50008	4.30204
9298	6.52893	5.12651	6.60935	5.7034	5.65224	5.67238	5.68319	5.36111	5.49983	5.65301	5.7393	5.77411	5.20834
9299	4.84087	4.93006	4.87389	4.90567	4.71422	5.07646	4.57251	4.69031	4.12202	5.26308	5.17729	3.96736	4.05053
9300	8.70974	7.44622	8.78222	7.9189	7.90971	8.41291	7.44913	7.56131	7.33877	8.05688	7.2764	6.91862	8.03847
9301	3.77712	5.5229	3.58387	3.57715	3.71864	3.02944	4.16033	2.80926	4.59955	2.58947	2.57379	2.14387	3.987
9302	5.29287	5.60373	5.22475	5.43429	5.43068	5.03423	5.34757	5.05229	5.40967	5.27694	5.74616	5.18798	4.96421
9303	3.11803	5.40115	3.07355	3.7902	4.05238	3.66342	5.38554	2.7509	3.77701	3.68273	3.98052	3.73335	2.86457
9304	6.38173	5.95132	6.33049	5.90001	5.65906	6.32418	5.73244	6.21974	5.82558	5.6546	5.31183	6.58514	5.92762
9305	4.71488	4.63319	4.67795	5.03733	4.84002	4.82483	4.33064	4.80303	4.57957	4.40594	4.27466	4.61252	4.76295
9306	4.18815	4.43314	4.07388	3.62254	3.62669	3.61351	3.84991	3.59878	5.05283	3.32596	3.88382	2.8513	2.74129
9307	3.48192	3.56134	3.12619	3.12604	3.23367	2.55681	2.95366	2.72624	3.33008	2.38381	3.20861	2.47845	2.30302
9308	1.04385	1.3519	1.25673	0.542019	0.856245	0.804604	1.07618	0.945984	1.17345	1.29871	1.02143	1.17325	5.07602
9309	5.50262	5.23893	5.39308	5.61409	5.55727	5.47875	5.60325	5.71882	5.74508	5.22896	5.35914	5.66241	5.1791
9310	5.36706	5.3169	5.38544	5.22163	5.23837	5.6294	5.37754	5.52584	5.43361	5.18335	4.96859	5.63278	5.92445
9311	9.59155	8.50179	9.72974	8.69401	8.54953	8.85653	8.24841	8.67703	8.00353	9.09619	9.13234	9.1923	9.11967
9312	0.139091	0.164937	0.157123	0.0828947	0.0698567	0.269737	0.0777952	0.0221346	0.0190705	0.274429	0.0263999	0.132458	0.32991
9313	0.13935	0	0	0	0	0	0.051422	0.468952	0	0.0585358	0.0862468	0.824508	1.20173
9314	6.27045	4.61489	6.15682	4.77252	4.37497	6.99932	5.99191	8.0622	6.75064	1.02443	0.70183	9.15923	7.71
9315	7.01529	4.25404	6.89698	5.8326	5.34129	6.126	5.08243	4.4436	4.81725	4.03008	4.23203	4.83819	4.97685
9316	7.18049	7.55228	6.94693	7.9501	7.83536	7.15743	7.16221	7.20016	6.79301	6.77077	6.70966	7.26468	6.64639
9317	3.31958	3.98756	3.34478	2.80472	3.23968	3.33241	3.50459	3.08425	3.58427	4.23851	3.62453	3.98479	3.91562
9318	4.33526	3.20902	4.72354	3.11716	3.6061	2.2935	3.03746	1.67041	3.04057	2.58638	2.29931	2.54846	3.97156
9319	6.56642	4.89862	6.86377	5.18923	5.46303	4.20479	4.63713	2.71395	4.82923	4.95565	4.98932	4.31343	5.61405
9320	1.43869	1.98756	1.1861	0.816372	0.867608	0.727021	1.26261	0.570775	1.57462	5.9165	7.61986	1.25188	1.92374
9321	2.05555	2.17141	1.96144	1.23438	1.25404	1.29433	1.03139	1.11564	1.35223	4.71437	6.54129	3.03287	4.05877
9322	5.07674	3.73918	5.3914	4.58124	4.6639	3.06761	4.06643	2.74115	2.97376	3.91655	5.15789	4.24776	3.49915
9323	2.3418	3.67732	2.13921	2.62771	2.99745	1.779	2.62567	1.52176	3.19949	3.06624	3.44149	1.79807	2.31578
9324	1.72273	3.92615	1.48347	2.14285	3.04163	2.71787	2.70306	2.39242	3.62013	3.63183	4.12953	6.18668	3.41832
9325	4.50086	6.83658	4.65975	4.65627	4.74988	5.14718	5.59847	5.17106	5.40711	7.84321	7.80305	5.81157	6.60869
9326	3.14877	3.89273	2.9637	3.48481	3.31316	3.51083	3.89643	3.84072	3.61005	4.67075	3.76461	3.66371	3.97573
9327	4.84095	4.37848	4.89484	4.93425	4.54651	5.1574	4.82945	5.30036	5.14713	4.36243	3.86262	4.78	4.37225
9328	4.29074	4.72075	4.18364	4.64434	4.37177	4.29385	4.3234	4.31215	4.24524	3.88773	3.39389	4.30205	3.98878
9329	7.62956	6.82911	7.60165	7.26828	7.09986	7.2574	7.24294	7.4964	7.11959	7.72218	7.94568	7.59548	7.58264
9330	6.65529	5.98686	6.78226	6.36344	6.35621	6.2603	6.4156	6.65839	6.3467	6.91546	6.90989	6.92709	6.96163
9331	6.47204	5.74082	6.55278	5.96035	6.05061	6.26286	6.44384	5.92166	6.10074	6.2095	5.9384	5.75034	6.90719
9332	4.43296	5.17369	4.4044	3.98807	4.26085	3.71782	4.27958	3.62327	4.54801	5.25415	6.28626	3.28389	4.37794
9333	3.27763	3.85668	3.22302	2.69108	2.93969	2.75772	3.0108	2.49408	3.21715	3.33718	3.35541	2.10248	3.18765
9334	4.54032	4.93814	4.51925	4.85948	4.44842	4.73151	4.53714	4.76604	4.97204	5.06523	5.05958	5.49526	5.08708
9335	5.93076	5.57158	5.80155	5.39827	4.99263	6.20353	5.70882	5.73153	5.66921	4.24472	3.78844	5.90402	7.1057
9336	4.61037	6.30704	4.50614	5.22543	5.42008	4.67473	4.60521	4.74357	5.30175	3.92813	4.12545	4.92216	4.59558
9337	5.26382	4.81087	5.21602	5.75583	6.13996	4.57835	5.17352	4.57971	4.68086	4.60178	4.96247	4.38912	4.08151
9338	2.06817	2.62349	2.11617	2.6829	3.50349	1.42142	1.27478	1.16411	0.663099	1.68494	0.916831	0.762324	1.58359
9339	6.87728	10.555	6.92289	7.4648	8.09897	8.76808	10.2637	9.76111	10.6426	6.56325	6.61582	11.961	9.10577
9340	0.121421	0.767673	0.0196418	0.104023	0.177248	0.187164	0.865429	0.582402	1.01062	0.363088	2.14271	1.92456	1.03205
9341	4.71266	4.84162	4.66805	5.22628	5.27286	4.87004	5.03751	4.825	5.03541	5.59726	5.46747	4.65688	4.87845
9342	8.30657	8.27405	8.3716	8.28714	8.30541	8.3382	8.07638	8.45665	8.07197	9.07504	9.59595	8.84491	9.15213
9343	2.78631	3.89282	2.52437	2.53337	2.82973	2.34549	2.88051	2.18047	3.32061	1.51554	2.39211	2.23653	2.99131
9344	1.17446	3.05442	1.42491	1.5912	2.22418	1.90559	2.56875	1.07726	2.47901	1.26851	2.66733	0.376604	1.88567
9345	2.05093	3.56004	1.94932	1.90941	2.37068	1.492	1.73632	1.54141	2.45841	1.86858	1.92059	0.726581	1.60642
9346	0	1.0702	0	0.165365	0.618397	0.747257	0.463484	0.879058	1.22482	0.470394	0.821069	1.07556	0.373355
9347	6.41262	6.88013	6.51126	6.53103	6.66893	6.49623	6.13273	6.51588	6.26807	5.77209	5.93532	5.92621	6.71995
9348	6.84571	6.67582	6.86772	6.55408	6.43455	6.85307	6.40257	6.54622	6.4426	6.52287	6.21237	6.61361	6.50836
9349	5.82975	5.68835	5.72335	5.64541	5.86085	6.38225	5.73597	6.51967	6.17649	6.50965	6.12279	6.38801	7.33482
9350	0.752894	2.1044	0.963674	0.74638	1.08083	0.563119	1.17909	0.639737	1.35448	1.2113	1.54945	0.621246	4.72871
9351	8.8359	7.52198	8.78733	8.25828	8.12374	8.76452	7.45051	8.28304	6.98467	8.76478	9.17984	8.2386	9.84846
9352	9.36342	7.58976	9.30389	9.11139	8.8769	8.40238	8.31967	8.05287	8.43624	6.20893	5.7266	6.83748	5.42567
9353	5.35911	5.23056	5.15142	5.3317	5.43804	5.18174	5.35955	4.5539	4.81534	4.78427	5.41382	4.89307	4.94116
9354	4.01787	7.02913	4.02381	4.36677	5.65187	3.56867	7.96517	4.59677	8.39551	6.31239	6.22946	4.66456	2.93392
9355	4.78699	3.81977	4.83946	4.67524	4.76633	4.67237	4.97327	4.47471	4.73289	4.6459	4.01219	4.57709	4.59259
9356	5.33721	5.76683	5.31627	5.72819	5.47301	5.3356	5.82414	5.71301	6.22668	4.96576	5.18917	6.48918	5.47944
9357	2.80434	2.89345	3.51613	2.40743	3.27809	2.67993	5.97432	3.99631	6.44096	1.73527	2.25283	2.93824	4.02928
9358	4.5787	4.13344	4.6002	4.55866	4.55046	4.24724	4.53286	4.43835	4.21618	4.6404	4.31223	4.94877	4.27836
9359	4.29619	3.86108	4.23982	4.33961	4.20663	4.0042	4.09728	4.16752	3.80254	4.45826	4.27545	4.40321	3.7451
9360	2.9661	6.11481	2.96859	2.93568	4.59721	3.30886	4.79425	4.16128	5.27371	1.88619	2.2129	2.417	1.61735
9361	6.60237	7.91268	6.52927	7.43292	7.57443	6.90056	8.25248	6.94603	7.53055	7.08598	8.2612	4.24358	6.29402
9362	7.4578	7.38289	7.37405	7.43203	7.36986	7.27746	7.38403	7.34388	7.39219	7.26975	7.05012	7.93621	7.3714
9363	4.6923	4.40349	4.68161	4.772	4.68582	4.55462	5.15094	4.84173	5.26578	4.30373	4.41946	4.15924	3.1391
9364	9.04521	7.18305	8.96457	9.30931	9.31352	8.30532	8.8479	7.97059	7.24149	7.99469	7.69412	4.65039	5.6753
9365	3.74867	2.34929	3.84958	4.21351	3.73297	4.57987	3.47031	4.75285	2.2342	3.86143	3.20322	4.60073	5.01714
9366	3.14049	3.71341	3.10312	4.17764	4.07077	3.61053	4.25819	3.7232	3.87853	4.00917	4.44953	3.99024	4.44652
9367	4.38341	4.40558	4.32247	4.98573	4.80269	4.66074	4.8971	4.55653	4.71517	5.15175	5.23577	4.59987	4.71977
9368	4.07947	3.12899	4.16939	4.42881	4.17154	4.3315	4.28588	4.25697	3.77138	4.68417	4.35231	3.77091	4.46779
9369	1.85429	6.03492	1.69591	2.54545	3.98467	1.91491	3.62142	1.87468	4.05188	1.7138	1.27041	1.49164	2.32229
9370	7.39479	7.38528	7.25395	6.86279	6.82552	7.21529	6.70517	6.9647	6.82743	6.89439	6.63297	8.24474	7.86373
9371	4.17873	2.04079	4.1958	4.24121	3.68124	4.66899	2.54903	4.72081	1.08025	3.56487	2.6527	4.04185	4.2735
9372	5.57243	2.61986	5.72465	3.6536	3.59653	5.43366	3.36628	5.52131	2.99292	4.26253	2.28369	4.93409	5.01737
9373	4.4058	5.66513	4.25204	5.33503	5.30631	5.13383	5.61326	5.34745	5.61686	5.36341	5.12282	5.83101	5.85012
9374	4.82751	4.60063	4.81126	5.29006	5.24118	4.28823	4.36397	4.23238	4.01904	4.73471	4.49759	4.726	5.59276
9375	4.69859	5.93494	4.51559	5.50651	5.24303	5.10581	5.26438	5.53281	5.53011	4.37996	2.76079	6.26498	4.98979
9376	7.60314	8.58587	7.5928	7.60389	7.64834	7.36242	8.26353	7.61041	8.47028	7.19369	8.09075	7.7333	5.82089
9377	7.97196	5.99079	8.36503	6.74974	6.48974	7.24859	5.64116	6.65886	5.48605	7.59898	7.9792	8.06695	6.85179
9378	5.456	3.13941	5.48073	4.98038	4.86076	5.28129	3.96221	5.46629	3.21137	4.69719	3.46342	5.15108	4.71077
9379	0	0.0626729	0.0363267	0.0659223	0.0289605	0.0672823	0.03372	0	0.0584845	0.179609	0.208381	0.0538726	0.0869434
9380	4.56058	4.26268	4.61465	4.59643	4.52956	4.78807	4.76349	4.85795	4.74937	4.91692	5.2199	4.15829	4.44432
9381	5.13244	5.06089	5.1514	5.28282	5.18228	5.24341	5.23958	5.17042	5.22512	5.74936	5.74639	4.93198	4.89317
9382	2.68771	2.9535	2.61807	2.68642	2.76036	2.53117	2.52342	2.81242	2.88735	1.81485	2.10921	2.88036	2.89137
9383	3.52393	3.63501	3.15118	3.46128	3.40484	3.12996	3.85259	3.56133	4.14164	3.04523	3.01738	4.75688	4.14434
9384	4.64073	4.83255	4.61307	5.2492	5.54988	5.0694	5.40287	5.01239	5.18099	5.59668	5.43735	3.89726	5.08333
9385	4.62177	4.83268	4.64631	5.06406	5.03466	4.79693	4.78123	5.0795	5.04871	5.07676	5.38228	4.97383	4.99021
9386	5.13383	5.07928	5.25155	5.18826	5.08384	4.95708	4.71931	5.04879	4.86208	4.80365	4.86876	5.44831	5.54416
9387	3.40469	3.19071	3.43879	3.72404	3.77966	3.65366	3.928	3.24169	3.63683	4.30312	3.49676	3.18245	3.95601
9388	5.9805	5.4385	6.11335	5.90132	5.55637	6.58142	5.09434	6.09507	5.24148	6.64978	6.10939	5.78592	7.37313
9389	6.2547	6.23699	6.24928	6.40533	6.20466	6.78206	5.8535	6.63485	6.13056	6.43787	5.80478	6.52529	7.24189
9390	5.19561	4.89269	5.23151	5.25183	5.06036	5.18611	5.37372	5.01755	5.13329	5.63958	5.70306	4.63225	4.74023
9391	5.16412	4.18157	5.18024	4.8282	4.50534	5.0599	4.0785	5.00209	3.7611	4.17351	2.93708	5.03945	4.71081
9392	1.84543	0.908935	1.87805	1.33009	0.85851	2.08274	0.741504	2.10545	0.792266	1.27836	0.892727	2.38592	2.27116
9393	4.16222	2.86887	4.18534	4.03071	3.80716	4.45697	3.43299	4.96394	3.0706	3.54419	3.01242	5.12896	4.64202
9394	4.67766	5.16804	4.89598	5.57949	5.47785	5.24642	5.21573	5.37751	5.03588	5.25131	4.86727	6.57388	7.08209
9395	0.919487	2.26246	1.0959	1.13992	0.93444	0.847974	1.31628	0.927377	1.74636	0.585424	1.4466	0.74848	0.335222
9396	5.45428	4.91846	5.40113	5.28248	5.16622	5.0036	4.70986	4.92807	4.96222	4.83589	4.71277	5.09978	4.63729
9397	5.05229	6.38465	4.923	5.98231	6.04069	5.61053	5.46807	5.76294	5.87911	5.45003	5.34609	5.45715	4.73792
9398	0.924125	2.50001	0.680107	1.45372	1.50018	1.16716	1.57857	1.37092	1.72075	0.962793	1.17176	1.36926	0.70202
9399	0	0	0.0499465	0	0	0	0	0	0	0.185034	0.943706	0.22866	0.472613
9400	9.11529	8.82286	9.13679	8.98679	8.7855	8.54543	8.31781	8.41099	8.3235	9.01955	8.56748	9.19556	10.155
9401	5.36856	4.74207	5.34634	5.04419	4.9592	4.72976	4.25061	4.44539	4.34816	4.80516	4.85451	4.85922	4.47831
9402	4.9302	6.12727	4.88728	5.77456	5.83021	5.40737	5.10241	5.56566	5.59954	5.32635	5.25963	5.30859	4.76588
9403	1.1769	2.44865	0.967252	1.18783	1.59231	1.20495	1.21426	1.59484	1.72686	0.963182	1.22513	1.25157	1.16035
9404	4.2449	4.06335	4.18739	4.40609	4.50419	4.66214	4.70183	4.59699	4.59537	4.7777	4.89965	4.81202	5.43832
9405	7.39762	7.27745	7.45068	7.59173	7.31637	7.64375	6.91449	7.69991	6.91308	7.41603	7.35854	7.5805	8.11023
9406	4.23664	4.79464	4.36563	4.61153	4.76113	4.23325	5.02456	4.51161	4.80363	4.47583	4.53142	4.72155	4.52854
9407	4.5079	5.81937	4.50404	5.19175	5.34095	4.89687	5.34098	5.09758	5.57904	5.30914	5.11728	5.22652	4.88993
9408	0.471376	1.10748	0.453488	0.558781	0.541518	0.515885	1.60873	0.450915	0.70634	3.34628	2.08312	0.524145	6.32762
9409	6.80048	7.02946	6.83781	6.90909	6.82423	6.53756	6.83044	6.55505	7.03104	6.25907	6.68277	7.22786	6.48995
9410	0.205475	0.20108	0.277358	0.231834	0.292607	0.131232	0.179827	0.124961	0.24179	0.180967	0.82538	0.508844	0.40375
9411	5.61748	3.51292	5.70234	4.42547	4.53456	5.48714	3.95391	6.05498	4.16122	5.41404	4.97034	5.84075	5.17826
9412	4.6448	4.74139	4.66731	4.87596	4.83132	4.65149	4.20354	4.54016	4.32324	3.64496	3.01816	4.91007	4.79006
9413	5.11401	3.97668	4.66789	4.7753	4.98523	4.36754	4.04947	4.4618	4.0358	4.21295	6.44145	4.73025	4.43708
9414	4.2888	3.38258	4.26642	4.25644	4.03483	4.88601	4.13646	5.18997	3.73905	3.79649	4.14894	5.03118	4.8497
9415	6.4903	5.83333	6.59572	5.97231	5.8162	6.37449	5.74194	6.03547	5.60087	5.60088	5.59546	6.7843	6.7822
9416	0	0.0243445	0.0255387	0	0.0398043	0	0.180022	0	0.0996944	0.0659305	0	0.0375727	1.23173
9417	5.11642	5.25775	5.1047	5.49815	5.60705	5.16543	5.45019	5.1934	5.28197	5.64737	5.40754	5.24437	5.17132
9418	1.06015	1.517	1.37369	0.861752	0.686304	1.08382	1.32677	1.15493	1.07531	1.88987	1.75285	1.52925	1.33201
9419	3.12148	3.3478	2.8852	3.15183	2.76061	2.89087	2.33877	2.37713	2.43023	3.1302	2.59682	2.43708	2.61236
9420	4.35879	2.87845	4.52431	3.74102	3.579	3.63063	3.73377	3.41133	2.90892	3.4696	3.21657	2.9786	3.16796
9421	5.11377	5.16768	5.12151	4.98594	4.96706	5.04818	5.01113	5.24486	5.32683	5.24722	5.07322	5.83846	5.35248
9422	5.3532	5.01172	5.22691	5.2206	5.33335	5.13217	5.24866	5.11994	5.10506	5.24666	5.0663	5.24305	4.50455
9423	3.80507	1.61056	3.60313	1.36589	1.15108	4.93496	2.79367	4.64205	1.10274	2.45786	2.83768	1.90004	4.0125
9424	4.14167	3.13998	4.20212	4.57522	4.66138	4.09437	4.90809	4.39767	4.92813	3.48434	2.6505	3.77487	4.05153
9425	6.93185	5.85491	6.97713	7.0764	6.95057	6.94093	6.90178	6.77898	6.69074	6.53796	6.23907	6.37369	5.97064
9426	4.48578	4.76614	4.36831	5.13366	5.03686	5.178	5.37625	5.51419	5.74046	3.42474	2.52084	4.80255	4.57042
9427	7.56219	7.68192	7.46545	7.16955	7.12614	6.80426	7.62414	6.78709	7.05178	5.56503	5.8474	7.00343	4.07015
9428	5.33694	4.58706	5.37642	5.49573	5.25385	4.94156	4.45878	4.60377	3.6434	5.5014	4.26195	4.59562	4.52888
9429	1.29414	1.12547	1.22951	1.45814	1.42735	1.0499	0.751746	1.06579	0.583183	4.45017	4.57125	1.15856	2.71879
9430	4.31332	1.37352	4.41357	2.59742	2.29539	3.99095	1.94205	4.324	1.29127	3.12113	2.32999	3.32545	3.82185
9431	4.5662	0.985786	4.69192	2.91709	2.6554	4.23416	2.15371	4.5794	1.53121	3.23853	2.00852	3.62107	4.06654
9432	4.14601	4.44145	4.24361	4.44974	4.55407	4.55375	4.7904	4.84635	4.54259	4.60346	4.84425	4.98613	4.95254
9433	4.5398	3.13693	4.62255	3.80377	3.85496	4.43495	4.03906	4.90937	3.71506	4.32515	4.25509	4.57317	4.36096
9434	3.50873	2.41582	3.13492	1.5715	1.50716	3.70972	2.73409	3.63241	2.64316	4.02135	2.72838	2.22844	1.3282
9435	5.87997	6.04815	5.98641	5.29249	5.36979	5.14692	5.44747	4.7247	4.73426	5.47926	6.11818	4.56619	5.03368
9436	5.41299	5.93522	5.41372	5.77357	5.711	5.10396	5.68908	5.19024	5.0878	4.79541	5.67824	4.8149	3.89752
9437	5.413	3.81693	5.56519	4.981	4.64491	4.96995	4.09147	4.95659	3.54677	5.22098	5.00618	4.75229	4.77777
9438	5.19034	4.13454	5.24076	4.98962	4.93959	5.23222	4.59937	4.97835	4.39204	5.36594	5.05995	4.50182	5.14931
9439	5.2024	4.95511	5.23007	5.26698	5.14384	5.21893	5.18497	4.85561	4.71121	6.11006	5.86932	4.30158	4.99069
9440	3.77287	3.33977	3.62306	3.41404	3.8881	3.94694	4.87856	4.0281	4.26209	3.08405	3.20718	5.18658	4.03848
9441	0.647464	2.70239	0.743784	1.48306	2.03411	0.890557	1.67872	0.906909	2.40843	1.65344	1.7017	0.710088	1.07244
9442	4.18646	5.56261	4.31603	5.35694	5.47084	4.53729	5.16051	4.91207	5.30825	4.54568	4.63861	4.85244	4.5676
9443	1.01882	2.80165	0.885154	1.98718	2.54421	1.14869	1.69979	1.48104	1.96438	1.37161	2.12739	1.22112	1.04112
9444	3.93969	1.78722	4.11594	3.91083	3.20552	4.0539	2.87047	4.00948	1.5583	3.88879	3.01259	3.67035	4.21759
9445	4.47811	3.234	4.4807	4.74299	4.72173	4.55191	4.28055	4.40522	3.56627	4.96928	5.66131	4.24725	4.40823
9446	4.00328	4.00887	4.06146	4.45404	4.27243	3.99328	4.1175	3.76884	3.87766	4.32207	4.35252	3.57053	4.33763
9447	1.61146	1.30358	1.24424	1.35703	1.4989	1.52491	1.99323	1.44519	1.97683	1.67746	1.80518	1.63572	1.82221
9448	4.48627	3.55684	4.14393	5.84214	5.70897	5.10802	5.10745	5.00802	4.56743	4.53887	4.24472	5.35105	4.45358
9449	0.275829	2.0242	0.424024	0.919141	1.11539	0.23816	0.844437	0.451582	1.48362	0.951929	0.899761	0.330694	2.30259
9450	0	0	0	0	0	0	0	0.0539798	0.0598416	0	0.363982	0.0547449	0
9451	0.430097	0.956287	0.654244	0.430769	0.833731	0.333499	1.76688	0.882019	2.0691	3.56103	4.91898	1.5579	1.97997
9452	0.8762	0.681692	0.714628	0.95616	0.832674	0.610252	0.554435	0.483018	0.301115	4.46747	2.76239	0.522961	1.33448
9453	0.0315592	0	0	0	0	0	0	0	0	0	0.0385794	0	0.0254705
9454	1.5176	0.524279	1.4593	1.59357	0.986962	2.09836	0.229909	2.25453	0.164053	1.46835	1.63576	1.4964	1.64269
9455	4.6733	4.69718	4.80497	5.96654	5.70087	5.12242	4.74891	5.0627	4.51902	3.99706	4.39802	5.52113	4.28267
9456	5.67819	4.97465	5.71668	5.32565	5.17169	5.72161	5.22717	5.3685	4.91902	4.25653	4.44244	5.86654	5.38608
9457	8.58027	7.16444	8.71042	7.64187	7.67559	7.55327	7.80155	6.6003	7.15658	6.86652	6.30312	6.68318	7.22895
9458	6.13761	5.7527	6.12671	5.85913	5.7959	6.30839	5.65834	6.26854	5.71791	5.94391	5.68734	6.3412	6.22459
9459	5.75232	5.32626	5.75677	5.66593	5.55252	6.09187	5.51458	6.03211	5.53519	5.59669	5.32898	6.39486	6.3621
9460	4.09181	3.90569	4.18875	3.92046	3.90126	3.96895	4.12344	4.11786	4.02119	4.19738	4.11697	4.51918	4.61057
9461	4.15543	3.38138	4.04893	4.35809	4.37664	4.19537	4.67381	4.09143	4.20769	5.50957	6.77022	4.1946	3.98177
9462	5.06241	5.69234	5.06665	5.61049	5.68056	3.96658	6.41926	4.36447	5.0784	3.99775	5.95566	4.3139	1.91624
9463	1.40058	1.43802	1.24437	1.18682	1.55397	0.8373	1.50272	0.3643	0.908018	0.827061	0.947262	0.193679	0.845749
9464	6.25425	5.14247	6.42283	3.7243	4.46685	5.13277	3.72631	4.47839	4.26635	3.83757	6.00569	5.90097	4.86256
9465	4.96464	1.77981	4.65812	1.96084	1.85057	3.21694	3.19699	1.85786	2.5117	1.87425	1.62302	2.92688	1.56642
9466	0.352375	1.15556	0.159919	0.195287	0.658303	0.318612	0.632725	0.730947	0.963523	0.120817	0.381373	0.566816	0.349854
9467	6.74348	7.35639	6.72209	6.89272	6.86698	6.89626	7.07896	6.96178	7.22989	6.34027	6.52753	7.18339	5.97209
9468	6.33404	5.82291	6.39123	5.59984	5.67583	5.69533	5.76814	5.58087	5.71438	5.80504	6.15964	5.0186	5.15594
9469	4.68671	5.15186	4.83711	4.53727	4.40813	4.97297	5.62221	6.1261	6.42486	6.93686	6.62484	5.82005	10.5948
9470	4.94455	5.14392	4.93003	5.08475	5.07345	5.0917	5.35867	5.21457	5.20886	5.28607	5.30051	5.6895	5.06914
9471	6.6894	7.24284	6.55546	7.02268	6.70576	7.60922	6.66169	7.59666	6.81377	3.6452	4.02448	6.1727	4.93086
9472	4.13534	2.36512	4.06923	5.31115	5.02045	5.41952	4.08312	5.33739	2.32008	4.42156	3.96096	5.3847	5.18163
9473	0.512741	0.429658	0.9901	0.784494	0.563701	1.0277	0.493897	0.598955	0.294752	1.12697	0.868862	0.852615	0.997404
9474	4.30818	4.34015	4.22463	4.65565	4.58738	4.32328	4.33667	4.18275	4.17368	4.65868	4.8388	3.75409	4.19961
9475	5.88136	6.81094	5.8214	6.38633	6.71892	5.65331	5.91725	5.85294	6.54984	6.102	6.57635	5.98568	5.5559
9476	5.32931	5.63723	5.31817	5.34208	5.35604	5.49358	5.18748	5.40174	5.07879	5.20971	5.18581	5.02839	4.66826
9477	2.14972	2.38968	2.25557	2.96883	2.77681	2.35572	3.32409	2.09748	3.20176	4.21163	3.95691	2.23056	3.44578
9478	2.97409	2.97546	2.93776	3.50786	3.433	2.85819	3.56998	2.77426	3.78503	4.80304	4.35511	3.3063	4.02576
9479	4.59084	4.47719	4.57211	4.62346	4.50913	4.8457	4.99307	4.95022	4.98206	4.41707	4.50832	5.02943	5.17976
9480	5.61719	5.47659	5.59212	5.14211	5.028	5.65248	5.57741	5.74776	6.08778	7.10645	7.14442	6.79337	6.54386
9481	4.56042	1.74672	4.54826	5.3884	5.14564	6.34087	2.02347	6.12717	2.36772	2.23697	0.708615	10.6692	2.74628
9482	4.7624	4.84174	4.72464	5.02323	4.72526	4.70973	4.70392	4.65482	4.5285	5.43706	5.60065	4.48906	4.80495
9483	5.27338	5.70018	4.94207	5.87241	5.36944	5.36037	5.5864	5.26288	5.54481	4.53276	4.67206	4.30652	4.79676
9484	6.80651	4.44001	6.86353	5.58258	5.676	5.10735	4.64236	4.19904	4.52859	3.87904	6.52096	5.78865	2.90123
9485	6.12232	5.79554	6.19383	6.16571	6.19002	6.17564	6.15789	6.1941	6.14057	6.13064	7.01769	6.28471	5.97091
9486	0.620778	2.32189	0.625691	0.980516	1.21246	0.753319	1.35864	0.593486	2.03003	1.25149	1.70164	1.1873	1.53667
9487	2.11659	3.42234	2.0693	2.22722	2.42072	1.79298	2.16609	1.75401	2.78223	1.58295	1.36421	1.61665	4.26766
9488	4.81093	5.28215	4.87209	5.28901	5.43369	5.23856	5.44091	5.22314	5.46633	5.27896	5.13293	5.18242	5.06174
9489	5.08175	4.36204	4.76296	5.20129	5.0894	4.65165	4.86592	5.13266	5.30599	2.95666	2.21266	5.35418	4.25959
9490	7.022	5.7957	6.93856	6.8486	6.52497	5.9779	7.03269	6.229	6.16335	6.35824	6.84676	5.51819	5.09228
9491	6.27635	7.06919	6.30825	5.97284	5.71976	6.98755	5.79747	6.2731	5.74987	5.25736	4.94215	6.00978	5.99542
9492	5.95306	5.74141	5.96456	5.71099	5.43373	5.48586	5.43109	5.52991	5.31041	5.79031	6.15061	5.27466	5.20515
9493	6.0024	7.23162	5.99673	5.70231	6.40014	5.90976	6.23582	5.71995	6.29002	5.69606	6.39346	5.61175	5.11272
9494	5.55467	5.78704	5.65976	5.79145	5.83299	5.79047	5.94673	5.78164	5.83864	6.22401	6.35566	5.52283	5.74976
9495	6.35839	4.54241	6.61367	5.24037	5.18124	5.62019	5.25199	5.13713	4.78198	6.88201	7.4782	4.99092	5.42381
9496	5.05301	3.16579	5.01629	4.2525	3.97255	4.84263	4.05515	4.95585	3.53227	4.42976	3.89594	4.32514	3.99526
9497	5.56049	4.54311	5.57273	5.24258	4.88265	5.56695	4.74303	5.4435	4.76715	5.19247	4.9402	5.32614	5.38706
9498	6.17806	6.51352	6.13128	6.05515	5.90832	5.93516	6.49463	6.37302	6.43594	7.29776	7.28471	7.01563	6.78181
9499	7.08215	8.0137	7.06648	7.01341	7.59232	6.16686	7.74408	5.91491	7.62068	5.91259	6.0471	5.90147	5.7589
9500	5.36417	5.75203	5.34651	5.52364	5.52734	5.60715	5.59241	5.49642	5.75959	5.17406	5.0708	5.78307	5.55271
9501	1.10512	2.48257	1.16771	1.44499	1.58517	0.924972	1.73236	0.929812	2.00057	1.75374	1.78102	1.01263	1.31936
9502	5.23937	5.09074	5.21517	4.97857	5.00084	5.19655	5.23285	5.04723	5.43892	5.41666	5.6492	5.50393	5.61137
9503	6.24701	5.21809	6.25094	5.79902	5.58153	6.00998	5.49407	6.04517	5.62871	5.29603	4.79482	5.75724	5.56913
9504	0.822346	0.948388	0.585716	0.663639	0.5887	0.935735	1.09844	1.3419	1.257	1.89331	1.44546	0.950089	1.21679
9505	5.21693	5.20899	5.1237	5.38577	5.24806	5.32676	5.33575	5.32898	5.37836	5.13271	5.03987	5.08696	5.23156
9506	5.49169	4.92702	5.54595	5.4293	5.33077	5.50614	5.23936	5.41638	5.18389	5.95709	5.88895	5.49083	5.30412
9507	4.22471	4.00956	4.23544	3.89013	3.95292	4.60182	4.63921	5.0723	4.49788	4.35291	3.58539	3.96926	3.38451
9508	6.40736	6.75741	6.53302	5.54377	5.75281	5.99223	6.46203	6.30512	5.90121	6.09499	6.07292	6.55433	6.07628
9509	5.07908	5.74291	5.30371	4.59709	4.89151	4.38348	6.29162	4.97345	5.62598	4.20511	5.01503	4.61122	3.84075
9510	4.83915	5.30466	4.76703	5.13827	5.18878	5.02471	5.36989	5.18232	5.88964	5.57358	5.6622	5.1819	4.85237
9511	5.07321	5.84025	5.12299	5.30683	6.04018	5.13994	6.47109	5.64273	6.91258	5.37103	5.66263	4.76645	3.8753
9512	3.02803	5.06812	2.80502	3.82469	3.80798	3.29378	3.72531	3.64728	4.96684	3.50285	3.45892	3.37395	3.97825
9513	4.87214	5.19444	4.89166	4.61643	4.61469	4.85912	4.52558	4.87085	5.02309	4.77725	4.92644	5.26905	5.02678
9514	4.79788	3.93566	4.82126	4.84171	4.49993	5.02896	4.4369	5.29539	4.32731	4.65626	4.34952	5.30207	5.23334
9515	5.18056	5.24105	5.06491	5.09825	5.10857	4.85814	3.51104	2.73644	4.11322	2.47156	2.76983	2.71916	3.5578
9516	7.80255	7.21383	7.7808	8.12956	7.97826	8.27078	6.95034	7.79042	6.85356	8.09356	8.43754	7.19564	8.87446
9517	1.3951	2.55132	1.30918	1.48342	1.66558	1.45342	2.01301	1.32985	2.12629	1.65438	1.69692	1.41139	1.26617
9518	0.590383	2.79626	0.526037	0.784353	1.47245	0.561004	1.27408	0.838843	1.73577	0.708745	0.864946	0.691356	0.484358
9519	0.734278	2.61775	0.674927	1.26344	1.97203	0.47842	1.15524	0.701325	2.07234	0.776219	0.590912	1.04292	1.91607
9520	7.03704	6.5122	7.07629	6.76808	6.74117	6.70268	6.10968	6.32404	5.99824	5.77727	5.29713	6.66177	5.95628
9521	4.44114	4.15163	4.64334	4.17077	4.0012	4.58084	4.71631	4.72168	4.60784	4.34575	4.05415	5.11062	4.96237
9522	1.89284	3.73771	1.80242	2.30147	3.00363	1.7744	2.18284	1.58138	3.08172	1.59343	2.26503	1.6783	2.40934
9523	6.08322	7.17743	6.00645	6.34034	6.60412	5.70752	6.63429	5.5413	6.76911	5.324	5.2776	6.08247	6.24457
9524	0.421205	1.17163	0.502807	0.702206	0.777452	0.735204	0.699026	1.14977	1.0894	0.67	0.828178	0.457441	0.380387
9525	6.1982	5.87114	6.25506	6.06801	6.04514	6.34211	6.11689	6.24225	6.15489	6.2244	6.09325	5.51914	5.88368
9526	5.38675	5.86547	5.32303	5.55396	5.47801	4.9672	5.38657	4.93359	5.43552	4.52637	5.74327	4.70924	3.93575
9527	5.27111	5.78826	5.04496	5.3703	5.30636	4.48313	5.27271	4.92944	5.24718	4.42419	4.6867	4.81015	3.95414
9528	4.67926	5.2895	4.64696	4.96133	5.38713	4.99957	4.95994	5.02404	5.07374	4.50155	4.98431	4.47188	4.08212
9529	6.80523	5.87133	6.90478	6.09161	6.11642	6.51769	6.04537	6.38457	5.84373	6.80474	6.80424	6.00564	5.90316
9530	2.9598	4.29268	2.94734	3.5157	3.85646	3.25496	3.40917	3.40822	3.52855	2.58058	3.19986	3.24461	3.01258
9531	2.45845	4.31442	2.22988	2.41962	3.17651	1.8173	2.95786	1.71063	3.52318	2.94092	3.16649	1.47926	2.28392
9532	0.16729	0.383029	0.0582776	0.198041	0.192179	0.0541005	0.249964	0.197241	0.0440199	0.271152	1.19016	0.476529	0.928517
9533	3.41665	5.18237	3.38557	3.93355	3.91377	3.71761	4.25476	3.97044	4.64735	4.40966	5.02826	3.92345	4.38875
9534	2.74868	5.23713	2.68272	2.74995	3.70133	2.5835	3.85445	3.22638	4.02226	4.90702	5.16112	4.96727	3.90903
9535	3.92207	3.96273	3.79833	3.9454	3.68996	4.17179	4.67727	4.03821	4.20451	3.79509	4.19277	4.43924	3.39832
9536	3.71621	4.5151	3.62774	4.68553	4.28909	4.35199	4.19529	4.20279	4.68848	4.48417	6.06285	3.94167	3.71221
9537	5.0257	6.26317	5.01667	5.37542	5.2273	4.94436	5.05611	5.04465	5.52473	5.36716	6.22581	4.63404	4.49386
9538	5.82914	5.43012	5.90426	5.4356	5.58857	5.55201	5.61098	5.39607	5.41265	5.68777	5.72731	5.44782	5.39109
9539	5.31144	4.92292	5.29436	4.89556	4.97555	5.03203	5.03409	4.84487	4.76239	5.41666	5.50871	4.4089	4.99308
9540	4.60195	4.8229	4.59535	4.88114	4.83995	4.7618	4.9744	4.74044	4.74816	5.19485	5.18494	4.52088	4.47223
9541	4.42661	3.54023	4.25581	2.97052	3.07392	3.99991	3.90086	3.98352	4.72122	0.79347	0.558469	1.40063	1.1158
9542	4.44277	4.82189	4.38577	4.86396	4.85843	4.6714	4.43711	4.66057	4.69781	4.84605	4.52176	4.63608	4.96343
9543	3.08856	2.77769	2.73784	2.69378	2.26558	3.31768	2.43565	2.93871	2.4384	3.45322	2.64502	3.19812	4.7688
9544	2.32657	5.17227	2.03461	3.84623	5.06623	2.73726	3.92891	3.01804	4.00042	3.61563	4.02679	2.42593	3.03164
9545	4.16539	5.03573	4.19641	5.06484	5.33333	4.91562	5.05449	4.80015	4.91708	6.12001	6.53967	4.34839	4.87852
9546	4.32669	4.14626	4.28387	4.66009	4.63585	4.32903	4.5079	4.70943	4.29427	5.58986	5.16769	4.86221	4.76058
9547	4.9498	4.71966	4.91227	4.71683	4.68839	4.90131	4.8012	4.8514	4.76759	4.82671	4.85727	4.64157	4.29425
9548	1.671	3.01016	1.6215	1.89568	2.04712	1.68651	2.93316	1.6177	3.09897	5.38736	5.39669	1.98876	2.10606
9549	1.35788	1.69733	1.32619	1.17859	1.49372	1.09846	0.709287	1.08258	1.09228	0.722035	0.689581	0.925924	1.2425
9550	5.63052	5.96981	5.64533	5.6529	6.05933	5.62022	5.52371	5.71156	5.66003	5.87786	6.1021	6.06314	5.85917
9551	2.74897	3.37693	2.63146	3.63437	3.44367	3.54016	3.28105	3.33949	3.66615	3.33806	2.72269	2.94994	3.40813
9552	4.17679	5.63765	4.02357	4.53625	4.57545	4.53463	4.18022	4.27847	4.95077	4.02462	4.05379	3.2488	4.08724
9553	3.9257	4.56841	4.60258	5.0639	5.11038	4.30111	4.37852	5.42792	4.50157	5.3053	5.68712	4.00734	5.20434
9554	5.09155	4.17822	4.98141	4.93989	4.70448	4.79541	4.69615	4.77907	4.42927	4.41141	4.37889	4.51745	3.9655
9555	4.00923	4.13414	4.18669	4.36791	4.434	4.12267	4.67255	4.17205	4.37847	3.83337	4.33712	4.24927	4.07347
9556	0.342981	1.17436	0.349077	0.608348	0.870462	0.343888	0.724863	0.563392	1.08768	0.566568	0.920452	0.564784	3.49229
9557	8.56995	8.36668	8.58309	7.86616	7.9637	8.56942	7.8253	8.89229	8.27493	8.3662	8.42267	9.78109	9.36506
9558	6.42563	6.11651	6.35634	6.13622	5.90551	5.75912	5.88071	5.53262	5.58566	6.04277	6.30608	5.58099	4.79542
9559	6.61861	4.82113	7.07758	3.9352	3.85006	4.20329	4.21578	3.5259	4.68337	7.38723	8.48619	6.64931	6.11214
9560	5.37859	4.86021	5.80705	4.0691	4.74553	3.28227	4.7644	3.10422	4.60516	7.11491	7.16974	5.00645	4.78027
9561	5.63745	5.64481	5.70595	4.21281	6.05533	3.71234	3.8432	3.8861	3.9076	5.92152	6.0619	4.49944	4.83208
9562	4.49577	4.71764	4.48072	4.80684	4.72538	4.68241	4.88297	4.70155	4.58719	5.81813	6.81555	4.63191	5.12447
9563	5.95041	5.50709	6.00386	5.80012	5.80731	6.18073	5.89957	5.97265	5.74999	7.45923	6.90687	5.92584	7.22237
9564	6.0462	4.90839	6.40805	5.73247	5.69402	4.54655	5.61726	4.48364	4.19169	5.05208	4.82849	3.45542	4.89738
9565	5.19356	6.12117	5.10805	5.57591	5.74434	4.92532	5.62119	5.23	5.72148	4.47146	4.86421	5.67716	3.9892
9566	0.314716	0.113781	0.28853	0.022498	0.024948	0.109308	0.263189	0.288769	0.360478	4.37419	4.61155	0.665262	5.56909
9567	6.54017	4.29695	6.5153	6.35513	5.81434	6.59802	4.81756	6.72234	4.128	5.43102	4.38246	6.7847	6.96833
9568	4.07736	5.79948	4.0432	3.47421	4.6793	3.24505	4.95572	3.38797	5.10068	3.86546	3.06278	2.90965	3.49639
9569	6.9534	7.39226	7.03708	6.76472	6.93677	6.92693	6.96303	6.92346	7.16161	6.79062	6.44656	7.10775	7.01564
9570	8.46961	7.78526	8.56635	7.9175	7.68748	8.50247	7.38673	8.82856	7.7178	8.77492	9.27993	8.29908	8.46734
9571	3.45763	3.99991	3.39463	3.6042	3.70709	5.4463	3.95949	5.1886	4.39124	3.40387	2.68756	3.81615	5.83614
9572	8.4557	7.92099	8.52423	7.95013	7.7262	8.42995	7.3849	8.70966	7.62193	8.56477	9.04043	8.2819	8.31621
9573	0.102417	0.247063	0.231293	0.106974	0.1762	0.316112	0.21828	0.258555	0.316238	0.0362589	0.177317	1.2337	2.2167
9574	4.29723	3.48683	4.26006	4.5404	4.33163	5.06764	4.04332	4.75631	3.92883	4.2605	3.88998	4.59842	5.25043
9575	0.505908	0.676541	0.451698	1.00431	1.02443	0.472618	1.66769	0.618789	1.76631	1.45657	1.50101	0.452778	1.38826
9576	0.419369	0.018784	0.460026	0.0379992	0.097742	0.111929	0.0217528	0.05086	0.0971285	0.290319	0.371199	3.49978	1.04074
9577	9.02904	7.74023	9.0583	8.69322	8.44302	9.30192	7.71027	8.96505	7.78775	8.69163	9.13588	8.13729	9.37142
9578	4.77955	4.37186	4.67973	5.14212	5.20051	5.06737	5.43848	5.12009	4.95581	5.1095	4.9027	4.59078	4.67875
9579	4.70138	2.53437	4.76682	3.71886	3.90292	4.05709	3.71205	4.33118	3.0488	4.16942	4.00256	4.06667	3.91688
9580	4.67321	3.53939	4.70898	4.74399	4.42244	5.02601	4.09467	5.30211	3.653	4.1523	3.24483	4.88006	4.94278
9581	4.43604	5.98489	4.04924	4.44896	6.18359	0.964748	3.48023	0.763335	3.29884	6.16274	5.93272	1.02828	1.59137
9582	0	0	0	0	0	0	0	0	0	0	0	0	0
9583	0.230457	0.0590908	0.134495	0.0569045	0.0493261	0.152059	0.128666	0.164365	0.0400783	0.866047	0.0628603	0.494999	2.53367
9584	6.56715	4.13017	6.60306	5.82404	4.94242	6.8135	2.39297	7.1734	1.94743	7.01707	4.12452	7.42734	8.42815
9585	7.02233	6.55163	7.07868	6.74685	6.57324	6.89254	6.39655	6.56486	6.42731	6.60456	6.52956	7.17128	6.63751
9586	3.70509	3.69448	3.59366	4.36069	4.51972	3.91734	4.24773	3.9847	4.36291	3.19317	3.06459	3.45405	3.37446
9587	5.62518	6.56653	5.54804	6.13899	6.14688	5.55987	6.39203	5.89653	6.71971	5.54003	5.93399	6.30695	5.69956
9588	3.91742	4.32591	3.95419	4.55119	4.78582	4.30974	4.88604	4.56295	4.7157	4.29864	3.82888	4.78056	4.2101
9589	8.53402	7.56878	8.58469	7.84637	7.84218	8.02812	7.21015	7.38324	6.43192	7.65102	6.79565	7.29491	7.40844
9590	4.06804	5.02016	3.90125	4.25736	4.39148	4.55903	4.59079	4.23598	4.61304	4.99634	5.31824	3.47529	3.72177
9591	4.37847	3.20561	4.45684	2.54231	2.43175	4.16959	2.74372	4.45291	3.35532	2.27802	1.80191	3.31705	2.75097
9592	5.22293	4.76006	5.28788	4.80197	4.87173	5.31857	5.15687	5.38411	5.10672	4.83173	4.6293	5.28137	5.39201
9593	5.4052	5.86787	5.32292	5.28486	5.20295	5.5093	5.35662	5.83823	5.65656	4.78537	4.63535	6.39986	5.4426
9594	6.6071	6.57933	6.58163	5.98942	5.90887	6.51085	6.27517	6.49015	6.56933	5.64039	5.38327	7.1191	6.34597
9595	5.78868	5.04055	6.19574	5.20364	4.87226	5.14724	4.74941	5.18294	5.20291	5.82933	7.96327	6.65376	4.71859
9596	7.09104	8.40232	6.98268	6.6587	7.0561	7.23216	6.76239	7.01963	6.97064	7.22707	8.05152	6.76983	7.03191
9597	0.613707	1.60159	0.347653	0.373653	1.43995	0.312127	0.493705	0.380865	1.07926	0.24697	0.699495	0.534713	0.658344
9598	5.95399	5.82035	6.03778	6.19858	6.06166	6.3386	5.72702	6.08467	5.51134	6.33177	6.44969	5.94549	6.31769
9599	5.79292	5.94983	5.83801	5.93671	5.93239	6.29682	5.62787	6.22686	5.9389	6.29777	6.17674	5.67513	6.46155
9600	5.90256	5.46854	5.87307	5.72804	5.45895	5.7957	5.40935	5.53665	5.40178	5.6403	5.44504	5.65705	5.58387
9601	3.59345	5.18456	3.44184	3.50016	3.79726	2.33726	3.99894	2.56675	3.94766	1.72055	1.4161	3.76165	4.23215
9602	5.40955	3.8378	5.09752	3.76559	3.20775	4.84901	2.41497	5.63966	2.19375	2.35938	1.34489	5.04257	5.69511
9603	5.33373	5.42202	5.34092	5.08683	5.33459	5.20692	5.2654	5.18644	5.20564	5.75599	5.88329	5.18752	5.27481
9604	7.53564	5.22323	7.62165	7.21671	7.1601	7.67326	6.12051	7.21911	5.5463	6.32101	5.85176	7.98403	7.50506
9605	1.31807	2.70947	1.58514	1.53425	1.5185	0.606198	1.26875	1.13134	0.941898	2.19166	1.45007	1.51072	2.89214
9606	0.966542	2.25196	1.03785	1.05482	1.68762	0.788353	0.721408	0.567395	1.57314	1.25773	1.67723	1.15728	1.35579
9607	5.65466	5.16606	5.67321	5.25243	4.84518	5.44106	4.35982	5.33665	4.65722	4.93608	5.07174	5.84615	5.53034
9608	3.91377	4.13924	4.33944	4.34215	4.37964	4.69308	4.12994	4.29956	4.2754	3.30004	3.69735	4.81164	3.59091
9609	5.26	4.65435	5.17167	5.52568	5.35093	6.08833	5.22393	6.0022	5.37651	5.67825	5.52751	5.27979	5.78642
9610	6.05503	6.27418	6.25485	5.45846	5.58182	5.19768	6.15059	5.49093	5.45989	5.34668	5.65802	5.42517	4.14007
9611	4.75994	4.94452	4.65474	4.93902	4.88742	4.93784	5.21041	5.00165	5.12442	4.72302	4.51661	5.67674	5.37035
9612	2.75735	5.15144	2.48574	4.40424	4.22771	2.81278	3.65157	3.40141	4.46411	2.65129	2.27008	3.04308	3.53048
9613	4.74137	3.98309	4.70596	5.00762	4.90928	5.24711	4.83719	5.50029	4.28595	4.836	4.82304	5.5391	5.54893
9614	4.50336	5.81154	4.47065	5.39613	5.68022	4.63316	5.54359	4.96879	5.57691	5.06501	4.70729	5.04778	4.88632
9615	1.22863	3.6389	1.24945	1.73293	2.65662	1.04243	2.44746	1.1282	3.00981	2.05993	1.06139	1.33593	2.06547
9616	5.53469	5.89674	5.69978	5.55203	5.96014	5.37888	6.20651	5.91506	6.24991	5.89116	6.1231	8.53063	5.4158
9617	0.953327	3.27133	0.700892	1.69566	2.03748	1.03067	1.12983	1.08406	1.9026	2.21351	2.28668	2.61262	2.72527
9618	5.32777	3.87357	5.36914	4.65762	4.54055	5.40291	3.9526	5.88681	4.26563	5.23025	5.47075	6.11588	5.3469
9619	7.64307	6.8768	7.68923	7.46	7.27718	8.16706	6.77228	7.75395	6.68676	7.60748	7.24845	7.80841	8.09106
9620	4.57975	4.909	4.57334	4.70023	4.81565	4.62174	5.06563	4.90631	4.93136	4.78967	4.74425	4.69311	4.59996
9621	5.6639	6.46436	5.63838	6.03382	6.21309	5.73118	5.69008	5.92587	6.27867	6.04496	5.7825	6.44626	6.07375
9622	8.26317	8.78621	8.19743	8.00101	8.14742	8.1191	8.21117	8.44625	8.60615	8.23456	8.08356	9.06096	8.36816
9623	4.4736	3.53368	4.50735	3.93637	3.88823	3.70432	4.63666	4.04361	4.52042	4.78062	4.25437	3.73885	4.55287
9624	2.62302	2.68069	2.57604	2.62968	3.0629	2.88183	3.53719	2.81793	3.52447	3.04281	2.1721	2.34492	1.767
9625	3.36165	3.69987	3.46777	3.02311	3.33767	3.22826	3.88588	3.17665	3.63869	3.82702	2.94416	2.61382	3.36334
9626	4.08692	4.46667	4.07024	4.66471	4.76601	4.46673	4.92603	4.67807	4.92438	4.3199	4.04951	4.73871	4.66561
9627	3.37567	2.74588	3.38412	3.93218	3.80276	3.67819	3.44943	3.79838	2.97848	3.0332	2.28554	3.36445	3.39559
9628	4.20353	3.76347	4.22701	4.19094	4.07469	4.00019	4.66698	3.7256	3.31507	3.91106	3.46739	3.13806	2.96998
9629	5.24283	4.43595	5.31228	5.4051	5.3603	5.65537	5.57032	5.63933	5.31077	4.96853	3.73041	5.89447	6.27551
9630	5.77721	5.22313	5.84419	5.45778	5.34377	5.80611	5.81819	5.97809	6.12282	5.63256	5.36007	5.54104	6.06202
9631	5.59332	5.42992	5.63869	5.48707	5.44689	5.61945	5.36391	5.64168	5.38952	5.4421	5.24541	6.00224	5.85935
9632	6.34892	5.88524	6.49538	6.08336	5.8448	6.39555	6.11893	5.94321	6.17975	6.25806	6.44731	6.17573	6.57941
9633	4.07772	3.69876	4.10348	4.11959	3.97162	4.18007	4.0811	4.02441	3.83934	5.08588	4.63343	3.53739	4.10042
9634	2.35237	4.31974	2.16794	3.22784	3.34341	2.77526	4.79765	2.94779	5.13518	5.28646	4.57313	4.19811	5.04256
9635	7.13125	6.03425	7.48315	6.18403	6.47882	6.08479	7.05387	5.86446	6.65846	7.90797	8.60367	7.18341	7.33733
9636	7.08858	7.44858	6.98239	5.38741	6.97717	5.51836	6.91456	5.70561	7.64974	10.0006	11.3627	8.60202	9.11464
9637	5.51987	5.69854	5.53462	5.54139	5.89226	4.92544	5.54231	4.67172	5.29223	5.80818	6.03133	4.57114	4.27662
9638	2.86017	3.05686	2.73266	3.07144	2.9063	2.55897	2.16889	2.19459	2.2468	2.90683	2.51363	2.90533	3.01854
9639	2.29975	3.67497	2.10405	2.54398	2.77142	2.94435	2.73921	1.97365	3.11397	3.11607	3.17938	2.04838	2.51555
9640	3.64621	3.42363	3.39596	3.90198	3.63471	3.61465	3.02024	3.5232	3.35429	3.09585	2.67105	3.8315	3.60147
9641	3.84801	3.77679	3.61585	4.10656	3.79313	3.82721	3.27997	3.80856	3.40115	3.49778	3.15959	3.89479	3.64385
9642	0.91289	1.50706	0.78993	1.03678	1.02637	0.878923	1.20794	0.832008	1.11558	0.642293	2.33102	0.740684	1.24803
9643	3.7672	4.22937	3.66729	4.35372	4.23897	4.17096	3.69065	3.88412	3.96755	3.73367	3.60523	4.08049	4.20594
9644	5.69684	5.7134	5.72326	5.54527	5.33324	5.97289	4.84939	5.68885	5.03146	5.52663	5.28691	5.60322	6.30932
9645	3.91546	5.20852	3.68591	5.45115	5.32636	4.60073	5.48315	5.05336	5.6086	4.58671	3.34635	3.94417	4.88461
9646	6.05089	6.40625	6.04473	7.03166	7.13009	6.56014	7.35536	7.25511	7.9998	7.25363	7.69204	5.26854	4.76716
9647	0.400128	0.108537	0.543346	0.0655786	0.138354	0.15303	0.248955	0.103119	0.113425	0.438202	1.01852	1.12113	0.806069
9648	1.34217	2.5285	1.96671	1.51562	2.90976	1.64699	5.2352	2.7668	4.29921	1.14029	0.47625	0.184947	3.09876
9649	3.05965	2.33338	2.71248	1.64351	1.63703	2.06709	2.55752	1.60446	2.60487	1.87903	1.01593	2.11221	2.39917
9650	0.494993	2.06502	0.494952	0.910164	0.776531	1.1976	1.16682	1.50085	1.89484	0.578844	0.719321	1.44161	0.699306
9651	8.69963	8.47269	8.79829	8.7829	8.64155	9.48662	7.82517	8.87363	7.38323	8.92651	9.70432	7.04319	9.28769
9652	5.08543	5.25608	5.05274	5.15474	5.03594	5.60055	4.94635	5.4135	5.12524	5.81846	5.74939	4.64986	5.95787
9653	4.81945	4.32338	4.67772	4.5427	4.25769	5.46757	3.70466	4.68426	3.34345	4.6382	5.18051	1.62277	3.35737
9654	4.45481	5.01306	4.52163	4.93431	5.02981	4.86813	5.29056	5.1922	5.29553	5.18838	4.93548	4.8916	5.47
9655	5.68002	4.95804	5.63745	5.46738	5.42034	5.57009	5.47488	5.47837	5.12708	5.62851	5.56088	5.36812	5.43091
9656	5.17828	5.80521	5.24959	5.04962	4.86714	5.97389	5.20107	7.55353	7.04322	4.86174	7.10469	7.62896	7.04574
9657	4.1744	5.11524	4.26314	4.85649	5.14374	4.80833	6.04995	5.94835	6.22202	5.04262	7.07976	5.34225	5.24291
9658	7.36244	6.85383	7.28403	6.83325	6.7741	6.43405	6.96468	6.29637	7.00973	6.18406	5.9561	7.02748	5.93088
9659	5.32749	5.42428	5.31196	5.41744	5.44635	5.0049	5.29307	5.07507	5.44836	5.43038	4.92815	4.99875	5.43454
9660	4.06246	4.15064	4.11493	4.08061	4.16071	3.73918	4.40319	4.036	4.26445	4.48438	4.55737	4.18006	4.11705
9661	5.40306	6.13065	5.34886	5.96236	5.96129	5.69644	5.71821	5.9511	6.11273	5.8311	5.60443	6.08992	6.17823
9662	6.00889	5.67241	6.02036	5.82213	5.66242	6.20784	5.66102	5.9224	5.2532	5.11638	5.55881	5.75553	6.20306
9663	4.62341	4.65905	4.52776	5.71016	5.67669	5.31945	5.47388	5.59185	5.49821	5.10326	5.09825	5.94593	5.08602
9664	6.13844	5.55685	6.26501	6.26679	6.57707	6.24483	7.23193	6.09579	6.80153	5.15581	5.59631	6.48499	5.33668
9665	6.31451	6.60825	6.41045	6.70467	6.58907	6.68118	6.23057	6.73524	6.67862	6.86093	5.99515	8.33151	8.17027
9666	3.61183	4.20375	3.7025	4.02069	3.91101	3.81676	4.01456	4.10757	4.53181	6.50005	6.02984	5.69406	5.64946
9667	8.52529	7.64715	8.66848	7.50925	7.52009	8.36954	7.50869	7.81603	7.44519	8.5348	8.78926	7.88924	8.20105
9668	4.34593	3.6319	4.52286	4.18137	4.22646	4.31347	3.66623	3.93255	3.73177	4.67118	5.24657	4.26091	3.87078
9669	4.68254	3.89334	4.69456	4.44563	4.47472	4.77555	3.89085	4.16664	3.79237	5.13168	5.46944	4.59562	4.37054
9670	0.296252	0.365522	0.062783	0.207705	0.385194	0.105857	0.393324	0.188501	0.233363	1.53321	3.057	1.06889	1.38134
9671	1.18895	2.50544	1.06816	1.2787	1.92756	1.33117	1.758	0.986007	1.62729	1.53645	1.83458	1.20177	2.53503
9672	0.55687	1.07743	0.7299	0.890333	1.11924	0.606527	0.52855	0.62877	0.461479	0.792211	0.480788	1.21976	1.27469
9673	6.29829	7.10463	6.33097	7.13537	7.32456	6.23479	6.98611	6.93337	7.28112	6.82441	8.19139	6.93425	6.67576
9674	5.91879	4.67271	5.87718	4.83357	4.81225	4.88418	4.88574	5.48109	5.52337	4.798	6.56142	6.07366	5.07874
9675	2.84111	2.40065	2.90173	3.09332	3.10087	3.54049	3.35273	4.01025	3.59645	3.08714	3.32211	2.49708	2.30158
9676	5.36993	4.02974	5.58456	5.42487	5.18273	4.82463	5.2311	4.32762	4.55378	5.89229	5.78629	2.9739	4.73292
9677	7.71628	9.34888	7.51651	7.7645	8.33603	7.49389	8.67839	8.41255	8.8998	6.70096	5.56301	8.19913	8.40486
9678	6.42958	5.81766	6.53458	5.5101	5.75033	5.6251	5.95979	5.51853	5.73847	5.27274	5.19662	5.16672	5.49079
9679	7.41227	6.80433	7.46158	6.79382	6.51202	7.15985	6.73578	6.93878	6.86526	6.39044	6.38979	7.20957	6.66099
9680	6.23136	5.62998	6.28859	5.96189	6.07399	5.90075	6.13737	5.89533	5.86614	5.55904	5.08433	6.55793	6.21462
9681	5.57472	6.07486	5.56132	5.53112	5.56131	5.32794	5.30248	5.44333	5.63275	5.25601	4.84897	5.42333	5.01663
9682	4.58646	4.9061	4.52376	4.82503	4.84443	4.81641	4.66507	4.68839	4.71701	4.68811	4.79848	4.34242	4.31262
9683	4.90042	4.66947	4.94056	4.65064	4.85385	4.69751	5.09008	4.71418	4.81625	4.97879	4.95175	4.62053	4.69585
9684	3.57107	3.57949	3.33867	3.81282	4.09434	4.02507	4.73519	4.55659	3.9748	4.70781	4.42863	4.90226	4.01772
9685	5.33673	5.53195	5.31918	5.35991	5.25238	5.03662	4.99724	5.12668	4.9635	5.62315	5.99697	5.12636	4.85324
9686	7.30866	7.80494	7.35102	6.57688	6.89373	6.49333	7.21883	6.68866	7.31334	6.75979	7.37296	7.36261	6.83045
9687	4.37694	3.91557	4.73228	4.02577	4.33653	3.94922	4.13417	3.64238	4.00356	4.66579	4.39495	1.25914	1.43146
9688	6.7398	6.15111	6.96391	6.41375	6.57946	6.52244	6.14607	5.88691	6.05085	7.43022	7.48304	6.49014	6.8454
9689	7.95539	5.73128	8.3509	6.60228	6.56024	6.96945	5.57709	6.3408	5.68655	8.02851	8.84294	7.46058	7.5321
9690	4.33016	4.63073	4.30855	4.56289	4.70925	4.28754	4.48406	4.21941	4.54492	4.63965	4.81554	4.28067	4.22764
9691	0.202159	0.162135	0.174729	0.128665	0.270591	0.0648537	0.218188	0.0527729	0.160141	0.264551	0.483575	0.108892	1.62528
9692	5.69727	6.08722	5.59336	6.04067	5.63641	5.34337	5.69087	5.31833	5.68212	5.1208	5.62193	6.70063	5.26857
9693	4.87403	4.76101	4.93351	4.85605	4.78569	4.98918	4.99594	4.81429	5.09743	5.15257	5.35933	4.36418	4.67826
9694	2.18157	3.06754	2.13835	2.44806	2.35615	2.10172	3.31455	2.88607	3.68017	3.78767	3.85802	3.90556	4.0022
9695	3.08825	4.29393	3.02266	3.83447	3.90367	3.46026	4.13573	3.95468	4.35132	4.87629	4.76023	4.94286	4.74986
9696	4.80606	4.47166	4.9479	4.79707	4.83177	4.30164	4.97601	4.16431	4.41492	4.62386	5.42494	3.78859	3.42501
9697	4.26739	5.34906	4.22213	5.17596	5.24775	4.75359	5.19495	4.84426	5.33052	4.43541	4.47337	4.89469	4.55754
9698	5.62653	5.4223	5.48129	5.68813	5.69488	5.52224	6.33746	5.54598	5.81284	7.57372	7.20682	4.52639	5.17716
9699	5.92076	5.5927	5.95877	5.50092	5.39759	5.64279	5.50055	5.67503	5.43184	5.84659	6.67649	4.97001	4.9361
9700	5.37634	5.40109	5.30894	5.1403	5.4344	4.94163	6.12975	5.5181	6.66211	4.38895	4.67408	5.09546	4.40544
9701	5.68455	4.41393	5.77101	5.68449	5.14976	5.75226	4.92178	5.44969	4.55976	5.31719	5.20597	5.22224	5.77961
9702	3.85052	3.9654	3.80558	4.51178	4.25795	4.46424	4.26069	4.41234	4.16992	3.95285	3.9225	4.4046	4.41481
9703	5.35556	6.03187	5.5109	5.42403	5.63685	4.76439	5.81978	4.88958	6.19993	7.5583	7.41323	6.1995	6.93876
9704	4.55295	3.94229	4.57396	4.70832	4.65477	4.92544	4.45244	4.67973	4.74249	5.26298	5.69957	5.52994	5.53119
9705	6.95976	6.22811	7.127	6.2997	6.18704	7.09328	6.48675	6.98705	6.53874	7.53211	7.73364	6.91275	7.55034
9706	4.02747	3.00517	4.10887	4.72219	4.60694	4.46056	4.40893	4.49203	3.75036	3.84173	5.47148	4.52398	5.03267
9707	4.7578	2.98622	4.71472	3.50548	3.75548	3.60281	3.38249	2.83071	2.97081	5.46613	5.6388	6.48729	9.53502
9708	4.78898	4.17701	4.66358	5.43412	5.40931	5.40255	4.91345	5.31317	4.84819	4.7888	3.83107	6.86493	5.27788
9709	4.17472	2.67414	4.07341	3.71884	3.26023	4.05994	2.45022	4.0218	2.48031	5.49307	4.71738	4.69953	6.27015
9710	3.63381	4.57242	3.65216	3.95404	4.18775	3.68106	3.38324	3.61028	3.95443	4.0546	4.67738	4.15282	5.31945
9711	5.3143	1.11797	5.24033	2.86536	2.64446	5.20848	0.663665	5.61145	0.536962	5.09074	5.6055	5.23564	4.99953
9712	6.07549	6.14363	6.18893	5.87332	5.87352	6.17133	6.04014	5.97832	5.94117	6.48871	6.88525	5.97677	5.93694
9713	5.07451	4.60618	5.47522	4.86122	4.95715	4.54954	5.05443	4.17116	4.36355	5.61146	6.22986	5.2343	5.42231
9714	2.02421	0.699071	2.08092	0.326209	0.641725	1.28726	0.927962	2.46908	1.72882	5.99421	5.46853	2.46233	5.86818
9715	4.17214	4.60267	3.8696	3.79369	3.67311	4.29025	3.00385	4.78731	4.16544	3.1345	2.73883	5.17229	4.62157
9716	3.32831	4.57312	3.00542	3.5772	3.73897	3.37801	3.56153	3.77016	4.0102	3.29677	3.20537	4.24786	4.08082
9717	5.06264	4.63574	5.05057	5.20143	5.21948	5.53702	5.03125	5.43977	5.02324	5.91134	5.9302	5.19031	5.7432
9718	6.24817	4.29382	6.23287	4.5917	4.43084	5.76573	4.82233	5.72827	4.57687	5.30961	4.40667	6.68229	6.91534
9719	4.00624	2.75558	3.98889	3.34933	3.08746	3.62584	2.97104	3.4882	3.04261	3.71961	4.01181	4.30326	3.52675
9720	3.53134	3.41909	3.30874	3.62717	3.70155	3.67307	3.91914	4.08351	3.85724	4.24735	5.31682	5.15331	5.11954
9721	6.19577	6.01356	6.16663	6.0709	5.74931	6.18412	5.84572	6.03937	6.08061	6.47768	6.20715	7.01083	7.5529
9722	1.80821	3.01462	1.94062	1.87973	2.14078	1.40358	2.19825	1.7365	2.56256	2.0744	3.00589	2.17785	2.22441
9723	4.04969	3.28446	3.82134	2.37727	2.15012	6.30791	2.04189	6.70476	2.50114	3.80996	1.20583	4.67102	4.50541
9724	4.64221	5.71492	4.61476	4.86571	5.04589	5.20088	5.52459	5.64174	5.50634	5.33102	6.10111	4.2807	4.98209
9725	2.76951	0.359283	3.09636	2.98646	2.49923	3.76932	0.550519	3.14945	0.314435	1.85426	0.964788	0.855876	0.473817
9726	7.43503	3.98289	7.55493	7.25406	6.61106	8.41288	4.1543	7.72571	3.22215	6.12272	5.16932	10.038	8.23152
9727	4.95952	6.0265	4.90276	5.02091	5.23995	4.73849	5.02429	4.99891	4.95312	5.09527	5.72709	4.87193	4.56052
9728	5.94466	5.78105	6.02455	5.28902	5.24563	5.85813	5.49012	6.25895	5.64894	4.36716	5.37139	6.59698	5.27064
9729	6.67775	5.08729	6.59324	7.07759	5.9122	7.26817	2.95625	5.82449	1.87206	3.71277	1.07992	5.20562	5.58394
9730	8.62585	7.38136	8.87012	8.22501	8.24166	8.58518	8.95536	8.22782	7.2779	8.61032	9.30647	9.30203	7.83878
9731	4.79845	5.06724	4.78127	4.90584	4.87067	5.0841	5.35159	5.25073	5.58835	4.67599	4.01841	3.93294	7.16787
9732	4.74491	6.20989	4.70138	5.56859	5.73347	5.10919	5.53007	5.34668	5.61406	4.99078	4.7158	5.05593	4.93971
9733	7.37266	6.99108	7.33591	6.65918	6.54326	7.19571	6.48739	6.98867	6.46983	6.62577	6.44842	7.34214	6.82073
9734	6.30316	6.65029	6.35076	5.69218	5.37726	7.42113	5.53744	6.00093	4.68887	7.48333	6.80222	6.68877	6.72088
9735	7.02978	7.23789	7.03085	7.59028	7.41866	7.90042	6.5671	7.40247	6.41917	7.98973	7.63298	6.34108	8.2362
9736	4.33032	3.80295	4.41035	5.73389	5.33383	5.70106	3.62078	5.37031	3.65943	6.00267	6.22385	3.76693	6.45504
9737	2.71036	3.78995	2.73189	2.76637	3.16388	4.6648	3.87613	5.23302	3.94632	1.99957	0.735953	4.51627	5.47444
9738	2.49986	4.93439	2.34528	2.2973	3.82705	1.72452	3.22616	2.19866	3.90919	1.87421	2.12197	1.80936	1.73223
9739	6.13772	6.04842	6.14788	5.571	5.77628	5.94717	5.88156	5.94918	5.79795	6.16021	5.55689	6.16537	6.08643
9740	3.16211	5.32417	2.94112	3.11814	5.14831	3.3456	5.10472	3.10802	5.29598	2.63541	3.22609	1.95003	2.46734
9741	5.00635	5.10869	4.92024	5.0302	5.10001	5.0318	5.62794	4.78207	5.47677	5.31442	4.99995	4.62101	5.37354
9742	7.96339	6.72313	8.27653	6.75093	6.88205	7.66045	7.23251	7.19305	7.29636	7.39503	8.0496	7.90983	7.1252
9743	4.77139	3.85428	4.48477	3.28175	3.19672	3.98667	3.63794	4.4269	3.64105	2.71233	2.08994	3.89369	3.33615
9744	4.47924	4.68487	4.44575	4.95704	5.03281	4.53263	5.39185	4.52901	5.34012	4.65486	5.07767	4.1436	4.03104
9745	0.118218	0.251263	0.0597905	0	0.0359916	0.0288242	0.0275994	0.07644	0.0933901	0	0.244535	0.212725	0.136879
9746	7.08407	6.25703	6.95978	5.57002	5.58595	5.69823	5.11517	5.65796	4.99609	5.14196	5.66	5.93373	4.6165
9747	4.51154	3.79468	4.65061	4.36209	4.40415	4.48682	4.70163	4.80644	4.62207	5.33452	5.74347	4.78729	4.67386
9748	7.38107	7.06314	7.42885	7.00582	6.95614	7.54407	7.03534	7.45243	7.07975	6.87589	6.88643	7.27624	6.49117
9749	7.84777	5.72782	7.89954	6.74684	7.7418	7.48124	7.78425	7.71335	7.849	7.19016	7.81734	8.3237	7.00976
9750	4.66501	4.92022	4.65977	4.6861	4.50195	4.84141	4.87929	4.71895	4.79936	4.83823	5.13877	5.08666	4.71335
9751	4.66279	4.28318	4.67504	5.51576	5.55143	5.27011	4.99571	5.50484	4.60797	5.37888	5.20287	5.06748	5.38863
9752	4.43878	3.71694	4.48992	4.53431	4.4137	4.73728	3.91969	4.71496	3.84564	4.71591	4.7268	4.72241	4.98133
9753	6.07169	4.85416	6.08671	5.2978	5.14271	5.90949	4.93924	5.51649	4.96434	5.2587	5.04576	5.62857	5.37601
9754	2.29358	3.79314	2.24586	2.86072	3.21834	2.85703	4.16132	3.07924	4.18303	3.49174	3.5491	3.5371	2.81652
9755	4.14024	4.66478	4.19466	4.65192	4.66632	4.41235	4.48551	4.62388	4.69566	4.2189	4.12303	5.03895	4.53212
9756	5.57497	6.07398	5.67489	5.52908	5.89343	5.31064	5.44954	5.31546	5.39738	5.93134	6.12825	5.15964	5.44306
9757	3.2781	2.68248	3.18539	2.81771	2.83832	2.86332	3.22914	2.79943	4.14004	1.35314	2.69464	1.97926	2.74861
9758	6.99733	7.03686	6.59691	6.72048	6.99443	7.0818	7.11886	7.49916	7.45206	3.29771	3.46332	3.841	4.43157
9759	4.33393	4.83201	4.45848	5.02148	5.16416	4.9794	5.23019	5.25656	5.18423	4.56813	4.49913	5.24322	5.12085
9760	4.63658	2.5608	4.6632	3.6149	3.44734	4.82591	2.77646	5.23378	2.4461	3.65989	2.27965	5.00873	4.80666
9761	1.12644	1.47378	1.16107	0.462996	0.825724	0.759288	0.862935	0.558942	1.42631	1.08369	1.92429	0.903151	1.14782
9762	0.487341	0.340679	0.455456	0.0501352	0.106094	0.358869	0.179636	0.237186	0.288608	0.540285	1.01523	0.348722	0.59821
9763	5.23597	5.09098	5.29177	5.16383	5.11353	5.00191	5.39609	4.95658	5.25922	5.61592	6.624	4.70969	4.57364
9764	2.21785	2.00475	2.09743	1.11439	1.50195	1.03002	2.33343	1.33863	3.98314	0.892236	1.01227	0.502416	0.904315
9765	6.68834	5.11457	7.03528	5.80033	5.80111	6.03972	5.62608	5.81286	5.38176	7.41448	8.23279	6.68847	6.79352
9766	2.79468	3.6434	2.91058	1.11221	1.06538	1.36839	2.14044	1.32389	2.63553	0.800488	0.603662	2.0049	2.9979
9767	1.83918	3.64853	1.95897	2.27227	3.07179	2.00806	2.59065	2.0977	3.30427	2.12089	2.07836	2.1657	3.24792
9768	5.32506	4.7986	5.34899	5.33371	5.16926	5.21475	5.19227	5.17629	5.16418	5.05691	5.08855	5.3717	4.9752
9769	4.60292	6.39988	4.85827	5.22171	5.58171	4.54397	6.11044	4.82036	5.49459	4.70306	6.74869	4.57935	4.2352
9770	4.98075	5.00271	4.94294	5.18471	5.25839	4.88487	5.48756	4.88026	5.06885	5.05987	5.14078	4.83516	4.39427
9771	5.12314	4.1413	4.99236	4.33611	4.13368	3.25501	3.46217	2.9999	3.49319	3.35809	3.45909	2.57003	2.77675
9772	5.40476	6.26713	5.63551	5.35721	6.09854	4.71649	4.56323	5.42761	4.8664	5.20548	5.0249	3.8	5.75782
9773	1.97888	4.30738	1.91529	1.80328	3.39333	1.23203	2.74516	1.75986	3.52136	2.91708	2.99793	1.35522	1.96178
9774	9.06855	8.59521	9.81437	9.92808	9.23804	9.63717	7.83349	10.5623	7.02255	5.69079	5.81959	9.27193	8.0739
9775	8.58057	7.11595	8.63656	8.50789	8.30854	8.95199	6.96255	8.1708	6.51954	8.46018	9.08664	7.68239	9.81084
9776	8.26854	7.35605	8.32796	8.51885	8.21228	8.8551	7.05485	8.28901	6.85928	8.26226	8.747	7.85152	9.12381
9777	0.183815	0.528566	0.169649	0.181023	0.673974	0.546796	2.43643	1.11592	2.49941	0.293587	0.525591	0.103211	0.261505
9778	9.39237	7.99535	9.38086	8.91726	8.65374	9.25355	8.02167	8.74532	8.13679	8.18667	8.13597	8.41282	9.2579
9779	3.20085	5.60024	3.03057	4.87527	4.79431	3.59969	5.36779	3.63007	5.17049	1.89014	1.12271	4.10783	3.92231
9780	3.61442	2.85431	3.56224	2.99502	2.73293	2.85036	2.035	2.69456	2.36849	3.45431	3.2166	2.11526	4.02708
9781	6.25519	6.04477	6.22367	6.13957	6.16955	6.34987	6.12711	6.05313	6.0088	6.2595	6.33103	6.28497	6.92878
9782	4.22945	4.44176	4.25735	4.5153	4.52905	4.3891	4.72997	4.52922	4.51771	4.82475	4.61639	4.3154	4.39918
9783	1.72089	3.98491	1.16933	4.86197	5.07143	2.36453	3.10091	0.253806	0.383946	4.24075	6.49539	0.0935975	0.418632
9784	5.73723	6.88786	5.64499	6.10893	4.91869	6.18042	5.16881	6.01223	5.58113	4.64933	6.27674	3.85595	5.35125
9785	1.80811	2.87451	1.89854	0.513429	0.494879	0.515974	0.970274	0.972372	1.11339	0.57282	1.28739	4.32145	1.31039
9786	6.50847	7.42959	6.46693	6.77106	6.6506	6.32542	7.02362	6.56145	7.39893	6.67808	6.17244	6.65466	6.71591
9787	3.43886	5.3658	3.39353	3.81672	4.2085	3.14916	4.08683	3.6138	4.42664	3.17891	3.17998	3.04238	2.98889
9788	4.33102	4.34525	4.17409	4.93977	4.6798	4.43374	4.6091	4.40913	4.52534	4.48462	4.49707	4.17191	3.94213
9789	5.5807	4.60942	5.66894	5.05727	4.92909	4.87667	4.91147	4.81666	4.83493	5.12302	5.23487	4.99704	5.60228
9790	4.91888	4.79297	5.11567	4.97018	5.1996	4.42836	5.23346	4.42626	4.68456	5.3677	6.96749	3.98402	3.92304
9791	3.25611	6.26744	2.79117	4.00473	4.72633	2.18905	4.10143	2.59519	4.51501	2.27283	2.07828	1.92089	2.42773
9792	3.82586	3.85366	4.32299	3.82742	3.95627	3.86711	3.98533	3.9788	3.73407	4.75749	5.23684	4.58917	4.96875
9793	4.13342	8.85804	4.3094	4.72211	5.42332	2.74032	8.79008	4.79225	8.62948	4.90629	7.39421	4.90303	2.63843
9794	2.30542	1.70354	2.25576	3.03968	2.71236	2.57071	2.13418	2.86618	1.32302	1.94894	1.36816	2.9219	2.96109
9795	4.58737	3.07329	4.59914	4.70904	4.49907	4.65286	3.91714	4.70166	3.00184	4.08291	3.42895	3.78645	4.54854
9796	2.48133	1.8974	2.53456	2.49598	2.01125	2.94597	2.33962	2.92051	1.65818	2.28257	1.26779	2.68994	9.70033
9797	0.672541	1.35253	0.437276	0.0940972	0.299767	0.407329	2.01724	0.61281	1.65588	0.672243	0.0828251	0.098045	7.75075
9798	6.96743	7.51293	7.0463	6.96044	7.04557	7.46909	7.51566	7.18141	7.39178	6.93111	7.04161	7.5469	7.12953
9799	0.332552	0.204879	0.273669	0.0365361	0.679577	0.0746209	0.277076	0.232268	0.097343	0.402086	1.25587	0.485242	0.458349
9800	7.53837	5.65275	7.82612	6.7912	6.97343	6.80425	5.48086	5.61202	5.25958	8.01455	8.89711	6.32412	7.25166
9801	7.88889	7.04556	7.95351	7.19966	7.25909	7.1959	7.06244	6.86462	7.17136	7.29314	7.50604	7.48814	7.37132
9802	5.24748	3.05391	5.24511	4.45532	4.33973	4.64197	3.867	4.84834	3.81087	4.81207	3.8574	4.35646	4.47692
9803	0	0	0	0.0246653	0	0	0	0.0199497	0	0	0.0306964	0.0209733	0.120598
9804	0.0412917	0	0	0	0.0124374	0	0	0	0	0.0294629	0.206534	0	0.0560009
9805	4.97498	4.74337	4.88973	5.4828	5.65268	5.49963	5.73805	5.67312	5.54037	5.57004	6.27497	5.9334	5.94356
9806	0.960493	2.03222	1.14943	1.25703	1.48929	0.907851	1.56761	1.10945	1.98378	1.99204	2.49474	1.11793	1.808
9807	5.46292	5.31203	5.54751	5.24897	5.21806	5.28269	5.53318	5.114	5.25131	5.73034	6.3309	5.53463	4.91049
9808	0.135748	0.768092	0.30409	0.216958	0.161306	0	0.763093	0.0367869	0.0990236	0.45593	1.14138	1.2269	0.279452
9809	4.40946	4.94265	4.38509	4.27195	4.80308	1.98893	4.88451	2.5032	3.83657	4.97766	5.92145	2.85052	2.93373
9810	2.31495	4.62301	2.10213	2.79598	3.50105	1.78018	3.11805	2.06061	3.9692	2.61613	2.51675	2.9542	2.34963
9811	3.79112	3.69196	3.7493	4.47945	4.35071	4.52645	4.01283	4.87168	4.14569	5.91842	5.43528	3.73227	5.43733
9812	4.27851	4.81321	4.33307	4.52583	4.78968	4.27128	5.29019	4.43398	5.31227	4.16911	4.11897	4.5002	4.05642
9813	5.48452	5.42829	5.48133	5.02459	5.10377	5.2484	4.98379	5.17034	4.67968	5.51618	5.39687	5.16529	4.951
9814	6.31741	5.45302	6.33741	6.53715	6.2133	6.76522	6.11726	7.17326	5.87541	7.21321	7.17416	6.39705	7.17432
9815	6.06382	6.46124	6.02597	5.83412	5.77117	5.76276	5.58953	5.66345	5.64076	5.394	5.01903	5.23723	4.62646
9816	4.5396	4.5311	4.72181	4.85965	5.71179	4.26224	6.75981	5.14705	7.04995	2.84362	3.87561	3.4897	4.61971
9817	1.3486	1.41575	1.22547	1.89349	2.98345	1.78297	3.48407	2.71178	3.7492	3.8957	4.47776	2.48707	2.99916
9818	3.75675	3.37363	3.7922	4.11496	4.17376	3.98714	4.23899	4.03165	4.07847	4.97921	5.60315	3.43276	3.60929
9819	3.97687	6.1878	3.75337	5.21064	6.09422	6.30129	7.17841	7.47034	7.08756	4.06765	3.12787	6.47646	7.37746
9820	1.91734	2.50446	1.70454	3.30672	3.28157	3.41843	2.91001	3.8173	3.00862	3.37944	1.84571	6.22002	4.07034
9821	4.47033	5.14897	4.61575	4.89263	4.92166	4.25425	5.38845	4.60328	5.31535	3.62685	5.10353	4.24171	3.62174
9822	5.82664	5.76523	5.88083	5.54517	5.2039	5.08272	4.55373	5.40644	5.04673	4.49317	5.2085	6.95246	5.84571
9823	5.54988	5.12226	5.58641	5.35366	5.56671	5.78634	5.14992	5.62489	5.2839	6.58092	6.15439	5.62431	7.25145
9824	0.0395058	0.764802	0.226685	0.11884	0.514338	0.176361	0.233	0.464208	0.481195	0.237757	0.186203	0.191437	0.553648
9825	9.15364	6.38367	9.61999	7.26769	7.08625	9.08874	7.16258	8.63623	6.82618	8.33517	9.27305	8.08125	8.57941
9826	5.65417	5.43084	5.63402	5.70174	5.6233	5.12021	6.59239	5.37851	5.66774	5.04654	6.36807	4.65993	3.89419
9827	3.49492	4.21571	3.96068	3.18923	3.29517	3.04988	4.44229	4.19361	4.16763	2.24074	3.67129	3.32498	2.83105
9828	6.40675	7.57089	6.81555	6.11614	6.75498	5.7468	6.1619	6.02606	6.48439	7.16193	7.80212	5.64738	5.78389
9829	5.67919	7.34003	5.48724	6.28207	6.36796	5.33158	6.16372	5.70828	6.50855	6.91275	5.99343	8.09363	7.74408
9830	5.20309	5.49673	5.46376	5.42909	5.66401	4.97036	5.66128	4.85614	5.30571	4.88549	5.0037	4.00036	4.68945
9831	5.85017	2.20424	5.94757	3.97641	3.82883	5.70518	1.81969	5.99031	1.48936	4.83143	2.0643	6.01429	5.35573
9832	0	0.0628461	0	0.109876	0	0.0624238	0.0661805	0.0615349	0	0	0	0.0905485	0.0510993
9833	0	0.0637625	0	0	0.0507715	0.0691866	0.0578967	0	0	0.0658466	0.27532	0	0.268899
9834	1.80009	3.18706	2.10976	2.25274	2.61079	1.66347	3.84182	2.11131	3.83282	3.00113	5.35379	2.61438	2.35533
9835	5.89298	6.33597	5.83675	5.94213	6.13151	6.01075	6.04911	6.1158	5.90876	6.67424	6.47263	6.58513	5.63334
9836	5.03228	4.72855	5.23191	5.49418	5.48809	5.04622	5.96111	5.29122	5.90896	5.43221	5.47163	4.91655	4.86789
9837	1.13976	3.17722	0.958784	1.61814	2.09677	0.959742	2.6538	1.28783	2.28846	2.09956	2.74761	0.865829	0.972257
9838	5.98725	5.93667	6.04156	5.74606	5.73973	5.98713	6.17186	6.54168	6.28258	4.89787	4.87795	6.64629	5.99803
9839	4.69536	3.85913	4.82347	3.90532	3.43243	4.50404	3.73	4.11882	3.57663	5.04609	5.11411	4.29178	4.81426
9840	4.15933	4.21134	4.34928	4.45771	4.38236	4.27639	4.30024	4.38691	4.20706	3.98103	4.58429	3.95428	3.85999
9841	5.80448	4.77742	5.69077	4.7982	5.129	5.90002	4.60105	4.24384	4.2979	3.81415	4.20421	4.14294	4.47937
9842	1.4746	1.51128	1.7057	1.18061	1.03989	1.64648	1.98081	1.33439	1.93553	1.11466	1.22596	1.18619	1.65521
9843	9.43143	6.39783	9.53254	8.88482	8.41042	9.57647	6.90342	9.54075	5.79291	8.41519	7.21712	9.75866	9.32651
9844	3.64515	5.44448	3.93816	4.21527	5.10057	3.76969	5.31187	3.75	5.12545	4.35812	4.11363	3.61609	3.70701
9845	7.3531	9.39958	7.35387	6.35284	7.9672	5.47848	7.87817	6.48105	8.66131	5.65377	7.44029	5.10108	4.85666
9846	5.36458	5.80091	5.34997	4.68637	5.63927	4.80599	4.90455	4.82942	4.65589	5.23451	5.25967	4.21836	5.45494
9847	8.93426	8.65203	8.9402	8.3859	8.94015	8.19632	8.41314	7.71512	7.4455	8.52541	10.7793	7.09915	7.91036
9848	5.12361	3.38539	5.01447	3.88042	4.11546	3.90124	3.15878	2.68444	2.61685	2.40631	2.71404	1.38687	1.71665
9849	3.64313	3.81515	3.66777	3.89017	3.79994	3.57804	3.87758	3.83783	3.63435	3.53993	3.91985	2.5158	2.54048
9850	0.070903	0.0726495	0.039518	0	0	0	0.0318854	0	0.0932899	0.0301846	0	0.0895022	0.184401
9851	1.27164	1.23404	1.41117	1.45067	1.43945	1.26453	1.90692	1.35026	1.79283	1.58172	1.24409	0.0869889	0.0609086
9852	3.24448	3.605	3.20432	3.14131	3.04429	3.54395	3.63471	4.07524	4.11479	4.08225	3.89913	4.89943	4.72843
9853	3.98122	5.12187	3.86928	4.11995	4.4007	4.18325	5.29917	4.79005	5.39836	5.42463	5.54664	5.94885	5.7128
9854	3.86575	4.25712	4.13797	3.88948	3.74575	3.47407	4.3971	3.65196	4.68999	4.44668	5.71413	2.8695	3.90611
9855	5.30644	3.57824	5.73652	4.52058	4.51006	4.97264	4.32004	4.48613	4.11283	5.88492	6.29967	4.80542	5.45591
9856	7.91931	8.16234	8.00406	6.97225	7.04349	7.0295	8.1445	6.94755	7.71579	7.1402	8.81356	6.03234	6.43832
9857	8.39926	7.29433	8.3706	8.23081	7.89354	8.91234	7.11758	8.059	7.03672	7.60317	7.75734	9.01864	9.05146
9858	3.82881	4.78722	3.92924	4.2824	4.3166	4.74774	4.74813	4.64528	3.94926	5.0169	6.19649	4.8579	4.63486
9859	8.02233	7.81783	7.96781	8.26274	8.02773	8.265	7.88955	8.10083	7.71169	7.6454	7.9307	8.52486	8.1871
9860	5.6553	6.41624	5.81356	5.55144	6.57612	5.62159	5.94208	5.53273	5.82598	5.53401	4.97001	5.6095	5.4662
9861	2.22803	1.02855	2.24551	0.789802	1.37031	2.6727	3.2522	2.85066	1.95394	1.29685	2.15788	1.77604	2.81737
9862	5.75454	5.87825	5.67296	5.70177	5.5008	5.49764	6.01024	5.44115	5.70764	5.57661	4.52846	6.11588	5.24507
9863	3.78017	3.81578	3.7077	4.24217	4.29382	4.05473	4.91171	4.34446	4.63216	3.74083	4.14182	3.57805	3.5161
9864	5.31693	6.04535	5.45386	5.7137	6.10895	5.98151	6.95101	5.90555	7.04199	5.10506	6.62447	5.22913	5.25743
9865	4.93422	5.82401	4.91261	5.26283	5.49878	5.76989	6.31186	5.7355	5.66877	5.94804	6.19541	5.61693	4.81062
9866	5.70642	5.54343	5.70853	5.72197	5.61127	6.03983	5.82281	5.81734	5.59013	5.67812	6.22135	5.80098	6.41543
9867	4.73408	5.89662	4.58024	4.49892	4.48565	4.22601	5.22378	4.39881	4.50971	3.2086	5.41858	3.08939	4.83203
9868	7.91487	8.12949	7.75881	7.67977	7.57135	7.05518	7.47986	7.28313	7.21293	6.304	6.06021	8.10711	7.18565
9869	0	0	0.037836	0	0	0	0	0	0.0294452	0.0949499	1.28809	0.112297	0.169557
9870	1.80444	2.99692	1.83134	2.37584	2.05343	2.10418	2.51603	2.88591	2.70072	2.97333	3.70287	1.58835	3.48945
9871	4.72559	5.96666	4.65979	5.69281	5.86862	5.29069	5.73816	5.50323	5.8412	5.68002	5.71654	4.88385	5.1825
9872	6.30835	5.49491	6.32649	5.63751	5.65227	6.93153	6.16946	7.34752	6.20357	5.04447	5.32646	7.9924	7.18397
9873	6.89776	4.69799	6.74977	5.95343	6.04733	5.79808	4.85136	5.88417	4.35171	3.5909	3.95124	4.69202	3.83554
9874	7.98551	6.4499	7.89714	7.12139	7.20461	6.97665	7.42497	6.77038	7.28147	7.98498	8.46446	4.91097	7.5769
9875	4.89328	5.91734	4.86445	3.86197	6.39681	7.62533	6.75747	8.55504	7.03793	2.24978	2.51178	5.07763	7.05551
9876	5.87728	5.49245	5.97837	5.86704	5.72605	5.39537	5.66106	5.38138	4.98677	4.39551	5.03912	4.61686	4.48297
9877	6.06637	5.96069	6.33597	6.12931	6.15346	5.58278	6.20993	5.77135	5.73209	5.09911	5.4077	5.54266	4.35788
9878	3.46645	3.98232	3.39985	3.43907	3.76276	3.1921	4.35218	3.80304	4.375	4.01718	4.1772	3.51279	3.1872
9879	4.81546	5.96022	4.77286	5.16897	5.37638	4.88133	5.65901	5.0943	5.67716	5.42585	5.37547	5.01335	4.70841
9880	4.7538	5.7259	4.52	5.2398	5.17103	5.21488	5.16732	5.27666	5.39298	3.52019	4.03499	5.82881	4.17368
9881	5.2044	5.35642	5.15063	5.18653	5.14671	5.18958	5.03792	5.33659	5.4057	5.26773	4.0344	5.96726	6.14889
9882	5.6063	5.28205	5.68836	5.24049	5.13695	5.57976	5.29851	5.5213	5.3654	5.16942	6.06119	5.96797	5.51881
9883	4.67853	2.87822	4.68266	4.45248	4.40253	4.7196	4.77349	4.76367	4.20891	4.22541	4.63549	5.06872	4.63773
9884	3.78669	3.23639	3.74355	4.52693	4.4009	4.07935	4.93022	4.22846	4.62162	3.2435	4.7016	3.97524	3.41998
9885	10.9405	8.83833	10.7732	10.7541	10.5028	9.12429	10.5247	8.76989	8.32645	7.55746	7.33882	8.59425	6.49757
9886	8.17895	6.88388	8.18333	7.37727	7.26745	7.5879	7.18639	7.35362	7.29103	6.7536	6.85673	7.42856	7.5945
9887	4.95022	5.37191	4.90461	5.00608	4.99477	4.83912	4.19845	4.88357	4.60527	3.65116	4.03825	4.74098	4.92647
9888	5.97339	5.43848	6.28588	5.56822	5.6868	5.91114	5.46804	5.40088	5.51055	6.37795	6.51609	5.50347	6.57625
9889	6.47603	7.22666	6.35146	6.66425	6.92331	6.58054	7.1523	6.97301	7.11773	6.14466	6.55913	6.96567	5.69211
9890	5.86042	3.30306	5.85626	5.00453	4.67806	5.72712	3.79301	6.35524	3.56282	4.83428	3.80345	5.92264	5.33825
9891	4.03705	3.56665	4.22587	3.19309	2.98453	3.87826	2.85466	4.48813	3.45553	3.20626	2.55503	4.69627	4.67979
9892	2.60163	3.95371	2.57823	4.34721	4.62166	2.84149	4.15197	2.94957	3.49577	3.80887	4.34264	1.97543	3.83153
9893	5.61865	4.70747	5.60399	5.54902	5.22731	5.60892	4.97582	5.67981	4.8053	5.5202	6.01962	5.64478	5.12062
9894	8.67927	7.43181	8.74948	8.90068	8.61154	9.4245	7.27673	8.6704	6.73619	8.90749	9.1649	7.7338	9.9541
9895	4.90884	5.9799	4.90931	5.16868	5.09084	5.0438	4.92449	4.99893	5.64815	4.19438	3.66264	5.32438	5.40602
9896	7.04674	6.46801	7.01877	6.4265	6.45064	6.17426	6.85967	6.08581	6.30626	6.81369	7.46611	5.30626	5.07735
9897	5.63038	5.13736	5.82413	5.21642	5.04087	5.64817	5.09785	5.38079	5.1042	5.55121	5.38267	5.14295	5.18711
9898	7.10869	6.67538	7.10833	6.42992	6.34634	6.76129	6.53934	6.93861	6.74671	6.71679	6.79183	7.37592	6.93465
9899	1.58952	2.712	1.32896	1.11998	1.49855	1.13834	1.28001	1.47065	2.15384	0.706886	1.54773	1.43441	2.18328
9900	6.28967	5.98646	6.70774	5.75215	5.87655	5.98361	5.98121	5.89019	5.96411	6.52356	7.16357	6.49713	6.05646
9901	5.12427	6.03653	5.142	5.12466	5.39742	5.06657	5.5347	5.24599	5.69283	5.13939	5.51494	5.14452	4.91084
9902	6.83528	4.7292	7.17483	5.5216	5.52569	5.76663	5.64654	5.69715	5.39298	6.32688	7.8306	6.41906	6.47493
9903	5.37759	4.39792	5.42182	5.32116	5.13551	5.54246	5.20371	5.11199	4.62829	5.46274	5.78558	5.10386	5.2043
9904	4.75108	4.653	4.72362	5.14163	5.11904	4.58562	4.66982	4.46705	5.08151	4.11125	3.30055	4.23076	4.31915
9905	4.06969	4.21256	4.11717	3.99548	3.9401	4.14318	3.99511	4.27832	4.17947	3.90194	3.54688	4.72914	4.34809
9906	4.36435	3.90117	4.38609	4.12696	3.95374	4.18192	4.50392	4.44961	4.21537	4.00573	4.07594	4.53044	4.24526
9907	4.42874	4.72528	4.33714	4.77968	4.48314	4.52085	4.53721	4.36323	4.75757	4.35764	4.35628	4.98621	4.48492
9908	9.66766	9.1469	9.7657	9.85631	9.71747	9.9861	8.81033	9.70587	8.76751	9.64855	10.0127	9.60074	10.5856
9909	8.68914	8.02351	8.79536	9.05822	8.85804	9.25435	7.78437	8.96131	7.62549	9.21917	9.64065	8.64543	10.2292
9910	9.16145	7.3167	9.21055	8.26203	8.10938	9.22388	7.57273	8.14595	7.43866	8.22624	7.94825	8.69857	8.74674
9911	5.37155	5.37572	5.40405	5.43215	5.34317	5.12622	6.10651	4.88235	5.97456	4.39575	5.20301	4.97493	4.7501
9912	5.89641	6.2248	5.87895	5.80068	5.93113	5.50431	5.91601	5.5566	6.22915	5.26476	4.97236	5.93073	5.40845
9913	3.14144	1.63127	3.66012	1.13674	1.72849	3.10073	4.29517	3.28511	4.60584	1.5038	5.80274	0	1.81354
9914	5.63424	5.69831	5.68631	5.45905	5.23961	5.68735	5.77647	5.66504	5.52778	5.37233	6.04773	5.00178	4.96822
9915	4.6742	4.54062	4.78257	4.7297	4.744	4.84785	4.86998	4.80367	4.80465	5.41416	5.12794	4.55439	4.8333
9916	8.67282	8.04988	8.72404	8.2863	8.15233	8.79235	7.90037	8.78087	7.89734	8.17922	7.72128	8.55473	8.73676
9917	5.10634	5.64408	5.25587	5.14418	5.29255	5.02651	5.75926	5.36928	5.56276	4.45834	4.76933	5.06279	4.9241
9918	1.50696	1.30079	1.73445	1.35926	1.12359	1.31792	1.19604	1.34686	1.17025	1.221	1.33985	1.6163	1.83474
9919	3.58987	2.68234	3.86767	1.76689	1.91769	4.49004	2.07682	7.36037	2.81713	2.09498	2.25394	1.89971	6.67872
9920	4.9864	4.76138	5.02139	4.96835	5.12914	5.30619	5.30402	5.21259	5.0315	5.90368	6.7237	4.85681	5.22977
9921	5.25904	6.86476	5.18626	5.27872	5.8645	5.06225	5.87763	5.23373	6.17496	7.38409	7.53638	5.46709	5.63871
9922	0.380136	0.256494	0.644366	0.370953	0.248164	1.10094	0.900196	2.03027	2.25917	0.26838	0.49119	0.304343	0.117249
9923	3.80466	3.54498	3.80981	3.79804	3.56908	3.74677	3.6172	3.97014	3.77281	2.91466	2.25894	3.98908	4.96762
9924	5.2994	6.15734	5.38381	5.45928	5.62322	5.81215	5.74885	5.98026	5.83558	5.66572	5.21069	6.60904	6.62594
9925	1.76403	2.57143	1.91052	1.93582	2.09215	2.02949	1.7421	2.05576	2.29073	1.79357	1.85686	2.55367	1.88579
9926	3.29819	3.73319	3.30631	3.56715	3.64218	3.3946	3.83932	3.40767	3.56962	3.80138	3.42428	3.56461	3.50093
9927	3.7388	4.13026	3.81307	3.96712	4.1205	3.81321	4.26285	3.93763	3.97141	3.99738	3.39837	3.99469	3.69096
9928	4.945	5.69774	4.82812	5.29526	5.28014	5.11545	5.0171	5.35397	5.34016	5.18999	5.16382	4.9445	4.82114
9929	5.80812	5.11872	5.86453	5.31181	5.2847	5.83462	5.56522	5.73446	5.38406	5.5342	5.57145	5.80366	5.47924
9930	7.04195	7.13655	7.13137	7.12462	7.09056	6.82573	6.90493	6.54092	6.71968	7.12994	7.33342	6.39218	6.78074
9931	1.82878	4.67042	1.68522	3.17657	3.68072	1.48705	2.95559	1.73236	3.63645	1.82619	1.90527	0.907223	1.64989
9932	0.0952248	0.0991156	0.26088	0	0.0646026	0.0469453	0	0.0983888	0.204224	0.616255	1.31604	0.180658	0.221252
9933	4.80569	5.06834	4.79651	5.00472	4.91925	5.02734	4.73546	4.95561	4.73169	5.03914	5.20863	4.78319	4.40193
9934	0.80144	2.14119	0.864023	1.1248	1.49162	1.07935	1.83236	2.41528	2.78177	1.3123	1.54567	2.32591	1.25074
9935	4.64343	4.98694	4.64044	4.45612	4.46811	4.77262	4.85809	5.06939	4.82537	4.92331	5.12573	4.93456	4.85349
9936	1.71387	3.26487	1.46033	2.07102	2.24138	2.01948	3.0754	2.55607	3.39975	1.6588	2.77586	2.52231	2.53048
9937	3.26652	5.00001	3.17729	3.73891	3.9704	4.02389	4.96871	4.70887	5.22436	4.82813	4.44993	5.86278	5.52873
9938	1.50282	4.40591	1.57456	3.63674	3.37321	3.678	4.16746	4.33761	4.73708	8.18987	7.42408	6.2468	7.76399
9939	7.701	7.8469	8.13399	6.33228	7.67888	5.81825	6.91398	5.49643	6.12637	5.00189	6.47283	6.24323	5.08298
9940	9.91273	9.41641	9.88475	9.56348	9.15315	10.1221	8.79797	9.7604	8.63981	9.16271	8.92016	9.02562	9.76913
9941	4.46497	4.12121	4.4846	4.16341	4.03476	4.45876	4.26264	4.61884	4.25655	4.35552	3.93072	4.59877	4.43526
9942	5.38903	5.28343	5.43247	5.51361	5.26882	5.60117	5.26911	5.49307	5.31022	5.46663	5.29411	6.07319	4.8448
9943	6.33354	5.20604	6.01811	4.51169	4.5084	4.79485	4.42274	3.845	3.91689	2.89894	2.7021	5.83476	3.96882
9944	6.26895	6.39103	6.10023	5.79845	6.1383	6.40205	6.74221	6.43112	6.86852	6.71893	6.25391	6.37403	6.41309
9945	4.42968	4.76108	4.31426	4.62962	4.60958	4.60211	4.61631	4.77125	4.84853	3.71071	4.36441	4.71734	4.26852
9946	4.63797	1.23101	4.75329	2.77032	2.47925	4.69957	0.737285	5.01464	0.45435	3.53225	3.5926	4.4244	3.95034
9947	5.48503	6.34934	5.48084	5.6389	5.89842	4.83543	6.16266	5.01476	6.37572	5.66712	6.38777	5.21328	4.29306
9948	5.69204	6.37299	5.74001	5.95798	5.75104	6.05204	6.24324	6.0908	6.99247	5.74634	5.93088	4.5492	6.6906
9949	9.49896	9.44591	9.5672	8.35345	8.54793	10.0761	9.51442	10.4229	9.82567	1.76517	1.24483	2.31278	7.41564
9950	9.40886	9.11266	9.36154	8.84776	8.74977	9.00337	8.93044	9.20624	8.86665	8.77987	9.11946	9.33281	7.83999
9951	5.20698	4.80269	5.20819	5.46296	5.22986	5.30943	5.04441	5.3862	5.16428	4.94897	5.10587	6.41256	5.79667
9952	4.41197	3.70868	4.33528	4.36308	4.3304	4.43919	4.50111	4.27634	4.15372	4.66847	4.98213	3.80101	3.90174
9953	4.6027	3.99681	4.596	4.57071	4.4934	4.61755	4.66642	4.44239	4.37214	5.07117	5.38117	3.77535	3.86378
9954	4.00759	5.16284	3.95385	4.39687	4.56143	4.03705	4.8006	4.16873	4.81593	4.34373	4.47491	4.0057	3.67806
9955	5.5654	3.94464	5.32434	2.97672	2.66862	4.58293	2.63273	3.05632	2.3241	1.92057	1.93686	4.7025	1.35748
9956	4.25089	3.45768	4.46108	4.68572	4.11725	3.9261	4.11054	4.08026	4.17525	4.16682	4.15635	4.02321	3.60431
9957	4.30325	4.47977	4.1905	4.90988	4.88941	4.6986	4.60372	4.48794	4.60253	4.53792	4.40459	4.35985	4.3601
9958	5.25969	5.66889	5.20364	5.33871	5.30947	5.32687	5.17038	5.41096	5.29059	4.77163	5.50195	4.63313	4.45166
9959	7.8573	8.41921	7.89378	7.29494	7.42608	7.64315	7.18423	7.65505	7.29434	7.85281	7.92367	7.59496	7.91456
9960	4.55425	3.64396	4.49152	4.67185	4.48184	4.98296	3.68229	4.41614	3.95488	3.10695	3.0206	4.60119	5.20764
9961	4.67416	4.2186	4.76248	4.30001	4.2089	4.18325	3.74084	4.15317	3.17172	2.19467	2.85571	4.49585	3.60801
9962	1.96822	4.1115	2.08733	2.24492	2.6758	2.74331	3.83402	4.41682	4.38619	5.73599	3.76163	8.83094	7.86758
9963	4.05642	4.37875	4.17038	4.54487	4.44639	4.52381	5.07403	4.5408	5.375	3.95946	4.7398	4.38152	4.59239
9964	4.16737	4.90861	4.28412	4.98429	5.00645	4.66075	4.38807	4.4658	4.57489	5.39671	5.2187	3.77638	4.50671
9965	3.50823	1.36025	3.36032	2.11475	1.48222	2.60436	0.406001	1.41882	0.123357	1.23455	0.800673	0.574616	6.20642
9966	4.68518	4.18862	4.51511	4.78374	4.76054	4.97013	4.0805	4.79818	4.49866	3.91966	3.39022	4.79733	5.68233
9967	4.1936	3.72759	4.23899	4.60831	4.33062	4.85988	3.68171	4.4255	4.22934	3.442	3.02391	4.4163	5.32528
9968	4.5082	4.61072	4.47941	4.39882	4.17737	4.59654	4.55113	4.4755	4.6688	4.478	4.92665	4.79246	4.40194
9969	4.53183	4.31941	4.44107	4.67001	4.52058	5.24218	4.24126	5.40298	4.76319	5.45509	5.45087	5.44382	6.36057
9970	5.07642	5.44127	5.15665	5.2849	5.37288	4.92502	5.43911	4.97655	5.17743	6.17884	6.21891	5.55882	5.05358
9971	5.69253	5.77302	5.89985	5.80713	5.83104	5.96617	5.75571	5.82968	5.6767	6.3432	5.92559	5.43778	6.55239
9972	4.88954	2.88105	4.94439	5.40278	4.99286	5.65494	3.82405	5.69503	2.05819	4.51703	3.57537	5.6808	5.57764
9973	0	0.0326193	0.0357674	0.0308395	0	0.0331482	0	0.094216	0.0270664	0.087116	0.0320188	0.0733415	0.733214
9974	0.0542141	1.35342	0.0938433	0.0827493	0	0	1.49264	0	1.07549	1.24851	2.46118	0	0.844227
9975	1.18556	2.1047	1.04538	1.94154	2.2434	0.412887	1.74359	0.486924	1.51475	1.296	1.50919	1.94189	3.56743
9976	6.6521	6.77379	6.68605	6.01709	6.25613	6.34911	6.74744	6.64512	6.4358	6.78889	7.52261	6.47378	5.05005
9977	3.14654	3.30412	2.72571	2.38492	2.79167	3.29849	2.68462	3.85922	3.49935	6.39087	6.56042	2.27284	6.49786
9978	5.0535	5.11219	5.03903	5.21726	5.16776	4.8815	5.26146	5.02002	4.79948	5.35867	5.30717	4.81164	4.4157
9979	4.76472	5.11681	4.75465	4.6884	4.91629	4.81871	4.90821	5.37666	5.21578	4.70989	4.11588	5.84868	5.32143
9980	1.11465	1.94215	1.11616	1.24174	1.41395	0.943664	1.68209	1.11756	2.03013	0.62809	0.679114	1.4027	1.74056
9981	4.6131	4.2266	4.61796	4.57166	4.50095	4.78159	3.9765	4.70122	3.8547	4.89596	5.10433	4.61707	5.50698
9982	5.37158	5.63036	5.25288	5.46689	5.15085	5.27027	5.07623	5.37715	5.49322	5.6369	6.16217	6.21752	5.5337
9983	10.0835	10.2247	10.4071	9.68543	10.3241	9.6879	8.79035	9.25642	8.09222	9.1299	8.86734	8.0149	8.98889
9984	8.06163	7.96801	8.29077	8.0316	7.92331	8.21243	7.02528	7.77618	6.7634	7.81757	7.57363	6.45132	8.5816
9985	4.84179	6.23134	4.88838	5.73053	5.71818	4.90756	5.25852	5.23003	5.59348	5.36299	4.92532	5.69406	5.78353
9986	4.75662	3.76756	4.59641	4.33697	4.5107	3.8936	4.17923	4.62264	4.56069	3.81683	4.07892	4.84648	4.04442
9987	3.7346	3.05227	3.67145	3.44651	3.80635	3.19599	3.65764	3.7933	4.03865	3.01224	3.00906	4.44779	3.16522
9988	5.21635	4.45916	5.10438	3.89355	3.70803	4.20245	3.50453	2.60873	3.32548	2.4436	1.73081	2.76247	1.69605
9989	3.10091	1.43076	2.66508	0.33165	0.627513	1.60672	2.11849	0.10534	0.361787	0.071175	0.157333	0.704488	0.106454
9990	5.5513	6.13805	7.86758	8.51905	7.74392	6.67019	5.11257	9.12108	4.53148	4.83895	5.82083	5.14015	6.27022
9991	5.99182	6.02182	5.90704	5.89443	5.67492	5.58458	5.84607	5.61251	5.80787	6.10586	6.27511	5.78465	5.99463
9992	4.1349	4.58682	4.13016	4.24864	4.10295	3.90474	4.29919	4.19584	4.25025	3.49289	2.30695	3.89901	4.61193
9993	0.155577	1.185	0.210314	0.469814	0.229854	0.229561	0.679507	0.527967	1.20778	0.0341069	0	2.28709	5.64698
9994	4.05415	2.19097	3.74559	0.640052	0.712664	1.20121	0.525268	0.584968	0.323112	3.82203	2.19324	7.55867	5.62654
9995	7.19278	6.15372	7.27451	6.1769	6.09996	6.39948	5.95622	5.65428	5.91294	6.30091	6.50027	5.12907	5.69332
9996	0.817363	3.63169	0.936122	1.61698	2.81316	0.511602	1.72744	0.678856	2.59122	0.954133	1.30181	0.115415	1.34259
9997	3.13817	4.0101	2.97058	2.64224	2.63476	1.98033	2.95053	2.04501	2.98817	2.72314	2.46738	1.78126	2.2486
9998	5.23742	4.78314	5.23385	3.64619	3.64822	4.31521	4.31939	4.45275	4.26327	3.58111	3.25371	4.9742	4.45017
9999	7.13757	10.7146	6.94722	8.55674	9.42314	7.84638	10.0221	8.93485	10.6941	5.40569	5.69072	8.39722	7.80923
10000	8.48119	7.56243	8.57013	7.38039	7.34324	7.98479	6.85949	7.57151	6.58238	7.50307	7.59802	8.17341	7.56828
10001	2.61836	6.47566	2.81287	3.0974	6.03456	1.29985	3.92073	1.92711	4.94322	1.63381	1.37758	0.764892	2.86859
10002	3.83679	5.09829	3.62395	4.86969	4.84048	4.6145	5.22274	3.80713	4.73499	3.83662	3.29792	3.28848	3.31406
10003	5.7719	5.97645	5.79644	5.81121	5.34685	5.67794	5.23528	5.38831	5.35305	5.5466	5.97058	5.24227	5.20144
10004	1.59505	2.34795	1.88226	1.37309	1.80912	1.33849	2.00481	1.36809	1.86086	2.27941	2.1466	2.16275	1.74273
10005	2.07954	1.53158	2.45736	1.25611	1.44125	0.808601	1.51761	1.27485	1.5256	2.54939	3.70467	2.71815	2.84338
10006	4.00395	4.43749	3.83775	4.79754	4.32434	4.42449	4.09487	4.41048	4.2841	4.53283	4.33478	4.4626	3.77977
10007	8.36676	7.55675	8.42709	7.92907	7.79415	7.36553	7.67486	6.97414	6.88326	7.72291	7.57654	6.13987	7.10137
10008	1.58972	2.35937	1.50265	2.3552	2.44199	1.29246	3.58709	1.60114	4.45999	0.682768	1.05832	0.909922	1.51361
10009	2.23919	4.04919	2.07839	2.62515	3.03144	2.0753	3.5985	2.15575	3.84291	3.19709	3.50992	1.84949	2.09768
10010	6.42416	6.28887	6.50591	6.1774	5.8835	6.51052	6.04959	6.24413	6.08347	5.90811	5.93633	6.81216	6.67815
10011	4.32237	4.24322	4.19673	3.89678	3.75912	3.91803	4.78692	3.60279	3.9843	6.34576	6.22444	3.66284	4.50534
10012	7.18664	8.54149	6.90901	6.92055	7.50294	5.96241	7.63851	6.32021	8.49531	4.07702	1.83656	6.94707	6.72091
10013	4.13305	6.23931	3.55628	3.50873	4.22396	2.61415	4.19602	3.30638	5.44955	0.568409	0.113162	2.73277	2.57208
10014	4.58697	4.31595	4.33237	4.74103	4.54306	4.5728	4.13159	4.67912	4.26718	5.67684	6.35453	4.49924	3.97899
10015	8.3827	7.57617	8.37448	8.5834	8.42325	8.78905	7.31565	8.16483	7.4104	8.29506	9.15512	7.13588	9.00781
10016	4.58136	3.73383	4.50215	4.84505	4.74942	4.62627	4.31846	4.82559	4.68951	5.21284	5.62538	4.02606	5.9032
10017	6.81569	6.41994	6.81794	7.49294	7.68134	8.03752	7.9907	7.20871	7.90845	7.53147	7.83676	2.88654	3.90378
10018	4.47685	6.07437	4.67776	3.78561	4.53267	2.05026	5.04032	2.14576	4.55396	2.33098	1.05794	1.82938	0.408774
10019	8.35296	9.43972	8.24031	8.00822	8.27177	7.06446	8.96241	8.08415	9.20771	5.48711	5.9714	8.61738	7.29727
10020	2.1708	1.92438	2.23236	1.06321	6.90546	0.0697419	1.92221	0.230033	1.32616	0	0.0252446	5.88329	0.448662
10021	4.28606	2.25184	4.35482	3.55576	3.37166	4.4176	2.67291	4.53891	1.53223	3.42799	2.44499	3.83948	4.23571
10022	5.32733	4.73961	5.1316	5.03899	5.00504	4.30673	4.45681	4.18298	4.21153	3.98406	3.44185	4.87056	4.64179
10023	6.1499	5.33183	6.49165	5.45848	5.50945	5.5428	5.8567	5.60136	5.48013	7.09664	7.69722	6.40939	6.22792
10024	7.03874	6.96715	6.99281	7.18783	7.29348	6.69275	7.69077	6.76397	7.01481	7.80813	7.69716	6.25118	6.39393
10025	5.08866	6.55426	5.28311	5.25757	6.05185	4.58291	6.194	5.72001	6.53556	5.56549	6.42579	6.44557	5.96273
10026	8.45038	7.57134	8.51233	8.51575	8.13236	9.07914	7.33954	8.6926	6.91134	8.44759	8.58017	8.02252	9.62307
10027	2.5093	5.56733	2.48854	2.72123	4.59286	3.12651	3.50221	2.26169	4.05832	2.21824	4.14263	2.53497	2.16858
10028	4.15379	4.76968	4.11573	4.61557	4.56384	4.26615	4.51534	4.48888	4.70322	4.30904	4.08873	5.12278	4.6793
10029	0.654647	0.486899	0.788714	0.350695	0.212935	0.337656	2.74871	0.49429	1.05144	0.700215	0.890117	0.842122	0.725473
10030	4.47758	1.89929	4.24083	0.715796	0.550072	0.773898	0.538013	0.26588	0.561891	0.167649	0.358583	4.76604	4.13524
10031	0.84417	0.299481	0.918321	0.0712567	0.0399332	0.383066	0.0756875	0.379862	0.0219334	0.0642983	0.0958225	0.797976	1.86028
10032	2.8624	2.69002	2.83427	2.66665	2.52433	2.92566	2.69258	3.24676	2.8466	2.06506	1.4737	2.94408	2.86944
10033	4.28195	3.51597	4.1702	3.86868	3.91473	4.14742	3.94671	4.34919	4.27929	3.17881	1.93779	4.96378	4.64904
10034	4.52313	5.68129	4.4542	5.41632	5.43799	4.99773	5.37046	5.27576	5.65285	5.5511	4.89147	5.58927	5.6523
10035	5.45888	4.84417	5.5008	5.49178	5.42496	5.6232	6.021	5.46808	5.46161	6.65759	6.8439	5.19611	5.23461
10036	6.35692	5.65643	6.47361	5.2196	5.39039	5.86168	5.80032	6.05571	6.0778	6.6787	7.91964	6.68378	6.43612
10037	6.08495	5.16635	6.19045	4.98986	5.05492	5.67609	5.48828	5.77896	5.72287	6.28862	7.57487	6.73551	6.57577
10038	4.1641	4.16467	4.12599	4.25941	4.13938	4.1422	4.27841	4.42929	4.334	4.3126	3.87206	4.31137	5.17968
10039	5.174	5.75911	5.30953	5.32791	5.35383	5.14993	6.41467	5.7818	6.64191	4.74928	5.13884	4.41003	6.01305
10040	8.13214	6.97186	8.20048	7.36158	7.42582	7.56306	7.36598	7.19991	6.96873	7.35137	7.14045	8.00662	7.31735
10041	4.09448	3.45724	4.44441	3.56505	3.71474	3.79507	3.88247	4.27713	3.67399	3.79893	3.98647	4.44415	4.04372
10042	4.95995	3.87535	4.98888	4.52416	4.44739	4.56329	5.02544	4.28401	4.34982	4.99513	4.72765	3.5716	4.49282
10043	1.4774	1.97327	1.55616	1.57839	1.76935	1.22644	1.36776	0.946966	1.93478	1.43606	2.04277	3.14299	1.92169
10044	1.11188	1.77828	1.26186	1.21038	1.46301	1.5407	2.00991	1.11439	1.94799	0.499573	0.426801	0.755262	1.22446
10045	6.31198	5.49283	6.34194	6.29452	6.14829	6.50877	6.21034	6.43293	6.06303	5.95097	5.86396	6.44448	6.12326
10046	5.85902	4.70766	5.9382	5.56162	5.62375	6.01308	5.39358	5.59504	5.18639	6.12341	5.94228	5.62318	6.14918
10047	0.686646	0.972814	0.733199	1.03811	1.06278	0.821403	0.914867	0.67653	0.813888	1.10538	1.815	1.13346	0.893999
10048	3.06189	2.66713	2.83914	3.34512	2.94539	3.33215	2.06993	3.09159	2.06727	1.73425	1.57792	2.53184	2.46164
10049	5.05465	4.84072	5.13126	4.73294	4.64183	5.15137	5.17192	5.02016	5.05067	5.12594	4.68309	4.88282	4.97991
10050	0	0.136664	0.105013	0	0.0363462	0	0.180318	0.118682	0	0.19815	0.645738	0.412861	0.928466
10051	4.27968	3.67286	4.29566	3.88973	3.95119	4.00476	4.24532	4.05505	3.69852	4.30614	4.11982	4.24377	3.81499
10052	0.93258	0.354354	0.938735	0.0866482	0.224687	0.601895	1.08869	0.401663	0.99768	0.809522	1.03836	1.09708	0.98871
10053	3.02108	5.18947	3.78036	1.98351	3.74015	4.0953	7.95103	5.18586	7.22229	2.00499	6.01493	3.45274	2.62652
10054	5.78629	5.1331	5.81603	5.30602	5.1311	5.87269	5.70235	5.67951	5.26874	6.10929	6.31477	6.26006	5.82177
10055	10.9209	10.1629	10.8835	11.232	10.9675	10.8858	9.85969	10.7185	9.56848	10.8618	10.3172	10.4345	11.3428
10056	5.71452	4.15854	5.75892	5.43563	5.39423	4.94326	6.35586	4.70022	5.75944	4.46161	5.25768	4.32448	3.7786
10057	1.75835	4.29631	1.79211	1.65367	1.94408	1.26529	2.20306	1.57415	3.10867	3.92446	3.7086	2.88399	3.40973
10058	5.18615	6.53276	5.26281	5.39448	5.65516	4.85973	6.75687	5.61884	6.43621	5.55885	6.60803	5.30238	4.2608
10059	6.0904	9.01983	6.09768	7.59086	8.86184	8.02948	10.7582	9.29069	11.1036	5.43482	5.65156	9.88164	7.73995
10060	5.33904	5.46397	5.36388	5.22475	5.25345	5.12427	5.2588	5.138	5.21502	5.0936	4.476	5.06857	5.02285
10061	3.11366	4.55436	3.00947	3.60625	3.82441	2.86595	3.46435	2.8444	3.93644	2.57303	2.48853	3.01432	3.15931
10062	3.54563	3.474	3.36422	4.08322	3.93089	3.71873	3.6976	3.7417	3.80764	3.72571	3.44824	4.33558	3.99538
10063	3.88758	3.88053	3.71828	4.50474	4.32407	4.28396	3.78084	4.2358	4.27166	4.3054	4.2178	4.61713	4.34529
10064	6.0636	4.96883	5.91124	5.19075	4.93955	5.37163	4.97138	4.9449	4.77666	4.39928	4.1387	4.32986	4.82906
10065	1.92304	2.98478	2.24182	2.42077	4.11631	1.84075	2.18964	1.14002	1.28415	1.10678	1.33397	0.484368	5.03614
10066	5.81616	4.34195	5.81607	5.05398	5.04615	5.91949	4.46634	5.60437	4.36939	6.23014	5.73078	5.3197	6.07469
10067	3.95355	2.69489	4.07702	4.48307	4.24968	4.34444	3.7998	4.1838	3.28692	3.69084	3.07854	3.69368	3.68006
10068	4.71322	7.13597	4.63951	5.50875	5.52377	4.81903	6.72874	5.93439	7.51428	4.80483	5.40026	5.85945	4.73801
10069	7.10453	6.82236	7.09639	6.73354	6.61261	6.98487	7.0014	6.83981	7.24977	6.8881	6.99744	6.76026	6.83795
10070	0.24728	0.320494	0.481892	0.108367	0.36149	0	0.0580423	0.104053	0.0496822	0	0.417769	0.618858	0.241893
10071	5.19675	5.0322	5.20595	5.37877	4.60937	5.29313	5.71002	5.46073	5.46627	4.45838	5.55527	3.74258	4.73987
10072	7.1426	7.01443	7.29477	6.30151	6.67627	6.20828	6.31547	5.98478	6.35517	7.07049	8.00052	7.03107	7.41593
10073	6.05526	5.51223	6.17569	5.53849	5.85126	5.65198	5.71017	5.41338	5.68606	7.01318	8.84336	6.03341	6.47962
10074	4.47038	4.69826	4.38792	4.72299	4.59135	4.64488	4.2556	4.59644	4.6171	4.72679	4.08447	3.71737	3.46326
10075	4.77845	5.06838	4.86345	5.17889	5.14239	4.9809	4.67026	5.00413	5.08543	4.9988	4.43303	4.68452	4.40743
10076	4.03328	4.11005	3.83833	4.07032	4.08768	4.02179	3.98466	4.24697	4.22222	4.00752	2.54192	4.15471	3.97762
10077	1.10715	2.19545	0.958967	1.239	1.97056	1.13408	2.46702	1.32235	1.87792	1.34197	1.63748	2.64925	1.93175
10078	5.54497	6.29802	5.24697	6.64557	6.53567	6.66919	5.84714	5.83121	5.6557	5.39578	4.5766	7.84109	7.20623
10079	7.06016	5.90628	7.40764	6.22291	6.26246	6.51973	5.66779	6.14351	5.60319	7.10212	7.71407	6.40796	6.64322
10080	2.08342	3.49966	1.97709	2.74248	3.01862	1.95765	3.34939	2.46801	3.37917	3.60612	3.97734	3.67523	3.76264
10081	3.18102	6.84859	2.84791	1.59062	1.88874	3.14721	3.67289	3.62113	3.65193	4.67613	2.98524	3.14641	6.13694
10082	1.54057	2.93064	1.41077	1.56936	1.73025	1.65587	1.60938	1.82653	2.63404	1.18684	2.00807	2.04708	2.36204
10083	4.74551	5.96258	4.6815	4.81097	5.0359	4.61257	5.23007	4.73869	5.46084	4.77076	4.783	4.93947	4.73653
10084	4.5441	4.62304	4.62702	5.03319	5.12125	4.82702	4.77103	4.42581	4.26692	5.83884	5.96042	4.17214	4.87723
10085	4.19186	4.67088	4.16227	4.32895	4.14854	4.41442	4.23504	4.53835	4.28027	4.6048	4.63588	4.33784	4.37049
10086	7.882	6.92522	7.82246	7.01377	7.02472	6.75615	6.90759	6.58875	6.83655	6.51105	6.86837	6.30605	6.47278
10087	6.47874	6.69758	6.36378	5.97472	5.88082	5.81814	5.53318	5.97417	5.37645	6.07232	6.77151	6.54211	5.54809
10088	6.56096	6.94992	7.06498	5.89807	6.52222	5.6983	5.63207	5.59814	5.55291	5.54192	7.7851	4.68081	3.83032
10089	5.68435	5.4662	5.70381	5.91587	5.68955	5.88733	5.86912	6.1591	5.95574	5.60627	6.23007	6.5859	5.516
10090	6.17095	4.06182	6.7914	4.28882	4.92925	2.90553	5.48118	4.24034	7.65489	4.4262	7.28002	6.08894	5.79488
10091	3.06056	5.85107	2.76238	3.05103	4.63363	3.38028	3.54722	3.4464	3.98969	1.4472	1.26631	4.64431	2.18773
10092	5.66684	6.66427	5.59066	5.77398	6.27999	5.35599	5.63479	5.37918	5.54642	5.78365	5.97373	5.45894	5.15125
10093	4.14734	4.04071	4.06353	4.18856	4.20431	3.96995	4.25049	3.89406	4.22415	4.41952	4.19798	3.77657	3.77234
10094	8.07488	4.81902	8.19553	6.66676	5.8687	8.70483	3.28461	8.99795	2.85478	7.85872	4.02489	8.7704	9.04632
10095	4.99082	4.82557	4.87693	4.95967	4.68823	4.81178	4.80697	4.91002	4.71641	4.85918	5.26586	4.99737	4.95301
10096	5.84636	5.20818	5.90039	4.87284	5.05266	4.51676	4.97288	4.68313	4.71039	5.32058	5.52087	5.25043	5.50737
10097	3.78777	3.06794	3.67241	3.23207	3.54515	2.87615	3.39468	3.24969	3.12645	3.93755	4.32013	4.09705	4.26177
10098	6.12502	6.56322	6.12473	6.39975	6.46923	6.14113	6.34097	6.08809	6.60957	6.60118	6.85351	6.11926	6.76307
10099	2.37096	2.20015	2.37328	1.40556	1.46714	1.57582	1.318	1.62879	1.99998	1.89758	2.03142	1.58444	1.34125
10100	5.3889	5.02932	5.58035	4.60575	4.52767	4.393	4.05524	4.47345	4.33623	5.61381	5.88106	5.68579	5.44952
10101	5.35443	4.78354	5.58843	4.62372	4.48202	4.49139	4.08231	4.55945	4.21463	5.53458	5.73128	5.65594	5.36498
10102	4.23861	4.01288	4.31168	4.38371	4.27318	4.62153	4.03549	4.8263	3.95824	4.97471	6.80361	3.91881	3.80336
10103	7.40237	6.89669	7.43378	8.42704	8.39383	8.40871	8.02819	7.73642	7.16977	8.35657	9.06255	7.37364	8.23146
10104	6.38097	5.89122	6.33925	6.64794	6.40276	6.01488	5.8041	5.31315	5.50484	5.98415	5.84598	5.42138	6.01164
10105	4.72126	4.61228	4.66559	4.9346	4.74021	4.49922	4.06549	4.26289	4.09062	4.52824	4.11302	4.30028	4.48591
10106	4.91655	5.01373	4.95292	5.01678	4.88294	4.63014	4.22552	4.47181	4.39985	4.76577	4.38405	4.43469	4.57777
10107	3.98097	3.0217	3.78235	2.40324	2.67612	3.89379	4.87404	1.38602	2.362	4.19545	7.61405	1.94888	2.59252
10108	7.1567	7.45658	7.06836	7.62425	7.70394	7.5825	7.44852	7.72798	7.70921	6.38683	4.78682	4.01361	4.20675
10109	7.03723	6.6675	7.04282	6.63785	6.5026	7.26511	7.03018	7.01449	6.91164	6.54197	6.16645	5.24847	5.91859
10110	7.14887	7.81517	7.17436	5.84821	4.93431	8.65351	8.50565	8.42661	7.88255	6.24481	5.68012	4.98366	6.19155
10111	4.59708	4.96308	4.58334	4.71439	4.83187	4.5409	4.92977	4.75046	4.91446	4.73829	4.9011	4.40133	4.16442
10112	5.45111	3.82614	5.47263	4.95906	4.74675	5.25021	3.99436	5.67821	4.30472	4.92394	5.57344	5.74145	5.2193
10113	5.97173	5.49611	5.93444	7.16545	7.07916	8.15846	5.94353	6.09353	4.69977	7.45638	7.17751	6.58987	6.82561
10114	5.28567	5.8945	5.15339	5.75123	5.84574	5.24801	6.00505	5.40729	5.6721	5.84967	5.96692	5.03997	5.01295
10115	6.44048	8.51975	6.35845	6.45875	6.48744	3.32134	7.98514	4.14553	7.30407	5.76022	8.03397	5.23691	3.43559
10116	6.21084	6.84608	6.21683	6.27164	6.13488	7.16589	6.00754	6.31028	5.58732	6.05502	5.98546	6.22188	6.11341
10117	5.4716	6.43189	4.56656	3.06513	2.44246	8.07332	8.00648	7.73273	7.52972	2.57395	1.68181	2.93622	3.24352
10118	5.37539	5.47402	5.72068	4.84337	4.87921	4.69774	5.41404	5.01829	5.33121	5.61503	7.10909	6.09962	4.94551
10119	4.00044	4.83829	4.14611	4.3468	4.46329	4.29279	4.6529	4.39768	4.85786	3.84754	4.06451	4.18511	3.90784
10120	6.74474	5.07701	6.66758	6.08403	5.91444	5.85201	5.16685	5.91583	5.10176	5.02379	4.58104	5.66872	5.34791
10121	5.11129	4.41159	5.21766	4.68579	4.69006	4.76668	4.93246	4.46375	4.50651	5.306	5.59986	4.36859	4.58673
10122	3.16427	2.25154	2.85639	2.09236	2.23927	1.97745	2.60058	2.4431	2.47308	3.00368	2.62452	2.73941	3.06042
10123	4.8956	5.13227	4.9536	5.21648	5.17891	5.18207	5.10874	5.00933	5.26644	5.49017	5.69568	4.99645	5.14531
10124	3.59388	4.26063	3.66577	3.99488	4.21213	3.69043	5.25775	4.07704	4.93452	4.28355	3.62291	3.77204	3.81672
10125	6.30121	6.10255	6.27395	5.98707	6.01124	5.7122	6.24197	5.76232	6.29753	5.51754	5.47668	5.70126	4.81669
10126	5.87825	5.71276	5.7808	6.22899	6.10036	5.03353	6.85959	4.80693	5.5153	5.53679	5.35174	3.83114	4.75925
10127	3.00605	3.96641	2.90636	3.6019	3.3764	3.27005	4.3303	3.72226	4.62571	3.16677	3.28707	2.98917	3.48313
10128	2.50116	3.64474	2.49825	3.32865	3.11783	2.55935	3.2519	2.79026	3.68745	3.02553	3.31209	2.16878	2.5886
10129	7.15518	6.21342	7.31211	7.22345	7.33571	6.66845	8.01078	7.13286	7.7233	6.98738	7.44544	7.89486	6.65236
10130	3.08169	6.13214	2.92412	3.67104	3.9712	5.83912	4.83003	5.07781	4.41227	4.07149	2.82216	4.67228	5.17754
10131	5.70763	7.48266	5.49981	6.43098	6.90787	6.20439	6.8788	5.98439	6.53564	6.15719	5.48171	6.13552	5.72493
10132	5.80923	5.5567	5.94204	4.87289	4.8698	5.31844	4.75123	5.37764	4.66939	4.01866	3.17889	5.26758	4.75517
10133	5.97135	5.50871	5.91523	5.6607	5.34119	5.74842	4.86423	5.21079	4.97871	4.48249	3.98204	6.42548	6.01927
10134	0.847182	1.18715	0.670545	0.628433	0.664381	0.428134	0.957572	0.513029	1.35378	1.19669	1.2419	0.821498	1.44882
10135	2.62733	2.81328	2.70707	2.19043	2.43643	2.35202	2.6697	2.03109	2.70196	1.89286	2.16399	1.78196	2.20165
10136	9.89733	9.53464	9.51265	9.71442	8.72032	10.0449	8.64692	10.3231	9.44011	9.40898	9.28769	8.13465	10.0561
10137	0.16479	0.676661	0.101963	0.153129	0.390893	0.335938	0.650053	0.45091	1.15469	0.711838	0.543729	0.682142	0.649905
10138	0	0.0157301	0	0	0	0.0159897	0	0	0.0129138	0.0151767	0.0154355	0	2.46434
10139	5.31868	5.20173	5.34592	5.07682	5.12757	5.28968	5.02147	5.17108	4.80461	5.64219	5.62014	5.14576	4.98945
10140	3.29284	2.58109	3.25142	3.39642	3.34463	3.05798	3.34889	2.76161	3.24483	3.76428	3.25369	3.04152	2.81075
10141	2.64216	2.64105	2.65451	2.78814	2.70544	2.24779	2.51211	2.28281	2.56316	2.12306	1.85634	2.70034	2.81151
10142	2.71624	2.68973	2.66609	1.71629	2.89932	2.11877	2.08504	2.05173	2.17989	2.1396	2.99894	3.553	3.75559
10143	2.85321	3.18585	2.79596	2.55107	2.53955	3.07649	3.14264	3.37325	3.61355	2.69367	3.12648	4.85203	4.02518
10144	6.10584	4.64947	6.39427	5.42995	5.51394	5.66942	4.8861	5.16299	4.41526	7.05069	7.83129	5.28024	6.29388
10145	5.31732	5.52262	5.31657	5.4949	5.23877	5.36873	5.14166	5.19566	5.74195	5.06595	4.76197	5.05221	5.19903
10146	1.83517	3.79997	2.47195	0.453411	0.644768	1.18027	5.9562	3.13488	7.57151	0.706568	1.62091	1.46871	0.70821
10147	1.48149	4.90033	1.63863	1.87502	2.29228	1.65277	4.44527	2.62413	5.56613	4.29967	3.74508	5.97822	6.01189
10148	6.1659	6.00276	6.16819	6.43311	6.5977	6.46355	6.66268	6.61994	6.77407	6.60707	6.36661	7.01024	6.88367
10149	5.06018	4.97188	5.16128	4.82506	4.96388	4.68437	5.28909	4.66677	5.26263	4.70503	3.82369	4.39904	4.09667
10150	0	0	0	0	0	0	0.137896	0.0706802	0.0328876	0	0	0.0865269	0.0359503
10151	4.16874	5.60019	4.05571	4.52009	4.81071	4.10875	5.03589	4.5211	5.21121	4.86638	5.4085	4.40764	4.13759
10152	5.60601	6.35034	5.44614	5.33316	5.18555	5.22831	5.41855	5.1139	5.12219	4.1552	4.13047	4.5867	4.36561
10153	8.29066	7.41329	8.49852	7.45081	7.63202	7.44309	6.66741	6.88726	5.94976	6.73115	6.51013	5.57844	6.91892
10154	8.48973	7.74156	8.63412	7.64459	7.81543	7.66227	6.90278	6.98364	6.84464	6.3014	6.24317	6.2535	7.04066
10155	3.79963	3.64614	3.85623	3.58085	3.5542	3.82652	3.71976	4.19553	4.12212	3.52613	3.23499	4.80864	4.28865
10156	4.53425	4.77222	4.62846	4.86833	4.81617	5.25873	5.15324	5.21426	4.91026	4.47008	4.57161	4.40263	5.09615
10157	6.09158	6.24619	6.228	6.07434	6.22026	5.63386	6.21131	5.70313	6.32563	6.14589	6.28074	5.89341	5.53297
10158	5.41934	4.48254	5.32212	5.25332	5.21411	5.43022	5.99855	5.4109	5.15083	7.33578	7.64091	4.60809	4.9085
10159	0.317219	0.271748	0.187308	0.206158	0.0653616	0.127442	0.43633	0.110543	0.428948	0.661994	0.433671	0.702836	0.307456
10160	0.20301	0.28906	0.100452	0.223028	0.0750068	0.222218	0.0610243	0.668304	0.0786428	1.58035	1.48707	0.789163	1.21721
10161	5.97349	5.87631	6.08457	5.9292	5.95324	5.81477	6.18771	5.55608	6.02213	6.42381	6.58148	6.09241	6.61737
10162	4.70751	5.06191	4.81644	4.45698	4.27442	4.64764	5.33858	5.02418	5.75636	4.66045	4.65609	4.40194	5.33783
10163	5.83039	5.75006	5.81078	5.89044	5.8554	5.71954	5.77211	5.72719	5.6895	6.40044	6.72183	6.21464	5.66407
10164	2.49541	4.45298	2.11826	3.86071	3.68919	2.44687	3.36997	2.37928	3.29986	2.56542	2.74065	2.55984	2.75527
10165	2.33204	2.42445	2.34325	2.76323	2.52325	2.35039	3.01109	3.50581	3.6157	2.1789	6.60776	2.44546	3.07902
10166	5.64171	4.9503	5.65082	4.69024	4.72649	4.87698	5.17721	4.68848	5.40495	3.60342	5.41048	4.86749	5.11305
10167	5.10288	5.49367	5.08439	5.3605	5.51573	5.43159	5.45882	5.68081	5.93967	4.84078	4.6742	5.72544	5.65018
10168	4.92114	4.50665	4.90029	4.72873	4.66984	4.39105	5.25591	4.86841	6.37533	3.60524	3.25929	5.63879	4.15534
10169	5.01277	4.95322	5.17812	4.543	4.6288	4.50212	5.23873	4.50813	5.08237	5.10336	5.29956	4.3366	4.27553
10170	5.86648	5.76962	5.89611	5.53708	5.45075	5.73028	5.78495	5.59603	5.6187	6.19344	6.00638	5.66649	5.61423
10171	4.29139	4.32001	4.2343	4.30944	4.27022	4.18209	4.26026	4.37289	4.43578	4.35436	4.51016	4.51274	4.09536
10172	4.38305	5.27593	4.19946	4.91992	4.69582	4.34438	4.49224	4.41021	4.73796	4.23344	4.22842	5.23773	4.21398
10173	9.10703	8.59375	9.25514	8.69499	8.66493	9.21152	8.11539	8.82828	8.12043	8.44188	8.1976	9.29313	8.78775
10174	4.30569	4.97456	4.28678	4.47519	4.36474	4.43567	4.98587	4.48523	4.7908	5.3756	6.14226	5.27288	4.58895
10175	3.40337	3.49166	3.45413	4.54838	4.27697	3.88455	3.74981	3.90672	3.55886	3.88808	3.63982	1.84097	3.631
10176	0.410486	0.560765	0.490002	0.173842	0.609726	0.332532	0.291238	0.825513	0.320346	0.0667586	0.138012	0.119135	0.174575
10177	1.66238	0.742086	1.49357	0.917536	0.352233	4.01677	0.558224	3.18118	0.305925	0.0829454	0.0486105	0.188113	0.0209773
10178	6.41249	5.7835	6.52385	6.37534	6.25998	6.40557	5.92771	6.09495	5.68791	6.0274	6.18564	6.28784	6.30977
10179	5.94222	2.26563	5.97198	3.61851	3.53858	5.95854	1.62628	6.4212	1.139	5.03939	2.79948	5.61248	5.03629
10180	3.80438	4.68695	3.60015	4.22326	4.23191	5.77868	5.69232	5.93471	5.70234	2.57104	2.53267	3.63364	3.53451
10181	4.81714	4.25827	4.74446	4.77331	4.74881	5.06918	5.21955	5.04648	4.81768	4.73672	4.76605	4.87988	4.71979
10182	5.07088	5.8178	5.01972	5.47167	5.39229	5.16706	5.12028	5.00772	5.21509	5.58905	5.42276	4.30805	4.74341
10183	4.72652	3.63785	4.77295	4.41617	4.37385	4.01132	4.32406	4.08389	4.1193	3.8211	5.36507	3.58878	3.6587
10184	2.59409	5.99922	2.47565	4.45012	4.2663	5.70524	6.06956	6.88161	6.66917	0.679086	1.31305	4.58216	4.15146
10185	3.73145	4.266	3.62814	3.86756	3.82586	3.67383	4.10136	4.07543	4.38313	3.33228	3.5941	3.64182	3.13991
10186	0.238379	0.201829	0.162905	0.0504531	0.0386182	0.139318	0.319525	0.205966	0.230859	0.325862	0.736619	0.213325	0.831219
10187	4.29278	4.87973	4.20169	4.07799	3.55439	4.716	5.04925	5.42826	5.71815	6.15255	5.94062	4.18849	5.67785
10188	0.326443	0.535084	0.452208	0.655952	0.995379	0.531374	0.936751	0.428233	0.954338	0.523875	0.49152	0.864644	0.393561
10189	8.39227	7.58477	8.33031	8.49903	8.75418	7.919	8.44873	7.62848	8.683	8.84609	9.48144	6.73606	5.96267
10190	3.24929	5.17805	3.30545	4.49374	5.33932	4.13581	5.41943	4.92202	6.03559	4.32747	4.04465	4.24457	3.94446
10191	6.31732	5.87078	6.22809	6.051	5.97146	5.66083	5.86944	5.23437	5.63087	5.50941	5.57277	5.2789	4.77493
10192	4.99091	4.49604	4.81353	4.83233	4.65792	4.75576	4.41989	4.65256	4.73227	5.39222	6.98638	4.77398	4.25125
10193	7.62997	5.91763	7.58391	6.99039	6.62689	7.49264	6.77391	7.26987	6.61665	5.73733	5.54686	5.03024	4.99427
10194	3.37988	3.23583	3.28956	3.73711	3.57789	3.46761	3.06572	3.83443	3.33973	3.83412	3.51711	3.34307	3.36424
10195	3.92742	2.80062	3.83959	3.87564	3.72626	4.10623	3.49652	4.1955	3.4632	4.51098	4.45936	4.32288	4.5491
10196	5.71437	5.02266	5.74399	5.60968	5.60606	5.67037	5.47257	5.57406	5.3155	5.53018	6.04808	5.8987	5.73157
10197	6.24567	4.70856	6.3323	6.36955	6.02662	6.81837	5.36515	6.50861	5.15863	6.67791	5.80018	6.23004	7.46191
10198	4.75291	4.8328	4.80101	5.48839	5.53966	4.97114	5.76484	4.94797	5.32071	5.85417	5.56056	4.39643	6.19766
10199	5.58926	5.6583	5.43633	5.94803	5.63623	5.49442	5.31778	5.55391	5.65885	4.601	4.30404	6.40945	4.98148
10200	5.87941	4.9547	6.02845	5.9279	4.96711	8.31204	4.44536	7.91592	5.03096	7.10232	7.99803	6.71666	8.20505
10201	3.70659	5.03643	4.12924	3.00415	3.55861	3.91822	5.35866	4.60246	5.50537	6.46869	6.8947	5.42423	6.15104
10202	1.34264	2.09569	0.950705	1.38651	1.65421	1.36706	1.80703	1.33208	1.83148	0.693697	0.586762	1.17244	0.675296
10203	5.60408	5.48891	5.56434	5.67736	5.52167	5.3792	5.35498	5.25707	5.30771	5.91374	5.9032	5.385	5.37431
10204	8.29501	9.89635	8.45805	7.90519	8.05996	7.88276	8.90681	8.49114	8.43877	7.71809	9.9103	7.3425	5.79552
10205	7.97399	5.98862	8.12491	6.41649	6.46535	6.74541	5.83306	5.84004	5.77441	7.26908	7.56145	4.83123	5.54924
10206	5.22241	5.42519	5.27973	5.73203	5.7611	5.3977	5.48029	5.49548	5.58211	5.81988	6.18686	5.60076	5.41773
10207	4.14654	4.21727	4.13084	4.84318	4.48912	4.48062	3.85894	4.1976	3.43509	4.37382	6.01797	4.20563	4.32401
10208	0.0566378	0.166079	0	0.0808038	0.160434	0.026892	0.0863599	0	0.133303	0.0766567	0.705304	0.216905	0.270189
10209	6.69484	6.62832	6.76442	6.22964	5.51365	5.7669	5.09236	4.27992	3.4868	3.65289	5.9486	1.46339	3.97976
10210	7.26879	7.134	7.10078	7.2885	7.10603	7.29379	6.59424	6.7627	6.5131	6.87549	6.22501	6.91118	6.85525
10211	3.28478	1.49984	3.33646	3.67193	3.25803	3.57848	2.99092	3.53783	2.03544	2.8796	2.6573	3.16077	3.5675
10212	6.24124	5.45969	6.30796	5.39226	4.99547	6.86667	5.50641	6.68701	5.75112	5.57276	4.60922	6.53836	6.95944
10213	5.20243	5.41788	5.40004	5.09596	5.36683	5.22643	5.87529	5.45692	6.33501	6.07895	6.37616	5.88172	6.19762
10214	5.90847	3.40989	5.85746	4.82431	4.63699	6.10219	5.41677	6.21562	5.19358	4.57938	3.49265	6.77119	5.48021
10215	6.2568	6.20975	6.11167	4.64001	4.47616	6.63568	8.12133	7.17058	7.10664	5.07067	3.26322	6.76547	4.96634
10216	3.45416	4.07187	3.30972	2.53991	2.62765	3.50375	4.20398	3.54927	3.67057	2.12944	1.7371	4.14878	1.78321
10217	4.68604	4.37533	4.65363	5.50473	5.74355	5.10849	6.38876	5.92144	6.69208	5.27919	5.59019	4.64133	4.36031
10218	3.21378	4.26037	3.33318	2.77341	2.96796	2.05207	3.78607	2.59889	4.68636	4.52974	4.43805	5.23705	5.90545
10219	4.20167	3.93815	4.33264	4.25857	4.02006	4.03151	4.00643	4.07519	4.38402	4.5188	4.62613	4.39158	4.29978
10220	5.30673	5.38475	5.17929	5.58642	5.41775	5.47459	4.52614	5.73158	5.409	4.07171	3.79137	6.08332	5.58961
10221	4.46893	4.61027	4.55218	4.75246	4.61955	4.36538	5.06707	4.61753	4.97749	4.13288	3.89285	5.08678	4.4104
10222	6.86093	5.55458	6.86795	5.88516	6.07713	7.03274	6.82217	7.4346	7.40998	5.22091	4.36107	5.18869	5.39857
10223	6.73218	4.89067	6.64374	6.43013	6.12333	6.63841	6.36289	6.61402	6.04762	5.17522	5.89109	4.72997	4.7688
10224	5.40979	4.71727	5.41577	4.92193	4.78111	5.2256	5.14086	5.17079	5.48337	4.86294	6.38238	5.39195	4.95091
10225	2.71508	6.79463	2.47345	3.92511	5.01958	2.80261	4.37838	2.70635	5.32218	2.87691	2.99857	2.21425	2.89112
10226	1.91983	3.98886	1.90191	2.54352	2.63582	2.5051	2.58805	1.71849	3.12096	2.5104	2.52171	1.65662	2.10954
10227	1.35895	1.92383	1.35118	1.30223	1.12399	0.932324	1.7925	1.25324	2.09832	2.99904	2.49179	3.08787	2.81497
10228	4.61829	3.28518	4.70431	3.59049	3.84634	3.23143	4.39559	3.59004	4.3971	5.49574	5.53657	4.95232	5.21334
10229	3.00927	5.27215	3.00774	4.03614	3.94357	3.40248	5.10619	4.23448	5.74728	5.14306	4.66559	6.2544	6.3987
10230	2.83674	1.83598	2.52115	5.0805	5.09571	4.40603	3.24873	4.28297	1.74136	3.68173	2.38388	3.68921	3.37353
10231	5.04175	4.70872	5.30336	3.53812	4.01484	3.81636	5.33792	3.62692	4.78892	4.51647	5.24069	3.49567	3.90411
10232	1.80948	2.07631	1.80639	1.1846	1.41308	1.59556	1.90118	1.52342	2.55744	6.21707	4.08084	2.67044	6.85202
10233	7.09818	5.97879	7.20241	5.86053	5.85168	6.47885	6.36944	6.60405	6.53371	6.86493	7.14743	7.08931	7.11803
10234	5.85022	5.72266	6.02169	5.57566	5.68243	5.58642	5.68922	5.70857	5.65642	5.94423	6.14647	5.81998	5.87352
10235	5.7199	5.69442	5.67441	5.64449	5.64206	5.60796	5.46949	5.7671	5.71526	7.35501	7.64011	5.38634	6.61022
10236	5.68573	4.42674	5.84778	5.70692	5.24472	5.64987	4.56895	6.27783	4.58207	5.02614	4.54325	6.30696	5.81155
10237	4.19278	3.75413	4.15176	4.24801	4.21762	4.21947	4.04978	4.38727	4.175	3.79421	3.05474	4.43881	4.26776
10238	4.84062	5.34464	4.92229	5.1577	5.09983	4.73337	5.35322	5.0292	5.47969	4.72208	4.75607	5.17682	4.77946
10239	5.859	5.19346	6.04501	4.94394	5.31164	4.2558	4.77781	4.25795	4.72105	5.30706	5.86977	5.35198	4.77944
10240	5.69721	6.513	5.82469	6.11321	6.16588	5.69005	6.35823	5.85714	6.51395	5.92698	6.64256	6.61407	6.47109
10241	4.92553	3.97182	4.94225	5.0966	4.81585	5.10584	4.55295	5.49406	4.60182	4.89497	5.05147	5.54883	5.01425
10242	7.4443	6.24144	7.56029	7.00843	6.66595	7.85985	7.55424	8.16803	6.86896	8.38163	8.24188	7.2286	9.74904
10243	0.939174	1.45746	0.753574	0.608362	0.562809	0.712222	0.50115	0.537437	0.535397	0.684145	0.380548	1.20554	1.70549
10244	4.12361	4.39266	4.03591	5.13239	5.14942	4.25574	4.90029	4.1687	4.23783	5.38956	5.58926	4.63688	4.17397
10245	6.10587	1.16949	6.08895	3.42658	3.19396	5.54974	1.14451	5.7771	1.05612	5.28414	2.46348	5.66758	4.79676
10246	5.67446	5.02349	5.8517	5.85649	6.01192	6.31778	5.29938	5.89671	5.32933	7.13197	7.90831	5.27896	6.88364
10247	2.02346	2.72927	2.48423	2.31564	2.69306	2.08294	2.89694	2.69458	2.95765	2.77329	4.40897	2.96444	2.7166
10248	6.21264	8.28782	6.39299	5.82806	6.45878	6.84823	6.0856	6.20448	4.99741	3.87866	4.9174	5.91048	4.21123
10249	4.95567	5.37436	4.84469	5.20796	5.41233	5.22088	5.34875	5.25319	5.03278	7.16957	6.21601	4.80057	6.07614
10250	6.57994	6.00554	6.68566	5.93465	6.06452	6.41886	6.21192	6.04843	6.21304	6.54029	6.43383	6.14897	7.01256
10251	6.59926	7.49333	6.63223	6.63498	7.6772	6.33673	6.51955	6.45842	6.32927	7.34894	7.98136	7.71869	6.58336
10252	8.05638	11.2948	7.93458	8.57431	10.3514	7.41553	10.2192	9.07029	10.8038	12.2559	12.8709	10.4497	10.0554
10253	4.94593	5.49499	4.78866	4.95202	4.71987	5.46561	5.56861	5.35063	6.01369	4.69399	3.83618	4.57881	5.79599
10254	5.54727	6.21517	5.45208	5.57046	5.47962	4.80468	6.26957	5.15775	6.474	4.40795	4.98307	5.72485	5.31853
10255	4.42239	4.7642	4.43577	5.48141	5.64101	4.89752	4.82925	4.77448	4.7412	7.3474	7.18081	4.73592	6.36002
10256	6.37745	6.23897	6.39804	6.62917	6.6276	6.65688	6.41115	6.41962	6.39313	7.18556	7.11947	7.19321	7.32313
10257	0.293864	1.31313	0.416748	0.310638	0.831819	0.430998	1.06294	0.694041	0.972447	0.945998	4.38312	1.01336	1.96466
10258	5.52849	6.68997	5.71714	5.28254	6.04454	5.58589	6.25571	5.73058	6.40603	6.37228	7.25965	6.44459	6.38064
10259	7.96291	8.89565	8.04983	7.32905	7.9705	7.74363	8.19321	7.97252	8.40301	8.30663	9.29498	8.18061	7.8585
10260	1.30018	3.75246	1.40632	1.53208	1.71428	1.81779	2.08654	1.97618	2.7864	2.56992	3.29381	1.90199	5.68002
10261	2.93153	5.34473	2.97589	2.91455	2.89995	5.50158	4.06144	4.39592	2.24573	3.40741	5.41717	3.74531	4.23647
10262	6.83995	7.24429	6.72832	5.64832	6.0372	4.94614	5.90305	5.42344	5.65315	4.68902	2.67674	5.21345	5.30687
10263	3.42978	3.89032	3.38241	4.0724	3.81482	3.75585	3.51936	4.09103	3.5341	4.01598	3.80055	3.62274	3.80946
10264	7.29406	7.43892	7.36171	6.84575	6.85516	7.02778	6.92659	6.93282	6.7591	7.60037	7.69162	7.60933	7.01677
10265	5.63599	7.2279	5.65618	6.51994	6.73278	6.34652	6.88507	6.57862	7.27322	6.18545	6.49075	7.45941	5.91857
10266	4.9391	5.88735	4.78489	5.58305	5.62163	5.15479	5.23761	5.02452	5.12386	4.83087	5.04083	4.98268	4.43898
10267	5.33331	4.4081	5.35823	5.15656	4.82922	5.73635	4.88648	5.56862	5.04736	5.70905	5.84994	5.50015	5.87784
10268	4.67117	5.03172	4.62478	5.01299	4.91932	4.76501	4.89312	4.84367	4.8804	5.19391	4.86644	4.79778	4.6861
10269	3.72844	4.12944	3.77792	4.03226	3.98149	4.00733	4.10667	4.35057	4.50273	4.82051	5.41038	4.43566	4.8515
10270	4.4892	2.67914	4.58926	4.79095	4.47832	4.55995	3.89206	4.18279	2.92104	3.41677	2.00199	3.49897	4.08967
10271	4.53717	3.07192	4.61854	4.77354	4.2322	4.5428	3.44378	4.58293	2.78221	3.81008	2.44695	3.68086	3.78325
10272	0.779306	0.605636	1.12397	1.153	1.00504	0.833339	1.02561	0.86365	0.773955	1.04489	0.526222	0.857661	2.21566
10273	0.947896	1.95718	1.36016	0.690597	0.9242	1.81932	1.71633	2.24861	1.37703	0.272393	0.558702	2.62607	1.8186
10274	5.3255	4.62832	5.33278	5.41632	5.19644	5.76746	5.77993	5.86896	5.64003	4.61845	4.72505	3.81158	4.59642
10275	5.79691	4.77594	5.94589	5.69179	5.25393	5.36681	5.38678	4.93229	4.77499	5.78791	6.58215	5.19668	5.86386
10276	2.6701	2.30977	3.0374	1.57321	1.48973	2.32877	1.63896	2.49123	2.07225	3.34966	4.47407	3.15429	3.36948
10277	4.1053	3.88726	4.61931	3.52581	3.47827	3.5902	3.67328	4.2043	4.01799	5.98716	7.0036	5.34588	5.58006
10278	6.15741	5.59617	6.04796	5.67152	5.74672	5.54316	6.18841	5.63847	6.09248	5.67591	7.56326	5.654	5.37561
10279	4.30565	4.21687	4.28027	4.53636	4.58225	4.41716	4.69189	4.45609	4.642	4.83603	4.61587	4.19416	4.4511
10280	5.68568	5.70013	5.95222	5.92014	5.84338	5.42746	6.56803	5.94029	5.72866	6.00917	7.22231	3.90666	4.0843
10281	6.17958	5.32267	6.36998	5.72589	5.70593	6.00555	5.69509	5.66301	5.5482	6.60259	6.8932	5.70672	6.55597
10282	6.72208	6.02421	6.90219	6.42673	6.27555	6.69997	6.48254	6.7678	6.16938	6.21903	6.31779	6.58714	6.85463
10283	6.91319	6.70885	7.10514	6.27898	6.47319	6.55002	6.43054	6.49073	6.2361	6.634	6.37988	6.73393	6.45975
10284	3.74659	4.95898	3.89179	4.74918	4.76069	3.92819	4.83838	3.9336	4.6132	3.83331	3.4658	3.80543	3.67802
10285	7.77365	8.48105	7.82496	8.48744	8.45034	7.7896	7.87724	7.75751	8.01714	7.26333	7.68315	7.17681	7.33426
10286	1.4939	1.10018	1.96602	1.1764	1.49687	0.509997	0.988771	0.270101	0.778065	1.94721	2.11761	0.47944	1.17738
10287	5.34788	4.95903	5.33053	5.26179	5.16344	5.82377	5.09691	5.60519	5.26508	5.70932	5.65719	5.13991	5.71598
10288	0.849686	1.1241	0.791252	0.971276	1.11321	0.953503	1.87764	2.51372	3.69866	2.41808	4.70589	1.82448	2.99775
10289	0.393394	0.566405	0.635529	0.810828	0.61648	0.55789	0.870289	0.500271	0.785605	0.990758	0.792741	1.43289	0.685753
10290	0	0	0	0	0	0	0	0	0	0	0	0	0.0367315
10291	4.16054	3.63835	4.23145	4.55499	4.5745	4.36057	4.14475	4.04625	4.22059	3.72428	2.5331	4.62193	3.74713
10292	5.83894	4.98596	6.01136	5.82005	5.67372	5.71228	5.15564	5.40203	5.11861	5.84352	6.76411	6.00085	4.95631
10293	2.38446	3.54043	2.37984	3.43347	3.2165	3.52961	4.46262	4.70816	4.71619	5.01438	3.96815	3.15256	7.12491
10294	4.03632	3.18896	4.00076	4.01447	3.98834	4.67801	4.24108	4.26174	3.69158	6.37549	6.28685	5.01141	5.63046
10295	5.43596	5.34873	5.43216	5.69841	5.65425	5.58566	5.83209	5.69915	5.5201	6.48771	7.08897	5.44766	5.43055
10296	5.50601	6.38488	5.49267	6.13119	6.68204	5.78736	6.82091	5.99457	6.89693	6.88979	6.01938	7.06753	6.76381
10297	5.93999	5.47224	5.69453	5.93143	5.64967	6.26863	5.56037	6.45212	5.16529	5.142	4.91179	6.53093	5.16679
10298	4.19208	5.48457	4.07169	4.25787	4.7458	4.47299	4.95184	4.29608	5.02148	5.38235	7.0139	4.43376	4.277
10299	7.21849	6.52855	7.12936	7.46608	6.94528	7.67293	7.40551	7.48604	6.46653	5.86791	4.43983	6.95093	7.28024
10300	1.16973	3.08194	0.98912	1.69826	1.99864	1.56108	1.70491	1.39532	2.6237	0.850087	1.2354	1.95875	2.02557
10301	0.0874447	0	0.0412724	0.0367925	0.10537	0	0.281173	0.0390392	0.0661031	0	0.0943098	0.030773	0.0351407
10302	6.45374	5.62547	6.52058	6.08751	5.80506	6.4155	6.08621	6.48334	6.05897	5.95601	5.96663	6.18556	6.18895
10303	6.38387	5.99933	6.41474	6.25039	6.2477	6.35416	6.4497	6.35248	6.2581	5.98353	6.43494	5.81186	5.79393
10304	6.56658	7.86953	6.48033	6.85122	7.16679	6.27975	7.00534	6.82021	7.17587	7.27858	6.33577	5.81353	7.22329
10305	5.52908	5.57015	5.54904	5.21205	5.36763	5.01362	5.4628	4.83425	5.20325	5.6451	5.69941	4.51538	4.97256
10306	3.69487	3.35567	3.60607	4.63893	4.00673	4.33692	3.08489	4.61401	2.92288	2.9023	1.363	4.76364	3.22131
10307	2.17177	4.29548	2.25693	3.01068	3.04747	3.30764	3.16019	3.6565	3.52369	3.57226	2.9398	3.70392	3.77897
10308	3.22767	5.58837	3.10407	2.05203	3.18883	2.77963	3.63453	2.51632	3.88029	4.31793	3.63946	2.86399	3.45578
10309	6.15893	6.38058	6.12519	5.87858	6.06096	5.94929	6.25728	5.96876	5.97604	5.7103	6.39749	6.25204	5.52737
10310	5.46546	5.28066	5.44427	5.38959	5.29266	5.49068	5.26338	5.0257	4.8793	6.00279	6.92468	4.68935	5.01457
10311	7.36426	7.03057	7.33074	7.0548	7.30169	6.15618	7.52892	6.29666	6.87711	6.5175	6.67938	6.85552	6.1841
10312	5.59764	7.3404	5.46552	9.24445	9.46758	4.58686	8.10497	5.18906	5.62637	1.43012	0.668072	5.10592	1.2082
10313	3.67878	3.24176	3.68467	4.46968	4.46328	4.2853	4.48433	4.21559	3.83344	3.55028	3.49835	4.27914	4.42069
10314	4.79416	4.47618	4.80246	5.49667	5.58334	5.16454	5.62503	5.32744	4.89887	4.75004	4.50764	5.34107	5.35607
10315	3.8594	4.45894	3.78286	4.68564	4.58265	4.22666	4.61034	4.33371	4.63055	4.60039	4.2074	4.30517	3.63142
10316	2.68823	2.84986	2.86063	1.25294	1.52562	2.51572	2.9827	3.91034	2.67479	3.23968	4.54752	1.63247	2.34385
10317	5.18073	4.95046	5.26554	5.63169	5.26709	5.92869	5.17517	5.82561	5.10506	5.05821	5.54913	5.46403	5.37787
10318	7.20134	6.54202	7.22214	6.51986	6.26283	7.25997	6.35822	6.81055	6.35262	6.13445	6.41273	6.89196	7.0526
10319	4.75378	4.75574	4.671	5.02768	5.03649	4.80913	4.71096	4.82166	4.56083	4.60195	4.76409	3.98122	3.89889
10320	6.93959	6.31986	6.99137	6.91	6.70829	7.17639	6.53452	6.88753	6.48603	6.61313	6.76149	6.17057	6.87006
10321	5.62194	4.61561	5.6134	5.49221	5.01695	5.61542	4.87034	5.42245	4.44543	5.80031	5.3914	5.31372	5.35025
10322	3.3798	4.36371	3.27834	3.80361	3.74131	3.13949	3.50137	3.10033	3.65574	1.91692	1.36581	3.18791	2.80663
10323	4.84603	5.03516	4.78608	4.99274	4.86572	4.92078	5.06121	4.78938	4.82088	5.48149	5.67105	4.40636	4.44315
10324	2.74328	2.27981	2.53904	2.57824	2.18715	2.71001	1.78229	2.70953	1.58182	2.84184	3.0604	0.347797	1.06076
10325	10.1955	8.76141	10.2682	10.1084	9.93984	10.5778	8.70694	10.1821	8.31891	10.375	10.9106	9.61681	11.4705
10326	2.9512	1.53064	3.13162	1.4605	1.24128	1.34552	1.98458	1.23805	1.91661	5.53417	4.95764	1.84263	4.78149
10327	0	0.0423471	0	0	0	0	0	0	0	0.0791069	0.0406362	0	0.287303
10328	2.41968	5.26439	2.32436	2.87951	3.91665	1.73803	3.05465	1.59859	3.8398	3.32262	2.92907	1.2804	3.12063
10329	4.94334	5.74895	4.92348	5.02871	5.21507	5.24927	5.44529	5.36827	5.69985	5.11563	4.76608	5.15337	5.75895
10330	8.2071	6.42504	8.51958	7.31775	7.30909	7.5004	6.88687	6.59793	5.74325	7.41384	8.11298	6.81863	7.07414
10331	6.11071	6.13169	6.11304	6.07519	6.12342	5.91674	6.40124	5.71155	6.21502	6.63397	6.4005	5.79465	6.64884
10332	6.44329	5.62387	6.8928	5.78003	5.74998	6.19453	5.73599	6.03366	5.6755	6.17638	6.61001	7.06609	6.36037
10333	4.41455	4.38111	4.43066	4.56779	4.61827	4.32164	4.7846	4.42208	4.60383	4.98288	5.36438	4.32367	4.44393
10334	6.15081	5.51637	6.26859	5.87155	5.92543	6.51449	5.88553	6.16555	5.5538	6.68152	6.5607	5.6318	6.65802
10335	6.24565	4.84982	6.38065	5.83138	5.54625	6.044	4.68505	4.80909	4.0871	4.93421	5.34529	6.13103	6.82479
10336	5.28783	5.26812	5.50881	5.1413	5.28898	4.97119	5.45763	4.85336	4.97806	5.763	7.06823	4.36699	4.53726
10337	4.53542	5.00935	4.54536	4.83442	4.84486	4.78743	5.08888	4.84814	5.1015	4.74991	4.57572	4.58646	4.39521
10338	5.59837	5.35008	5.71056	5.72233	5.62527	5.5207	5.11782	4.71054	4.12486	6.52247	5.14021	4.03364	6.67843
10339	3.21167	5.55608	2.86492	4.73665	4.32631	7.26381	5.78859	8.16437	5.26837	3.54536	1.56853	7.34824	2.51728
10340	6.13893	6.08455	6.24055	5.98274	5.75419	5.99848	5.62784	6.07463	5.75782	5.96397	6.11466	6.8183	6.03779
10341	5.09055	5.00966	5.18718	5.21108	5.19195	5.30778	5.06393	5.19016	4.80327	5.47991	5.32764	5.08841	4.7379
10342	5.86207	6.17157	6.14944	5.44354	5.82394	5.25115	5.83789	5.12131	5.81372	4.51698	3.06344	5.25977	4.56051
10343	2.16925	3.88652	2.05994	2.22884	3.9561	1.92777	2.59304	2.08175	2.70919	2.23191	1.86382	2.17748	1.8644
10344	1.25974	1.4629	0.997707	0.821389	1.30203	0.616872	1.06628	0.685857	1.1619	0.95456	0.897755	1.36537	1.23495
10345	6.71504	6.21597	6.78072	6.38881	6.49311	6.5454	6.45051	6.29544	6.29067	6.38188	6.6042	6.25699	6.36229
10346	5.40914	5.05905	5.39449	5.37534	5.15159	5.43031	5.01875	5.31064	4.85108	5.1155	5.33258	5.40954	4.77205
10347	6.01504	4.79633	6.37789	5.38095	5.47767	5.406	4.71447	5.33183	4.4419	5.98814	7.96945	8.02766	5.97365
10348	9.45623	8.51039	9.48207	9.2636	9.07146	9.52326	8.32808	9.23735	8.1663	9.20707	9.66124	9.19342	10.1097
10349	3.99055	4.12493	3.95101	4.05112	4.50827	4.84669	4.08671	3.95973	3.51334	4.40716	2.51718	4.75678	6.34906
10350	4.31442	3.81058	4.39846	2.54392	2.88412	3.06216	2.23432	1.16969	2.52963	2.60601	5.06937	1.75822	6.30519
10351	6.23125	6.04594	6.13186	5.62107	5.90043	5.82009	5.48097	5.63404	5.81927	4.60087	4.21026	7.77529	7.21259
10352	2.59182	2.65135	2.54574	2.0419	2.41602	1.60604	2.46963	1.62876	2.75581	1.09371	1.42325	1.9501	1.95432
10353	0	0	0.0534796	0.0483106	0.0378741	0.219342	0.0550151	0	0.0424925	0.0787535	0.183723	0.196277	0.15765
10354	5.73023	4.29364	5.78976	6.15369	5.94619	6.24445	5.36011	5.94551	4.57055	5.62989	5.56991	5.8932	6.32557
10355	2.87537	2.61147	2.80182	2.7276	2.47166	2.81634	2.86807	2.78741	2.75498	3.84448	2.68723	3.47213	2.76846
10356	7.56284	7.59453	7.75225	6.63006	6.94729	6.90924	7.29457	7.13949	7.41753	7.59326	9.10236	7.86624	7.04673
10357	5.0628	5.33732	5.26854	5.28147	5.36282	5.28649	5.25103	5.12091	5.02674	5.7245	5.2621	6.03625	5.36186
10358	4.16273	5.04699	4.31264	4.72449	4.87823	4.29845	4.39828	4.23421	4.48304	4.13497	4.22072	4.21041	4.14966
10359	5.68414	4.06275	5.69971	6.39187	6.21034	5.9226	4.29561	3.38493	1.90812	4.21495	2.7907	6.00893	5.18488
10360	2.02363	4.79458	1.85566	1.55519	2.39178	5.84555	5.0487	6.6636	5.29713	1.69104	1.96564	2.11484	3.21601
10361	0.227027	1.30447	0.351825	0.503092	0.678821	0.623799	0.796941	0.554323	0.978027	0.769215	1.41221	0.429187	0.245608
10362	5.60112	3.45795	5.64105	6.30351	6.02144	6.16674	5.55328	6.0236	4.80796	6.32869	5.81167	5.73811	5.57178
10363	1.06867	0.954318	0.81343	2.08168	2.10239	1.61148	2.19683	1.55466	1.22647	0.573446	1.46772	0.729561	1.75492
10364	7.1513	6.50724	7.1193	7.03597	7.08137	6.98447	7.42394	6.50582	7.35337	7.43003	6.88213	7.36785	6.48012
10365	8.23292	7.87336	8.19546	8.71348	8.14511	7.90702	9.78626	7.13663	8.48674	7.7043	8.17821	7.04524	6.77708
10366	5.3238	4.40999	5.36626	4.97639	4.99108	4.6659	6.33591	4.67565	5.53014	4.5376	4.83198	4.92842	4.39557
10367	2.59506	3.22979	3.70323	2.52903	1.8752	0.80097	5.97922	2.11282	5.7925	0.634196	0.0928048	0.125574	0.396516
[truncated: 6,491 more rows]

## Sheet: Proteomics
RTO4_ID	G_SD_exp	G_SD_stat	GX_SD_exp	GX_SD_trans	GX_SD_stat	X_SD_exp	X_SD_stat	A_SD_exp	A_SD_stat	C_SD_exp	C_SD_stat
8369	0.190197	0	0	0	0	0	0	0	0	0	0
8370	0.190197	0	0	0.556567	0.179978	0	0	0	0	0	0
8371	0	0	0.204746	0.18083	0	0.200926	0	0	0	0	0
8372	24.675	18.4238	27.041	12.2971	14.9615	21.0034	21.6759	22.2163	18.3886	45.346	54.2423
8373	1.14521	1.11945	1.01904	1.29818	1.28908	1.56052	0.80453	0.382815	1.35046	0	0.217934
8374	0.762362	0.869666	1.22787	1.85546	1.46906	0.968687	1.75521	1.35556	1.5351	0.208996	0.432147
8375	0.197667	0	0.204847	0.373559	0	0.787109	0.80453	0.579683	0.378288	0	0
8376	0.190197	0	0.406593	0.189313	0	2.75816	1.58256	7.34011	8.25003	1.50356	0.21114
8380	0.384095	0	0.204847	0	0	0.380084	0	0.193992	0	0	0
8382	0.399358	0.357545	0	0.375318	0.384515	0.773955	0.590346	1.15854	1.3384	1.29129	1.29777
8383	0.982688	0.188312	1.62362	0.371018	0	0.386277	0	0.58337	0	0	0
8384	0	0.338465	0	0.366379	0.191624	0.197909	0.188437	0.383287	0.379285	0.417992	0
8385	13.4889	13.3286	12.2092	5.56616	9.16418	14.9049	13.0167	10.0427	12.4262	14.07	13.2339
8388	0	0.169232	0	0	0	0	0	0	0	0	0
8390	0.188629	0	0.611338	0	0.177427	0.385731	0.188437	0.579301	1.9185	2.57568	1.96373
8391	11.3402	11.3355	7.93019	8.74323	7.96476	10.395	7.879	7.92305	6.67054	11.094	8.30646
8394	9.81151	8.97403	12.009	10.0232	9.14484	10.7461	8.08351	8.88733	10.1568	10.693	11.764
8395	24.8676	25.3521	26.4562	27.5545	24.971	32.7098	31.9589	26.8512	29.3089	25.174	26.114
8398	0	0.335899	0	0	0.173732	0.190315	0	0	0.189207	0	0
8399	8.83463	6.32338	9.14566	8.36208	7.71113	7.03036	6.48712	7.16206	8.05637	10.2169	8.08695
8400	1.53032	1.81032	1.8268	2.04573	1.65785	1.95935	1.5693	2.12803	1.91955	1.72559	1.32048
8401	1.35192	1.08996	1.22078	0.935648	0.357685	1.17479	1.18215	1.15917	0.764193	0.852746	0.864976
8402	0	0	0.206941	0.187227	0	0	0	0	0	0	0
8404	0.589555	2.15053	0.607147	3.35664	0.35371	5.10865	6.27426	4.0532	2.29667	0.212277	0
8405	0.378267	1.07791	0	0.18083	0.177427	0.978279	1.77116	1.93419	3.25087	0.418217	0
8408	0	0	0.206941	0	0	0	0	0	0	0	0
8409	1.55417	1.25107	1.0176	2.03942	0.549309	1.3764	1.16517	1.5459	1.52733	0.211647	0
8410	14.8544	7.34035	14.4459	9.49338	9.14567	13.3301	10.8905	10.8227	8.60528	12.167	14.1393
8411	2.89806	2.67603	2.02707	2.97494	4.5588	3.70098	3.74457	3.85924	3.66109	3.40848	3.03076
8417	1.35901	1.09652	2.02978	1.67209	1.62462	1.56446	1.35434	1.93098	2.46764	0.20922	0.862251
8418	5.79579	1.28829	6.92618	0.927166	1.85231	9.01504	9.06588	5.98081	4.78483	8.35446	20.8442
8419	0.969647	1.98259	1.00675	2.23972	2.55517	2.143	1.78067	1.35777	1.54087	0.431248	0
8421	0.761118	0.738863	0.606012	0.937407	0.923445	0.400832	0.788301	0.968862	1.52721	1.07037	0.644317
8422	1.71927	3.01892	2.24182	2.4313	1.8252	1.75478	1.78096	1.93505	1.90577	1.28265	1.31404
8423	1.57313	5.02308	1.62776	8.58343	10.05	4.1293	5.88425	3.47743	8.06172	2.5569	5.19482
8424	11.5454	9.58575	8.53815	6.68735	6.37703	10.3438	7.70231	9.4591	7.45654	9.19054	8.9219
8425	11.7333	12.602	12.3981	15.0665	13.1377	11.9254	9.82203	10.4353	12.2712	8.97461	9.15417
8430	0	0	0	0	0	0	0	0	0	0.219601	0
8431	6.6893	5.192	4.89408	3.5308	2.94169	5.67496	7.66574	9.28073	8.04658	6.86264	5.86587
8432	4.43577	2.7192	3.45198	4.64044	3.67907	2.33592	3.55377	3.66742	2.68407	2.57326	2.83243
8433	4.81814	4.51099	5.7109	8.36552	7.69336	5.48426	4.55818	4.64229	5.3722	5.77019	5.21387
8434	1.54834	0.559723	1.43106	1.8657	1.28256	1.75995	1.96671	0.971738	1.53325	0	0
8435	4.99181	5.1166	6.72068	5.77516	6.25511	4.31814	5.14332	4.06022	4.77297	6.80757	6.32306
8436	1.53835	1.62504	0.81828	1.68324	0	1.17279	1.57274	1.35417	1.9061	0.22091	0.656137
8437	5.02655	3.80636	6.1066	5.40362	6.4199	3.71273	5.5522	3.65556	5.16454	6.0079	7.41883
8438	0	0.54379	0	0.183791	0.354853	0	0	0	0.189081	0.22091	0
8440	0.753091	0.540259	2.24401	0	0	0.576046	0.583347	0.193364	0	0.211647	0.21114
8441	0.180601	0	0	0	0	0.386277	0.387142	0.390006	0.567765	0	0
8443	0.754893	0.719399	0.606012	0.932688	0.922178	0.794704	0.976431	0.578829	0.378288	0.858728	1.30725
8444	1.1884	2.14914	1.62372	3.34813	2.93402	2.16422	3.16586	1.54917	2.2918	0.854055	1.32689
8445	0	0	0	0	0	0	0.393103	0	0	0	0
8446	3.07489	2.68648	2.64308	2.79759	2.5637	2.93376	3.17614	3.864	2.87322	3.20555	2.60805
8449	4.01785	4.22145	3.66267	9.67899	7.86256	5.8948	5.29051	5.80193	4.0274	5.13613	4.56403
8450	0	0.169232	0	0	0	0	0	0	0	0	0
8452	0.58333	0.920726	0.613101	1.48541	1.06681	0.969918	1.58047	0.970884	1.15476	1.07366	0.647042
8453	0	0	0	0	0	0	0	0	0	0.208996	0
8456	5.38215	6.42375	5.10016	4.64596	3.41619	4.32861	2.53948	4.24464	2.10247	1.06795	1.96108
8457	0.579959	0	0.411789	0.568851	0	1.97251	0	4.25246	0	0	0
8460	3.80752	3.24578	2.84273	3.34472	1.81485	2.54896	1.77875	1.54611	1.35191	7.26893	0.660206
8462	0	0	0	0	0	0	0	0	0	1.50553	0.221651
8463	5.7592	6.24841	2.85669	4.63894	5.68098	4.32467	4.72385	4.051	5.35387	3.41414	5.00929
8464	3.63153	4.11774	4.07361	3.70742	3.2707	5.46921	4.85525	5.03052	6.5214	3.63869	3.69805
8465	0	0.166667	0	0	0.192891	0	0.188437	0.383287	0.385905	0	0
8466	0	0.166667	0	0	0	1.17479	0.983449	0.769789	0.763863	0	0
8467	0.397157	0.361855	0	0	0	0.961093	0.195435	0.193992	0	0	0
8468	9.82876	8.80009	10.9888	10.581	11.8752	4.88232	6.45426	1.738	4.21677	8.95187	8.04946
8469	0.95256	1.44847	2.24391	2.41512	1.97565	1.56081	1.34809	0.965803	0.965281	1.49318	2.40063
8473	0	0	0	0	0	0.395869	0	0.386319	0	0	0
8474	0.180601	0	0.401164	0	0	0	0	0	0	0	0
8475	0	0	0	0	0	0.190315	0.189187	0	0	0	0
8477	0.393133	0.531087	0	0.566309	0.545334	0	0.198706	0.196014	0	0	0
8478	0	0.357545	0	0.559912	0.546882	0.391925	0.387142	0.190305	0	0	1.51237
8480	0.201691	0.335899	0	0	0	0	0	0	0	0	0
8481	0	0	0	0	0.173732	0	0	0	0	0	0
8482	0	0	0	0	0	0	0	0.193992	0	0	0
8483	14.0635	10.0873	16.0829	13.9539	11.5004	13.1218	8.87374	8.69061	8.99075	10.4742	9.38325
8484	1.15425	0.893056	2.23672	2.23894	2.34469	2.54803	1.37059	1.93552	0.378559	1.91315	0
8485	2.4965	2.4904	2.44676	3.35867	4.56107	2.74188	2.35508	1.92464	2.28485	1.07101	0
8486	0	0.333333	0	0	0	0	0	0	0	0	0
8487	0	0.166667	0	0.376996	0	0	0	0.196014	0	0	0
8488	9.85205	7.19487	8.93622	10.0501	5.86037	8.3879	7.09216	8.69669	7.46875	1.7139	1.08256
8489	0.965622	0.898188	0.204746	1.11776	0.55186	0	0	0	0	0	0
8490	0	0	0	1.67008	1.09718	0	0	0	0	0	0
8492	0	0	0	0	0	0	0	0	0	0.211647	0.21114
8493	0	0	0	0.18083	0.180258	0	0.589595	0.196014	0.378889	0	0
8495	0.180601	0.687845	0.204847	0.751858	1.28908	0	0.599864	0	0.19525	0	0.224376
8496	0	0	0.204746	0	0	0	0	0	0	0	0
8498	0	0	0	0	0	0	0	0	0	0.212277	0
8499	6.40489	7.84273	8.33835	9.29691	8.78146	9.39396	8.26776	10.2451	9.784	8.32209	9.59137
8500	11.3098	12.967	11.5887	15.6213	13.4178	13.1373	13.0107	14.6844	12.4506	10.8933	11.9463
8504	4.03492	5.94038	5.09222	10.2385	13.2061	17.7974	13.8243	19.9112	24.3079	4.74108	7.20327
8507	3.45693	2.70467	4.27127	2.97708	3.65706	1.93495	1.37759	1.54221	1.71768	1.27339	1.08935
8508	1.31533	1.44202	0.613534	1.47392	1.63869	0.199906	0.41039	0.386346	0.579706	0.20922	0.647042
8509	0	0.18528	0	0	0	0.398835	0	0.190305	0	0	0
8510	0	0.719514	0	0.183791	0.192891	0.781462	1.58331	4.24729	4.96019	0	0
8511	0	0.700901	0	0.562417	0.56604	0.598742	0	0.386319	0.189207	0	0
8512	2.50027	1.26794	1.22122	1.3067	0.173732	5.2559	3.53945	6.57248	4.21038	0.850095	1.10216
8513	1.18218	0.914702	1.22202	1.11439	0.917216	0.775952	0.195435	0.966186	0.385178	0	0
8515	7.66212	9.24025	8.5451	8.57991	9.84884	10.1773	9.24228	11.0123	12.8116	11.7277	11.9544
8516	0.761118	0	0.812428	1.8602	0.722761	2.33379	0.188437	0.580494	0	0.212277	0
8517	0.180601	0.345922	0.41045	0.935648	0.384515	0	0	0	0	0	0
8518	0	0	0	0	0	0	0	0	0	0.642408	1.53297
8519	0	0	0	0	0	0	0	0.192982	0	0.211647	0
8521	0	0.166667	0	0	0	0	0	0	0	0	0
8522	0	0.169232	0	0.187227	0	0.783547	0.403372	0.578856	0.568096	0.641553	0.871732
8523	1.71368	2.22453	1.41448	2.22025	2.70253	2.93478	1.77144	3.09059	1.91266	1.48922	0.224376
8525	1.73421	1.06497	1.63267	2.79839	1.84448	0.986966	0.195435	0	0.580307	0.858728	2.83849
8528	0	0	0	0	0	0	0	0.385492	0.580553	0	0
8529	12.0344	11.4255	9.76472	12.4711	11.4694	14.6781	14.1561	11.5878	12.6331	12.395	14.3736
8532	0	0	0	0	0.173732	0	0	0	0	0	0
8533	2.86517	1.87557	4.88271	3.34095	3.63291	4.30396	4.3139	2.9013	3.25066	4.91343	5.03215
8534	11.2968	12.1917	12.9988	12.2728	12.389	12.106	12.7843	12.9408	12.0661	13.4782	11.9745
8535	0.190197	0	0	0	0	0	0.205723	0	0	0	0
8536	0.197667	0	0.411789	0.185549	0.372869	0.389675	0.582291	0	0.189081	0	0.211526
8537	1.73887	1.09384	1.00499	1.09906	0.885407	0.195962	0	0	0.196097	1.72708	0.653797
8538	5.97292	7.15734	3.86291	5.94211	5.64278	5.27769	4.8956	4.83048	4.01413	5.78047	7.1785
8539	7.92525	5.16165	8.33909	3.53445	3.6477	5.27223	4.90696	5.98544	3.82493	6.62999	14.0999
8540	21.8496	17.2693	18.8959	16.1895	17.5183	24.4495	22.2304	23.1722	18.9557	19.8966	15.4585
8544	0.766132	0	0.615297	0	0	0.588604	0.198706	0.19251	0	0.632514	0.884582
8545	0.769758	0.861076	1.21369	0.368057	0.891373	0.195962	0.387893	0.577279	0.189478	0.22091	0
8546	1.93087	1.43887	1.82889	2.05167	2.73672	1.3651	1.75848	0.972994	0.954397	2.35739	2.39285
8547	0.97365	2.19639	1.22078	1.48708	0.722761	1.17424	1.38086	0.580338	2.48732	1.06611	1.75593
8548	15.4971	17.9775	17.9043	17.8454	19.741	18.837	15.1446	13.712	13.4056	38.3064	37.4182
8549	1.53465	1.27481	0.81119	0.93093	0.924729	1.37075	1.56574	1.73377	1.92472	1.49187	1.29815
8550	0.387864	0.694409	0.204847	0.370143	0.173732	0.200926	0	0	0.385057	0	0.21114
8553	0.195466	0	0.406593	0.560331	0.180258	0.389675	0.777726	0.578856	0.770632	0	0
8556	4.99773	6.73521	2.64246	3.17283	2.89299	5.26769	4.70214	5.0315	4.02746	2.55101	3.47947
8557	0	0	0	0.366379	0.360236	0.397816	0	0.19251	0.568492	0	0
8558	2.13413	1.62819	2.23496	1.31043	1.27603	1.76144	1.18571	2.50646	1.7241	1.49165	0.442271
8559	0.77039	0.937198	1.82846	0.736522	0.371882	1.18492	0.604768	0.770643	0.378889	0.20922	0.422666
8560	0	0	0	0	0	0	0	0	0	0	0.217934
8561	1.33541	5.00381	3.04915	6.13092	6.02858	2.74027	3.3318	5.02915	3.07679	0	0.211526
8562	0	0	0	0	0	0.775952	0	0.385875	0	0	0
8563	1.52624	2.10375	3.85458	0.734436	0.370318	0.973316	0.762246	1.35354	0.757903	0	0
8564	1.16473	2.27517	0.404598	4.28045	2.18329	1.16982	0.970183	1.15904	1.52769	0.211647	0.217934
8565	0	0.354979	0.614873	0.185549	1.27334	0	0	0	0	0	0
8566	4.17949	3.19246	3.2542	1.67727	1.2634	0.997577	0.393854	0.386974	0	3.20663	3.04626
8568	0.590799	0.166667	1.42719	1.48319	1.46241	1.94978	2.1723	1.35498	2.48837	1.27848	1.0907
8569	10.9406	16.8485	10.1661	14.5032	19.4067	10.7786	23.9962	22.9848	27.1893	32.2501	37.0036
8570	0.201691	0.166667	0	0	0	0.197909	0	0	0	0.211647	0
8573	0.960354	0.712908	0.809418	0.189769	0	0.787109	0.195435	0.388996	0.575382	0	0.221651
8574	0	0	0	0	0	0	0	0	0.19525	0	0
8575	8.64136	7.05676	10.7738	8.37404	8.55989	10.558	7.43273	9.27283	8.40676	11.3115	9.59442
8577	0.386295	1.45449	0.406593	1.29683	0.574872	1.1408	0.377624	0.965202	0.384456	0	0.224376
8578	21.7849	25.0292	21.9727	28.2962	25.7439	14.2917	19.052	13.7349	13.4109	22.2337	23.2824
8579	3.05476	7.92344	3.0603	7.24395	8.36644	3.71413	6.07998	3.4762	5.35274	3.82849	1.97021
8582	0	0	0	0	0.180258	0	0	0	0.189207	0	0
8585	5.01973	8.17315	2.02403	9.28962	9.27004	5.47447	4.32551	6.57691	4.78062	5.13195	3.94
8587	0	0	0	0	0	0	0	0	0.19525	0	0
8588	0	0	0	0	0	0	0.195435	0	0	0	0
8589	0.574292	0.531201	0.60591	0.556148	0.546882	0.57999	0.771765	1.15734	1.14288	0	0.42946
8590	3.84879	3.21373	4.27765	2.22495	3.45026	3.13893	4.73489	2.50779	4.41197	1.69355	3.94029
8591	0.386295	0	0.609445	0.18083	0.365356	0.792757	0	0.196014	0	0.430131	0
8592	0	0.333333	0	0	0	0	0	0	0	0	0
8593	0.201691	0	0	0	0	0	0.204666	0	0	0	0
8594	2.32965	2.51368	3.05509	3.16188	3.28247	3.35485	3.33824	1.54614	1.74181	2.98789	2.62256
8595	3.46338	0.735446	2.84806	0.187227	0	0.983999	0	0.773293	0	0.219601	0
8596	0	0.188312	0.203508	0	0	0	0.198706	0.196014	0.19525	0	0
8598	19.1027	22.2573	21.9603	22.5547	21.1466	27.1599	26.9692	35.1421	36.3504	23.7429	24.8195
8599	4.27076	3.89095	4.87175	5.5749	2.70661	3.53078	2.77393	3.28751	2.10789	0.432557	0
8601	1.52001	1.77912	2.44876	3.16687	3.30193	2.16677	3.16109	1.73541	3.06216	0.641099	2.60873
8602	0.755525	1.62031	0.197656	1.84709	3.09259	2.74553	1.78692	1.738	1.14892	0	0.435902
8604	0	0	0	0.559912	0	0	0.189187	0	0	0	0
8605	0	0.188312	0.203508	0.375318	0	0	0	0.193364	0.384331	0	0
8606	0	0.524211	0	0	0	0	0.205723	0	1.71741	0	0
8607	10.615	9.43009	11.6092	12.1076	10.9487	11.9136	12.1496	12.1703	12.6426	10.0521	8.91089
8609	2.11648	1.068	2.22378	0.551848	0.357405	0.386277	0.188437	0.386319	0	0.633145	0
8610	0.188629	0	0.203084	0	0	0	0	0.190305	0	0	0
8611	2.08572	1.43802	2.23672	1.11944	1.09591	1.77353	0.986719	1.7397	1.15509	1.28265	0.858182
8612	3.85186	4.56916	3.66455	4.83317	5.47774	4.89087	4.90677	3.86706	3.64705	6.8308	6.74405
8613	15.1609	10.6514	15.4501	13.5734	11.0915	9.21204	11.4586	15.4513	15.3279	3.8391	0.21114
8615	19.1027	22.2573	21.9603	22.5547	21.1466	27.1599	26.9692	35.1421	36.3504	23.7429	24.8195
8616	0	0.195188	0	0.748421	0	0.195962	0	1.15917	0.757573	2.78293	0.667677
8619	0.937695	0	0.615195	0	0	1.18858	0.387893	0.196014	0	2.14156	1.9648
8622	0	0	0	0	0	0	0	0	0.189808	0	0
8623	3.04167	0.345922	3.86928	0.18083	0	0.78851	0	1.7509	0	0	0.220621
8624	19.1027	22.2573	21.9603	22.5547	21.1466	27.1599	26.9692	35.1421	36.3504	23.7429	24.8195
8625	4.95405	5.27235	3.86876	6.13203	6.02589	4.67468	6.07121	6.56853	8.03836	3.62902	3.91222
8626	0	0	0	0	0	0.200926	0.394141	0	0	0	0.21114
8627	1.51758	0.166667	0.812851	0	0	0.200926	0.205723	1.15999	0.770031	1.92487	0
8628	0.190197	0.18528	0	0	0	0	0	0	0	0	0
8629	5.89977	6.3749	5.50165	7.79868	7.47948	5.84327	7.85919	8.30655	10.1401	4.05762	4.55282
8631	0	0	0	0	0	0.195962	0	0.388996	0	1.70658	1.52518
8633	2.33708	3.21326	2.43895	3.17917	1.81572	1.56925	2.34047	1.15769	2.47704	2.97668	3.68789
8634	0.566264	0.748035	1.01604	1.11648	0.915652	0.199906	0.598807	0.581506	0	0.641778	0.643287
8635	0.201691	0	0	0	0	0	0	0.96738	1.71689	0.20922	2.16504
8636	0.201691	0	0	0	0	0	0	0	0	0	0
8639	96.9235	99.2644	94.2202	102.31	89.9616	105.428	87.8344	99.502	97.8051	141.544	109.253
8640	1.52032	3.25192	2.24987	2.60445	4.39597	2.94081	3.93363	3.09531	5.36531	5.5588	4.59483
8641	4.64022	6.47377	5.09141	6.34449	6.38896	5.49015	7.03885	6.18677	6.50232	2.7752	3.92443
8644	0.966181	0.719514	0.615195	1.12246	1.09222	0.778919	1.19062	0.962587	0.384331	0.431248	0.221651
8645	1.53654	0.515154	1.02522	0.919985	0	0.776971	0.579307	0.388524	0.189081	0	0
8646	1.14898	1.43545	1.01551	1.67137	1.83386	1.37571	1.54949	1.54551	1.71696	1.28202	1.29133
8647	7.64978	5.93817	6.51008	5.39134	6.55614	6.84224	6.85519	6.56254	5.37339	6.84164	6.0865
8648	0	0.374443	0	0	1.80604	0	0.986719	0	1.91351	0	0
8651	10.3111	8.67011	9.15026	12.6485	10.7663	7.63738	4.8965	7.35493	3.07457	8.58997	6.71573
8652	0	0.195188	0	0.374862	0	0	0	0	0	0	0
8653	3.04633	2.33407	1.62238	1.11472	1.64251	0.576046	1.95288	1.16018	0.757699	1.92484	1.5411
8654	0	0	0	0	0	0.200926	0	0	0	0	0
8655	0.180601	0	0	0	0	0	0	0	0	0	0
8657	1.54556	2.15182	1.41624	2.24111	2.19027	0.786563	1.59252	1.15964	0.952222	0	0
8659	0.378267	0.904793	0.607147	0.55439	1.06342	0.982525	1.58228	0.967223	1.5406	0.641778	0.21114
8662	0.190197	6.71826	0.203084	5.97557	6.00147	0	8.70056	1.74418	9.76035	1.05932	0.224376
8663	0.951316	0.166667	0	0.189769	0	0	0	0.382815	0	0	0
8664	0.190197	0.732414	0.206941	0.937407	0.912238	1.18492	0.566061	0.963242	1.34572	0.211647	0
8665	0.757094	0.917267	1.22078	0.747139	1.27334	0	0.80453	0.774487	0.764193	0	0
8667	0.943288	0	1.21944	0	0	0	0	0	0	0	0
8668	2.5024	6.08116	4.08309	6.89041	6.35671	3.70297	5.13553	5.98904	5.92797	1.71281	3.03448
8669	0	0.527743	0	0	0.531137	0	0	0	0	0	0
8670	34.3618	29.8656	32.3615	23.4249	16.8182	38.1622	28.1421	29.7703	28.9351	44.8462	23.3308
8671	0.378826	1.26921	0.605588	1.1169	0.913083	0.976828	1.18917	0.388524	1.54027	1.28265	1.51877
8672	1.93087	2.2349	2.23554	3.3575	2.93784	2.74778	2.32203	1.74166	4.39958	2.99827	2.18128
8673	0.967425	1.27912	1.22212	1.47896	1.07519	1.96237	1.9624	2.89499	2.48732	1.91557	2.17526
8674	1.34632	1.4346	1.84231	1.30281	0.933544	1.17526	0.780996	0.772194	1.72887	0.865066	0.87814
8675	0	0.188312	0	0.187227	0	0.386277	0	0.192982	0	0.20922	0
8676	1.33705	1.203	2.04083	1.11602	0.724308	0.777899	0.189187	0.772848	0.574264	0.212277	0
8677	5.72937	1.10558	8.34993	0.748421	1.10854	1.35594	3.73996	2.1151	11.4857	3.17989	5.67703
8678	24.2091	19.2125	22.5986	15.4605	14.3787	24.8578	22.1975	26.0698	22.4098	28.6911	21.4138
8679	0.201691	0	0	0	0	0	0.205723	0	0	0	0
8680	29.8741	19.2869	32.1205	23.4187	20.3985	24.8272	21.5827	21.6389	19.1413	23.1262	25.023
8681	2.09997	2.53617	1.81784	2.98015	3.65564	1.36091	0.992967	1.74676	1.91193	3.63325	3.93459
8682	1.9377	3.80158	4.25731	2.98482	2.38415	3.13671	4.33669	3.4869	4.0342	1.69112	0.435516
8683	0	0	0	0	0	0	0.403372	0	0	0.649507	0
8684	0.378267	0.735446	0.60591	0.379082	0.724028	0.576046	0	0	0	0	0.435902
8686	0.594824	0.709491	0.818382	0.92671	0.711395	0.978825	0.771765	0.966657	1.14892	0	0.21114
8688	0	0.166667	0	0	0	0	0	0	0.189081	0	0
8689	0	0.354979	0.204746	0	0	0	0.195435	0.582988	0	0	0
8692	3.6361	8.51211	6.91092	8.74287	9.78357	9.78847	11.236	11.7871	15.8764	10.7064	13.5355
8694	0.197667	0.904793	0.204847	0.187227	0.173732	0	0.198706	0	0	0	0
8695	2.10501	1.8172	2.6535	2.42227	2.36043	1.76462	2.1851	1.54855	1.14892	2.55361	1.52928
8696	23.1628	23.3735	25.8157	19.3325	17.7177	21.3276	19.0911	22.21	22.3669	20.042	18.1112
8697	0	0.188312	0	0	0	0	0	0	0	0	0
8698	0.568465	0	0	0	0.173732	0	0.204666	0.576807	0	0.208996	0.422666
8699	0.777625	0.354512	2.24171	0.187227	0	4.29514	4.29988	5.60761	5.35232	1.489	1.31879
8700	0.384095	0.195188	0.808994	0.372776	0.545334	0.780916	1.37865	0.580338	0.763742	0	0
8701	0	0.533767	0	0	0	0	0	0	0	0	0
8702	5.35647	4.16918	3.86435	3.9005	4.0275	6.06516	4.30719	3.66721	4.19765	1.27869	0.42946
8703	0	0	0	1.30625	1.28753	0	0	0.193364	0	0	0
8705	0.382292	0	0	0	0	0.190315	0	0	0	3.85659	3.05373
8707	4.98214	2.58133	4.87689	0.745461	1.29918	2.9378	1.99397	4.25004	0.567765	1.91252	3.69437
8708	1.34288	0.521179	1.01604	0	0.173732	0.590601	0.400101	0.581889	0.384331	0.211647	0.21114
8709	8.07575	5.32268	8.92942	5.02583	3.817	5.29734	7.49033	11.0083	11.3049	5.76501	6.30149
8711	0	0	0	0	0.177427	0	0	0.19251	0	0	0
8712	0.943522	0.523744	0.607682	0.930474	0.722761	0.778919	1.18215	0.966813	1.33788	0.219601	0.439585
8713	0.180601	0.179255	0	0	0	0	0.39416	0.964252	0.75797	0.20922	0
8714	0	0.179255	0.40074	0.18083	0	0.200926	0	0.965803	0	0	0
8715	0.965622	0.700434	0.408254	0.751402	1.44464	0.200926	0.384622	0	0	0.633145	0.432791
8717	4.03302	4.67474	6.91644	4.45608	6.55134	6.82962	5.28216	6.38003	6.32095	5.55678	6.71669
8718	5.77614	4.18768	6.31429	2.99034	4.70654	3.91907	3.97503	2.31218	0.946383	4.05766	5.21076
8719	0.961598	0	0.810232	0.183791	0.179978	0	0	0.578856	0	0	0
8720	6.12899	5.75134	4.68868	7.2567	6.01141	6.84725	7.09727	7.14961	8.05779	6.81664	6.75622
8721	0.58333	1.06198	0.204847	1.11992	0.724308	0	0	0	0	0.219601	0.224376
8722	0	0.687845	0	4.82942	4.71691	0.990666	0.776975	2.12434	1.91363	0	0
8724	3.83912	4.99207	4.06757	4.29483	3.83393	2.93322	3.92437	3.27843	4.41237	2.97269	3.93455
8725	0.764563	2.32362	0.203084	2.77247	1.64649	1.75648	2.3591	1.54299	1.34417	1.26278	2.39285
8726	0	0.364535	0	0.18083	0.180258	0	0	0	0	0	0
8731	4.62943	2.46094	2.23548	4.28463	2.38316	2.74816	1.96909	2.70569	1.91121	0	0
8732	1.53308	1.60815	1.84275	0.74588	1.27958	0.971865	0.99268	1.34864	1.8996	1.06174	0.878173
8733	7.29495	7.80072	8.94037	5.7722	6.57162	7.04006	7.26456	8.29996	8.99013	6.63089	7.63814
8734	1.73257	1.44159	1.22068	1.48662	1.45359	1.95269	0.573059	1.74153	0.954	0.22091	0.435902
8736	17.8376	28.6039	17.4859	39.257	40.9527	32.5131	33.2416	31.1117	40.9865	10.698	11.0659
8737	1.34288	1.2506	1.01594	1.49302	1.63074	1.9386	1.56708	2.31631	2.48705	0.643525	0
8738	0	0	0	0	0	0	0	0	0	0	0.21114
8739	9.41154	11.548	7.10262	12.8042	9.61432	9.78453	9.31304	10.2417	10.1662	6.82018	8.23427
8741	3.03884	6.10111	1.61309	6.33727	6.00854	2.35195	4.73475	3.09655	3.63303	2.13936	2.40676
8742	1.74963	1.77435	0.615195	0.556148	0.179978	0.788128	0.592866	0.581977	0.769388	0.423924	0.643287
8743	0	0	0	0.187227	0	0	0	0	0	0	0
8744	13.8659	2.31938	15.448	2.61467	0.371882	7.40514	1.96613	15.6433	8.4203	3.85919	6.76595
8747	0	0.166667	0.614873	0.372776	0.550296	0.390694	0.195435	0.196014	0.384331	0.640468	0
8748	0.570921	0.36442	0.810757	1.30371	0.704869	0.583641	0.573059	0.770172	0.385575	0.22091	0.211526
8749	0.556668	1.43588	0.609343	2.02951	1.26197	1.17479	0.98747	1.73582	1.14925	1.08139	0.220621
8751	1.69259	2.16309	2.23725	1.11304	1.09591	2.15981	2.38681	2.12951	2.30401	2.13275	1.97121
8752	4.39944	4.91543	3.43956	3.72598	4.71393	4.88298	6.09062	5.02481	6.12939	2.13495	0.864976
8757	0.775983	1.40468	1.21912	1.29354	1.4495	1.36354	0.778476	1.73787	1.35019	1.48945	1.30725
8758	8.88763	4.69977	6.9225	5.94877	4.39143	7.42494	7.05941	6.1854	5.15683	3.19426	2.83003
8759	5.17508	4.2963	5.10278	3.5426	2.76525	4.51727	4.34802	5.40713	2.85807	2.97116	3.92858
8760	0.188629	1.09396	1.01989	1.49347	1.09591	1.37766	1.16487	0.580966	1.72318	0.637593	1.0839
8761	0.188629	0	0	0	0	0	0	0	0	0	0
8765	0	0	0	0	0	0	0	0	0	0.208996	0
8767	6.16628	4.47944	5.70023	2.42481	2.90834	6.3041	5.71505	4.25551	4.58943	16.0082	17.4197
8768	0.201691	0	0	0.185549	0	0	0	0	0	0	0.21114
8769	0.754893	0.3835	0.808994	0.927166	0.738506	1.17479	1.18215	0.968862	0.580824	0.858728	1.30725
8770	0	0.18528	0.410026	0.741617	0	0	0	0	0	0.208996	0.224376
8773	3.84502	4.29501	4.05558	3.90807	4.5737	4.49882	5.33562	5.02301	5.17855	5.12993	5.46819
8777	96.4321	82.3881	93.7059	63.0501	49.6444	101.237	77.5816	72.8599	74.6574	110.893	40.373
8779	2.33084	3.60763	2.85117	1.8657	3.65407	3.13507	3.9558	4.25588	3.43297	4.68839	4.13019
8781	1.74507	0.169232	3.26119	0.746335	0	1.36456	0	0.773675	0	0	0
8782	6.38907	8.72887	8.3444	11.17	10.9235	10.1627	10.8193	11.5863	12.83	10.0297	9.12837
8783	0.190197	0	0.401164	0	0	0.199906	0	0.384297	0.189478	0.22091	0.21114
8785	0.386295	0	0	0	0	0	0	0	0	0	0
8786	0.791247	1.24489	0.408356	2.0454	2.34497	0.395869	1.14939	0.963598	2.86555	0	0
8788	0	2.62225	0	5.2021	6.77845	4.29886	5.10147	4.83113	7.6633	1.71238	3.50011
8789	0	0.166667	0	0	0	0	0	0	0	0	1.51942
8790	6.92406	7.87184	7.92997	6.89403	8.58945	8.76804	8.43969	7.92485	8.22732	4.90687	10.4387
8792	0.568465	0.357545	0.407932	0.756534	0.723041	0.199906	0.798283	0	0.384727	0.20922	0.21114
8798	2.48171	2.24147	2.64184	1.67385	0.899325	1.57718	1.17591	1.54614	0.573537	1.70046	1.29674
8799	1.74505	1.94369	1.01594	1.12463	1.28539	1.15404	1.57707	1.93145	1.53298	1.7046	1.98069
8800	0.959397	0.527743	0.408356	1.29685	0.546882	0	0	0	0	0	0.220621
8801	7.51277	5.25949	9.18768	4.65742	3.50902	7.44005	7.63872	7.72922	7.07671	9.59558	8.28611
8802	10.7513	7.03085	11.0145	3.51378	4.58806	6.88666	6.1489	7.53591	4.02746	11.5408	8.92371
8803	0	0	0	0.373104	0.366623	0	0	0	0.196097	0	0
8804	0.361202	0	0.204746	0	0	0	0	0	0	0	0
8806	0.391889	0.534234	0.407932	0	0	0	0.195435	0	0	0	0
8810	7.66277	6.12096	7.72002	7.07526	5.82702	6.84478	5.27812	7.14891	6.13162	9.43316	9.17306
8811	14.3773	9.51709	11.7839	11.3325	10.5624	10.7773	9.66036	9.27044	8.40362	9.42124	10.827
8812	0	0	0	0	0	0	0	0	0.384456	0	0
8813	7.25934	7.78529	7.72377	6.71333	7.6694	10.1611	10.0056	10.6227	11.4826	5.7558	4.80774
8814	9.25552	12.877	7.14508	11.526	13.1326	7.23888	9.01187	6.9522	8.78236	8.51415	11.5495
8815	5.02867	5.76959	6.09731	6.88098	4.75384	8.63001	5.26622	7.7274	5.55467	1.94736	0
8816	22.9026	17.4819	20.7593	17.0972	20.2054	20.0061	17.0549	14.8892	13.3811	18.3705	15.8875
8817	0.80054	0.179255	0.203084	0	0	0	0	0	0.189081	0	0
8818	9.95641	10.0497	8.73167	7.81092	7.70573	8.80846	8.46236	8.29895	8.23947	11.115	12.3882
8819	15.9103	16.4274	16.0731	16.5832	18.7612	21.5505	18.9514	18.9558	18.9087	22.8225	19.3504
8823	1.70282	1.99817	2.44575	2.5959	2.17919	1.56943	2.37131	2.50718	3.24522	1.06152	1.50285
8827	2.46621	2.20338	2.04459	3.89366	3.48148	4.488	5.1022	3.86801	6.31939	1.28225	1.52518
8828	0	0	0.204746	0.18083	0	0.200926	0.188437	0	0	0	0
8833	0	0	0	0	0	0	0.195435	0	0	0	0
8835	6.36706	5.56431	8.13106	6.32614	5.44875	6.26603	5.30629	7.72028	5.72505	7.88326	4.98186
8837	9.39532	22.9222	6.50361	22.6553	25.5209	9.22239	19.4591	15.4622	24.5391	9.41691	9.56385
8838	0	0	0	0	0.179978	0	0	0	0	0	0
8844	13.0536	12.7903	14.0237	13.4075	12.1876	14.6851	13.8361	16.2161	16.2941	13.2251	12.662
8845	0.768587	0	0.810334	0	0	0.399813	0	0	0	0.211647	0
8846	0.197667	0.188312	0	0.367581	0.72686	1.17479	1.00295	0.577279	0	0	0.221651
8847	11.0934	13.2195	12.3986	14.524	11.2982	12.3167	10.0343	15.6384	10.7135	9.20559	8.70705
8848	0	0	0.204746	0	0	0	0	0	0	0	0
8849	0.558868	1.05883	1.42772	1.67981	1.09436	0.385731	0.598827	0.964608	0.189081	0.212277	0.21114
8853	0.384095	0.888746	0.203508	1.1271	1.80162	1.75278	1.9694	2.71304	2.481	0.421274	0.211526
8855	5.54472	5.04413	5.69298	6.33297	4.949	5.07154	5.7058	5.41192	5.75213	3.84738	3.69164
8857	6.95964	4.84992	7.71148	5.19605	4.38519	7.44248	4.50311	6.57266	4.98086	4.04679	3.71026
8859	13.882	8.99646	13.0358	8.37139	7.29437	9.02372	9.24199	8.49434	8.03485	9.59849	8.70364
8860	4.40039	5.39434	6.50728	5.20923	4.80265	6.2488	5.90631	5.98837	7.08986	3.6399	3.70116
8862	6.95964	4.84992	7.71148	5.19605	4.38519	7.44248	4.50311	6.57266	4.98086	4.04679	3.71026
8863	15.2153	9.72844	14.8727	9.12149	8.03912	9.42456	9.24124	9.27069	8.22478	10.6689	9.34424
8864	4.01007	3.97194	5.69432	4.09275	4.06045	4.29704	4.93507	4.44794	5.55661	2.99903	3.25885
8866	3.26326	2.54135	4.05798	2.60056	2.19337	4.70022	2.35373	3.67502	2.87283	2.12083	1.74956
8867	26.1724	17.1207	24.659	14.8914	13.5048	13.9294	14.7156	16.4133	15.2867	17.481	16.117
8868	0	0	0	0	0	0	0.195435	0.386729	0.189478	0	0
8869	10.414	10.1215	10.1823	11.7226	11.283	9.99525	10.2734	9.07618	11.5379	13.23	13.6866
8871	0	0	0.203508	0.551848	0.173732	0	0.188437	0	0.189478	0	0
8873	30.3949	46.7521	29.5257	35.2803	54.6975	36.3751	47.7358	33.0017	52.4487	11.7702	15.4302
8874	1.33698	2.13371	1.62185	1.86106	1.44747	1.76285	1.36807	1.93161	2.29757	0.432557	0.649696
8875	0	0.195188	0	0.185549	0.357405	0.197909	0	1.1609	0.385304	0	0
8876	0	0.169232	0	0	0	0	0	0.386974	0	0	0
8877	3.29301	2.87261	2.64508	3.34514	4.01985	2.93941	1.9514	4.06213	4.79138	2.12479	1.29635
8878	3.66255	2.84359	2.44051	3.89659	3.62712	3.74493	4.33417	3.08976	2.87235	3.19139	3.95565
8879	0.573733	0.36442	0.404598	0.18083	0.735674	0.199906	0.983449	0.384297	0.763742	0	0.217934
8880	9.21284	9.34024	9.96053	7.66429	8.52045	11.3505	10.2228	9.67282	11.0998	10.6894	10.0038
8882	0.95256	0.515154	0.818382	0.185549	0.173732	0.400832	0.394141	0.196014	0	0.852521	0.21114
8884	0	0	0	0	0	0	0	0	0.19525	0	0
8885	23.1969	23.6191	20.995	28.2507	31.2032	18.9939	22.0911	13.5247	12.6383	22.6354	20.6502
8886	0.195466	0	0	0.189769	0	0	0	0.190305	0.568096	0	0
8887	4.0638	3.99766	4.27788	4.28476	3.8356	2.17042	1.58122	2.70441	1.14296	4.07857	6.10823
8889	40.6881	40.4801	38.6526	38.7215	36.1525	34.7209	40.3551	33.42	34.8855	44.7328	49.8519
8890	0.779753	0.348488	0.607147	0.935648	0.895067	0.596794	0	0.387356	0.189207	1.07429	1.08663
8891	3.85251	3.94011	3.66235	4.28212	4.36988	2.74841	2.57299	3.46808	3.23779	2.12259	1.08893
8892	0	0.931486	0.206941	0	0.177427	0	1.768	0	0	7.4822	10.2401
8893	3.20237	3.86169	5.70275	5.76875	7.07764	7.06739	6.46028	6.37576	6.69769	4.70691	3.91031
8894	3.2443	2.5033	3.45365	1.49347	1.6604	1.75897	2.94316	2.31263	2.10791	3.19476	1.74042
8899	0	0	0	0	0	0	0	0.190305	0	0	0
8900	5.55566	4.39154	4.46196	3.14647	3.63901	2.9543	2.97448	2.32553	0.959689	3.41671	3.04707
8901	0.985144	2.35447	1.83023	2.42777	2.56469	1.17479	2.36431	1.15917	1.338	1.71125	1.30725
8902	26.7016	22.3135	24.2579	19.0101	18.5261	24.8284	25.1162	23.5492	24.5162	31.3752	29.3918
8903	3.07664	1.63022	4.47645	0.927166	1.26964	2.1543	1.38086	1.35887	1.5276	2.57722	1.30686
8904	0.393133	0	0.607682	0	0	0.190315	0.393854	0	0	0.851405	2.17119
8905	0	0.888632	0	6.71677	5.27686	1.94509	2.56051	5.59919	5.35292	0	0.220621
8907	0	0	0	0	0.180258	0	0	0.196014	0.189478	0	0
8908	5.89537	1.64354	4.87642	1.29179	0.949288	7.82937	3.89209	9.27449	3.25099	2.5697	0.439585
8909	3.2679	3.23074	4.68181	3.71736	2.54708	3.70971	3.94464	3.66916	3.25675	4.29669	3.2717
8910	0.779428	1.7506	1.41844	0.927166	1.09591	0.978825	1.37759	0.772821	1.14852	0	0.876758
8911	2.11585	1.95103	1.83909	1.67513	1.99552	1.18594	1.5763	0.772194	1.34526	1.7139	2.61591
8912	0.382292	0.166667	0	0	0	0	0	0	0	0	0
8913	3.09418	3.9051	2.64465	4.1107	4.96886	3.72723	3.37053	3.47836	4.00851	5.78016	6.51288
8914	2.12734	2.21547	2.23586	2.9686	2.20686	3.31539	3.11033	2.12248	3.27113	12.5994	8.93315
8915	0.575934	0.748035	0.407017	1.30921	1.09591	0.789056	0.41039	0.965803	1.15496	0	0.221651
8916	1.53936	1.29074	0.407932	1.29731	1.09619	1.17084	1.18543	1.15917	0.568366	0.642408	0.874071
8917	10.7194	9.41834	8.52438	9.66807	8.53451	12.1272	8.02555	12.1767	6.69297	2.54846	1.52415
8919	1.73978	2.87098	2.24343	0.553934	0.533688	0.773955	3.34255	0.965646	3.64298	0	0
8920	4.02162	2.71803	2.44582	1.30675	1.79865	1.75228	1.77471	1.7409	2.86476	1.69314	1.756
8921	3.83755	4.38936	5.49405	4.46504	4.19997	5.49385	4.93359	4.44854	4.4066	5.99019	5.44013
8922	2.9126	3.09163	1.834	4.09522	5.06565	3.69958	5.5244	2.88792	3.25681	5.97536	5.8836
8923	1.13316	1.05883	0.615195	1.86108	1.09563	1.37517	0.590346	1.92628	0.75797	0.432557	0.21114
8927	0.180601	0	0.203084	0	0	0	0	0.190305	0	0	0
8930	0.573733	1.08393	1.22078	1.30027	1.26964	1.3651	0.992967	1.15854	1.14892	1.4943	1.09611
8931	3.04734	3.78211	3.45675	3.3405	3.64513	3.90542	2.55525	1.55262	1.91968	0.841735	0.211526
8932	4.26486	5.40661	4.06351	8.20274	6.18413	4.70147	5.68526	6.37561	7.08841	9.00284	7.40156
8933	4.01848	2.87437	2.2293	3.35828	2.92493	2.92664	2.57522	2.32654	3.06762	2.78185	3.03444
8935	0	0	0	0	0	0.189769	0	0.193992	0	0	0
8936	14.1864	16.949	11.5716	18.0127	17.684	12.1475	12.4499	13.8959	12.0653	10.9247	14.1547
8940	0	0.179255	0	0	0	0	0	0	0	0	0
8942	7.85992	6.70948	8.92109	12.643	10.9756	2.74519	3.15751	3.28231	4.95327	2.98221	7.13483
8944	0.587987	2.673	1.01561	2.78146	3.08064	2.33132	2.15964	3.47968	3.06166	0.632921	0.651111
8946	6.15692	7.57875	6.70937	5.20289	5.07049	7.22868	6.69329	5.78865	7.28487	9.58209	7.19624
8947	1.17132	3.41101	1.42553	4.62541	4.57299	1.37469	2.58626	1.73802	3.07522	1.93216	2.1817
8949	0	0	0	0.187227	0	0	0	0	0	0	0
8950	4.38629	3.03831	4.68462	3.9017	3.10263	4.67661	5.09747	4.06188	2.87301	3.41802	3.69676
8951	5.59121	4.54837	6.90667	4.0906	6.21167	5.07971	6.69448	5.98421	6.86931	6.38809	7.40287
8952	2.09777	1.81635	2.04325	2.97591	4.00894	4.12161	4.71835	4.45519	3.05489	4.24451	4.56882
8954	3.67348	3.90595	2.64755	4.09147	3.63606	3.52436	3.75038	3.09245	3.63557	2.56642	1.96477
8956	4.64533	8.80138	3.24305	7.44454	7.29168	5.91124	5.5424	5.7968	6.50499	3.2261	5.46529
8957	2.29701	1.28169	1.63123	1.29818	1.63357	1.38648	1.18187	2.32202	1.91206	2.14313	1.51736
8958	0.387864	0.18528	0	1.11824	0.173732	0.197909	0.583347	0.578945	0.391347	0.20922	0
8959	1.93063	3.399	0.401164	1.31395	1.78317	1.17084	1.15639	1.93486	1.35203	0.839084	1.10892
8961	0	0	0	0.753536	0.360236	0	0	0	0	0	0
8963	2.50116	16.0681	2.63379	15.4456	19.4608	4.32802	12.0191	11.7769	17.4132	8.73734	8.29496
8964	0	0	0	0	0	0.197909	0	0	0	0.20922	0
8965	5.3782	5.76345	5.10484	6.69277	4.90754	6.25117	5.52644	6.75989	8.20459	4.0245	4.37371
8966	0	0	0.203508	0	0	0	0	0	0	0	0
8968	19.2407	21.2941	20.5372	22.122	19.8785	16.8219	20.0976	16.2276	22.0017	20.1065	25.9468
8969	20.6716	20.2666	20.1535	20.1059	22.4394	24.909	25.6096	25.3055	26.6085	29.0164	25.4523
8971	7.45546	3.93898	10.3813	3.53067	3.66317	3.73132	2.57003	2.32121	2.10239	3.64407	3.92273
8972	21.7137	18.815	23.6043	17.2911	17.1398	18.015	16.9747	16.2066	15.5102	9.80794	10.4555
8973	0	0	0	0	0	0	0	0.193992	0	0	0
8974	0	0.559723	0.206941	0.372776	0.373149	0.786563	0.205723	0.390006	0.574986	0	0.877787
8975	15.1685	20.4773	14.4448	16.0147	15.9748	17.0593	17.9072	17.7641	18.2123	22.8784	18.4812
8976	45.6571	36.4431	54.1324	34.0454	37.6288	36.5789	45.6295	35.1454	40.2672	58.1544	57.2695
8977	1.35028	0.723709	2.02478	1.68366	1.45103	2.33842	0.605825	3.48189	0	0	0.224376
8978	0.386295	0.543675	0.611864	0.558245	1.08669	0.380084	0	0.389378	0.959442	0	0
8979	0	0	0	0	0	0	0.198706	0	0	0	0
8980	0.384095	0.904679	1.02313	0.932688	0.373149	1.17479	1.18215	1.15917	0.764589	0.854055	0.221651
8981	0.376067	0.169232	0	0	0	0	0	0	0	0	0
8982	2.1143	2.15439	1.63038	1.12542	1.64863	1.7558	2.18539	0.971895	2.2908	1.48392	1.75596
8983	0	0.18528	0	0	0	0	0	0	0	0	0.211526
8984	10.2225	6.60483	9.14774	5.95562	8.96602	4.89305	7.42481	5.99205	7.09493	10.6784	10.8942
8987	0	1.09128	0	0	0	2.33998	1.19139	1.16027	1.14832	0	0
8988	2.70409	3.24228	6.70734	9.87145	8.54599	26.3733	17.1549	29.3463	25.1399	4.05521	2.83285
8989	0	0.354512	0.204847	0.740742	0.899044	0.199906	0	0	0	0	0
8991	3.46793	4.12846	3.86334	2.62352	5.82531	3.72019	3.3841	2.31984	2.49442	3.82211	3.47158
8992	15.1969	17.0263	15.2365	19.9106	18.4075	17.4414	18.13	17.7721	16.2602	15.39	17.0226
8993	6.53399	6.5706	7.33098	7.2673	7.80918	7.63707	8.4795	6.94085	9.39305	6.60243	9.11867
8996	0	0.169232	0	0	0	0	0	0	0	0	0
8998	0.943522	0.738012	1.42387	1.30579	1.09591	0.974408	1.18215	1.35435	1.14792	1.2747	1.73939
8999	0	0	0	0	0	0.393872	0	1.15917	0	0	0
9000	0	0.188312	0	1.12542	0.192891	0	0.188437	0.193364	0	0	0
9001	1.52505	0.166667	1.6379	1.13562	0.179978	2.53934	1.55276	1.73645	1.14275	0.430131	0.657166
9003	6.31432	2.31254	6.29249	4.27964	3.41547	3.73225	3.55673	3.08318	2.10843	4.93909	2.61783
9005	3.43701	2.68333	2.85976	3.72894	2.56866	3.31593	2.38158	6.1825	3.06158	4.0342	2.3674
9006	11.7464	11.2472	12.6121	8.74025	8.42407	14.0943	12.9453	14.486	13.9706	9.79584	8.67965
9007	0	0.709491	0	0	0.180258	0.189769	0.195435	0	0	0	1.30187
9009	0.397157	0.502566	0	1.12885	1.28101	0.200926	1.17264	0.770643	1.91069	0	0
9011	7.25412	6.77329	5.48653	5.20587	5.45571	6.26271	5.68882	5.22074	3.63032	3.827	3.9244
9012	0	0	0	0.554888	0	0.189769	0.188437	0	0.189081	0	0
9013	1.15425	1.08393	1.22078	1.11648	1.09591	1.17479	1.38086	1.15917	1.72935	0.852521	0
9016	0.76449	0.179255	1.02051	0	0	0.195962	0	0	0	0	0
9017	3.28127	6.63258	1.62738	8.74632	8.70424	2.92864	4.31332	3.67024	5.56661	0.418217	0.872761
9018	0	0	0	0	0	0	0	0	0	0	0.224376
9019	0.201691	0.18528	0.203084	0.743375	0.737238	0	0.582291	0.386729	0.379014	0.629864	0
9020	1.91317	0.901646	1.62704	0.366379	0.384515	1.77035	0.593616	1.54466	1.14892	0	1.7417
9022	0.188629	0.867101	0.408254	1.29309	0.534249	0.190315	0	0.193364	0.189081	0	0
9023	0	0.169232	0.206941	0.183791	0	1.95074	1.38011	0.965803	0.581154	0	0
9024	10.2902	6.48771	11.5958	4.6442	5.67244	7.83251	4.1545	6.38123	3.06197	6.17137	5.44516
9026	2.07488	1.61502	1.22078	2.04364	2.00644	2.15981	2.19866	3.2778	1.90637	1.29762	0.884582
9028	0.397157	0.898654	0	1.85731	2.88775	1.55487	0.993718	1.35316	1.14892	0	0
9029	0	0	0	0	0	0	0	0	0	0.20922	0
9030	0.973091	1.41078	1.43086	1.30283	2.54553	1.36757	2.16216	0.773293	0.763616	0.421274	0
9031	0	0	0	0.183791	0	0.197909	0	0	0.19525	0	0
9032	0	0	0	0	0	0	0	0.38502	0	0	0
9033	1.51143	3.38653	1.21493	3.72091	2.51117	2.35577	2.94152	5.22759	2.67048	6.61898	6.7833
9035	0.76056	0.700901	0	0	0	0.189769	0	0	0.391347	0	0
9036	1.14465	0	1.84118	0	0	0.981368	0	0.77026	0	0	0
9037	53.3193	42.9871	50.8732	37.0094	37.7465	45.0263	45.4192	40.5708	39.8525	55.5451	55.1297
9039	4.41531	2.70755	5.68094	4.84935	3.46233	2.95183	3.69809	1.73582	2.87782	1.70635	1.9648
9042	4.58507	5.54511	3.04829	4.64764	4.5598	4.71532	5.12103	5.40772	6.11143	5.31241	5.01627
9047	0.188629	0	0.203508	0.18083	0.180258	0	0	0	0.189478	0	0
9048	8.09642	11.2831	9.98099	13.4036	14.3193	10.545	16.3293	12.75	13.0033	10.4351	12.8607
9049	0.180601	0.179255	0.203084	0.189769	0.179978	0.190315	0.189187	0	0.189081	0.219601	0
9050	0	0.881756	0	0.185549	0.177427	0	0	0.581889	0	0.440511	0
9052	0	0	0	0	0	0	0	0	0	0.212277	0
9053	1.93803	4.08552	3.06153	4.09192	3.85124	2.56059	3.58919	3.27962	3.83128	1.93216	0.432791
9054	1.9433	2.5012	2.23244	1.66712	2.55804	3.1487	2.55053	1.54286	1.90616	2.12111	1.74273
9057	4.21182	9.95995	5.09872	6.69887	8.30699	3.53001	5.12949	5.03488	6.71519	6.3974	7.40839
9059	0.361202	0.179255	0	0	0	0	0	0.190305	0	0	0
9064	5.57776	3.54787	4.27088	3.15369	3.59573	3.54069	3.16586	3.47289	3.82937	3.41739	3.47973
9065	8.79404	15.4411	8.72689	10.2283	9.64574	8.99429	13.9761	15.269	19.7318	67.2783	45.319
9067	0.558868	0.889597	1.22402	2.61505	0.727722	1.36952	1.19436	1.54762	0.966128	0	0
9068	0	0.195188	0.204847	0.55737	0.537663	0.190315	0	0.383669	0.379014	0	0
9069	55.2593	54.0651	56.1548	47.2788	46.0011	71.3717	68.6572	65.8808	62.7804	57.4418	61.6412
9070	0.393133	0.36442	0.204746	0	0	0.400832	0	0.578856	0.189808	0	0.21114
9071	11.8854	10.2729	14.851	11.19	10.1949	16.6626	12.5888	14.6887	15.1143	7.68665	8.06542
9075	0	0	0	1.11176	0.179978	0.199906	0	0	0.189808	0	0
9076	0	0	0.204847	0	0	0	0	0	0	0	0
9077	0	0.166667	0	0	0	0	0	0	0	0	0
9079	12.061	15.5955	11.4102	9.48159	9.62429	11.3684	12.1766	12.1869	11.8989	13.2263	11.2768
9080	5.74885	8.80006	6.52231	6.69379	7.15568	7.4233	6.86519	8.12358	7.65793	6.85342	6.74239
9082	15.0532	8.69265	12.3889	6.69497	6.0375	7.44196	7.07493	6.96137	5.56658	0.630494	0.432791
9083	2.49067	3.35194	3.65849	2.41929	3.46898	3.9198	4.10656	3.67696	4.40116	2.14318	2.84942
9084	17.446	14.1307	18.4802	10.0182	10.8174	9.18329	8.85812	8.88191	9.2043	10.4327	29.7817
9085	29.7241	20.5488	29.6855	15.2734	13.5295	18.3694	17.9218	23.9533	19.7199	17.6986	22.2046
9086	22.3334	22.5105	25.0186	19.1649	17.732	20.5708	21.1851	23.5553	22.0211	23.0223	22.0216
9087	0.397157	0.706032	0	0.372776	0	0	0	0	0	0	0
9088	0.382292	1.99864	0.204847	0.748014	0.366623	2.1618	2.1483	3.10031	3.25099	0	0.422666
9090	1.31652	3.10678	2.2511	2.05301	3.3239	3.91141	3.92736	3.48139	4.03308	4.05034	2.83204
9091	0	0.91385	0	1.3144	1.08328	0	0.603135	0.768778	0.96011	0.208996	0
9093	3.07606	5.75207	1.62486	3.14645	8.05333	4.8916	5.87024	4.63791	5.16955	6.40777	3.72406
9095	0.201691	0	0	0	0	0	0	0	0	0	0
9096	0.188629	0	0	0	0.180258	0	0	0.193364	0	0	0
9097	0	0	0	0	0	0.189769	0	0.190305	0	0	0
9098	3.45683	5.83122	3.06719	9.48544	9.10554	7.08047	6.8799	7.72748	8.60524	4.89864	2.16677
9099	0	0.345922	0	0.364621	0.191624	0	0	0	0	0	0
9102	0	0.166667	0	0	0	0	0	0	0	0	0
9103	0	0.728955	0	0.189313	0	0	0	0.383287	0.189081	0	0
9107	1.70218	2.34409	1.41886	2.04573	2.55844	1.36773	1.76473	1.35676	1.91326	0.212277	0
9108	1.9234	1.59998	2.24381	1.48958	1.46127	1.37168	0.992967	2.50293	1.15554	2.98244	3.05911
9109	1.35313	1.60942	1.63113	0.924988	1.47161	2.1372	3.35922	3.6727	5.56129	0.20922	0.876758
9110	1.55763	1.42586	1.22288	2.03847	2.01028	1.37469	1.55978	0.576179	0.568492	0.642895	0.432791
9111	0	0.179255	0	0.370599	0	0.783547	0.599577	0.193992	0.196097	0	0
9113	0	0	0	0	0.180258	0	0.205723	0.190305	0	2.12744	0.877787
9114	0	0	0	0	0	0	0	0.192982	0	1.49097	0
9115	4.95712	5.57985	5.69878	5.40191	4.58716	5.29637	5.73512	5.4103	5.34648	4.93402	4.1234
9118	0.197667	0	0	0	0	0	0	0	0	0	0
9119	0.197667	0.169232	0	0.370599	0.545334	0.199906	0.198706	0	0.568763	0	0.663961
9120	2.51459	1.23801	2.4348	0.920768	0.373149	1.36214	1.54682	2.69481	2.88483	2.58386	1.53871
9121	1.14803	1.08735	1.01374	1.67041	0.926277	0.789529	1.39307	0.966998	0.574264	2.36098	1.9607
9122	0	0.681821	0	0.557826	2.54041	0.975427	1.76518	0	0.769635	5.96515	3.68148
9123	4.04051	3.22585	4.88114	2.42018	2.56128	3.31949	2.93812	3.29272	2.49394	4.4811	4.13288
9124	0	0.166667	0	0.93093	0.922178	0.195962	0.195435	1.35215	0.378288	0	0.42946
9125	0.58333	0.917267	0.604249	0.374862	0.54405	0.974408	0.788014	0.579683	0.391347	0	0
9126	0.763931	1.06485	1.02313	2.42227	2.55858	0.57999	0.608038	1.54126	0.189478	0.430131	0
9127	13.4836	16.0017	13.6376	19.8819	19.4695	18.9516	17.7174	16.9961	14.7515	10.8841	12.6193
9128	13.0381	12.618	17.2974	12.0859	10.2747	16.4446	12.3721	17.9472	10.6991	13.8923	8.25318
9130	15.938	11.1188	15.2451	10.9529	10.7835	11.1398	11.6445	10.2344	11.8617	15.1802	19.3528
9133	0.377257	0.729422	1.0177	0.943305	1.09718	0.979509	0.977488	1.35518	1.33958	1.07343	1.09572
9134	3.86424	3.08424	4.27556	1.67062	2.54083	2.90961	3.14531	2.31818	1.5341	2.55776	1.95319
9135	2.09696	0.195188	2.43009	1.1275	0	1.17479	0	14.0854	2.48003	0	0
9137	0	0	0	0	0	0	0	1.35129	0	0	0
9138	0.190197	0.552847	0.608106	0.189313	0	0	0.189187	0	0	1.06772	1.75224
9144	1.55141	1.60255	2.03863	1.11898	0.935091	1.55734	0.605825	0.579301	0.763863	0.861379	0.862251
9146	2.30977	2.10433	1.21735	2.03429	2.32978	0.583641	0.198706	0.57312	0.189808	0	0
9147	7.86358	10.6331	6.31111	8.71409	8.7904	6.85447	11.8776	6.17317	13.7751	9.58411	10.231
9148	6.14568	6.6728	7.31895	9.10279	7.64057	5.90659	6.35452	6.18956	6.88702	6.19225	6.10182
9149	9.83286	7.97628	11.7995	9.1114	8.95278	9.60767	10.8091	10.232	9.59091	11.5414	8.50882
9150	4.24218	2.94136	5.29283	4.27271	3.63889	4.10737	4.36051	4.82441	4.58906	2.98199	2.83883
9152	0	0.36442	0	1.30203	1.47916	0	0	1.54964	0.385057	1.06089	1.33333
9153	0	0.166667	0.203508	0.551429	0.745032	0	0.195435	0.193364	0.959839	0.633551	0.224376
9155	11.0132	9.20486	10.3599	8.17917	8.74897	5.48415	6.53016	4.63399	6.1353	9.19659	10.4779
9157	0.579561	1.24154	0	0.376996	0.89804	0.598742	0.777726	0.772665	1.14892	0	0.217934
9158	0	0	0	0	0	0	0.195435	0	0	0	0
9159	9.42985	8.67439	8.33807	9.47364	9.84046	8.25338	7.08041	6.57332	4.78549	6.65007	6.5596
9161	0.201691	0	0.404598	0	0	0	0	1.15917	0.189207	0	0.217934
9162	1.35192	2.03707	3.05291	2.23592	1.84733	0.78851	0.764766	0.971895	0.763742	0.428597	0
9163	2.31599	6.30317	1.82889	6.32452	4.73551	4.69711	4.69181	5.21626	5.18906	7.90472	8.08474
9164	9.19498	12.3868	8.12241	11.6783	12.0037	8.57178	10.6573	11.3875	12.8208	9.83204	21.3465
9165	7.26809	7.73493	7.14196	6.69802	7.07975	8.98241	9.81009	7.33329	9.76055	11.1164	9.57174
9166	2.12545	3.56311	3.0632	4.09331	4.69279	4.87925	5.87876	3.66592	3.82553	6.404	5.88654
9167	18.029	16.2329	17.4771	12.6469	13.8957	11.3458	11.2215	12.3556	9.57064	11.1383	16.3228
9168	3.80899	4.68768	3.86377	3.52563	2.92651	4.32526	3.35622	3.86564	4.2105	3.85232	4.15967
9170	0	0	0	0	0	0.190315	0	0.190305	0	0	0
9172	5.0217	2.90044	3.87171	4.46848	3.85278	3.33552	3.37264	2.12847	2.10607	3.61909	5.00051
9173	0	0	0	0	0	0	0	0	0.19525	0	0
9174	0	0.354979	0	0.366379	0.192891	0	0	0	0	0.20922	0
9175	0	0.373592	0	0	0	0	0	0	0	0.22091	0.211526
9176	34.9546	31.9793	36.382	29.9508	29.0601	36.7434	32.1382	30.5018	29.8441	37.2473	38.309
9177	0.965622	0.547134	1.0177	1.11648	0.724308	1.17673	0.977488	0.963153	0.769184	1.28508	1.1052
9179	0.201691	0.179255	0	0	0	0	0	0	0	0	0
9180	0.966181	1.06963	1.00675	1.49819	1.82277	1.1652	1.17591	0.576807	1.14892	1.29263	2.39387
9181	3.23716	13.0314	2.25153	9.65956	10.3	2.53989	6.91968	3.86439	5.93957	7.70324	13.7201
9182	8.65405	5.95087	6.49482	7.25105	7.46939	8.82743	7.87171	9.66008	9.76678	7.46462	8.68608
9183	1.55918	0.373592	0.808994	0.564631	0	0.978825	0	1.15649	0.763015	0	0.660206
9184	0.180601	0.36442	0	0.373559	0.180258	0	0	0.390006	0	0.629864	0.663961
9185	0	0	0.203084	0	0	0	0	0	0	0	0
9187	0.775983	0.18528	1.22164	0.751858	0	0.197909	0.198706	0.190305	0.196097	0.211647	0
9189	3.66482	4.76874	3.45874	5.77183	4.80635	4.29884	3.93688	4.24752	3.62338	2.12797	5.01708
9190	1.72674	1.60826	1.01636	1.11648	0.915932	1.5788	2.36356	2.12535	1.53358	1.07366	1.30725
9191	0.382292	0.364535	0.611338	0.741161	0.922178	0	0	0.190305	0	0	0
9193	0	0.166667	0	0	0	0	0.188437	0	0	0	0
9196	1.15425	0.914702	0.810334	0.935648	0.922178	1.17479	1.18215	0.963153	1.14892	0.630494	1.09611
9198	18.8769	15.308	22.1688	12.6493	12.7867	12.316	11.7816	16.0313	15.6705	18.8639	21.5202
9199	0.197667	1.44847	0	1.49347	1.27306	0.385731	0.787244	0.965803	2.10718	0	0.221651
9200	0	0.542824	0	0.743375	0	0.968214	0.383872	1.35253	0.763863	0.641778	0.21114
9203	10.9795	10.5275	11.7982	10.2183	11.3633	8.39648	12.1986	10.4404	11.8791	4.26797	4.37346
9204	0.180601	0	0.816186	0	0	0.396888	0	0	0.189478	0	0
9206	0.195466	0	0	0	0	0	0.205723	0	0	0	0
9210	8.64066	9.01134	9.34426	12.6548	12.2266	9.78988	9.07257	10.4341	9.76062	10.8992	9.58387
9213	0.761118	0	1.23183	0	0	0	0	0	0	1.49983	0.221651
9214	0	0.732102	0	1.65643	1.98983	0	0	0	0.378684	0	0.21114
9216	1.51882	0.738863	2.85378	0.929251	1.09591	1.56446	1.38682	1.74011	1.91303	2.15064	3.26462
9218	0	0	0	0.189769	0	0	0	0	0	0	0
9219	0	0.166667	0	0	0	0	0	0	0	0	0
9220	8.66142	5.84553	7.73963	5.01733	5.82842	5.09998	4.09926	4.44472	3.07352	8.11077	11.5188
9221	0	0.354979	0.203508	1.4943	1.65245	0	0.188437	0	0.763863	0	0
9222	1.34972	0	0.816186	0	0	1.58274	0.57633	0	0	1.06062	0.441242
9223	0	0	0	0	0.173732	0	0	0	0	0	0
9225	15.5947	14.2488	13.6214	15.9997	14.2566	13.7072	11.9709	13.1369	12.4298	10.4804	10.1975
9226	11.5797	11.0982	13.42	11.5436	13.6833	13.8659	13.98	15.0668	14.9092	14.7666	17.2365
9227	0.766387	0.920726	0	0.741161	0.738506	0.785112	1.55978	0.968862	1.71197	0.641099	0.65345
9228	1.33509	1.66744	1.82713	4.44849	3.64385	2.75508	4.90857	3.29145	2.87237	3.20577	3.48319
9229	0	0	0	0.185549	0	0	0	0	0	0	0
9230	4.82111	7.04817	5.2874	13.019	12.7786	3.13104	7.25116	2.31833	3.0623	2.14335	3.04027
9231	19.1027	22.2573	21.9603	22.5547	21.1466	27.1599	26.9692	35.1421	36.3504	23.7429	24.8195
9232	5.89977	6.3749	5.50165	7.79868	7.47948	5.84327	7.85919	8.30655	10.1401	4.05762	4.55282
9234	0	0	0	0	0	0.190315	0	0	0	0.211647	0
9235	0	0.195188	0	0.943712	0.922178	1.17479	0	0.383287	0.385575	0	0.217934
9236	0.768587	0.897803	0.616535	0.18083	1.25544	0.777899	0.188437	0.193992	0.580553	0.211647	0.221651
9237	0	0	0	0.183791	0	0	0	0	0	0	0
9238	5.0079	3.47781	3.44822	4.64627	4.58404	5.09502	3.54646	4.62894	4.02802	2.78621	3.68763
9239	0	0	0	0.376996	0	0	0	0	0	0.22091	0
9240	5.5153	6.04072	3.86976	8.38208	5.81651	5.07218	3.54243	4.43557	3.83626	5.3441	3.46252
9241	21.1019	17.0658	19.3706	20.3072	17.0843	24.8765	24.1496	22.6009	23.3337	20.7038	15.6842
9242	0	0	0	0	0	0	0	0	0.574986	0	0
9243	0	0	0	0	0.192891	0	0	0	0	0	0
9244	19.5188	8.12481	19.7383	5.56662	3.99885	11.9421	8.0981	8.49945	7.84562	6.61308	2.80296
9248	0.551399	0.166667	0.204746	0.935648	0.922178	0.200926	0.589576	0	0.379014	0.423924	0.444997
9249	0.991981	0	0.40074	0	0	0	0	0	0	0	0
9250	4.97593	6.02956	4.45206	4.46725	6.41494	5.07389	5.67453	3.8734	3.83254	4.90328	5.42894
9253	5.22388	6.36289	5.70546	7.42344	7.81799	6.47657	5.48894	7.14998	7.66924	2.77026	2.18001
9255	12.3002	9.93564	11.815	7.62942	7.29794	12.5522	13.0537	13.9043	13.7869	12.3783	13.5089
9259	16.0805	17.3395	21.3846	18.0546	14.769	10.2009	9.4413	8.50953	9.79711	16.6804	20.2065
9260	0	0	0	0.187227	0.729287	0.576046	0.582291	0.58337	0.196097	0	0
9261	3.83198	10.2501	3.66026	7.06865	10.2216	9.62778	14.7854	12.5453	13.2008	13.0468	13.9392
9262	20.6092	11.5145	15.8096	9.66499	8.72314	10.1819	7.41383	12.7586	7.0833	15.5535	17.6502
9265	13.6161	12.9409	14.434	10.6113	10.4025	11.1585	12.818	12.3626	12.4428	15.3823	6.97955
9266	0	0.179255	0.204746	0	0	0	0.198706	0	0	0	0
9267	4.80358	1.97097	5.70222	2.97449	3.81544	1.18098	0.198706	0.770643	0.764589	1.2853	1.08249
9268	0.969647	0	1.0125	0.559108	0.369051	0.590128	0	0.779385	0	0	0
9270	1.91347	1.26234	3.2688	1.29226	0.740653	3.33502	2.73569	2.12683	2.68302	2.5653	0.865362
9272	3.83606	5.96984	4.88447	5.20582	4.94599	5.06171	4.72937	3.47952	4.20938	3.85924	5.45913
9273	0	1.60815	0	1.67008	0.903299	0.200926	0	0	0.189207	0	0
9274	4.22944	7.72526	3.4524	6.90118	7.50304	9.8068	10.2176	10.0685	9.37322	10.6843	8.49966
9275	3.25668	4.10962	1.83555	2.9728	3.43805	2.17182	3.33924	3.47179	3.05746	2.35937	0.646656
9278	2.27098	2.70583	1.82422	2.9801	2.76312	3.31377	2.91087	3.47179	1.72343	4.90068	3.7164
9283	5.56029	6.68096	6.91044	9.68693	10.0207	8.03514	8.5104	6.94698	6.88704	8.34704	6.53701
9284	1.35594	1.26051	0.818382	1.30325	1.80857	1.56446	1.37134	1.35399	1.33873	1.27937	1.74042
9288	0	0.709491	0	0.932688	0.922178	0	0.384622	0	0.391347	1.06305	1.30725
9289	0.975219	0.738863	0.407932	0.560787	0.558247	0.789529	0.198706	0.385875	0.189207	0.20922	0.217934
9290	0.954782	1.25736	0.409593	3.5201	1.46992	2.16083	2.55232	3.48254	2.30425	0.641778	0.21114
9292	0.201691	0	0	0	0	0	0	0	0	0	0
9293	3.4745	5.18337	2.23097	3.34897	4.70086	4.50883	3.32526	3.8654	4.20334	1.70994	2.61722
9294	0.385663	0.54111	0.203084	1.68542	1.98359	0.784093	0.205723	0.775724	0.763412	1.08139	0.640601
9295	5.36129	6.19323	7.9378	5.77855	6.2236	8.03588	8.23278	6.3757	4.9684	4.9203	2.82705
9296	15.4103	11.4909	13.444	10.4177	12.9552	11.7525	10.4654	10.247	10.3373	12.8488	10.4719
9298	3.83914	5.76082	5.28399	3.14015	4.38661	4.11356	3.77974	2.51399	2.49334	5.13146	5.90349
9299	7.73103	9.05391	7.11109	8.37531	6.70716	6.85262	6.10217	6.37716	7.08261	1.92686	1.72991
9300	25.4359	23.1842	22.9831	21.2301	22.6131	22.0853	20.4565	20.0761	20.4862	27.587	26.5704
9302	1.32863	1.64887	0.81119	1.6743	1.64777	0.790075	1.18915	0.968479	1.92	1.91759	1.75327
9304	3.09975	6.12345	3.05081	6.51337	6.7459	3.31432	4.17909	4.82846	4.59477	4.91765	4.74832
9305	0.190197	0.5368	0	0.371018	0.192891	0.197909	0.377624	0.580966	0.568492	0.420643	0.429075
9310	1.15425	1.08393	1.22078	1.11648	0.360236	0.199906	0.189187	0.386346	0.764464	0	0
9311	3.27286	4.69627	4.46382	4.08937	4.0271	3.13095	3.94135	3.67001	3.63854	5.13326	4.7698
9315	15.3637	12.474	16.8732	14.5076	18.9601	7.22872	9.84082	2.12229	3.62822	5.55516	3.2787
9318	0	0	0	0	0	0	0	0.193364	0	0	0
9319	0.384095	0	1.01594	0	0	0	0	0	0	0	0
9322	0.384095	0	1.01594	0	0	0	0	0	0	0	0
9323	0	0.188312	0	0	0	0	0	0	0	0	0
9325	0	0.706032	0	0	0	0.585638	0.992967	1.93082	3.25683	3.84023	4.99081
9326	0	0	0	0	0	0	0.383872	0.963153	1.35768	0.644156	0.884582
9327	0.971848	0.169232	1.01728	0.935648	1.09591	1.37275	0.781747	1.93183	1.14348	0	0
9328	0	0.351946	0	0	0.365356	0.197909	0.394911	0	0.189808	0	0
9329	0.97365	0	1.01728	0	0	0.773955	0	0.575797	0.763345	0	0
9331	6.34831	6.32004	6.29991	7.46502	7.4786	8.03925	6.46805	5.7924	6.71263	7.27284	8.50065
9332	0.180601	0.179255	0.204746	0	0	0	0	0	0	0	0.211526
9335	0.378267	1.26004	0.615195	2.60652	2.031	2.34563	2.14832	1.73847	2.1148	0.212277	0.224376
9337	0.188629	0	0.204847	0	0	0	0	0	0	0	0
9339	0	3.07398	0	1.29354	1.27334	4.51278	5.13976	6.37489	4.39958	0	0
9340	0.954128	0.195188	0.81119	1.12288	0.35399	0.200926	1.00324	0.966657	0.959112	0	0
9341	0	0	0	0	0	0	0	0.190305	0	0	0
9342	4.42933	4.23148	3.45531	2.59888	2.89697	2.91586	4.12069	2.70162	3.06992	4.69653	6.75785
9347	0.188629	0	0.203508	0	0.177427	0	0	0	0	0	0.224376
9348	2.4891	0.869666	2.84793	1.11602	0.919626	3.14233	1.95988	2.89912	2.29869	1.06907	0.211526
9349	4.64186	4.84133	3.4575	4.10549	3.83461	3.51477	4.135	4.24329	4.78524	5.56249	5.24595
9351	9.18138	8.99975	9.34846	7.0649	6.92277	8.40627	6.49816	9.09518	8.23218	7.70387	6.52074
9353	0.95256	0.338465	1.21369	1.30371	0.937642	1.18492	0.198706	0.772848	1.14872	1.71827	2.1861
9354	0.960029	13.0759	0.408254	0.756078	1.08697	0.581693	13.5816	0.974771	13.9781	9.19705	10.9209
9355	0.973091	0.729422	1.42553	2.04445	1.8293	1.3727	0.589595	0.389378	0.385178	0.20922	0.21114
9356	0	0	0	0.7501	0.179978	0.197909	0.59852	0	0.19525	0	0
9360	0	0.54111	0	0.185549	0	0.400832	0.605825	0.965803	0.189081	0	0
9362	3.45378	3.40595	2.85149	2.97416	3.65805	3.90143	3.95714	3.85776	4.01565	3.18654	1.2812
9363	0	0	0	0	0	0	0	0.38061	0	0	0
9364	4.27076	0.552733	5.48915	1.84494	1.80759	2.54307	0.778783	2.89937	0.959442	7.0581	4.34813
9365	1.7509	1.80601	1.6308	2.62129	1.63996	2.14416	0.789051	4.81909	2.10149	0	0
9367	0.754893	0.728571	1.01728	1.30281	1.83442	1.36875	1.18215	1.9359	2.29712	1.06305	1.08287
9368	0.97365	0.681821	1.00665	0.18083	0	0.57999	0	0	0	0	0
9370	0.763931	1.08393	1.01979	1.11648	1.09591	1.17479	0.977488	0.575797	0.959839	1.0706	1.08931
9371	0	0.188312	0	0	0.179978	0	0	0	0	0	0
9372	0.399358	0	0.602254	0	0	0	0	0	0	0	0
9373	1.15549	3.7891	1.63371	4.2443	4.33765	2.54753	2.97042	3.85321	2.48051	1.91885	1.95733
9374	0.945722	10.9039	1.82669	14.1377	16.8361	4.68807	7.71304	5.99052	9.18435	0.219601	0.867277
9376	0	0.872699	0	1.85388	1.81498	0.784566	1.19944	0.96297	1.33124	0.861379	1.96066
9377	46.3566	43.9917	45.5888	38.9359	40.1629	40.0722	35.1278	37.8802	38.619	33.5951	41.528
9378	0.979875	0.946255	1.22797	2.41883	1.11507	2.72673	1.18215	2.31325	2.49309	0	0
9380	0.188629	0	0.616535	0	0	0	0	0	0	0	0
9381	1.73477	0.571812	3.46678	2.22656	1.8252	3.12657	1.55679	1.54245	2.49938	3.62202	2.82195
9383	0	0	0	0	0	0	0	0	0.379285	0	0
9384	4.23195	5.76369	3.66025	6.31857	6.02643	4.4743	4.12279	2.89906	2.68217	0.642408	0.429075
9385	0	0	0	0	0	0.199906	0	0	0	0	0
9388	8.99912	7.39856	9.56443	8.73566	7.796	9.19274	8.67443	8.3051	7.87297	12.8113	10.4851
9389	0	0.188312	0.197656	0	0.177427	0.197909	0	0.193364	0.378559	0.22091	0.432147
9390	2.28551	0.531087	2.0404	0.187227	0	2.95031	0.403372	1.15917	0.392194	0.429907	1.0856
9391	2.50272	1.44148	1.82847	1.85388	1.99893	1.75278	0.787994	1.54198	0.959568	0.630088	0
9393	0	0	0	0.183791	0	0	0	0	0.385575	0	0
9396	0.195466	0	0.40783	0.553606	0.384515	0	0	0	0	0	0
9397	0	0	0	0	0	0	0	0	0.196097	0	0
9400	0	0	0.203508	0	0	0	0	0.193364	0	0	0
9401	0.195466	0.169232	0.610915	0.922946	0.384515	0	0	0	0.189808	0	0
9402	0	0	0	0	0	0	0	0	0.196097	0	0
9403	0	0	0	0	0.180258	0	0.195435	0.190305	0.385178	0	0
9404	1.16574	0.729422	1.42305	2.05167	0.744751	1.16859	0.782053	1.34947	0.579977	1.28265	0.653836
9405	3.24933	3.48422	4.67963	3.72852	3.11145	3.93134	2.75116	2.51233	1.9246	4.70799	4.15291
9407	0.180601	0.721965	0.816186	1.31051	1.11507	0.57999	0.771765	1.16223	0.573934	0.212277	0.220621
9409	1.14276	1.44835	1.62704	1.48925	1.67546	1.56997	1.78127	1.16223	0.574385	1.48127	0.435516
9410	0	0.169232	0	0	0	0	0	0	0	0	0
9411	0	0	0	0	0.7422	0	0	0.19251	0	0	0
9414	0	0.166667	0.203084	0.185549	0	0.197909	0	0.386502	0.189081	0	0.224376
9415	1.90669	1.81938	2.24368	2.05213	1.99893	2.34143	2.13534	1.73276	2.10921	2.34876	1.95156
9416	0	0	0	0	0	0	0	0	0.189081	0	0
9417	1.3491	0.515154	0.409593	0.366379	1.96315	0	0.591809	0.769134	0.568492	0	0
9420	0	0	0	0.18083	0	0	0.204666	0.19251	0	0.22091	0
9421	0.197667	0	0	0	0	0	0	0	0	0	0
9422	1.92464	2.73676	1.01917	2.79449	2.90577	2.94535	1.35509	2.51498	2.48692	0.428821	0.431761
9423	0	0	0	0	0	0	0	0	0	0	0.224376
9425	0.601049	0	0.409491	0.737397	0	0.393872	0.195435	0.196014	0.189207	0	0
9426	0	0.166667	0	0.568851	0.891373	0.190315	0.980008	0.193992	1.33091	0	0
9427	1.91039	3.77741	2.04072	2.23645	2.35419	2.55368	3.92257	2.89618	3.65504	2.98658	1.50592
9428	0.190197	0	0	0	0	0	0	0	0	0.22091	0
9429	0	0	0	0	0	0	0	0.190305	0	0	0
9430	0.188629	0	0	0	0	0	0	0	0	0	0
9432	1.15425	1.08393	1.22078	1.11648	1.09591	1.37075	0.198706	1.34947	0.959112	0.22091	0
9434	3.45007	3.27077	5.26436	3.53792	2.7424	1.75952	2.76857	2.89737	4.03371	7.93983	8.47432
9435	7.67792	6.19355	9.94023	7.63114	6.59209	4.5034	5.90272	4.83242	6.90641	16.2758	18.8987
9436	0	0	0	0.374862	0.173732	0	0	0	0	0	0
9437	11.3058	12.223	8.33959	13.013	13.8105	6.65803	10.0224	11.5897	14.7125	3.62305	1.74276
9438	9.06304	4.84433	9.96978	6.69209	5.30212	8.22931	6.89449	8.87926	6.33124	6.19344	4.12683
9439	7.07537	4.86519	8.35701	2.95928	3.49596	6.08135	3.31901	4.05683	2.86693	8.5403	6.78931
9443	0	0	0	0	0	0	0	0	0	0.20922	0
9444	0	0	0	0	0	0	0	0.196014	0	0	0
9445	1.14119	0.550167	1.42387	1.11648	1.09591	1.17479	0.582291	0.963153	0.385905	1.49493	1.09611
9446	0.956584	0.345922	0.604673	0	0	0	0.195435	0	0	0.20922	0
9448	0	0	0.203084	0.37654	0.744751	0	0.377624	0	0.770632	0.644204	0
9456	1.33485	0	1.62538	0.18083	0.180258	0.577993	0	0.193364	0	0	0
9457	35.4255	32.7945	39.2524	39.9616	42.0678	28.1449	35.6202	25.7065	23.3625	47.2338	42.4634
9458	5.6127	7.34362	6.31583	5.21609	4.35837	6.03747	5.2841	5.21164	6.69939	4.07551	3.26154
9459	0.578062	0.166667	0.402402	0.185549	0	0.389675	0.188437	0.193364	0.189808	0	0
9460	0	0.354979	0	0	0	0	0.195435	0	0	0	0
9463	0	0.166667	0	0	0	0	0	0.193364	0	0.219601	0
9464	1.15425	0.690411	2.03155	0.748877	0.738225	1.55805	2.55796	0.193992	0.959592	2.54943	2.80737
9467	1.91661	2.69453	3.66411	4.64842	4.19328	3.70853	3.10437	4.6444	4.98119	1.07343	1.30763
9468	2.882	3.9292	1.0177	2.98993	3.07809	1.55805	2.54571	0.964007	1.90749	1.69049	1.93925
9469	2.11428	1.99518	1.01594	0.735718	1.80731	2.53315	2.74191	5.02793	5.18811	26.743	14.3845
9470	0	0	0	0	0	0	0.205723	0	0	0	0
9471	0.201691	0	0.197656	0.550169	0	0	0	0.388524	0	0	0
9472	4.18474	1.93499	3.86752	4.27699	5.11022	6.65036	0.566061	7.14239	3.07352	0.863757	0
9475	0	0	0	0	0	0.190315	0.195435	0	0	0	0
9476	0.775425	1.91894	0.82128	1.49476	1.97834	0.768308	0.96797	1.34947	1.33873	0.420867	0
9478	0.180601	0	0	0	0	0	0	0	0	0	0
9480	0.397157	0.166667	1.42387	0.93093	0.357405	1.56866	1.17083	1.54879	1.528	2.79215	2.84263
9481	0.748056	0.348488	1.02447	0	0.179978	1.55983	1.59954	0.967825	1.14807	0	0
9482	0	0	0	0.18083	0	0	0	0	0	0	0
9483	0.190197	0.707776	0.816285	0.565853	0.739773	0.190315	0	0.968862	0.953875	0.208996	0.211526
9485	0	0	0.203508	0	0	0	0	0	0.384331	0	0
9488	0.197667	0.726275	0.40783	1.1105	0.908139	0	0.195435	0.771271	0.56797	0	0.211526
9490	0.195466	0.943223	0.607249	3.52772	4.54189	0.189769	1.37415	0.96398	1.3445	0.22091	0
9491	6.15057	6.45861	5.88936	3.15247	6.40697	13.6936	11.8345	10.8121	9.57062	7.73368	6.56912
9492	0.754893	1.92508	0.81828	1.48032	1.99736	0.789056	0.782804	0.386319	1.14807	0.440511	1.31737
9493	0.965622	3.63705	1.42783	3.71029	2.3542	2.33184	4.32122	2.89867	5.15283	2.37749	3.03486
9494	6.91589	7.46113	5.68728	7.06466	6.95588	5.09404	5.71237	6.38134	7.25842	3.4595	3.48733
9495	38.2663	25.8364	44.5155	16.7301	16.7625	30.7141	24.8014	34.5918	29.3337	28.8223	41.3364
9497	14.7545	13.9753	13.8032	14.0992	12.9838	13.5182	13.7601	13.7117	13.2086	9.12568	8.04614
9498	0.386295	0.528521	1.01384	1.68374	1.2925	0.990666	1.19436	0.772282	0.385057	1.51089	1.52246
9499	9.97024	0.5368	12.8252	0.189313	0.707701	5.49381	0	0.19251	0	9.15044	3.04898
9500	1.13939	1.82195	2.04083	1.85642	2.19182	2.35662	1.96315	1.55122	1.9181	1.92312	1.51877
9502	8.40238	9.94535	9.37128	9.51007	10.2326	11.3562	12.3842	10.8096	12.8288	7.25836	11.5908
9503	2.26695	3.21582	2.22721	5.20355	5.25525	4.30133	3.91918	3.6657	4.38967	1.06174	0
9505	0.568465	0	0	0	0	0	0	0	0.19525	0.208996	0.435516
9506	6.16383	4.07221	8.12139	3.91913	5.08482	5.1307	2.94064	3.67897	2.87534	1.93171	1.08598
9507	0	0	0.206941	0.18083	0	0	0	0	0.189478	0	0
9508	0.977116	3.25533	0.609445	4.08641	4.40535	0.97123	2.52369	1.54126	2.86596	0.418217	0.855457
9510	0.378267	1.57916	1.01728	1.68487	0.921898	0.776971	1.19167	1.92776	2.68931	0.420867	2.19076
9511	0.387864	1.58172	0.203508	0.922447	1.46496	0.601758	1.77069	0.969334	2.2924	0.641553	0.874457
9513	1.33014	1.62073	2.84103	2.79115	3.07225	5.08997	4.10772	4.06242	2.68462	3.00204	3.04499
9515	0	1.40122	0	0.548411	1.46906	2.343	1.37028	0	0	0	0
9516	3.45395	2.87352	4.68248	2.97366	4.00921	3.32251	5.08301	3.47078	3.62451	2.35608	1.08663
9520	8.06354	10.8323	11.5747	11.5268	13.2741	12.5392	11.8586	10.6319	10.1327	7.03946	6.72713
9523	5.59255	5.70689	3.2397	2.78401	3.63646	2.9397	4.14277	3.09815	3.2637	5.33605	3.46291
9525	3.05253	2.0012	2.43813	3.17581	3.26347	4.2987	4.70481	4.83606	4.98131	2.13275	1.09572
9526	0.180601	0.345922	0.203508	1.11648	1.09591	0	0	0	0	0	0
9527	0	2.26747	0.41045	1.47437	1.44309	0.784093	1.17158	1.54855	1.91883	0.20922	0.21114
9528	0	0.195188	0	0	0	0	0	0	0	0	0
9529	25.1797	19.1944	25.8177	17.0869	14.844	24.0607	18.6903	23.3512	20.0998	24.3497	24.598
9530	0	0	0	0	0	0.190315	0	0	0	0	0
9533	0	0	0	0	0	0	0	0	0	0	0.217934
9534	0.190197	0.188312	0.197656	0	0.179978	0	0	0	0.757243	0.440511	0.217934
9535	0	1.07744	0.203508	0.745461	1.09619	1.15599	0.383872	1.7427	0.19525	0	0
9536	0.201691	0.361855	1.63499	0.189313	0.366623	0.200926	0	0	0	1.70811	0.211526
9537	0.762687	0.18528	1.22841	0.18083	0.173732	0.974881	1.18215	0.965175	1.14892	2.5823	1.53431
9538	3.60796	5.17559	4.47554	5.59133	7.08204	4.88894	5.09701	3.2861	4.78371	1.07964	1.96373
9539	6.67861	8.83063	3.87076	7.25197	7.98829	3.14165	5.10699	5.41116	4.77164	4.29161	6.74915
9540	0.950359	0.195188	1.01728	1.30801	0.708563	0.389675	0	0.386319	0.196097	0	0
9542	0.197667	0.738012	0.404598	2.04573	2.0002	1.57168	1.59581	2.50858	1.338	0.208996	0.21114
9545	0.601049	0	0.206941	0	0	0	0	0	0	0	0
9547	5.57303	5.25918	5.70376	4.83651	4.53621	4.89525	4.34225	5.01971	4.78576	1.91211	1.53124
9548	0	0	0	0	0	0	0	0	0.189207	0	0
9550	3.64611	6.63379	5.69232	7.61457	7.14437	6.84766	8.08561	7.34213	8.59767	2.98527	4.76711
9553	0.944532	0.515154	1.02532	0.935648	0.365356	1.17279	0	1.93139	0.189478	0.219601	0.220621
9554	0.36923	0.547134	0	0.93819	0.900312	0.189769	0.195435	0.775498	0.378684	0	0
9556	0	0.166667	0	0.189313	0	0	0	0	0	0	0
9557	1.73358	1.24714	1.63	2.79033	2.71032	2.9473	2.94437	3.09201	2.6819	5.77436	4.99475
9558	1.33485	3.60678	1.42553	2.9767	3.64258	3.34096	3.14559	3.09053	2.49342	1.71125	1.98133
9559	5.97334	2.32851	4.87333	0.185549	0.180258	1.36408	1.18215	1.35253	2.70197	2.98132	12.1914
9560	0	0	0	0	0	0	0	0	0	0	0.21114
9562	0.197667	0	0	0.741161	0.371882	0	0.198706	0	0	0	0.224376
9563	8.30654	4.91119	8.13631	4.10546	3.30064	5.86532	5.72782	6.766	5.17526	4.69608	5.45071
9564	0.180601	0	0	0	0	0	0	0	0	0	0
9567	0.570921	0	0.204847	0	0	0	0	0.193364	0	0	0
9569	1.33885	1.82548	2.02946	2.22402	1.86777	1.56548	1.59149	1.54245	1.33223	2.7743	2.17488
9570	4.77487	5.66067	5.89573	7.0668	6.2101	6.82475	7.48024	6.95013	11.0926	2.78756	4.10991
9571	0	0	0	0	0	0.389675	0.80453	1.15979	3.06138	0	0
9574	5.54943	0.838465	4.68547	0.944168	0.192891	2.74238	0.384622	2.69285	0.758901	0.423294	0
9578	0	0	0.204847	0.183791	0	0	0.189187	0	0	0	0
9580	0	0	0	0.183791	0	0	0	0	0	0	0
9583	0	0	0.204847	0	0	0	0	0	0	0	0
9585	8.23782	8.22518	8.34231	6.8917	7.9815	7.43094	5.92837	7.33427	5.71099	7.46133	5.2273
9587	1.14959	1.62419	1.83555	1.31486	1.65785	1.35551	2.36208	2.11863	2.29784	1.50356	1.75224
9589	37.4328	37.5237	38.2373	33.3326	34.4006	36.3437	37.9017	33.6185	33.6956	39.3284	41.5018
9590	0.361202	0	0.206941	0	0	0.195962	0	0	0	0	0
9592	2.69456	3.56824	2.44114	3.52859	4.01459	2.36137	2.56598	3.28054	2.49179	2.54634	3.05305
9593	1.15023	2.52285	1.22078	3.5337	2.17266	0.976878	1.37982	1.9335	2.48088	1.28265	0.21114
9594	11.9474	11.3229	11.8056	8.5631	8.82321	11.7595	11.8342	11.7789	11.4805	16.2227	13.0596
9595	0.385663	0	0.204746	0.370143	0.173732	0.190315	0.205723	0	0	0	1.74849
9596	13.9495	25.3248	12.6316	16.7077	18.5497	20.1298	29.4671	19.3168	27.3803	26.7464	29.2117
9598	19.4403	17.1417	20.5455	18.3885	15.5278	17.8487	16.7329	16.4115	13.1883	17.7103	14.3875
9599	3.27476	2.5202	3.46469	4.28333	2.93784	2.74292	2.5535	3.66781	3.05529	3.85331	3.26561
9600	9.38841	11.2766	10.1845	12.4795	11.7073	11.1659	10.9132	9.46344	10.1393	11.5227	13.5273
9601	0	0.748035	0	0.372776	0	0.784566	1.38682	0.386974	0.770031	0	0
9603	5.94814	5.07678	7.5395	6.14009	4.74998	11.1204	6.47789	11.7798	9.56487	5.12067	7.19952
9604	9.87913	9.56449	10.1679	9.86075	10.0269	12.3094	9.05219	10.8101	8.41682	9.40663	9.83404
9607	1.16354	0.547134	0.203508	0.739482	0.539089	0.387678	0.205723	0.19251	0.385905	0	0
9609	8.43122	9.44764	10.9349	11.9159	11.1137	11.1103	10.7994	12.56	13.5705	7.90756	12.2316
9610	0.576493	1.42539	0.60591	0.18083	0.372869	0.776971	0.592866	0.190305	0.384456	0.430131	0.224376
9611	0	0.351946	0	0	0	0	0	0	0	0	0
9613	0	0	0	0.18083	0.179978	0	0	0	0	0	0
9614	0	0.166667	0	0	0	0	0	0	0	0	0
9615	0	0.188312	0	0	0	0	0.189187	0	0.189478	0	0
9619	2.32496	3.23272	2.02768	2.03634	2.87384	0.594797	1.16517	0.966657	0.76976	3.20618	2.38003
9620	0.399358	0.166667	0	0	0	0	0	0	0.19525	0	0
9621	1.15023	1.09641	2.04196	1.83766	1.24765	1.76462	1.95394	1.54466	2.87053	0.859845	0
9622	4.43418	7.48195	6.30932	6.87546	6.55627	8.8134	9.63425	9.06827	8.99601	6.64586	9.38467
9623	4.83639	5.03909	5.69727	1.8581	1.46253	0.973316	0.96972	2.12544	0.390499	7.26762	5.01547
9625	0.384095	0	0.604249	0	0	0	0	0	0.19525	0	0
9626	0	0	0.204847	0	0	0	0	0.193364	0	0	0
9627	0	0.188312	0	0.183791	0.180258	0	0.387893	0	0	0	0
9628	0.197667	0	0	0	0	0	0	0	0	0	0
9629	0.397157	0	1.01646	0	0	0	0	0.196014	0	0	0
9630	1.92221	0.890376	1.22078	1.8522	1.11039	1.17479	1.77394	2.90272	0.954397	0.643525	0.884582
9631	3.08889	2.31891	2.04259	2.42018	2.56087	2.7392	1.92369	2.70689	2.10751	1.7192	1.50822
9632	0.775425	0.729422	1.01394	1.30499	0.7422	1.37469	1.16592	0	0.580824	1.07608	0.884582
9633	4.83073	4.35147	4.28506	6.14442	4.74104	5.09035	4.32419	5.02816	4.61515	1.91229	1.30452
9634	0	0	0	0	0	0	0	0	0	0.418441	0.435902
9635	12.9066	11.7739	13.0365	11.7106	13.1495	9.78614	7.28031	9.64802	9.55947	12.1759	13.9309
9636	0	0	0	0	0	0	0	0	0	0	0.21114
9637	3.99863	8.81595	3.66078	8.74723	8.6049	2.93199	4.57429	1.73903	2.29109	5.54927	7.84946
9639	0	0	0	0	0	0.197909	0	0	0.19525	0	0
9643	0.598849	0.188312	0	0.185549	0.177427	0.393872	0	0.388524	0.189478	0.432557	0.435516
9644	6.37064	6.07826	4.46834	3.90354	3.98663	6.64589	5.34979	5.80609	5.91552	7.67649	6.95644
9645	0	0	0	0	1.43287	0.783547	0.765517	1.15649	0.965882	0	0.653803
9646	0	0	0	0	0	0	0	0	0.385057	0	0
9651	11.1358	11.9264	11.4002	10.8017	9.84516	11.7546	10.7834	11.9795	11.0933	11.9539	13.0556
9652	4.21795	4.55039	5.69722	5.3978	6.16654	4.6832	5.28187	5.40861	7.44247	6.37226	4.78707
9653	0.771959	1.64669	1.22078	1.86018	1.64494	1.95935	1.59254	1.35215	1.72318	2.34174	1.96207
9654	0	0.361855	0	0.189769	0	0	0	0	0	0	0
9655	3.86495	4.84786	2.03197	5.58871	6.71696	4.88264	5.69211	5.60683	4.99122	2.55227	4.12521
9657	0.201691	0.36442	0	0.366379	0.904286	0.395819	0.401158	1.54567	0.959713	0	0.220621
9658	0.78165	0.748035	0.410026	0.751858	0.727722	0	0.393854	0.193992	0.378889	0.212277	0
9659	0.970279	1.61246	0.203508	0.189313	0.357405	0.783547	0.195435	0.578829	0.757177	0.861785	0.21114
9660	0	0	0.204746	0	0	0	0	0	0	0	0
9662	1.72398	1.25716	1.22244	0.935648	0.553127	0.790034	0.188437	0.389378	0	0.212277	0.422666
9663	0.201691	0	0	0.185549	0	0	0	0	0	0	0
9665	0.977116	0.703466	0.818382	0.379082	0.74192	0.981456	0.788014	1.15932	0.384727	1.08535	1.30349
9666	0	0	0	0	0	0	0	0	0	0.861379	0.653836
9667	45.7709	39.5748	54.7492	36.2727	41.4485	47.8896	50.7156	47.3523	48.4493	52.3248	65.8049
9668	0.195466	0	0.203508	0	0	0.197909	0.188437	0	0.189478	0	0
9669	0	0.169232	0	0	0	0	0	0	0	0	0
9676	27.0757	21.0599	30.4976	19.7099	17.6917	16.8365	15.5803	10.6362	9.56466	21.5425	22.1684
9677	0	6.30565	0	0	4.71508	0.581009	10.8088	4.24903	8.62386	1.49534	0
9678	0	0	0	0.18083	0	0	0.198706	0.193364	0	0	0
9679	0	0	0	0	0	0	0	0.192982	0	0	0
9681	0.583984	0.524211	0.808994	1.29818	1.27589	1.16712	0.393103	0	0	0.208996	0.647395
9682	1.52905	0.709491	1.01384	0.92671	1.62335	0.976332	1.19244	1.92848	1.14323	0.635571	0.211526
9683	0.385663	0.345922	0.810334	0.562545	0.558247	0.969233	0.579307	1.5404	0.965155	0	0
9684	0	0	0	0.183791	0	0.197909	0	0.388524	0.19525	0.423924	0
9685	0.378267	0.533767	0.206941	0.189769	0	0.388224	0.384622	0.19251	0	0.22091	0
9686	0.201691	0	0	0	0.179978	0	0	0	0	0	0
9687	1.91134	2.14669	2.23463	1.8649	1.82646	1.95833	2.36431	2.31833	2.49394	2.33532	2.83243
9688	14.4063	13.3899	17.0799	12.8667	12.7885	14.6861	15.7099	13.5264	14.7399	17.2826	19.4078
9689	16.104	12.284	15.4336	10.4055	11.1308	11.3576	10.871	11.5971	9.37307	13.2356	17.2174
9690	0.787222	0.195188	1.21778	1.6735	1.64904	1.18594	1.40009	0.965646	0.96029	1.50599	1.978
9693	5.53862	6.47691	6.93304	6.69465	6.92636	6.27726	8.10512	6.76077	8.04825	7.27486	8.50203
9695	0	0	0.197656	0	0	0	0	0	0	0	0
9696	1.17132	1.27912	1.22078	0.742919	0.545614	0.200926	0	0	0	1.07037	0.878173
9697	0.574292	0.166667	0.408254	0.55439	0.179978	1.17479	0.387893	1.35168	0.385178	0.421498	0.224376
9698	0	0.552733	0	0	0.180258	0	0	0	0	0.212277	0.211526
9699	5.18334	4.51146	4.06175	4.46637	3.29807	5.48469	4.31821	5.21285	5.93328	2.55074	3.48316
9700	3.81206	11.8682	4.25709	7.04473	7.8194	4.87211	6.52638	5.21152	7.27293	8.16443	5.89068
9701	9.40557	7.63697	9.96769	8.37651	7.47919	8.21228	6.90882	8.49984	5.92934	8.7521	5.02288
9702	0.399358	0.515154	0	0.559912	0.903019	0.385731	0.188437	0.965803	1.14892	0	0
9704	4.43083	3.41416	4.67328	4.08091	3.98537	2.94145	2.78529	2.31348	2.86049	5.57471	7.62463
9705	35.1997	30.9531	35.1787	29.2041	27.0218	24.6102	26.5874	22.5973	25.4777	39.383	37.683
9708	2.09195	2.64587	1.62727	1.12165	2.69484	0.794704	0.777726	1.35363	1.54716	0	0
9709	0.190197	0	0	0	0	0	0	0	0.189478	0	0
9711	0.573733	0.335899	0.395312	0.18083	0	0	0	0	0.189207	0	0.21114
9712	1.71956	1.44882	2.0381	2.23	3.09269	2.93585	2.35508	2.513	3.44045	1.28	1.94823
9713	0	0	0	0	0	0	0	0.196014	0	0	0
9716	0	0	0	0	0	0	0	0	0	0	0.221651
9717	11.4048	12.1651	13.4146	15.4156	14.279	12.7405	14.1626	16.9871	16.4713	10.9179	12.4116
9718	1.52629	1.10301	0.825672	0.18083	0.558247	0.197909	0.573059	0	0.189207	0.853831	1.08294
9719	0	0.684387	0	0.932688	0.357405	0	0.596593	0.193992	0.385057	0	0
9721	1.15645	2.14238	1.62861	2.77841	3.81107	1.38034	2.7577	1.54816	2.10751	3.62947	2.38333
9724	0.754893	1.59606	0.401164	1.30499	1.64152	1.38429	1.97046	2.51435	2.69003	0.208996	0
9725	1.74381	1.4644	1.41886	1.86106	1.48169	1.76793	2.15859	2.12598	1.52821	1.93107	2.16988
9726	84.5812	85.4518	81.5967	84.8369	79.9097	100.57	93.1329	101.606	96.6858	94.1006	68.1666
9727	1.15645	0.552733	1.01728	0.748014	0.351159	0.388224	0.189187	0	0	0.208996	0.221651
9728	3.41153	4.704	2.23452	2.97588	3.85747	4.69257	4.89473	5.02834	5.55661	2.78819	2.83746
9730	6.56939	0.373592	8.95184	2.41587	2.01809	5.88641	0.599864	0.966657	0.189081	13.9007	15.9026
9731	1.90924	4.29385	1.22078	3.16276	3.63007	2.72206	3.12908	3.47431	3.06775	6.41195	3.04998
9733	7.09304	12.3381	6.88393	12.8311	12.7188	8.04021	9.44772	9.85766	12.466	8.12951	12.1924
9734	3.26005	4.97547	4.88114	6.15589	6.04647	8.03626	7.27435	7.91965	8.05353	9.18415	10.8972
9735	47.8931	37.3225	40.4801	32.7298	37.7541	45.2226	41.5549	39.7899	35.0314	48.68	47.7168
9736	32.6188	26.6808	33.3522	21.1767	21.9322	29.3817	23.454	21.4277	20.7041	31.1736	29.4398
9737	0	0	0	0	0	0.586657	0.793955	0.579683	0.764259	0	0
9739	10.0276	11.1333	9.15339	10.6091	10.5541	10.3443	11.6324	11.9719	11.4696	11.7539	11.9808
9741	0.197667	0.195188	0	0.366379	0.531137	0	0.394911	0	0.574535	0.841735	0
9742	24.3253	19.3143	23.9989	16.1646	17.1198	17.2166	15.5564	18.3476	14.1536	22.0805	23.0151
9744	0.376067	0.722079	0.204746	0.183791	0	0	0.377624	0.196014	0.378288	0	0.211526
9746	1.33485	3.59683	1.01208	3.55199	4.92287	3.11276	2.37027	2.31982	2.87839	1.28265	2.61856
9747	0.190197	0.195188	0	0	0	0.195962	0	0.385492	0.574535	0	0.663922
9748	0.585786	0.550167	0.606012	0.751858	0	0	0	0	0	0.652789	0.21114
9750	0.78064	2.00377	0.603825	2.59118	2.36682	1.3727	2.15755	1.73733	2.86594	2.33729	2.40024
9751	0	0	0	0	0	0	0	0.196014	0	0	0
9753	0.188629	0	0.407932	0	0	0	0	0	0	0	0
9755	0	0.166667	0.203508	0	0	0.190315	0	0.192982	0	0.212277	0
9756	1.53376	1.0584	2.03374	2.42825	1.44835	2.33842	1.59687	1.35666	2.4797	0	0.211526
9758	0	0	0	0	0	0.190315	0	0	0.196097	0	0
9760	0	0.898654	0	1.47814	0.74192	0.380084	0.582577	0.964704	1.14275	0.650849	0
9763	0.754893	1.27656	0	0.553934	0.561942	0.197909	1.37507	1.16598	1.72297	0.212277	1.08291
9765	17.4648	13.115	19.3347	9.66227	10.1205	17.7526	14.5139	17.2016	13.5909	12.4225	18.7217
9766	0.195466	0	0.401164	0	0	0	0	0.193992	0	0	0
9768	0	0.169232	0	0	0	0.396888	0.394141	0.386974	0.189207	0	0
9769	0	0.195188	0.197656	0	0	0.190315	0	0	0.378288	0	0.220621
9770	0	0.166667	0	0	0	0	0	0	0	0	0
9774	24.0361	20.651	27.2528	17.3246	17.6781	36.9396	32.9039	40.9485	37.8727	18.5732	14.8411
9775	22.8225	20.4449	25.6265	20.6361	20.0691	27.3902	24.028	24.3515	21.061	23.9217	21.9617
9776	40.3878	37.3269	40.2783	32.0417	31.2157	38.3469	33.5001	34.0058	32.1629	32.4973	24.6089
9778	6.55471	6.14253	8.5602	8.91265	7.83859	9.40751	9.26622	8.4991	10.3355	8.10401	5.86276
9779	0	0.872699	0	0.744201	1.44962	0	1.38788	0	0.763863	0	0
9780	0.385663	0	0	0	0	0	0	0	0	0	0
9781	6.18784	3.04962	7.9231	3.15456	3.13486	5.87208	4.73859	4.25035	3.06808	4.05718	4.56641
9782	1.91134	1.4515	0.606012	1.11439	0.711395	1.56052	1.17187	1.73847	1.14275	0	0.446026
9786	1.34389	1.99176	1.22674	1.66665	1.08426	4.31444	3.72865	2.70219	3.44748	2.13297	3.92447
9787	0	0.188312	0	0	0	0	0	0.19251	0	0	0
9788	0.201691	0.531087	0	0.74588	0.357685	0.583641	0	0.769789	0.568096	0	0
9790	0.378267	0.36442	0	0	0	0	0	0	0	0.22091	4.11862
9793	0.785021	31.6652	0.600058	3.94592	6.99233	0.395869	29.9793	2.12787	32.7481	6.15216	9.16789
9795	1.53936	2.17961	1.21859	1.11648	1.62733	1.17479	0.983449	1.35518	2.10174	0.842141	0
9796	0	0	0	0	0	0	0	0	0	3.40101	3.92818
9798	3.81208	4.34261	4.26503	5.0212	4.95649	5.28419	8.05732	6.75896	6.89824	4.92588	6.5505
9799	0	0	0	0.183791	0	0	0	0	0	0	0
9800	15.8981	17.6088	18.9464	13.9729	16.9157	14.2408	12.7677	10.8225	11.8564	15.1347	22.6449
9801	7.50846	7.68788	7.92068	9.12454	9.5054	6.25758	6.28628	5.60643	5.15983	7.89382	8.07523
9805	0.580517	0.36442	0.204847	0	0	0	0	0	0.189808	0	0
9807	1.54738	1.08393	1.8246	0.92671	1.30143	1.17479	1.37759	1.35215	0.764589	0.864436	1.08663
9809	0	0	0	0	0	0	0	0	0	0	1.08521
9813	7.09712	12.7906	8.53661	11.9226	13.1454	9.99782	13.1858	11.5881	13.9675	9.15388	9.84117
9815	4.57482	11.1974	5.08455	9.85122	11.1509	7.99721	12.0395	9.46715	14.3667	6.40741	5.87292
9818	3.08793	3.09804	2.83426	2.60995	3.27608	4.09773	2.9417	4.43984	4.0196	1.48455	3.91492
9819	14.0204	39.5106	11.7979	42.9688	43.2354	42.842	54.1397	73.9671	84.2575	8.10963	8.05198
9820	0	0	0	0	0	0	0	0	0.196097	0	0
9821	0	0	0	0	0	0	0.195435	0	0	0	0
9822	0	0.914702	0.61311	1.85764	1.44962	1.35395	2.16291	0.770616	2.67752	0.630494	0.887307
9823	15.1356	7.00714	16.0719	7.97234	5.65087	13.9284	10.0628	13.3297	10.1391	15.5874	11.9944
9825	87.1739	44.8769	91.2944	32.9405	35.0678	69.1417	30.9277	53.5098	18.9466	76.4782	89.7412
9826	0	0	0	0.375318	0.533968	0	0.205723	0.196014	0	0.219601	0
9828	2.88792	5.38454	2.44356	3.53277	5.10767	2.91301	6.29494	4.05454	7.65089	12.7756	18.9741
9829	1.5651	2.7021	1.83742	1.66999	3.44329	4.91641	5.11472	3.28014	4.38712	9.40802	7.63939
9830	1.14119	0.195188	1.0156	0.935648	0.540214	0.588131	0.195435	0	0	0	0
9831	0.391889	0	0.406593	0	0	0	0	0	0	0	0
9835	7.80199	12.6186	8.94456	13.9559	13.5688	13.3115	13.4209	15.4475	13.1805	12.1906	9.41198
9836	2.46118	2.17358	2.0404	2.03805	3.66146	1.96253	1.75848	2.12454	3.06762	0.20922	0
9838	2.48714	4.27823	2.64675	6.33172	5.27373	3.91387	6.67896	5.79713	6.48578	1.95094	2.37897
9839	26.2402	20.2093	23.9855	24.1621	22.2912	21.756	17.8567	26.2849	22.4063	10.9379	7.20879
9843	38.4148	37.7201	34.7667	34.1904	32.0571	42.0586	36.3855	38.6208	37.3223	28.8284	27.6486
9845	0	0	0	0	0	0	0.195435	0	0.196097	0	0
9846	0	0	0	0	0	0	0	0	0	0.208996	0
9847	0.190197	0	0	0	0	0	0	0	0	0	0
9850	0	0	0	0	0.192891	0	0	0	0.19525	0	0
9851	0.382292	0.179255	0	0.370143	0.744751	0	0	0	0	0	0
9853	0	0	0.204746	1.12078	1.27589	0.390221	0	0.58236	0.189081	0.423924	0
9855	14.4145	6.58832	16.2828	5.56121	5.2757	7.25798	5.54671	7.72142	5.76449	7.49793	9.33989
9856	32.9757	43.1332	34.1995	33.1287	32.4722	30.1457	40.2784	42.902	40.5782	41.6396	44.3131
9857	16.5253	16.3777	14.846	16.0214	17.8482	16.619	16.7261	15.0597	13.9895	18.1605	15.711
9859	9.20763	15.7464	9.34257	14.1449	14.5499	12.959	11.1675	11.0024	11.0729	12.6142	12.2057
9860	4.80664	6.25595	5.67791	7.9987	7.30346	5.10498	5.15637	6.37673	6.70603	1.27268	0.442271
9862	0.559427	2.32195	0.401164	2.41002	3.78141	2.16175	1.78904	1.15897	1.34457	2.78513	2.40643
9863	0.201691	0	0	0	0	0	0	0.190305	0	0	0
9864	0	0	0	0.18083	0	0	0	0	0	0	0
9865	0	0.373592	0.197656	0.747139	0.738506	0.591147	0.573059	1.93451	0.952552	0.423924	0.660244
9866	1.32336	3.14179	2.44157	3.34391	3.62724	2.143	2.37727	1.73496	2.10259	0.630494	1.5289
9868	3.65698	3.60674	2.24171	2.60732	3.8525	2.34763	2.36462	2.31833	2.67096	2.35608	3.0578
9871	0.783778	0.898769	1.01604	1.48454	1.11635	0.397816	0.781302	0.58337	0.573412	0.420867	0
9872	12.3114	15.1896	11.4038	16.1664	16.5979	13.8887	16.3633	21.0455	19.4805	12.6178	12.1581
9875	0.956584	1.43891	0.818382	0.743703	2.19437	1.17177	1.79125	2.12873	2.10232	0	0
9877	0.195466	0.169232	0	0.18083	0	0	0	0	0	0	0
9879	0.784064	0	1.41521	1.48286	1.08199	0.581693	0.39416	0.386729	0.769635	1.4943	1.30725
9880	0.195466	0	0	0	0	0	0	0	0	0	0
9881	0.965622	0.18528	0.607249	0.935648	0.531137	0.788128	0.976431	0.770643	0.378559	1.28265	1.08931
9883	2.09934	1.08996	2.04292	0.918227	0.90798	2.15167	1.17888	1.16036	1.14892	0.644835	0.643931
9885	18.8584	13.468	18.7338	18.2249	19.9279	6.4929	12.0435	5.9905	4.6027	0.863094	0.432791
9886	7.93668	8.65457	9.55027	7.98346	6.90447	8.25287	9.06742	6.94905	6.88034	7.70328	8.53349
9887	0.201691	0.335899	0	0.187227	0.179978	0	0	0	0	0	0
9888	9.39704	5.75347	10.5788	6.5252	3.6582	6.44393	4.51992	4.63786	3.63524	6.63395	4.58195
9892	0	0	0	0.189769	0	0	0	0	0	0	0
9893	0.578062	0.712524	0.203508	0.928924	1.84193	0.190315	0.41039	0.580311	0.189808	0	0
9894	10.9647	9.95588	10.1841	10.2299	10.0271	11.9236	11.4314	11.5767	10.5233	8.99089	8.06065
9896	0.77039	0	2.24745	0	0.191624	0.195962	0	0	0	0	0
9897	4.59126	5.86414	5.89698	6.51475	6.76582	5.07918	6.31491	6.56423	6.31125	2.78864	4.15418
9898	5.39387	6.87775	5.09018	5.01818	4.16292	5.11577	5.52631	4.82357	4.02644	5.33403	5.00167
9900	5.25522	4.34444	5.50751	4.84971	4.53793	5.0718	4.93088	3.85609	5.53499	5.56226	5.86552
9901	1.15425	0.694409	0.818382	0.74588	0.35399	0.780916	0.971221	0.772665	0.769635	0.852521	0.21114
9902	11.2937	10.7053	13.011	10.7818	10.931	12.132	7.68875	12.3624	7.2852	11.9619	11.549
9903	5.92667	8.46761	7.93029	8.56622	8.05703	8.83253	8.45277	10.2485	7.45013	6.20048	7.38352
9904	0	0.361855	0.206941	1.11944	0.372869	1.17533	0.583347	0	0	0	0
9906	0.393133	0.888746	0.203084	0.548411	0.54405	1.36757	0.404429	0.578289	0.568366	0	0
9907	0.748056	1.07088	0.203084	1.48064	1.98473	1.76788	1.3603	0.772665	1.34417	0.211647	0
9908	9.75715	7.18811	12.0153	8.34849	7.65858	9.75442	9.63827	9.478	8.6239	10.0293	5.87911
9909	31.6721	26.4125	30.5073	25.3487	23.5342	25.5914	22.0674	25.1045	22.5795	33.5541	28.3373
9910	28.7407	23.5761	30.9426	14.7002	16.078	24.853	23.6166	22.9936	21.7993	24.7683	21.9232
9911	0	0	0.206941	0	0	0	0	0	0	0.20922	0
9912	4.40189	9.06281	3.66274	8.91569	10.3772	5.86924	6.49892	5.02317	5.93995	4.96027	4.99924
9914	3.27567	6.89461	2.02488	3.68172	6.20145	2.92741	4.56727	5.40369	4.21077	1.91754	4.36645
9915	2.51019	2.34141	2.44752	1.67759	2.04492	2.55105	1.57707	1.35316	1.71702	1.08098	1.30725
9916	18.8354	17.5153	17.6797	18.4059	17.8549	18.3838	15.5927	20.0912	18.4277	16.462	13.9353
9917	0.201691	0	0	0	0	0	0	0	0	0	0.21114
9919	0	0	0	0	0	0	0	7.53811	7.66772	0	0
9920	0.370798	0.354512	0	0.364621	0.371882	0.197909	0	0.193992	0.196097	0	0
9921	1.54558	6.02534	0	3.92293	8.01331	1.37372	11.1927	2.90022	9.93475	22.0395	25.9406
9923	2.13752	1.4459	1.22068	0.928796	1.45233	0.395819	0.797226	1.1585	0.776921	1.92155	0.878173
9924	0	0	0	0	0	0.195962	0	0	0	0	0
9926	0.201691	0.542824	0.203084	0.187227	0	0.197909	0	0.19251	0.764919	0	0
9927	0	0.195188	0	1.49004	0.708844	0.200926	0	0	0.196097	0	0
9928	0	0	0	0	0	0	0	0	0	0.211647	0
9929	5.97128	4.35781	4.89376	3.14513	3.87068	5.28975	5.2671	5.9905	5.73816	2.77094	3.47816
9930	8.82189	7.85142	7.73744	8.18452	6.80042	4.10623	3.94658	4.83315	5.3726	8.33037	6.72547
9933	1.16329	2.16519	2.02059	1.50196	0.904286	1.3651	1.74822	1.35518	1.52821	0	0.220621
9934	0.190197	0	0	0.739482	0.35371	0	0	0	0.189478	0	0
9935	0.96281	5.04177	0.206941	3.34911	0.916919	3.11043	5.5074	5.21966	6.70824	1.70352	4.11862
9937	0	0	0	0	0	0.195962	0	0	0	0	0
9938	0	0	0	0	0	0	0	0	0	5.76974	1.50826
9939	22.7001	29.26	21.778	23.6052	35.4901	13.3083	34.6047	11.9954	31.0353	19.4278	24.4924
9940	6.89135	7.44636	8.75027	8.74846	8.9281	8.9793	9.20519	8.30911	8.8067	8.56066	9.16128
9941	1.31959	0.335899	0.197656	0.189769	0	0	0.198706	1.15939	0.196097	0	0.224376
9942	1.15425	0.895622	1.22078	1.11648	0.904286	0.973862	1.36432	1.15917	0.952823	0	0
9943	0.190197	0	0	0	0	0	0	0	0	0	0
9944	3.48047	3.94306	3.0582	2.79718	3.3059	2.53638	3.9363	2.7038	2.29771	2.75988	3.93187
9945	0.576493	0.552847	0.61873	0.927166	0.903019	0.785112	0.582577	0.770643	0.763616	0	0
9946	0	0	0	0	0.177427	0	0	0	0	0	0
9948	0.190197	0.354979	0	0.371018	0.724028	0.397816	1.38682	0.769161	0.95367	0.208996	1.10896
9949	22.1407	25.0574	17.9284	18.9237	26.0722	17.7973	30.1329	21.6429	31.9405	1.7139	1.0856
9950	16.589	23.833	18.711	32.2219	33.5499	16.6247	22.6897	19.8939	21.8056	16.0314	11.1025
9951	0.201691	0	0	0	0	0	0	0	0	0	0
9952	0	0	0.197656	0	0	0	0	0	0	0	0
9953	0.962156	0.700434	1.02313	1.85985	1.6506	1.17479	1.18215	1.54504	1.34417	0.850774	1.08287
9957	0	0.373592	0.204746	0.739482	0.54405	0.780916	0.794262	1.15917	1.14892	0	0.221651
9958	0	0.898769	0	0	0.366623	0.200926	0.805301	0.19251	0.953424	0	0
9959	24.6548	22.9486	19.9315	19.7296	22.5406	27.4887	27.2109	26.0918	27.7944	31.4035	25.4687
9961	1.15425	0	1.01646	0	0	0	0	0	0	0	0
9962	0	0	0	0	0	0	0	0.193364	0	0	0
9963	0.201691	0.338465	0	0.374862	1.2746	0.583641	0.787244	0.962682	1.33296	0.212277	0
9964	1.34445	0.907359	0.814191	0	1.08966	0.393872	0.394911	0.193364	0.189808	0	0.217934
9968	2.67307	5.84526	2.63537	3.34648	3.65367	2.15361	3.13607	2.89231	4.03288	2.98365	4.54543
9969	4.01258	3.74112	3.65692	5.39593	5.47897	5.26114	3.98395	6.37918	6.72176	4.68659	6.30036
9970	0.197667	0.722079	0.410026	0	0	0.586183	0.599864	0.772848	0.763015	1.28328	1.08828
9971	5.37606	4.1414	6.71933	2.60199	1.43514	5.87054	3.72685	5.03459	3.06851	4.47418	4.99804
9972	3.80452	2.20898	3.2488	3.16254	2.15818	6.84329	3.5207	7.72193	3.06723	0.212277	0
9974	0	0	0	0	0	0	0	0	0	0	0.220621
9976	5.38274	6.14909	6.30387	6.33704	5.82432	5.2718	6.10399	5.02371	6.31524	7.69187	8.94059
9979	0.197667	0.552847	0	0.374862	0.54405	0.974881	0.782053	0.575797	1.14892	0	0
9981	2.1102	2.3847	1.61685	1.12542	1.63484	3.30663	2.77472	3.2878	2.87295	2.12285	1.3069
9982	0	0.18528	0	0.183791	0.360236	0.769759	0	0.193992	0.378162	0	0
9983	98.4162	92.5772	97.2855	89.6781	103.038	84.5006	118.915	85.5495	100.625	113.079	108.835
9984	14.0713	12.4631	13.6311	9.11061	11.6786	13.3348	14.0195	11.0082	12.0509	16.4635	15.0366
9990	2.45897	3.61968	7.31578	17.5287	16.6927	28.5305	23.5295	30.3291	27.3924	4.0516	3.50693
9995	1.34068	0.94019	2.02488	1.8649	1.24834	0.984473	0.983449	0.967668	0.959383	1.05505	0.422666
9999	0	2.90988	0	0.55735	1.82237	0	2.57511	0.775881	2.47387	0	0
10000	28.4853	24.4134	34.9922	26.0213	27.5068	31.7194	33.2809	29.9574	29.4618	32.0917	27.3956
10003	12.3273	11.1194	10.7823	10.9763	7.44257	11.5533	7.3259	11.9572	9.96609	14.1164	7.88233
10005	0	0.169232	0	0	0.173732	0	0	0.388996	0.189808	0	0
10006	0.180601	1.08382	0	2.04949	1.62833	1.38331	1.56678	1.54567	1.72403	0.861785	1.10896
10007	54.3251	59.3669	55.947	58.6255	62.5259	46.3245	51.4574	44.2218	50.5898	57.6952	60.1059
10010	5.15132	1.62085	4.49743	1.4811	0.72714	6.07448	4.92463	6.57626	5.93925	2.56859	1.75363
10011	0.190197	0	0	0	0	0	0	0	0.189808	1.06134	0
10012	12.4191	17.1759	12.8401	19.1521	18.801	22.0948	21.2599	19.9021	20.4822	20.7228	17.0052
10015	36.9582	36.2804	35.4314	29.7944	30.1421	36.7416	38.5961	34.3986	36.9706	36.7773	31.4036
10016	2.94373	2.45282	1.82385	1.48836	1.82661	3.49967	2.97071	2.12491	3.0682	0	0
10017	2.67953	0.188312	4.67829	0.187227	0.35399	5.85566	0.573059	0.385963	0.189478	1.48544	8.76002
10018	0	0.348488	0	0	0	0	0	0	0	0	0
10019	3.26263	5.36336	3.45374	5.78463	4.19103	3.71048	6.47907	4.06479	6.698	4.46919	3.05911
10021	1.14465	1.10558	1.22078	0.558652	0	0.974881	0.771765	0.773293	1.14892	0.852746	0
10023	0.188629	0.920726	0.818382	1.11518	0.720209	0	0	0.386319	0.385178	0	0
10024	3.4885	3.92103	2.63889	3.90083	4.37199	2.3472	2.53725	3.28855	3.25695	2.78554	0.211526
10025	0.197667	0.179255	0	0	0	0	0	0.192982	0.189081	0	0
10026	14.1959	11.7511	14.6357	10.969	10.7865	14.4849	14.5449	14.0957	13.5796	12.8014	11.3071
10033	0	0	0	0	0	0	0	0.193364	0	0	0
10034	0	0.169232	0	0	0	0	0.376874	0	0.189478	0	0
10035	0.942331	0.531201	0.613101	1.12574	0.929849	0.197909	0.566811	1.16267	0.189478	0.629639	0
10036	0	0	0.197656	0.375318	0.371882	0.591147	0.198706	0	0.189081	0	1.30725
10037	6.30495	4.89679	6.92291	5.20874	3.66359	9.80753	9.26988	9.08447	10.1507	5.1379	12.2312
10038	0	0.166667	0	0.370143	0.885127	0	0.393103	0.388996	0.385057	0.208996	0.211526
10039	0.762362	0.195188	1.82669	0.924077	0.545334	0.973862	0.792322	0.963153	1.53325	0	0
10040	47.0337	54.5942	39.0915	48.1654	53.3645	35.4178	41.1307	33.4162	36.9135	42.3765	44.1734
10042	0	0	0.206941	0	0	0	0	0	0	0	0
10045	5.74333	5.32144	4.66272	6.12947	6.5634	3.55309	2.36758	5.01793	3.82493	5.14675	4.13599
10046	15.9407	11.2103	17.4792	11.5502	10.2244	16.791	16.1262	16.8113	15.5227	15.1057	13.2742
10049	0	0	0	0	0	0	0.195435	0	0	0	0
10051	0.36923	0	0.204746	0.559108	0.180258	0.396888	0.583328	0.386346	0.574264	0.212277	0
10053	0.201691	0	0	0	0	0	0	0.193992	0	0	0
10054	0	0.169232	0.204746	0	0	0.199906	0	0.383669	0	0.432557	0.439585
10055	5.16463	4.34498	5.08651	4.27267	2.94055	3.70852	3.89419	5.19927	7.27311	4.09444	2.60434
10056	0.201691	0	0	0	0.373149	0	0	0	0	0	0
10058	0	0	0	0.189769	0	0	0.198706	0.196014	0	0	0
10059	0	3.45394	0	0.18083	0.177427	2.91247	4.32092	3.8676	4.97494	0	0
10060	5.42534	5.06217	3.26066	5.57519	4.03093	3.73381	2.20164	3.66765	3.45758	1.08598	1.27441
10064	0.190197	0	0	0	0	0	0	0	0	0	0
10066	8.27564	10.5407	7.94861	14.1531	15.88	10.9769	12.785	8.89159	12.0637	9.22623	6.96807
10067	1.54055	1.7874	0.820476	2.78091	2.16258	0.978443	1.19617	1.54713	2.29672	0.418217	0.221651
10068	0	0	0	0	0.179978	0	0	0.193992	0	0	0
10069	25.14	27.7373	23.7992	24.7435	23.4979	21.5141	23.6346	20.2792	23.1657	27.3639	30.9154
10071	0.195466	0	0.203084	0	0	0	0	0	0	0	0
10072	3.27658	4.31409	2.84273	5.01608	4.91379	4.49072	5.52365	2.70575	4.39368	3.64179	5.45705
10073	5.18727	4.62318	5.89596	2.61339	4.76149	5.86147	4.72815	3.47759	4.22343	7.05127	11.1246
10074	0.180601	1.26319	0	0.737724	0.915932	0.974881	0.400101	0.963153	0.567765	0.652789	0
10075	0	0	0	0.369339	0	0	0.189187	0.386502	0.196097	0	0
10077	0	0	0.206941	0.369339	0.191624	0	0	0	0	0	0
10078	0.576493	1.07694	0	2.60484	3.10775	1.77149	1.36059	0.767339	0	0	0
10079	26.8376	20.061	26.8432	16.5405	18.3172	17.2023	19.6967	17.1907	17.2524	20.5322	28.7483
10080	0	0	0	0	0	0	0	0	0	0	0.220621
10082	0.188629	0.370559	0.204746	0.18083	0	0	0	0	0	0	0.217934
10083	1.53062	1.08479	2.23848	2.03812	0.531417	1.39345	1.37165	1.15917	0.959839	1.28593	1.31096
10084	1.7535	1.04939	1.82627	0.91479	0.347465	0.390221	0.403372	0.190305	0.378955	0	0
10085	0.180601	0.364535	0	0	0	0	0	0	0	0	0
10086	0.384095	0.361855	1.0178	1.49004	1.66438	1.9557	1.3773	0.580966	1.91855	0.212277	0.653797
10087	0.95256	2.49118	1.22078	1.67096	2.38316	2.14967	2.54575	1.93183	2.29817	2.13913	2.60501
10088	0	1.21893	0	0.189313	0	0	3.33451	0.192982	4.38664	0	2.1705
10090	0	0	0.204746	0	0.360516	0	0.394141	3.4831	8.41352	0	0
10092	0.382292	0.502566	0	0.756078	0.373149	0.200926	0.205723	0.383669	0.189478	0	0.221651
10093	0	0.521179	0	0	0	0	0	0	0	0	0
10094	0.190197	0	0	0	0	0	0	2.31086	0.567765	3.63765	3.05949
10095	2.29242	1.60861	1.82835	5.21007	4.55992	3.73683	3.7842	3.4815	2.87694	3.40794	3.51128
10096	0.195466	0.693444	0	0.189769	0	0	0.198706	0	0	0.211647	0
10098	3.03177	1.43891	3.8641	1.28883	0.558247	1.95625	1.37759	1.35149	0.959713	1.71125	1.74952
10101	0	0	0.197656	0.189769	0.191624	0.200926	0	0.383669	0.378889	0	0
10102	0	0	0	0	0	0	0.205723	0	0.189207	0	0
10103	77.3662	45.5841	76.3115	47.2204	45.6613	74.445	47.5842	60.8299	44.6085	62.5814	57.7313
10104	8.60906	7.79147	8.74453	6.90064	6.37092	8.60475	7.47382	6.75717	5.54333	10.2561	7.1727
10105	0	0.166667	0	0.189769	0.191624	0	0	0.383669	0.378889	0	0
10108	1.15605	0.933667	1.42344	0.366379	0.553127	1.75176	1.78635	2.12131	4.0144	0	0
10109	1.33705	2.0012	2.44114	1.11856	2.19977	1.1652	1.5693	1.15982	1.33873	0.861379	0.651111
10110	4.47965	9.17404	3.0582	4.47088	0.192891	12.7181	7.48453	11.7818	5.34628	4.91598	0.224376
10111	0.95256	0.885714	0.607249	0.373559	0	0.380084	0.195435	0.769789	0	0	0
10113	1.13939	2.64436	2.6535	2.60645	2.1921	2.5317	1.75848	2.12084	0.378889	3.43348	3.69117
10114	0.770156	1.38571	0.204746	0.366379	0.914665	1.37007	0.377624	0.96969	0.971324	0.428821	0
10116	6.14826	10.7827	9.78725	14.1494	10.8447	15.8489	12.6255	14.6801	12.9959	12.1924	11.8052
10118	0	0.166667	0	0.364621	1.2634	0	0.205723	0.383669	0.573934	0	0.21114
10119	0.190197	0.90821	0	0.741161	0.904286	0.200926	0.788014	0	1.14774	0.852521	0.644317
10121	0.201691	0.166667	0.206941	0	0	0	0	0	0	0.420867	0.431761
10125	11.7047	15.7236	11.5762	21.5998	23.3139	11.5903	15.7678	9.46475	13.5845	5.55838	5.45068
10126	2.09904	2.46266	1.43138	2.41379	2.01058	0	0	0	0	0.839084	1.08931
10127	0.201691	0	0	0	0	0	0	0	0.189207	0	0
10130	0	0.748886	0	0.185549	0.192891	2.73785	4.54866	7.535	5.56123	1.0706	0
10131	0	0.726275	0	0.560331	1.09362	0	0	0.963624	0	0.420643	0.422666
10132	1.50761	2.39818	0.812529	2.41337	1.62606	4.68336	2.93735	2.89107	2.49354	2.57053	2.59082
10133	0.195466	0	0.206941	0.187227	0.177427	0.197909	0.188437	0	0.385575	0	0
10136	31.014	13.7645	40.6403	18.2469	11.6333	48.392	13.3575	25.8775	15.4993	29.464	26.375
10137	0	0.195188	0	0.183791	0	0	0.205723	0	0.385057	0	0
10139	8.09509	9.12021	8.74295	9.83418	8.93304	7.22525	7.85991	7.91312	8.60929	11.5231	10.9074
10141	0.180601	0.357545	0	0	0	0.189769	0.189187	0.19251	0	0	0
10144	49.2838	38.4873	42.0542	26.0076	24.5459	32.4489	26.2234	29.3692	23.5277	37.5847	52.2132
10145	0	0.18528	0	1.48836	1.27334	0.772008	0.188437	1.35363	0	1.50073	0.881928
10147	0	0.166667	0	0	0	0	0	0	0	0.629639	0.670402
10148	7.67756	7.97835	7.52925	7.99368	7.74462	7.01438	7.41942	8.2981	8.23101	7.03674	7.17316
10149	0.954128	0.351946	0.822239	1.67041	0.564493	1.17177	1.18291	0	0.391347	0.22091	0.44231
10151	0	0.166667	0.203508	0.189769	0.192891	0	0	0	0	0	0
10152	0.564696	1.07488	0.605588	2.2193	2.17393	0.58915	0.204666	0.582516	0.763742	0.418217	0
10153	73.6809	65.1885	72.2592	66.4764	67.138	57.1561	64.8995	50.2199	59.1667	80.8312	79.6775
10154	9.21481	9.75701	8.96361	9.84608	10.7584	7.63398	10.8636	8.88733	8.80179	10.2303	9.34973
10155	0	0.166667	0	0.183791	0.180258	0	0	0.192982	0.189081	0	0
10156	1.35774	0.166667	0.406593	0.560331	0.371882	0.584186	0.189187	0.579301	0.756972	0.641099	0.432147
10157	0.95256	0.36442	1.01594	0.55439	0.371602	1.56052	0.761496	1.15917	0	0.212277	0.862637
10158	0	0	0	0	0	0	0	0	0	2.35608	2.39115
10160	0	0	0	0	0	0	0	0.193364	0	0	0
10161	5.74773	3.03408	5.70181	2.59119	2.01411	2.92562	2.34329	1.5447	0.579977	4.07215	4.99478
10162	0	0	0	0	0	0	0	0.19251	0.189808	0	0
10163	0.973091	3.02626	1.01646	2.23513	2.71101	1.56666	1.57526	2.30831	2.10909	0	0.220621
10166	1.72917	5.38124	0.810757	5.58879	7.28415	4.11959	6.49412	2.90521	6.50971	1.92353	3.02121
10167	1.16329	1.06789	1.02436	0.742115	0.904286	1.161	0.403372	1.93404	1.3384	0.842141	0.211526
10168	0.574292	2.17043	0.206941	2.04454	2.18316	1.75741	2.15609	1.74036	3.43385	0.84924	1.53569
10169	0.180601	0.179255	0.413883	0	0	0	0	0.192982	0	0	0
10170	2.31777	5.15559	2.64737	4.07953	2.19465	1.74782	3.56883	3.68767	4.97349	7.07203	8.07975
10171	0.201691	0.166667	0	0	0	0	0	0.196014	0	0	0
10173	37.8979	35.4896	38.2662	27.1971	28.8483	39.9558	44.538	44.8023	46.8749	36.7126	34.4136
10175	0.190197	0.179255	0	0	0	0	0	0	0	0	0
10178	1.31156	2.83967	2.64288	2.23846	2.74495	3.32106	3.9211	3.10406	3.0606	2.78427	3.25276
10179	0.382292	0	0.206941	0	0.179978	0	0	0	0	0	0
10180	0	0	0	0	0.173732	0	0	0.193992	0	0	0
10181	0.960354	2.82773	1.42605	2.79287	2.71856	3.13303	1.95659	3.85881	2.29062	0.635571	0.862251
10182	0.188629	0.351946	0.203508	0	0	0	0	0	0.189081	0	0
10183	0.772612	0.354979	0.197656	0.373104	0	0	0	0.190305	0	0	0
10184	0	0.562755	0	0.93093	0.180258	0.974881	1.18215	1.15917	1.14892	0	0
10189	1.53991	0.166667	0.616535	0.560787	0.177427	0	2.34702	0	1.90761	0	0
10191	3.25179	4.4902	3.45218	7.62523	6.75656	5.09544	3.53589	3.86688	4.01564	2.33838	2.84524
10192	0.201691	0	0	0	0	0	0	0	0	0	0
10193	1.32179	0.531087	2.65027	1.11222	1.10244	1.77509	0.992967	1.73683	0.952426	0	0
10195	2.70039	2.70164	2.03655	2.60275	2.75376	3.70034	2.5535	4.82754	3.6438	1.49493	2.38605
10196	0.566264	0	0.203084	0	0	0	0	0	0	0	0
10197	12.2898	6.59235	10.3664	7.45948	6.01251	5.66945	4.54895	5.79584	4.97409	7.06218	6.09765
10198	1.36718	0.687845	0.197656	1.29517	0.708563	2.93156	0.966913	1.16371	0.378889	0	1.31096
10199	1.15582	0.867567	0.204746	1.49172	2.02887	1.18243	1.58301	0.772821	0.94678	0	0.217934
10200	22.0701	16.2604	24.828	14.3266	15.0215	31.0809	35.8651	33.4375	37.709	16.876	20.0458
10203	0.77945	0.713801	0.409593	0.558652	0	0.189769	0.377624	0.193364	0.947381	0	0
10204	6.39496	30.4398	6.71471	23.9865	24.3111	15.4622	30.9653	23.7669	37.294	16.07	26.126
10205	51.3167	57.9704	48.0144	48.9303	53.9603	33.6046	36.974	26.4449	31.7185	35.7099	46.8955
10206	0	0	0	0	0.191624	0	0	0	0	0.63027	0.640601
10207	0	0	0	0	0	0	0	0	0	0	0.21114
10209	1.34349	2.14191	1.42729	2.59979	1.64621	0	0.383872	0.193364	0.568492	0.211647	0
10210	17.5497	25.9169	13.8383	17.7149	22.9155	14.4887	18.6931	12.749	17.4173	27.3347	27.4628
10211	0.201691	0.166667	0	0	0	0	0	0	0	0	0
10212	5.54566	5.59178	4.68671	4.64674	5.31618	8.80939	9.46517	9.6673	9.19188	6.83544	3.68413
10213	1.36956	0.897803	3.04748	0.18083	0.173732	0.794704	0.978258	0.388524	0.189478	0.850774	1.95832
10214	4.613	3.67863	3.04634	2.05339	2.20885	4.12004	3.14606	4.24749	3.8255	2.56202	1.30993
10218	2.3181	1.21206	2.03063	0.558245	0.179978	3.53862	3.73238	7.32822	6.50687	4.04869	4.37959
10219	0.201691	0.351946	0	0.183791	0	0	0.189187	0	0	0	0
10221	0.39032	0.179255	0	0	0.179978	0	0	0	0.189808	0	0
10222	8.05428	7.89367	6.91426	5.58068	5.81053	5.26895	9.27209	8.6906	9.7922	3.2082	2.37727
10223	0	0.361855	0	0.560331	0.922178	0.587585	0.986719	0.965803	0.95367	0	0
10224	0	0.898654	0.81828	1.86236	1.46906	0.388224	0.387142	0.385492	0.385178	0	0.217934
10227	0	0.195188	0	0.553606	0.357685	0.39124	0.404429	0.577279	0.764589	0.637818	0.851741
10228	0.190197	0.169232	0	0	0	0	0	0	0	0	0.220621
10229	0	0	0	0	0	0	0	0	0.189081	0	0
10230	0.188629	0	0	0	0	0	0	0	0	0	0
10231	0.382292	0	0.203508	0	0	0	0	0	0	0.433188	0.662931
10232	0	0	0	0	0	0	0	0	0	2.35096	0
10233	5.97201	4.89814	5.489	3.34776	5.27943	5.45932	4.78867	3.85407	4.3871	6.40023	7.19985
10235	0	0	0	0	0	0	0	0	0	2.13782	4.79578
10238	0	0	0	0.368057	0.550296	0	0	0	0	0	0
10239	0.188629	0	0.406169	0	0	0.197909	0	0	0	0	0
10241	0.384095	0.335899	0	0	0	0	0.188437	0.579484	0.19525	0.219601	0
10242	0.574292	0.748035	0.401164	0.92671	1.09591	0.197909	0.771765	0.382815	0.959839	1.49165	1.30725
10244	1.91818	4.0153	1.21693	3.34346	4.00991	2.15167	1.78904	1.73847	1.90649	2.7895	3.92854
10246	17.6839	13.9206	18.9122	12.8365	13.4425	17.5971	15.0835	16.4184	15.8996	16.901	23.2744
10248	0	0	0	0.18083	0	0.190315	0	0	0	0	0
10249	0.382292	0.18528	0.819619	0.566765	0.357685	0.980822	0.387893	0.58337	0.189808	0.652789	0.653797
10250	5.76685	5.58058	5.90896	5.77258	5.87981	3.91603	4.12443	3.67801	3.83862	4.69055	3.92754
10251	1.53151	2.52285	2.64528	1.6748	1.83158	1.15969	0.992987	1.73645	1.15509	3.20749	3.28149
10252	0	0.729422	0	0	0	0	1.76146	0	1.34481	2.78707	3.70749
10253	4.5993	6.04339	3.66111	6.51411	7.80703	7.24965	5.71536	10.6389	5.74539	9.20999	10.0417
10254	1.51482	3.2523	0.203084	2.78095	2.3285	1.35247	2.3841	1.74371	2.48804	0.640875	0.221651
10255	0.197667	0	0.605486	0.374862	1.0688	0.393872	0.188437	0.582516	0.378889	0.641778	0.438555
10259	11.8665	14.2553	10.981	11.3181	10.7705	13.3355	12.2422	16.6116	12.839	16.2198	15.0057
10261	0	0.709491	0.401164	0	0	0	0.795012	2.51722	2.10129	0	0
10262	4.41194	5.53991	4.27035	4.28649	3.84497	3.52878	4.73487	3.09639	4.6046	2.98199	3.05723
10263	0	0	0	0.370143	0.365356	0	0	0	0	0	0
10264	21.6914	21.3769	20.3214	24.0235	23.4575	19.5518	21.4211	21.6554	21.8449	21.5572	24.708
10266	0	0	0	0.185549	0	0	0.188437	0	0.379285	0	0
10267	14.0282	11.759	15.6816	11.3558	11.3457	14.6547	14.7601	16.6033	15.3337	19.8928	19.8469
10268	0.54983	1.07045	0.411687	1.68189	0.93891	1.35395	0.795299	1.36213	2.29055	0.219601	0.431761
10269	0.190197	0	0	0	0	0	0	0	0	0	0
10271	0	0	0	0.189769	0	0	0	0	0	0	0
10274	0.761118	1.08393	1.01728	1.11992	0.365356	1.17479	0.787244	1.738	1.33937	0.633145	1.30725
10275	0.378826	0	0.402503	0	0	0.395869	0	0.388524	0	0	0
10276	0.190197	0	0	0	0	0	0.189187	0	0.378559	0.211647	0
10278	0.195466	0	0	0	0	0	0	0	0	0	0
10280	0	1.08393	0	1.49945	0.730834	0	0.566811	0.193364	0.95367	0	0
10281	6.55447	5.16553	6.307	5.58799	5.33407	3.34373	4.51667	4.4505	3.06118	7.49375	7.64052
10282	2.84927	3.2478	3.66545	3.1619	4.2136	3.18348	3.14413	2.70834	1.72403	3.65065	3.49398
10283	13.621	12.2823	12.4179	10.7886	13.1061	13.8809	14.1148	15.0589	15.6898	13.877	11.5345
10284	0.387864	1.06789	0	1.30625	1.09563	0.587585	0.188437	0.579867	0.959713	0	0
10285	4.78577	7.08789	6.09849	10.0391	8.72256	6.84682	6.45434	5.22152	6.49646	4.6834	6.51181
10287	11.5358	11.8709	10.3557	11.1712	9.84092	12.1232	11.3893	13.9179	12.8199	9.17587	8.25419
10289	0	0	0	0	0	0	0.189187	0	0	0	0
10291	0	0	0	0.372776	0.714227	0.199906	0	0.385875	0	0	0
10292	6.29693	6.51316	7.10724	6.51449	6.54466	6.66105	5.30764	6.18096	6.31663	5.55898	5.44782
10293	0	0.373592	0	1.66787	2.77561	1.75083	3.72642	5.60418	5.56168	10.6608	8.69353
10294	0	0	0	0	0	0	0	0.388996	0	0	0
10295	7.50487	11.1142	5.48162	12.1108	9.28167	12.3279	9.23901	15.6448	11.8713	6.5916	5.20256
10297	2.68733	6.29268	2.03717	4.45698	2.19039	5.08882	4.53943	4.44819	3.07403	1.49187	1.51839
10298	0.370798	0.703	0	0	0	0.390694	0.589289	0.770172	1.14925	0.858728	4.35764
10299	0.574924	0	0	0.185549	0.564773	0.400832	0	0	0	0	0
10302	2.9089	1.62676	2.84145	1.66745	1.09336	1.56247	1.36107	3.28387	1.338	0.861379	0.435516
10303	0.589555	0.179255	0.611539	0.183791	0	1.17216	0	0.771811	0	0	0
10304	1.52629	2.80765	1.22036	0.74588	1.28101	0.389675	0.782034	0.766956	3.06905	5.32746	0.438555
10305	1.73538	2.17043	2.03739	1.85596	1.26964	1.76097	2.56676	1.54917	1.72345	1.27533	1.9607
10309	1.72492	0.169232	3.05676	0	0.351159	1.56797	1.16591	0.770015	0.770031	0.417992	0
10310	0.94879	1.41983	1.43492	2.23042	2.35788	0.779896	1.37907	0.963153	1.3378	0.420867	1.07983
10311	3.82859	3.24143	4.26784	2.60573	2.59053	3.13965	3.747	0.962499	0.574865	3.21746	1.5411
10313	0	0	0.206941	0	0	0.197909	0	0.196014	0	0	0
10314	0.397157	0.179255	0.206941	0.744201	0.177427	0.583641	0.204666	0.388996	0.385178	0.22091	0
10315	0	0.542824	0	0	0.531137	0.190315	0	0	0.573537	0	0
10317	0	0.335899	0	0	0	0	0	0	0	0	0
10318	8.06711	5.51763	6.52569	5.40701	5.83878	6.64819	5.08224	4.63764	4.97902	4.70718	3.91598
10319	0.763931	0.904679	0	1.85388	1.09619	1.37469	1.1884	1.55122	1.52781	0.430131	0.217934
10320	15.0155	19.4203	17.0851	19.9084	19.3693	18.1815	19.8895	18.7475	19.8918	14.1042	17.1801
10321	19.0354	20.2488	18.3037	23.4252	19.5582	21.3622	16.7101	21.6251	18.3828	11.0943	6.11661
10325	26.5005	21.6901	24.5963	21.7658	19.8449	24.8607	23.0608	22.5984	23.1242	20.1028	19.5998
10329	0	0.169232	0	0.189769	0.351159	0.189769	0.387893	0.190305	0.947051	0	0
10330	28.2692	23.4334	25.0242	20.3168	19.3061	22.894	20.8569	21.4406	19.3311	21.3643	25.0449
10331	4.41663	2.14145	2.02569	4.47616	3.46429	3.52017	2.15934	2.51754	0.947506	6.84317	5.86921
10332	6.1363	3.49125	4.87667	4.66801	4.36318	3.3401	2.74895	3.66828	3.44132	3.20812	4.30892
10334	12.0556	12.6611	12.8345	8.73935	8.19767	13.866	10.3939	9.85416	8.2399	13.4579	15.9179
10335	0	0	0	0	0	0.190315	0	0	0	0	0
10337	0	0.166667	0.206941	0.36166	0.180258	0	0.198706	0.389378	0.189808	0	0
10338	9.67293	8.11424	7.54239	8.9114	8.34205	3.72597	3.91161	1.53674	1.53278	10.6578	8.26842
10339	0	0	0	0	0	0	0	0.193364	0	0	0
10340	0	0.166667	0	0.373104	0	0.199906	0	0.196014	0.770482	0.20922	0
10341	9.02363	8.29224	9.76904	9.29192	7.29298	8.22224	7.25665	7.52415	5.74659	8.1224	7.1918
10342	1.53032	1.61817	1.43106	2.41851	2.54581	1.3727	2.56051	1.54652	1.91943	1.92312	2.39387
10345	5.5849	7.89025	5.29064	4.81999	4.88327	5.08488	4.14962	4.05721	4.60125	3.61738	5.01367
10346	0.385663	0	0.406593	0	0.177427	0.395819	0	0.386346	0	1.0657	1.08659
10347	1.73702	0.373592	1.62872	0.187227	0.173732	2.73687	0.771765	2.31811	0.959442	0	1.09879
10348	2.50492	1.62073	1.83055	1.49644	1.81994	1.95074	1.36509	1.16488	0.960686	1.71084	1.73901
10351	3.6427	2.69592	3.45299	5.58616	5.14755	3.72104	3.53245	2.5164	2.68362	4.26105	3.70154
10354	3.49438	3.42065	4.89826	5.04596	3.63393	3.53752	1.77396	3.66853	1.90694	1.28265	1.09611
10356	0	0	0	0.187227	0	0	0	0	0.189478	0	0
10357	1.51601	1.98946	2.03331	0.923749	2.74467	2.54748	1.37982	1.35435	0.19525	1.48675	0.662892
10358	0	0	0.204847	0	0	0	0	0	0	0	0
10360	0	0.166667	0	0	0	0	0	0.966212	0.189808	0	0
10362	17.4852	10.5416	16.6577	14.8903	10.1981	16.8385	8.44779	11.2103	7.08895	10.033	8.72127
10363	0.188629	0.195188	0.408356	0.925031	0.915652	0.591147	0.589289	0.963153	0.189808	0.649732	0.649696
10364	6.50578	6.81254	6.08265	4.46082	6.05057	8.22222	10.7203	5.41322	8.61804	8.75253	11.5202
10365	0.97365	0	0.409593	0.556567	0.192891	0.200926	0	0	0	0	0
10366	0.958785	0.700434	1.02313	0.741617	0.191624	0.389675	0.782053	0.577661	0.568492	0.211647	0
10368	2.11365	0.364535	1.62152	0	0	0	0.376874	0.196014	0	0.208996	0.438555
10370	30.6132	29.1954	28.869	26.427	23.5551	28.1581	25.3478	26.6482	25.0874	22.1808	20.474
10371	2.66404	2.3219	3.44613	1.85687	1.81652	4.49419	1.94942	5.02157	1.72896	0.431248	0
10373	0.397157	0	0	0	0.177427	0	0.205723	0	0	0.432557	0.884582
10374	14.0313	0.92729	16.2597	2.03838	1.45615	10.7524	2.36133	14.0958	6.50172	2.99771	8.68333
10375	0.180601	0	0.203508	0.189769	0	0	0.589595	0.578289	0.379285	0	0
10376	2.08045	1.26564	4.27846	0.739482	0.915652	2.1731	1.7725	1.93663	1.1482	2.99678	2.17119
10380	5.76045	1.88171	4.27689	0.920768	1.83158	3.50858	1.96094	1.16202	2.10108	16.8802	34.676
10384	0	0	0	0	0	0	0	0	0.189808	0	0
10385	2.10966	1.0368	2.23752	1.66623	2.34282	2.35204	2.17231	1.1622	2.0896	0.208996	0.211526
10386	7.98977	9.5573	10.5711	8.19043	7.8691	8.62961	10.2439	7.54184	9.95937	9.41662	8.73313
10388	0.190197	0.179255	0	0	0	0.195962	0	0	0.189207	0	0
10390	4.62075	3.91419	3.26309	2.79881	3.65395	1.94323	1.57708	0.582988	0.776074	1.49785	2.36856
10391	0.771959	1.94583	1.22078	1.11226	1.27334	2.7378	0.771765	2.70421	0.378559	2.12502	1.32582
10392	26.0464	17.3603	19.9409	12.4765	10.5961	16.389	13.5274	16.0425	12.0547	26.8736	19.1443
10393	0.751522	1.23152	0.395312	0	0.351159	0	0	0	0	0	0
10394	0	0.169232	0	0.743794	0.723041	0	0	0.581348	0.196097	0	0
10395	0.768587	1.4168	1.21493	1.49134	2.17919	1.56446	1.57601	1.54699	1.72358	2.77187	1.96374
10396	8.31312	11.8628	10.7742	10.9682	13.5228	7.25008	9.033	6.38318	5.17021	14.5199	14.5743
10398	1.14119	1.26921	1.63081	1.11648	1.09591	1.3651	1.18215	1.35168	1.14892	1.28265	1.30725
10400	0.195466	0.166667	0	0	0	0.189769	0	0	0	0	0
10401	0	0	0.197656	0	0	0	0	0	0	0	0
10402	0.382292	0	0.203508	0	0	0	0	0	0	0.212277	0
10403	1.74783	3.24147	2.45595	3.90732	4.1743	2.334	2.59655	2.70219	2.49369	1.28265	1.08022
10407	0.391889	1.39376	0.406169	1.49347	1.10244	0.978825	0.583328	0.771811	1.72403	0	0.44231
10408	3.85928	8.92235	3.45084	11.7359	11.8482	7.07019	9.84665	12.3803	14.1712	25.6305	21.3481
10411	0	0.345922	0	0	0	0	0	0	0	0	0.644317
10412	0	0.518613	0	0.368057	0.533968	0.390221	0	0.576651	0	0	0
10414	0.188629	0.166667	0.413883	0.375318	0	0.195962	0	0.580966	0.19525	0.850774	0.224376
10417	0.95256	1.07135	1.21359	0.751858	1.2539	0.781462	0.592866	0.966657	0.952944	0.642408	0.432791
10418	11.1347	10.5892	9.164	6.49435	7.23786	7.22997	8.45296	6.37676	6.69609	11.3181	12.6397
10420	0.201691	0.188312	0	0	0	0	0	0	0	0.428597	0.653836
10421	0.775983	1.26319	1.22078	2.23128	3.11072	4.88892	4.91813	6.38233	5.35902	1.29303	0.872376
10422	0.201691	0	0	0	0	0	0	0	0	0	0
10423	0.399358	0.531087	0.605588	0.932688	0.743484	0	0	1.73559	0.189808	0.652789	0.433177
10424	0.399358	1.62504	0.404598	1.30755	0.910812	0.976878	1.18215	1.15715	1.33846	0	0.433177
10425	1.53095	1.81032	2.83312	1.49514	1.26992	2.15586	2.54248	1.9384	2.67777	2.14466	1.30725
10426	1.94393	1.61805	3.04801	1.49134	1.27617	1.75083	1.95065	1.54245	2.10836	0.630494	0.217934
10427	7.30337	4.76968	6.12163	5.18927	5.30879	5.43802	5.08076	4.24918	4.59456	4.46191	3.48082
10428	17.6535	16.8612	16.4479	14.9055	16.103	15.0332	14.6223	11.5922	13.8129	25.3987	26.7699
10429	0.587355	0.179255	0.203508	0.366379	0	0.200926	0	0	0	0	0
10432	5.60213	6.52699	5.07683	10.4116	8.22594	4.11055	5.5238	5.59784	4.97179	3.00493	1.73367
10437	10.6886	10.9129	8.73186	8.76292	9.14316	10.373	9.82053	10.4308	10.347	7.48557	7.38334
10439	0	0	0	0	0	0	0	1.15851	0.189081	1.05868	0.663961
10440	7.43095	8.21399	7.11243	6.33467	6.77915	9.20281	8.44921	8.49885	9.00869	4.92027	5.43549
10441	0	0	0	0	0	0	0.189187	0	0	0	0
10442	0	0	0	0	0	0	0	1.15851	0.189081	1.05868	0.663961
10443	6.12813	8.70077	8.32988	10.7821	10.3972	10.3572	9.86451	11.1944	9.76517	16.0042	15.9147
10444	0	0	0	0	0	0	0	0.19251	0.19525	0	0.21114
10446	0	0	0	0	0.179978	0	0	0	0	0	0
10447	0	0.166667	0	0.187227	0	0	0	0	0	0	0
10449	1.53991	1.65843	0.812953	2.22824	1.79283	1.16733	1.9359	3.10179	3.25776	1.50356	3.491
10451	0	0.36442	0.197656	0.556148	0.537383	0.774501	0.404429	1.15917	0.385304	0	0
10452	0	0	0	0.7501	0.546882	0.974881	0	3.47198	1.14932	0	0
10455	0	0	0	0	0	0	0.204666	0	0	0	0
10456	10.1421	11.5958	11.9808	11.9021	11.4978	10.3533	13.9468	15.8682	16.0788	23.4779	21.5208
10457	0	0.335899	0.411789	0	0	0	0.195435	0.774303	1.14892	0	0
10458	0	0	0	0.18083	0	0	0	0	0	0.428821	2.40669
10460	0	0.166667	0	0	0.173732	0	0	0.193364	0	0.22091	0.448751
10461	0	0	0	0.371018	0	0	0	0.386346	0	0	0
10462	0.967425	1.48002	1.8348	1.85433	2.55475	0.778919	2.36356	1.16333	1.91311	1.50225	1.95156
10463	0	0	0	0	0	0	0	0.196014	0	0	0
10464	4.7848	7.67742	5.89875	6.53247	6.75076	7.41226	7.07745	6.76299	7.46718	6.61695	6.76603
10465	7.26496	5.23914	6.11278	4.26425	4.22112	3.71213	4.34849	3.67235	1.7237	3.85222	3.70419
10467	1.14521	1.04539	1.0125	0.553934	0.545334	1.76199	1.37759	1.9371	0.757177	0	0
10468	12.6338	8.6438	10.5816	7.81568	6.59052	8.61433	7.84846	12.3581	7.84888	5.97566	7.41003
10469	0	0.18528	0.408356	0.92967	1.29037	0.197909	0.394911	0.963536	0.189081	1.07037	1.31263
10470	0	0.179255	0.402402	0.373104	0	0	0	0.192982	0	0	0
10471	0	0	0	0	0	0	0	0	0	0.211647	0
10474	1.91694	0.512589	0.812428	0	0	0	0	0.196014	0	0	0.220621
10475	4.37133	2.5324	2.44972	2.03257	2.56596	1.76092	1.96942	1.93855	2.10751	2.77763	2.37154
10476	0	0	0.206941	0.185549	0	0	0	0	0	0	0.224376
10479	2.46576	1.43833	0.612576	0.923273	0.35371	1.37562	0.791571	2.12349	0.567765	1.06502	1.52214
10482	0	0.188312	0	0	0	0	0	0	0	0	0
10487	0.197667	0	0	0	0	0.981368	0.598807	0	0	0	0
10489	5.3586	5.43487	4.07904	6.5282	5.6912	4.51185	6.89275	6.57623	7.82575	3.20708	0.432791
10491	0	0	0.204847	0	0	0	0	0	0	0	0
10495	0.190197	1.05052	0	0	0.173732	0.586134	0	0.386974	0.580428	0	0
10497	2.10681	3.41389	1.62861	1.67385	3.81788	4.30181	3.35504	3.48766	2.48036	2.34637	1.94438
10499	35.3	31.3049	33.428	29.5716	32.4407	30.1731	31.0996	31.1151	24.1097	41.728	34.1657
10500	0.766058	2.33011	0.81661	2.40826	0.366623	0.784093	0.598827	0.385492	0	0.636832	0.669372
10502	0	0.166667	0	0	0	0	0	0	0	0	0
10504	5.37471	7.82955	6.91436	6.33303	8.86878	5.88298	6.31193	5.4181	7.45684	4.06094	2.6145
10506	8.83818	27.0088	7.92905	20.8334	24.2692	4.29421	27.4029	13.5327	29.0728	10.0405	13.531
10508	0.95256	0.898654	0.604249	1.29949	1.0969	0.975809	0.788301	0.773675	0.953153	1.07366	1.08663
10509	0.201691	0.709491	0	0.372776	0	0	0	0	0.189207	0.22091	0.21114
10510	0.201691	0	0	0	0	0	0	0	0	0	0
10513	6.88264	6.42577	7.51827	6.47976	6.69951	6.04652	4.92657	7.52919	6.31297	3.41653	3.70218
10514	6.13985	6.66771	6.71306	5.58373	4.20338	4.89588	5.27854	5.79215	6.1183	3.87384	5.66964
10515	0	0.179255	0	0	0	0	0.387142	0	0	0	0
10516	0	0	0	0	0	0	0	0	0	0.20922	0
10517	0.58333	0	1.01594	1.86194	0.179978	0.389675	0.189187	1.15532	0.580824	0.649732	0.42946
10518	1.92062	1.29389	2.85878	0.932688	1.27306	1.76199	1.9764	0.57971	0	1.93148	1.74311
10519	1.13719	0.917267	1.22078	0.92671	0.730554	1.17479	0.976431	1.15917	0.764193	0	0
10520	0.197667	0.364535	0	0.185549	0.915652	0	0.188437	0	0	0	0
10521	3.25139	4.527	3.0551	4.48164	4.24483	6.0642	5.93027	6.75729	4.59021	3.41977	5.02015
10522	3.04568	5.14952	3.2439	4.64248	6.21959	3.3452	3.13936	2.90256	3.43582	5.9834	5.20357
10524	0.762362	0.54379	1.02313	0.550169	0.549309	1.18098	0.583328	0.776352	0.764259	0.640468	0.657552
10525	0	0	0	0	0	0	0	0	0	0.20922	0
10526	13.4259	14.8538	12.815	18.0327	14.7433	11.1659	7.62842	10.6277	7.46661	3.65376	3.47299
10527	14.6237	13.5326	18.1153	12.4422	12.9264	14.3123	12.6555	13.7196	14.1805	12.8481	15.0371
10530	1.90669	1.8031	2.85483	1.29354	0.936375	1.17577	0.796475	0.578829	0.769635	2.78356	2.38439
10531	4.21483	5.93603	3.85533	8.90765	9.47627	3.69533	5.50709	5.41286	5.92861	1.05464	1.52518
10532	0	0	0	0	0.191624	0	0	0	0	0	0
10535	0.195466	0.179255	0	0.183791	0	0	0	0.385875	0.378288	0	0
10538	4.44237	3.38517	3.86805	4.45232	3.82411	3.31631	3.14382	4.6246	3.63531	1.50225	1.75741
10539	0	0	0	0.941627	0.735674	0	0	0.193364	0	0.211647	0
10540	4.99459	4.29769	5.08965	5.37729	5.99196	4.32873	5.3261	5.01832	5.92778	8.0983	11.5771
10541	8.04602	3.22013	7.51241	2.98306	3.26062	4.72648	4.26297	4.81814	4.98748	4.51378	3.27849
10542	1.90357	2.16775	1.82889	1.30625	1.45331	1.17479	1.57526	1.15676	2.87754	3.41518	2.60809
10543	0	0	0	0	0	0	0	0	0.19525	0	0
10546	0.190197	0	0	0	0	0	0	0	0	0	0
10547	0.180601	0.169232	0	0	0	0	0	0	0	0	0
10548	0	0	0	0	0	0.39124	0	0.196014	0	0	0
10549	1.15025	0.690878	0.60016	0	0	0	0	0.385492	0	0	0.432147
10551	2.71959	6.54203	3.45407	8.91662	9.49557	7.62257	8.27775	8.50809	9.94827	46.4356	36.8344
10553	0	0	0	0	0	0	0.189187	0	0	0	0
10554	0	0.345922	0	0.189313	0.173732	0	0	0.386974	0	0	0.21114
10555	0.180601	1.28483	0.413883	2.04231	2.54015	2.74706	1.97536	2.32319	2.6712	0.433188	1.51202
10557	3.43829	5.24395	4.48149	5.78006	4.21885	4.09884	4.10299	6.38091	5.34703	3.22826	2.3742
10558	1.92684	8.33631	4.26712	11.5298	11.8517	6.46679	6.70292	6.56538	6.31282	17.1094	11.0813
10559	1.3491	1.78169	0.410026	2.79705	2.19961	1.16859	1.54278	2.3153	2.10843	0.22091	0
10560	0	0.879575	0	2.23383	1.47559	0.386277	0.205723	0.580338	0.19525	0	0
10561	1.74662	0.502566	0.615297	0.189313	0	0.199906	0	0	0.189808	0	0
10562	0	0	0	0.364621	0	0	0	0	0	0	0
10563	0	0	0	0	0.179978	0	0	0	0	0	0
10564	0.395333	0.179255	2.24996	0.557826	0.366623	1.17673	0.583347	1.93552	1.5406	0.420867	0.220621
10565	10.9311	17.3432	13.0301	14.3316	14.4664	15.4617	16.9752	15.6635	16.4436	16.2458	16.3412
10568	1.34045	0.87919	1.21503	0	0	0.199906	0	0.385492	0	0	0.432147
10569	3.46093	2.31115	3.25399	2.78521	1.28908	2.93941	2.73864	1.15431	2.49321	1.50225	0.868692
10570	3.87039	3.99669	3.47574	3.54656	3.11018	1.95833	2.57809	1.93419	2.10849	3.41226	5.22758
10571	3.06405	3.26086	2.24381	4.84416	4.95878	4.49203	4.89025	5.21919	7.46146	5.58596	4.57151
10572	1.56445	1.07103	1.42387	1.12032	0.745032	0.99461	0.80453	1.54816	0.769635	2.99413	2.61615
10573	10.8606	9.56403	8.93629	9.50181	8.59454	11.5817	11.0279	13.5143	15.8772	10.6975	10.2303
10574	9.83794	7.95281	9.55147	8.74626	8.03529	9.79319	8.86036	10.0509	10.334	12.1709	10.9116
10577	4.60528	14.6285	3.6463	7.44721	8.77835	11.1558	15.7276	16.8009	15.8869	30.3513	25.0464
10578	0	0.534234	0	0.183791	0.521197	0	0	0	0	0.20922	0
10579	20.1973	11.5819	17.4986	5.58413	4.86224	8.8147	7.28619	7.9017	5.76153	21.1736	18.5018
10580	8.43691	9.24064	7.51402	8.55063	8.20578	8.2407	6.704	9.08921	7.6488	7.4795	10.0285
10582	0	0.18528	0	0.183791	0.360236	0	0.205723	0.192982	0.384456	0	0
10583	0.559427	1.26319	0.40783	0.941627	0.903019	0.974881	0.976431	0.775498	0.763742	0.649507	0.42946
10584	1.33822	5.46075	1.20431	4.82423	5.46806	2.53272	5.72743	4.25284	6.51387	2.77475	3.90889
10585	1.91694	4.99495	0.808571	6.13422	5.11534	4.3144	5.91299	4.06222	4.41257	10.2856	10.6948
10586	0	0	0	0	0	0	0	0.196014	0	0	0
10587	0.964053	1.2691	0.816619	1.30107	1.28498	0.395869	0.195435	0	0.385057	0.433188	0.422666
10588	5.03162	4.68566	4.06694	4.29868	4.02226	4.48027	4.72756	4.06067	4.79021	2.36188	4.12686
10589	0.965622	0	0.409593	0	0	0	0	0	0	0	0
10590	1.92221	2.50598	1.43096	1.84828	2.1911	1.57291	1.76223	1.74215	2.29107	1.90987	0.880513
10592	1.92401	0.726389	2.02978	2.04319	1.46878	1.56145	0.765517	0.776352	0.574656	1.71584	1.09615
10593	0	0.738012	0.203508	0.74588	0.35371	1.17479	0.993718	0.963153	0.959713	0.861785	0.442271
10594	0.961598	0.348488	0.203508	0.935193	0.75485	0.587585	1.59072	1.54769	1.52177	0	0
10595	8.04124	6.8564	7.12495	6.13889	5.46831	7.9965	7.86294	7.7222	10.3086	5.54636	4.80363
10596	0.740028	1.07488	0.605486	0.560411	0.366623	0.586183	0.583328	0.388996	0.568763	0	0
10597	2.90333	1.82498	2.63359	0.566765	0.722761	0.985492	0.983755	1.15346	1.34994	3.21239	4.78569
10598	5.55468	6.35555	6.29533	6.69291	6.56795	6.28182	5.71209	6.18382	5.16188	5.1347	7.21945
10602	11.8307	7.93172	13.2212	7.27551	6.21975	9.39519	7.33007	9.09225	8.04921	12.7972	15.6311
10603	13.667	15.6098	15.0573	18.4257	15.7629	12.9467	14.8658	12.3611	13.5967	19.0346	21.3643
10605	0	0	0	0	0	0.388224	0	0	0	0	0
10606	0	0	0	0	0	0	0	0	0	0	0.217934
10607	2.68733	2.68092	3.05435	2.22193	1.80604	3.30409	3.75111	3.0912	3.82577	1.07303	1.73568
10608	0.581761	1.068	0	0.371018	0.384515	0.57999	0.384622	0.960948	0.763616	0	0.217934
10609	1.36397	0.547134	2.24578	1.11008	1.09846	1.36905	0.975681	1.92672	2.11021	0.211647	1.08146
10613	62.7049	75.5878	62.3751	82.4635	81.4829	56.91	71.5311	57.9406	61.9517	75.4741	94.2739
10614	34.2711	35.2867	34.5652	31.2482	35.1281	31.5759	35.2867	30.1388	31.7645	56.1891	60.5102
10616	1.74161	0	1.20816	0.563328	0	0.190315	0	0.196014	0	0	0
10617	4.04552	3.25227	3.85372	2.98607	3.2937	4.29459	2.54246	3.86612	3.45462	4.05183	1.9607
10618	16.7629	11.1706	12.1968	10.7771	11.298	12.6747	11.2102	12.9436	11.105	12.3501	12.6455
10619	2.6926	0.502566	2.42895	0.187227	0.35371	2.55245	0.378375	0.771811	0.189808	2.13252	2.83554
10620	1.71895	0.533767	1.22078	0.74588	1.09591	0.583641	0.977488	1.35253	0.580428	0.853831	0.878173
10621	0.385663	0.18528	0	0.18083	0	0	0	0	0	0	0
10622	4.63878	3.54965	5.10655	4.65939	5.13106	4.71192	5.91958	4.6362	5.54397	5.55032	5.66961
10624	22.3063	22.4913	24.8334	24.7621	26.57	22.157	24.3795	24.3632	21.6723	21.8096	19.1763
10625	1.34847	1.25663	0.605486	1.11856	1.28753	1.94874	2.37133	2.12803	2.29784	2.35303	1.29815
10627	6.1655	5.66767	7.73377	4.27234	4.37354	5.47442	5.35425	5.01119	5.57314	5.12045	3.92301
10628	1.74325	3.0509	1.23141	2.23118	3.25524	2.54189	2.57849	2.11762	2.48665	1.07366	1.53466
10629	3.0777	1.99518	4.4753	3.16221	2.00929	4.48291	2.74893	5.41219	3.24946	3.83649	3.92178
10630	3.24154	2.5406	3.65349	2.24488	2.76414	1.15853	1.78202	0.772665	0.95996	0.420867	0
10631	18.5731	18.4	21.7696	18.0254	16.7556	19.2061	17.7366	18.355	15.5108	22.2281	17.6377
10633	0.783778	2.9032	2.64975	1.49046	2.01965	1.36773	3.55973	1.16176	0.569093	0.842365	0.42228
10634	1.35594	1.6341	1.41802	0.553934	0.891093	1.17284	1.40336	0.382815	0.763616	2.14313	1.95694
10635	17.7285	17.3639	12.6183	14.3394	12.9216	11.952	10.997	10.433	7.44828	14.9941	14.5726
10638	4.41964	3.20723	3.86086	3.16647	3.83192	4.87776	3.29874	5.02632	4.00201	1.51066	1.51609
10641	0.754893	0.18528	0.203084	0	0.173732	0	0.205723	0.384297	0.385575	0	0
10642	0	0.18528	0	0	0	0.400832	0	0	0	0	0
10643	0.376067	0	0	0.189769	0	0.190315	0	0.579867	1.53325	0	0
10644	2.1301	1.60255	2.84354	0.919429	1.29378	1.95376	2.36327	1.54504	1.1478	2.78162	4.14133
10645	0.197667	0.345922	0	0.557826	0.180258	0	0.393103	0	0	0	0
10646	0.762362	1.63678	0.818382	1.11434	0.725312	1.37469	1.18292	1.35215	1.14892	1.06305	0.871732
10647	2.65262	1.06054	2.04217	0.737397	0.537943	0.772554	0.401158	0.387356	0.775803	0.211647	0
10648	0.201691	0	0	0	0.173732	0.189769	0.188437	0	0.189478	0	0.21114
10649	0.201691	0	0	0	0	0	0	0	0	0	0
10652	0	0	0.206941	0	0	0	0	0	0	0	0
10653	0.376067	3.2042	1.22298	2.01385	2.915	1.3676	7.08043	4.24853	8.82224	9.39675	13.0484
10654	0.574292	0.188312	1.01728	0	0.180258	0.586657	0.777726	0.388524	0.391347	0.208996	0.221651
10655	13.443	20.8813	10.7713	19.7154	17.5028	14.8564	17.0627	11.9816	11.6578	15.582	16.3112
10657	0.387864	0	0	0.189769	0.177427	0.197909	0	0	0	0	0
10659	0.197667	0	0	0.741617	0	0.985492	0.188437	0.776352	1.15424	0.211647	0
10660	0	0	0	0	0	0	0	0	0.189207	0	0
10661	0	0.169232	0.204746	0.562089	0	0.190315	0.205723	0.19251	0.19525	0	0
10662	1.15582	1.47442	1.83265	0.566309	0.74192	1.76857	1.57035	0.770643	1.9194	3.21544	3.0504
10663	0	0	0	0	0	0.190315	1.58553	0	0.959839	0	0
10665	0.197667	0.166667	0	0	0	0	0	0	0	0	0
10670	0	0	0	0	0	0	0	0	0.196097	0	0
10672	0.775983	0.877009	1.22797	1.49139	3.48219	0.395869	1.77654	0.576651	1.72823	0.861154	1.51159
10673	13.447	9.61603	11.807	8.91661	9.80301	12.5183	10.9465	9.6681	9.94755	17.2844	13.7345
10674	8.43005	7.12916	8.34601	7.43885	7.66599	9.57687	10.01	8.48478	9.17064	10.4799	10.8844
10675	11.0469	13.7364	13.8372	13.0153	15.8094	13.7006	14.7945	8.69341	14.9298	16.6394	17.8415
10676	12.3384	11.0342	11.972	11.9167	11.3527	12.734	13.3831	13.7164	14.7583	11.9619	13.0911
10677	2.66371	3.27519	1.41844	3.89794	3.99885	3.32344	3.54541	5.42453	4.20433	1.72316	2.59485
10679	0	0	0	0	0.549029	0	0	0	0	0	0
10680	2.29488	3.0324	4.46173	2.23695	3.26574	1.16163	2.15861	1.92934	1.72291	3.86401	3.73772
10681	1.15952	1.49339	1.82535	0.375318	2.01809	1.37571	1.7482	1.74541	2.30957	5.33143	3.05578
10682	0	0	0	0	0	0.390221	0.189187	0.19251	0	0	0
10683	5.75236	4.81491	6.71515	4.26598	4.01431	4.30986	4.55045	4.4398	3.63597	7.02901	5.86548
10684	7.82436	5.64338	7.72464	7.8344	7.84722	8.80117	9.04758	8.49951	8.40881	7.6877	6.31558
10685	14.7905	13.8984	15.6619	13.3619	14.8231	14.8744	16.9334	15.0768	15.7134	14.5353	14.188
10686	0.188629	0	0.206941	0	0.177427	0	0	0	0	0	0
10687	1.15582	1.43331	1.63038	1.11648	1.06255	1.16914	2.33126	1.54652	1.71152	1.07037	0.439585
10688	0	1.75926	0	4.63563	6.92929	0	0.205723	0	0.567765	0	0
10689	0.201691	0	0.206941	0	0.35399	0	0	0	0	0	0
10690	0.197667	0	0	0	0	0	0	0	0	0	0
10694	2.49467	2.51294	3.04705	2.59979	2.7346	2.7378	1.77502	2.31732	2.48777	2.99655	3.48216
10696	0.387864	0.179255	0.203508	0.375318	0.900468	0.195962	0.394911	0.193992	0.384456	0.433188	0.657552
10697	17.3841	21.5555	18.6919	26.0199	28.8096	16.251	14.7464	10.2398	14.1864	10.476	14.107
10699	1.16228	0.188312	0.613534	0.553934	0.177427	1.95031	0.205723	2.12068	0.378162	3.21451	4.57983
10700	0	0.547134	0	2.24399	1.64904	0.398835	0.593616	0	0.385178	0.20922	0
10701	0.587355	0.367567	0.204847	0	0	0.190315	0	0	0	0	0
10703	0	0	0	0	0	0	0.198706	0	0	0	0
10704	0	0	0	0	0	0.190315	0	0	0	0.208996	0
10706	0.387864	0.531201	0.203508	0.371018	0	0.199906	0	0.193364	0	0	0
10707	0	0.515154	0.401164	0.74588	0.192891	0	0	0	0.19525	0	0
10708	0.188629	0.367567	0.204746	2.05381	1.45331	0.783547	0.598807	0.579867	0.769388	0	0
10709	2.67616	2.13375	2.63611	2.23559	1.64124	0.591147	0.982679	2.12578	2.89021	0.440511	0
10713	0	3.79979	0	1.10874	3.84228	0	6.70157	5.79089	9.37875	4.47976	0
10714	0	0.166667	0	0	0	0	0	0	0	0	0
10716	12.3267	13.2059	14.8383	13.9522	13.2947	15.6524	14.1528	13.717	15.3075	16.4261	16.5772
10717	5.95099	3.24834	4.47301	2.4244	2.21381	2.72864	2.15368	1.9379	1.9204	2.5841	2.8348
10718	0.762362	0.534234	0	0	0	0.200926	0	0	0	0	0
10720	0	5.10899	1.0177	4.65277	5.82828	6.85476	8.27941	6.17787	8.24609	3.64287	3.26192
10721	0.180601	0	0.203508	0	0	0.969918	0	1.54745	0	1.70415	1.74411
10722	5.2057	6.53088	3.65558	6.71547	6.74562	6.66762	7.33065	5.99484	7.6698	2.5653	1.30452
10724	0	0.188312	0.408254	0	0	0	0	0	0	0.632514	0.21114
10727	12.6502	11.9134	11.6015	9.6734	12.7724	14.2426	14.7501	16.6112	16.0938	17.3346	14.5668
10732	10.9915	9.3599	8.76086	8.37809	9.64447	9.58061	7.81318	8.87672	8.23584	8.76588	7.62679
10733	2.11886	3.08817	2.44595	3.34944	2.87229	1.97349	1.97551	2.69443	1.91795	0.20922	0
10734	0	0	0	0	0	0	0	0	0	0.20922	0.221651
10735	8.5963	8.55252	7.12023	5.22289	6.35034	6.84487	6.72098	6.38069	7.06988	6.18022	4.14236
10737	18.4239	15.4018	16.2722	13.5606	13.1321	12.9309	12.0702	14.6857	11.8856	15.4165	13.7197
10738	3.07585	6.24776	2.6456	4.26901	4.16009	3.51644	2.73193	1.93284	1.33786	4.47958	4.54271
10741	3.06684	1.78006	3.45707	2.78234	2.55589	2.3674	1.17888	3.67869	2.29811	1.06417	1.30725
10742	6.30725	7.03737	6.71735	6.7099	6.93682	10.9313	12.344	11.9881	14.5607	7.24704	8.66474
10744	0	0	0.204746	0	0	0	0	0	0	0	0
10747	2.49713	2.5237	2.03825	2.05421	1.82548	3.72367	3.36024	2.70575	2.87262	0.852521	1.52928
10748	6.16155	5.04923	4.47344	5.40279	4.94797	5.86473	4.5207	4.43841	3.63612	6.42644	7.01887
10749	1.14119	1.30776	0.809096	2.23087	1.62831	1.76199	1.36357	2.51233	2.48127	0.649507	0.432147
10752	1.59022	1.58048	2.85378	2.60995	2.21467	2.94637	1.76367	2.70796	2.8725	2.35631	3.06052
10753	36.8113	25.8272	36.0151	20.9941	21.9173	25.2218	20.1148	23.5771	18.3662	27.7605	34.881
10754	1.95697	3.99363	1.83555	5.95517	5.26748	2.53554	3.55744	4.06134	5.7443	0.641099	0
10755	5.33719	6.29529	5.47996	6.5002	6.36242	7.2491	5.90825	3.85845	6.13686	6.40397	6.10161
10756	0.195466	0.188312	0.41045	0	0	0.190315	0	0	0.19525	0	0
10760	4.38895	4.96942	4.48187	7.05157	6.93528	5.07978	5.69659	4.6424	6.7106	7.46682	6.08445
10761	0	0	0	0	0	0	0	0.196014	0.189207	0.429907	0
10763	2.12112	1.25748	1.83222	0.939869	1.2888	1.37571	1.18215	2.12333	1.34502	0.423924	0.653797
10764	0	0.166667	0	0	0	0	0	0	0	0	0
10769	1.15455	1.64366	1.22078	2.04741	1.98445	1.37834	2.1851	1.15917	1.34444	2.14444	1.95053
10770	4.04388	4.92313	2.42709	4.29402	4.95237	2.16189	3.37127	2.70844	2.7004	2.13212	4.37145
10772	0	0	0	0	0	0	0.188437	0	0	0	0
10773	4.83861	1.76921	3.85981	2.41596	0.935108	3.31881	1.77844	3.67269	1.32634	0.20922	0
10774	2.88162	3.26086	3.4624	2.40701	1.44835	2.34461	3.13788	2.31833	2.87945	1.48567	3.06735
10775	0	0	0	0	0	0.387678	0.41039	0.390006	0.189207	0	0
10776	2.32959	6.49661	2.45377	5.58342	6.16552	5.66558	6.51093	5.21675	7.08619	3.62745	3.48729
10779	0	0.166667	0.204847	0	0	0	0	0	0	0	0
10782	0.195466	1.04892	1.00789	0.559912	1.26567	1.77104	2.34258	3.10037	3.06098	27.6	16.7806
10783	0.966866	3.10507	0.604249	2.61284	3.09612	3.1433	2.75816	2.71156	2.88404	2.77695	2.60126
10784	1.15645	1.81289	1.82669	0.558245	0.180258	1.36315	0.97049	0.773859	0.378559	3.61906	2.40566
10786	0	0	0.197656	0.183791	0	0	0	0	0	0.654098	0.220621
10787	0	0	0.203508	0	0	0	0	0	0	0	0
10788	0	0.18528	0	0.189769	0.366623	0	0.189187	0.579301	0.19525	0.428821	0
10790	0	0.169232	0	0	0.173732	0	0	0	0	0	0
10791	1.16233	29.0734	2.45095	20.2815	24.2998	0.58915	24.9526	6.57826	41.7566	0.433188	1.29942
10793	6.59572	7.30962	7.12691	5.38795	4.74745	5.28728	4.91303	4.05321	4.4276	5.32194	7.17918
10794	0.180601	0.188312	0	0.55737	0.365356	0.765815	0	0.386319	1.33813	0.219601	0
10796	0	0.179255	0.598396	0.563328	0.370318	0.588604	0.411447	1.73885	0	0.423924	0
10797	8.07849	10.8927	12.5902	10.0342	11.4242	8.46764	8.253	8.89392	9.18499	12.4226	11.5264
10798	6.54204	5.72324	6.32662	5.19395	7.28784	7.61679	7.82939	7.53217	7.8402	6.63551	6.70686
10801	0	0.195188	0.203084	0	0.383248	0	0	0	0.189808	0	0
10804	0	1.10643	0	0.747139	0.905851	0.974408	2.57107	6.56093	3.83719	1.07101	0
10805	0	0	0	0	0	0	0	0.192982	0	0	0
10806	0	0	0	0	0.192891	0.190315	0	0	0.19525	0	0
10809	7.90096	10.0838	7.53434	9.28087	9.5245	7.06722	9.61112	7.73974	8.5807	12.1577	13.3447
10811	3.70607	1.63667	5.29191	1.122	1.66167	1.57299	2.74191	4.83315	4.03807	7.07302	3.70996
10812	0.190197	0.169232	0	0	0	0	0.188437	0	0	0	0.211526
10814	0.370798	0.709024	0	0.185549	0.70742	0	0.204666	0	0.189081	0.211647	0
10816	1.72854	1.44198	1.0178	0.931386	1.27986	0.979509	0.98864	2.12396	1.14919	0	0
10818	3.26799	2.11424	2.86012	0.55439	1.62705	0.979803	0.780996	0.966186	0.770962	4.25736	3.26939
10819	0	0.364535	0	0.185549	0	0	0	0	0	0	0
10821	0	0	0	0	0	0.195962	0	0	0	0	0
10822	17.7598	8.35221	18.9214	16.7446	12.9921	14.3102	6.15253	13.3168	6.49535	12.4121	16.5744
10823	0.570921	1.0537	0	1.11008	0.173732	0.380629	0.57381	0	0	0	0
10824	0	0	0	0	0	0	0	0.769789	0	0	0
10825	0.201691	1.45826	1.02436	0.931349	0.553127	0.393872	0.794262	0.193992	1.14952	0.418441	0
10826	5.76543	7.86981	4.89657	9.66926	9.4889	4.30278	4.749	6.18833	6.53458	3.85038	4.14236
10827	0	0.166667	0	0	0	0	0	0	0	0	0
10828	0.180601	0	0.408254	0	0	0	0	0	0	0.219601	0.217934
10829	0.190197	0	0	0	0.173732	0	0	0	0	0	0
10830	0	0.195188	0	0	0	0	0	0	0	0	0
10831	0	0.188312	0	0	0	0.387678	0.195435	0	0	0	0
10832	1.14898	1.99736	0.409593	2.23222	2.00785	0.396888	1.5866	0.968862	0.958991	0.841735	1.30007
10833	5.41347	7.61137	3.88201	9.66975	10.5747	4.89906	6.88394	5.80132	10.5424	7.01994	7.62819
10834	0	0	0.204847	0	0	0	0	0	0	0	0
10835	0	0	0	0	0	0	0	0	0	0	0.220621
10836	0	0.36442	0	0.370599	0.545334	0	0	0.192982	0	0	0
10837	2.89028	3.71326	3.25099	6.32655	5.12711	3.9019	4.53837	4.43234	4.02129	1.07303	1.28453
10838	0.574292	0	0.407017	0	0.177427	0	0	0	0	0	0
10839	0	0.166667	0	0	0.549029	0.389675	0.99268	1.15715	0.959839	0.431248	0.432147
10840	0	0.562755	0	0.927166	1.27334	1.16218	0.9842	0.968008	0.573537	0.211647	0.432791
10841	36.3205	38.1821	31.5244	35.9228	39.1203	37.7643	39.8016	27.424	32.3648	67.0475	72.3901
10842	0	0	0	0	0	0	0.188437	0	0	0	0
10845	7.409	0.867101	7.52225	0.748421	0.540356	5.28361	0.378375	3.67156	0.189081	2.56639	1.74209
10846	2.69692	1.99121	2.63735	5.21305	3.8498	3.51987	1.5766	4.44537	2.29095	0.852746	0.446026
10848	0.771959	0.748035	1.22078	1.11648	1.09591	1.17479	1.18215	0.965175	1.14892	1.28265	1.30725
10849	0	0	0	0	0.173732	0	0	0	0	0	0
10850	0.969647	0.166667	0.810757	0	0	0	0	0	0	0	0
10851	1.89428	1.41599	1.22078	1.29609	1.08924	1.37826	0.195435	0.772194	0.770482	0.211647	0
10853	1.70745	0.901801	0.603825	1.30203	0.55214	1.18229	0.205723	0.969062	0.573808	1.05868	0.21114
10857	0	0	0	0	0	0	0.205723	0	0	0	0
10858	5.51214	3.9365	4.28951	4.65206	4.54318	2.72012	4.128	4.44785	4.60184	3.42251	4.58984
10859	5.78493	5.09065	6.11778	8.37817	7.68444	7.02573	6.90565	8.70192	6.90069	4.91056	5.65802
10861	0	0	0	0	0	0	0	0	0	0	0.221651
10862	1.52971	0	2.2363	0	0	0	0	0.386319	0	0	0
10866	9.06867	10.3181	8.94214	8.34939	8.2069	11.1698	10.0635	11.0215	11.1151	10.9205	11.7781
10867	3.63336	5.29128	3.46446	5.95009	6.37972	3.71375	3.34714	4.06375	4.01513	4.05889	2.39787
10869	0.741597	1.43242	0.408356	0.185549	0.896773	0.190315	0.393103	0	0.189207	0.211647	0.220621
10870	0	0	0	0	0	0	0	0.382815	0.390499	0	0
10873	0	0.179255	0	0	0.366623	0	0.205723	0	0.189478	0	0
10875	3.27757	5.20074	3.88201	4.10041	4.21814	3.69787	4.53215	3.67464	4.58809	4.06644	5.02698
10876	0.965622	0.166667	0.406169	0.183791	0	0.976332	0	0.383287	0	0	0
10877	1.34288	3.43666	1.61476	3.9018	5.63527	4.13075	4.91453	4.43845	5.36059	4.27741	4.14151
10878	10.1621	9.56916	9.96864	11.3664	11.1354	9.98766	10.4122	12.364	13.0353	10.7041	8.06042
10881	0	0	0	0	0.173732	0	0	0	0	0	0
10883	2.66067	2.17474	2.44023	1.67008	0.545334	2.35352	1.59954	2.32342	1.15533	1.28265	0.217934
10885	0.579959	1.58001	0.605486	2.42699	0.743204	2.343	1.78202	0.585393	0.574264	0	0
10886	4.22448	3.22471	4.06528	3.16954	2.18557	2.74981	2.57672	3.48163	3.0623	2.34048	1.75493
10890	1.15205	0.502566	1.01937	0	0.360236	0	0.189187	0	0	0	0
10891	0.577758	0.531087	0.401164	0	0	0.783547	0.188437	0.190305	0.189808	0.22091	0
10894	0	0	0	0	0	0	0	0.196014	0	0	0
10898	2.31873	1.59824	1.83023	1.4811	1.63869	0.799667	1.58555	0.779385	1.14735	1.93544	1.74308
10899	0.587987	1.07088	0	0.741617	0.179978	0.586183	0.394141	0.968862	0.391347	0	0
10900	0.59358	0.706458	0.411789	0.741617	0.564493	0.976878	0.985662	1.15917	1.34417	0	0
10901	0.190197	0.18528	0	0	0	0	0	0	0	0	0
10902	2.70566	0.357545	1.83137	0.553606	0	1.159	0	0.388996	0	0	0
10904	0	0.686952	0.197656	1.30667	1.09619	0	0	0.192982	0.384331	0	0
10905	0	0	0	0.187227	0	0	0	0.196014	0	0	0
10906	9.21476	10.1141	7.72878	8.54555	9.30185	9.20986	11.3824	5.97895	9.17781	9.60439	11.123
10907	0	0.348488	0	1.29949	1.43825	0.390221	0.376874	0.383669	0.378559	0.20922	0
10912	2.46298	5.54527	2.04426	5.97131	5.68791	4.72294	5.10576	4.83747	6.71637	14.7762	8.268
10913	0	0	0	0	0.177427	0	0	0	0	0	0
10915	1.74586	2.66709	2.4449	4.25754	4.56305	2.33944	1.77443	3.09248	2.69451	0.854055	1.74683
10916	0.197667	0.333333	0	0.185549	0	0.190315	0	0	0.189478	0.208996	0
10917	0.201691	0	0.401164	0.185549	0.191624	0.39124	0.582291	0	0.196097	0	0
10919	0	0.18528	0	0	0	0	0	0	0	0.649507	0
10923	3.86087	4.27338	2.64276	2.59414	3.10661	3.12655	3.94389	3.09349	4.393	2.56796	3.66898
10924	0.201691	0	0	0	0	0	0	0	0	0	0
10925	0	0	0	0	0	0.199906	0.384622	0.575797	0.568492	0.20922	0
10926	0	0	0	0	0.173732	0	0	0	0	0	0
10927	2.69292	4.35781	2.44124	3.35242	3.2508	3.5365	4.50042	3.86792	4.98775	4.29355	4.10284
10929	0	0.518613	0	0	0	0	0.195435	0.573591	2.3109	0	0
10931	0	0	0.611338	0	0.191624	0	0	0	0	0.642408	0.874071
10933	0.403383	3.05704	0.41045	0.370599	0.921898	1.3651	3.16184	0.384297	0.384456	3.18519	1.52787
10935	0.378826	0.534234	0.204746	0.185549	0.191624	0.390221	0	0	0	0	0
10936	0	0	0.197656	0	0	0	0	0	0	0	0
10937	16.5246	15.5808	17.6871	18.2392	18.7639	18.3695	17.2973	20.1003	19.5082	14.4206	20.8634
10938	0	0	0	0	0.192891	0	0	0	0	0	0
10939	0.180601	0	0	0	0	0	0	0	0	0	0
10940	0.746865	0.917267	1.20984	1.29605	1.44679	1.95935	0.983449	1.35417	2.10876	0.864436	0.65345
10941	6.54167	5.60149	6.09806	6.87254	6.22314	7.6257	6.86949	6.95635	7.48136	6.40351	7.60753
10945	2.68733	1.78437	3.86586	0.93093	1.26042	1.17037	1.56678	1.93552	1.52781	3.17921	3.04795
10946	1.33766	0.351946	0.819619	0.7501	0.564773	0	0.377624	0.772848	0	0.211647	0
10947	9.40314	14.7639	6.09791	13.0245	13.2842	11.175	11.9639	11.3994	11.1289	5.57513	6.09807
10948	0	0	0.203084	0	0	0	0	0	0	0	0
10949	10.1959	13.3617	13.0173	12.8484	12.2082	11.9074	14.185	11.3998	11.3183	14.5425	15.2378
10950	1.90914	1.4644	2.23672	1.48032	1.83939	1.56959	1.18215	1.15878	1.14932	0.854055	1.29712
10951	2.11767	5.39468	2.23253	10.6036	7.85603	2.74578	3.3348	2.12084	2.49269	1.96768	1.07983
10953	0.97365	0.923759	1.43272	0.744121	0.371882	0.789056	0.205723	0.575797	0.770302	0.22091	0
10954	9.16603	11.2185	10.7735	12.0763	13.1299	10.3609	12.2121	9.85572	11.4798	14.4824	15.9054
10955	4.01476	2.3186	2.43614	2.59805	2.39252	2.55562	1.77175	1.54915	0.9719	2.79525	2.37961
10956	7.45694	6.11361	7.74273	4.83615	4.39259	6.82936	5.30868	6.56677	5.73351	4.2847	4.98356
10957	1.52102	1.43845	1.22078	1.48925	1.46127	1.76462	2.33854	5.02668	5.16429	0.22091	0
10960	0.201691	0.179255	0	0	0.360236	0.195962	0.189187	0	0.379285	0	0
10961	2.33116	2.33119	2.02831	2.97633	4.03019	0.96427	1.94871	0.770172	1.52766	0.212277	1.10252
10962	3.50517	2.85	2.0324	3.1554	2.72169	2.35572	3.37099	3.47687	3.04873	0.420643	0
10963	8.8386	10.1045	10.1765	8.74235	9.66689	8.77767	10.2418	11.1936	12.6367	8.97061	8.48462
10964	12.0298	11.6121	13.8163	12.2881	11.3575	16.6442	15.9479	15.8212	16.4843	13.8864	13.7317
10966	0	0	0.206941	0	0	0	0	0	0	0	0
10968	1.14868	0.36442	1.4172	1.30625	1.09591	1.37571	0.592559	0.772665	0	0.630494	1.30686
10969	2.90113	0.899081	0.613101	1.11648	0.180258	0.586657	0	0.577661	0	0.440511	1.52104
10972	0.386295	0.380468	0.615195	1.30371	0.732118	0.983999	0.987776	0.965803	0	0	0
10973	0	0	0	0	0	0.398835	0	0	0	0	0
10975	0	0.357545	0	0	0	0	0.394141	0	0	0	0
10977	0	0	0	0	0	0	0.195435	0.196014	0	0	0
10978	13.2205	13.3072	7.31289	11.3323	10.9081	11.403	13.2285	11.0156	12.059	10.0653	11.1162
10981	3.07613	1.97	2.64099	4.27489	1.81269	2.74336	1.96421	3.28394	1.33873	1.27051	1.06971
10982	5.59087	7.82408	8.54066	10.0517	8.01982	8.01368	7.46536	11.9723	9.93869	10.5024	9.7805
10983	2.31227	2.5012	2.03508	1.85468	2.16869	1.56671	1.58658	1.54614	1.71702	1.28265	1.30725
10984	2.50698	4.12547	5.27511	4.28772	5.66862	3.1453	5.10701	2.89865	4.00836	7.48584	7.83401
10989	27.0837	25.2249	27.8529	28.8292	26.7963	26.2281	21.2898	24.9279	23.1673	23.9403	22.8641
10991	4.03398	0	4.05714	0.366379	0.192891	0.380084	0	0.190305	0	4.68214	4.3471
10993	14.4309	11.1104	15.4266	13.0215	13.157	11.9021	7.87257	10.4391	4.78588	4.90538	3.67203
10994	0	0	0	0	0	0	0.195435	0	0	0	0
10995	0	0	0	0	0	0.199906	0	0	0	0	0
10998	0.592011	0	1.21827	0	0	0.387678	0	0.579683	0	0	0
10999	9.62337	9.38612	8.94931	7.81789	8.40632	9.78228	7.82497	10.4276	9.77835	7.27967	7.16633
11000	0	0	0	0	0	0.189769	0	0	0	0	0
11002	0	0	0	0	0.192891	0	0	0	0	0	0
11004	1.54336	5.33663	2.23087	8.92637	9.89713	4.87724	5.49417	6.35974	6.50943	1.50316	3.49539
11009	0	0	0	0	0	0.785112	0.583347	0.577279	0	0.22091	0
11010	5.58941	4.14572	5.90573	3.72267	4.54601	4.88395	2.58984	1.92786	1.7231	4.03641	5.02019
11011	9.22013	7.75938	9.35063	7.61962	7.8194	10.1748	8.43889	6.18355	6.32503	10.475	10.0148
11012	0	0	0	0	0	0	0	0	0	0.430131	0.438555
11019	0	0	0	0	0	0	0	0	0.384456	0	0
11020	0	0	0	0	0	0	0	0	0	0	0.651111
11021	51.7095	48.6261	46.781	46.884	44.2141	40.1339	47.2452	36.8908	40.7504	49.5723	56.3842
11022	4.06664	2.53734	3.45842	5.02597	5.6229	5.8883	6.68833	5.23089	6.30577	2.56265	2.85848
11023	1.9315	3.78832	0.809096	1.30238	1.45729	5.67788	4.68156	4.64256	2.30845	2.78531	2.17653
11024	0	0.169232	0	0	0	0	0	0	0	0	0
11025	0.370798	0.917267	0	0.37654	0.725592	0.199906	0.195435	0.190305	0.764464	0	0.221651
11026	0	0	0	0	0	0	0.195435	0	0.189081	0	0
11028	0.399358	0.166667	0.411789	0.372776	0	0	0.599577	0.388996	0.189207	0.208996	1.09611
11029	3.29262	4.2141	3.45979	3.15968	0.524891	5.45108	4.5353	6.18079	3.06638	1.49359	1.29777
11030	0	0	0	0	0	0.395819	0	0	0	0	0
11034	1.14678	0	1.62861	0.941627	0.173732	1.56666	0.593616	1.54385	0.757243	3.1958	3.48857
11035	0	0.195188	0	0	0	0	0.189187	0	0	0	0
11036	6.17929	9.83562	4.27324	8.55531	9.15595	9.97659	12.2792	7.33418	8.9816	7.48053	8.04947
11039	24.5805	28.1149	26.6801	28.091	27.934	28.5635	29.4214	20.2788	17.8397	31.8422	31.8164
11040	0.566896	0.36442	0.408356	2.03975	1.08454	0.189769	0.583347	0.386974	0.568162	0	0
11041	0	0	0	0	0	0	0	0.19251	1.1669	0.212277	0
11042	0	0	0.203508	0	0	0	0	0.190305	0	0	0
11043	0.564696	1.43673	0.204746	0.553934	0.527723	0.397816	1.58254	1.93529	2.49361	0	0
11044	5.54629	3.1622	3.24357	4.08809	3.47807	2.92964	1.55872	5.40974	3.45994	1.07366	0.443301
11047	0.754893	0.559723	0.822239	0.740742	0.35371	0.195962	0	0.193364	0.763863	0	0
11049	0	0	0.197656	0	0	0	0	0	0	0	0
11050	1.53991	0.166667	1.83921	0	0	0.395869	0.994775	2.31982	0.952823	0	0.438555
11051	0.954782	4.4895	0.206941	4.80622	7.09027	0.977806	1.37134	0.773947	1.34607	1.30252	0.433177
11052	5.00025	6.82214	4.26712	7.82029	6.36794	6.8639	7.52654	8.70471	8.9828	5.13481	4.97549
11055	1.49593	0.515154	2.22754	1.4918	0	1.78049	0.97049	4.06107	1.71064	0.433188	0.217934
11057	0	0	0	0	0	0	0	0	1.14892	0	0
11061	0	0	0	0.189769	0	0	0	0.19251	0	0	0
11064	21.4623	24.5075	19.1173	29.3999	30.6914	24.666	28.6632	25.3151	27.55	21.3317	27.5686
11069	0.585786	0.552847	0.40074	0	0	0.387678	0	0.77134	0.19525	0.430131	0
11074	0	1.8146	0	2.05171	2.7292	0	0	0	0.384727	0	0.656137
11075	5.14975	0.917267	6.3039	0.18083	0	0	0	0	0	0	0
11079	0.201691	0.697868	0.404598	0.372776	0.904286	0.397816	0.393103	0.965175	0.763863	1.07406	0.653836
11080	0.397157	0	0	0.183791	0	0	0	0	0	0	0
11082	1.52931	2.54845	0.613958	1.48584	2.91073	1.38229	2.13312	2.12333	2.68329	1.08341	0.640215
11085	5.96854	5.17351	5.4971	3.7345	3.11157	1.95489	3.13905	1.16182	0.76552	2.98814	3.70112
11086	1.55426	0.731988	1.82627	1.85716	0.722761	4.30693	2.93112	6.75098	4.42338	2.13343	7.21577
11087	0	0.166667	0	0	0	0	0	0	0	0.642184	0.220621
11089	0.190197	0	0	0	0	0.200926	0.394911	0.384297	0.19525	0	0.21114
11090	0.377257	0.195188	0.613101	1.12672	0.756397	0.586657	0	1.16099	0.768787	0	0
11091	17.6767	12.7201	18.2999	12.0912	11.2948	16.059	15.6697	17.3878	14.3677	18.3718	18.0432
11092	4.48362	2.86286	4.27346	1.67559	2.53786	2.53735	1.37759	1.35168	0.959112	2.55757	2.60062
11093	0	2.02727	0.197656	0	0	0.588131	8.10272	7.32889	8.23593	4.69717	4.55866
11094	1.35192	4.31529	0.605486	4.45663	5.48921	2.13464	7.722	5.79231	7.44713	1.05932	3.26192
11096	0	0.169232	0.203084	0	0	0	0.205723	0	0	0	0.211526
11097	0.180601	0	0	0	0	0	0	0	0	0	0
11104	2.8754	2.54822	2.24192	3.90726	3.28404	1.95294	1.96169	2.51186	2.86436	1.7139	1.08659
11105	4.2241	5.04084	3.46951	2.61086	2.92366	3.54473	4.35313	2.7031	4.41243	7.65999	6.31788
11106	0	0.361855	0	0.373104	0.177427	0	0	0.383287	0.574781	0	0
11109	0	0	0.197656	0	0	0	0	0.19251	0	0	0
11110	3.79137	7.9204	3.26005	6.5223	7.49394	5.11356	8.0722	6.17831	8.22784	11.3254	11.5432
11111	0	0.169232	0	0	0	0	0	0	0	0	0
11112	0.382292	1.59221	0.41045	0	0	0.195962	1.19167	0	0.568366	0.861379	1.30725
11114	0.761352	3.59723	2.42905	5.40191	6.05394	2.75095	5.53286	4.44901	5.34781	1.4943	1.30725
11116	1.14119	1.64669	1.62934	1.29563	1.09718	1.18633	1.39115	1.35253	1.14892	1.07015	0.21114
11117	2.29324	2.85656	2.85169	5.20927	5.4367	2.14191	4.29844	2.31934	1.91396	2.77583	3.28179
11118	1.92684	1.60911	0.610101	1.31641	1.63655	2.72206	1.5638	1.93467	0.378559	0.428597	0.881895
11123	13.6222	6.53276	15.267	4.45904	3.11245	10.1641	7.26944	11.4021	6.89884	8.79057	17.2045
11124	10.2577	20.6079	11.5958	18.6341	22.4319	24.648	25.2443	26.8531	23.5393	20.5504	13.0738
11127	6.36271	5.02483	4.07571	3.72254	3.83051	4.70309	4.50638	4.25017	4.21667	4.2664	4.75657
11128	0	0.524211	0.204746	2.04917	2.2009	0	0.195435	0	0.574656	0	0
11129	50.0393	47.3779	46.9643	37.7576	36.8082	43.7864	48.1441	41.5317	40.1972	59.3245	57.0295
11130	0.754893	1.04368	0.204746	1.67041	2.39664	1.16982	1.56053	0.578829	0.568221	0	0.217934
11132	0	0	0	0	0	0	0.189187	0	0	0	0
11134	1.16109	0.902113	0.607249	1.867	1.28241	0.390694	0.998928	0.775881	0.964884	1.29192	0.644317
11137	4.62597	0	5.48781	0	0	0	0	0	0	0	0
11138	4.63371	2.87708	4.47873	1.86412	2.00048	3.15026	4.09808	3.2858	4.2293	4.70201	2.18811
11139	0.378267	0.726389	0	1.67383	0.915932	2.13851	1.36509	2.3153	2.67036	0	0
11140	0	0	0	0	0	0	0.205723	0	0	0	0
11141	11.3821	9.21017	10.5769	7.79801	8.37537	11.3676	10.969	9.66568	11.4946	10.2612	7.8425
11142	15.3521	14.5999	16.6906	11.3668	10.0558	19.3276	18.8226	16.6176	20.6615	16.6061	13.7278
11143	0	0	0.812953	0	0	0.380084	0.377624	0	0.189478	0.851405	0.431761
11145	7.87687	7.41333	10.9863	7.61918	7.51212	9.98745	7.86962	8.89099	9.18565	11.5408	10.2611
11146	1.34445	1.80127	2.03154	1.67593	1.44211	0.774501	0.377624	0.386346	0.574781	0	0
11147	3.49934	0	2.43314	0.559108	0.720334	2.74841	0.204666	1.54385	0	0	0
11148	1.91598	1.57313	2.02788	2.6222	1.83287	2.15361	3.13175	2.32101	3.06085	0.853831	0.21114
11149	0	0	0	0	0	0	0	0.196014	0	0	0
11150	0	0	0	0	0	0	0	0.383669	0	0	0
11151	0.386295	0.166667	0.204847	0.18083	0.357405	0.975427	1.36953	0.192982	0.959442	0.421498	0.211526
11152	0	1.61386	0	1.11226	1.08328	0.585638	0.794242	0.578829	0.95367	0.208996	0.211526
11154	0	0.710342	0	0.927166	1.62733	0.974881	1.55978	0.965803	1.7243	0.208996	0
11155	3.99608	2.84654	3.65807	4.85089	2.37975	1.55542	0.767744	2.90069	1.7227	0.430131	0
11156	0	0.335899	0	0	0	0	0	0	0	0	0
11157	0.195466	0	0	0	0	0	0	0	0	0	0
11159	2.67003	2.86784	3.04666	2.03847	1.45984	0.99461	0.588538	1.15633	1.34562	0.423924	0.435902
11160	0.585786	5.46576	0.614772	3.16605	4.55709	2.93199	6.27161	9.0831	7.4695	2.75597	3.68658
11161	0.201691	0	0	1.29851	0.369051	0	0	0.193364	0.189207	0.431878	0.224376
11163	0.391889	0.18528	0	0	0	0	0.572309	0.196014	0.391347	0	0
11164	0.385663	0	0.203508	0	0	0.197909	0	0	0	0.211647	0
11165	0.574292	0.18528	0.816619	0.18083	0.180258	0.190315	0.778476	0.775498	1.14879	1.69355	0.865362
11167	3.85307	9.08389	3.2467	6.1521	6.18454	6.85565	7.09515	9.27911	10.1393	24.0002	18.9346
11169	0.180601	0	0	0	0	0	0.188437	0	0	0	0
11170	0.594824	0.902964	0.411789	0.935321	0.910532	1.38283	1.16489	1.15463	0.94678	0	0
11171	8.09563	8.08968	5.09008	16.2139	12.3581	10.563	9.42579	13.5357	7.27909	14.1743	13.9547
11172	4.01038	0.923759	4.67242	1.86658	1.27334	1.7558	0	0.775498	0	1.28265	0
11173	3.99732	8.64403	3.66516	12.4981	14.02	3.70352	4.5448	4.63487	6.12751	1.93175	4.77323
11175	5.74593	5.61544	4.27637	6.32398	5.42987	4.90148	5.8667	5.21288	7.07006	5.78627	6.11733
11176	2.485	3.07492	3.05424	3.34393	3.46771	2.14718	2.7324	2.31382	2.11453	1.28265	2.83919
11177	0	0.169232	0	0	0.549309	0	0	0.196014	0	0.211647	0.422666
11178	68.0062	59.6944	67.3574	60.436	61.5583	64.9688	66.1383	56.6021	57.2142	57.7355	57.9989
11182	0.985144	0	0	0.369339	0	0	0	0	0	0	0
11183	7.13857	10.0952	8.33898	8.93191	10.6209	16.2266	13.9723	15.8508	15.7183	17.0603	15.9508
11185	1.35248	2.39472	2.64046	2.60654	2.93005	2.73725	2.96716	2.69994	2.49853	2.13671	2.8399
11186	1.73758	0	1.42387	0	0	0	0	0.389378	0	0	0
11188	6.94838	9.01126	8.33898	8.93191	10.0752	16.0257	13.5773	15.4649	15.3332	16.8481	15.073
11189	0.985144	0	0	0.369339	0	0	0	0	0	0	0
11192	1.15425	0.910392	1.41844	0.936104	0.936375	0.973862	0.976431	0.775498	0.568492	1.07101	0.647042
11193	0.190197	1.83453	0	2.04573	2.01809	0.400832	1.75954	1.92934	2.86621	0	0
11194	0	0	0	0	0	0	0	0	0.573808	0	0
11195	0	0.348488	0	0	0	0	0	0	0	0	0.224376
11196	0	0.354979	0	0	0	0	0	0	0	0	0
11197	0.190197	0.354512	0.197656	0.189769	0.35399	0.189769	0.188437	0.193364	0	2.13603	3.03755
11200	0.399358	2.00769	0.409593	1.84452	2.92237	5.27757	4.9318	4.44353	4.22401	5.79834	4.77656
11201	0.570921	0.710342	0	1.11693	0.900592	0.787059	0.787994	0.382815	0.378288	1.49187	0.435516
11202	1.34726	0.697754	1.22755	1.68455	1.09065	1.1834	0.976431	1.16238	1.53921	0.850095	1.08184
11203	9.79647	11.4043	8.12888	8.92969	11.3169	9.5734	13.3616	9.65801	9.38026	9.40164	11.1454
11204	0.197667	0.195188	0.411789	1.1041	0.933824	1.37075	0.778783	1.54403	0.575382	0	3.49908
11205	5.17362	5.36263	5.2873	4.83606	4.57526	5.10316	4.15662	4.63831	4.98061	5.76312	6.31416
11206	19.7989	18.8649	26.4626	19.3362	18.1016	22.3194	19.4467	19.6905	20.6637	20.3314	13.9274
11207	0.58333	0.36442	1.0155	0	0.531137	0.983071	0.771765	2.12785	2.10332	0	0
11208	0.579959	0	0.203508	0	0.180258	0	0	0.769789	0.196097	0.429907	0.433177
11209	1.98155	2.93441	1.22078	1.47909	1.09747	3.13512	4.34849	2.32098	4.40608	2.34396	1.72687
11211	0.190197	0	0	0	0	0	0.188437	0	0.19525	0	0
11212	0	0.709024	0	0	0.743484	0	0	0	0.385178	0	0.211526
11213	0.399358	0.712524	0	0.556567	1.25673	0.393872	0.57633	0	0.574986	0	0
11214	0.384095	0.188312	0.408254	0.183791	0	0	0.205723	0	0	0	0
11216	0	0.188312	0	0	0	0	0	0	0	0	0
11217	1.36521	0	3.85524	0.739482	1.09591	1.17479	0.993718	0.966212	0.95367	2.5649	2.61074
11220	0	0.179255	0	0	0	0	0	0	0	0	0
11223	6.13337	7.39246	5.51281	9.84199	8.97678	4.29467	4.90829	5.02144	6.51995	2.97579	1.97018
11224	6.16762	4.07487	4.07414	2.62315	1.65034	2.15409	1.78529	2.89406	1.90622	2.55563	1.74683
11225	1.33265	0.917267	2.03917	1.30921	1.27589	1.17873	0.384622	0.581348	0.189081	0.853152	0.44231
11226	5.57478	5.444	6.49348	5.75434	5.27385	5.48447	5.88589	6.38492	6.11071	5.99572	4.99718
11228	0.775425	1.06229	1.42563	2.23165	2.37975	1.75478	0.599864	0.966657	0.763015	0	0.656137
11229	0	0	0	0.189313	0	0	0	0	0.189081	0	0
11231	0.382292	0.713489	0.402402	1.47901	2.19309	0.587203	1.36432	0.577661	1.14819	0	0
11232	1.53465	0.901646	0.409593	0.743703	1.10244	1.75278	2.56049	0.968679	1.52821	0	0.422666
11234	0	0	0	0	0	0.200926	0.205723	0	0	0	0
11235	0	0	0	0	0	0	0.188437	0	0	0.20922	0.653797
11236	0.180601	0.188312	0.204847	0	0	0	0	0	0	0	0
11237	2.09351	5.81273	2.83688	3.90854	4.59655	4.70509	6.8702	5.40381	6.52007	4.72439	3.94011
11239	0	0.188312	0	0	0	0	0	0	0	0	0
11240	0	0	0	0.371018	0	0.790507	0.591809	1.73559	0.196097	9.42959	7.18059
11242	2.68569	3.1831	1.82428	2.06065	2.0002	2.3632	2.93143	2.70484	2.48188	1.91602	1.51544
11243	9.40838	8.70304	9.36667	7.44131	8.57554	9.96319	9.42968	7.34456	9.38287	10.2705	8.50952
11244	2.69536	2.4848	2.4472	2.96213	1.62349	1.58576	0.974218	3.68338	3.24567	1.27074	0.650081
11245	0	0	0	0	0.192891	0	0	0.382815	0	0	0
11246	0	0.374443	0	0.185549	0.180258	0	0.198706	0	0.763863	0	0
11247	0	0	0	0	0	0	0	0.193364	0	6.41203	5.87972
11248	12.6394	5.44832	12.8139	9.68364	8.37993	13.3122	6.30638	3.47386	0.763616	8.75306	4.56567
11249	0.393133	0.3835	0.81828	3.16815	1.6401	0.976878	0.595536	0	0.385304	0.639127	0.868692
11250	0	0	0.206941	0	0	0.190315	0.204666	0	0.19525	0	0
11252	0.201691	0.512589	0	0.185549	0.180258	0	0	0.192982	0.189081	0	0
11253	1.16912	2.89127	1.62538	0	0.192891	0.583641	3.54291	2.12349	3.44711	6.20692	0
11255	1.51143	2.3596	1.23173	2.05467	2.38089	2.15167	2.57924	1.74825	1.91278	1.27978	1.75635
11256	0.961853	0.502566	1.02323	0.566765	0.72686	0	0	0	0	0	0
11257	2.67183	0	1.82261	0	0	0	0	0	0	0	0.21114
11258	0	1.11246	0	1.12288	1.09591	0	2.17589	0.390006	1.90689	0	0
11260	1.92968	8.71441	3.05301	9.49479	9.51302	3.11759	12.5791	5.79779	10.3272	6.62289	6.32368
11261	3.27569	8.36193	4.28232	7.64268	7.63472	3.51346	6.33814	4.44175	5.72065	3.62571	3.04357
11263	8.39941	6.60766	8.16778	7.247	8.01458	9.18057	10.8063	7.91739	11.4703	11.5275	8.47978
11264	11.5398	15.6447	9.95812	12.1101	15.7474	9.52961	12.1764	0	0.385057	0	0.217934
11265	2.28741	3.01158	1.83265	3.71746	3.83859	2.14402	0.604768	2.12292	0.95367	0	0.211526
11266	0.395333	3.64133	0.204847	8.73575	6.76722	0	1.95469	0.774487	1.91883	0.219601	0
11268	0.559427	0	0.407932	0	0	0.190315	0	0.193992	0	0	0
11270	3.05033	4.1067	2.02883	6.12559	3.41674	3.69623	3.11254	4.05028	3.79555	0.629864	0.666647
11271	0	0.169232	0	0	0	0	0	0	0	0	0
11272	0.958153	1.10255	1.42429	0.932688	1.09591	0.984473	0.992967	1.15917	0.959839	1.07343	0.878173
11274	14.5784	12.6288	16.8924	11.7329	12.3841	15.6628	13.5275	15.4662	13.0005	15.3669	15.7053
11275	0	0	0	0	0	0.599761	0.394141	1.35705	0.764193	0	0
11281	3.83411	3.28082	4.68067	3.16774	4.21786	4.70416	4.68782	3.48298	4.40639	3.857	5.21537
11286	7.91197	9.89771	7.923	9.27903	16.2391	7.83109	10.9811	5.40536	7.64715	14.5697	17.8528
11287	0.57249	0.515154	0.411789	0.189769	0.372869	0.390221	0.204666	0.388524	0.770236	0	0
11289	5.80204	5.7902	4.48792	5.95212	5.83569	6.05713	5.29901	5.606	5.18055	5.54661	6.33488
11290	24.809	10.3616	27.2286	13.226	9.55475	13.6545	4.17209	14.6851	3.82689	5.79575	0.653412
11292	0	0.166667	0	0	0	0	0	0	0	0	0.21114
11293	6.89475	4.52401	6.09057	3.72212	3.64045	5.27665	5.10836	5.39927	4.98618	4.07597	4.78293
11294	0	0	0	0.187227	0	0	0	0	0	0	0
11295	1.53127	1.59175	1.0126	1.67985	1.29406	1.18043	1.77144	1.93098	1.54087	1.07343	1.30725
11296	0.576493	0.738012	1.02313	0.187227	0	0.397816	0	0.579683	0.196097	0	0
11299	1.31936	0	0.614873	0	0	0	0	0.385492	0	0.421498	0
11301	0	0	0	0.18083	0	0	0	0.19251	0	0	0
11304	0.573733	0	0.614772	0.18083	0	0	0	0	0	0	0
11305	4.25473	3.20362	4.46682	5.21734	6.53713	1.73652	1.57928	1.15159	1.15436	0	0
11306	0	0	0.204746	0	0	0	0	0	0	0	0
11307	5.39678	3.23921	3.85771	3.89156	4.90624	2.94272	3.12001	1.34981	1.90689	1.92398	0.42946
11308	0.95256	1.26319	0.408254	0	0	0.787059	0.57633	0.579301	0.574656	0	0
11309	2.67183	2.16775	1.8268	3.91654	4.20168	2.54748	2.72463	2.89701	1.33235	4.27696	4.99556
11311	0	0.166667	0	0.183791	0.173732	0	0	0	0	0	0
11313	8.45	8.62523	7.70397	9.31846	10.96	7.65594	9.05012	9.27315	7.45584	5.52294	7.83602
11316	1.34791	1.06229	0.808181	1.66665	2.35136	0.200926	0.983449	0.582516	1.71886	0.440511	0.221651
11317	3.82056	3.8547	4.07994	4.27321	5.26463	4.89706	5.72014	5.21218	5.5622	4.28784	3.27367
11321	2.46913	2.93805	4.07603	2.97538	3.28773	3.12849	3.95358	3.6761	4.01558	0	0.669372
11323	0	0	0	0	0	0	0	0	0.580553	3.62246	4.99749
11324	0	0	0	0	0	0	0	0	0	0	0.865323
11326	0	0.166667	0	0	0	0	0.195435	0	0	0	0
11327	6.00488	4.35835	6.70991	4.28587	4.4116	5.27629	4.12904	4.82918	4.98787	5.34248	5.2395
11328	18.4492	16.3143	19.3355	16.5657	16.2513	12.1571	11.6385	11.7826	10.5386	19.8562	17.4136
11329	0	1.03365	0	2.22025	2.17664	0.189769	0	0	0	0.20922	0
11330	5.17702	7.01499	4.66429	8.00132	7.10049	7.61441	8.47944	8.30731	8.21865	3.8297	2.62235
11331	73.6604	63.3635	65.7316	58.2509	62.2853	48.7414	48.8113	39.796	39.8205	67.4978	63.1003
11332	4.00053	3.96774	5.90636	4.2799	4.37952	5.85473	3.51966	4.25902	4.41144	2.35325	2.81855
11333	1.35437	0.854512	0.409593	0.185549	0.711395	0.584186	1.37059	2.89449	1.90047	0.20922	0
11334	0.188629	0.373592	0.612678	0	0	0	0	0	0	0.219601	0
11343	0.762362	0	1.02313	0.183791	0	0.982002	0	0	0	0	0
11344	0	0	0	0	0	0.197909	0	0.192982	0	0	0
11345	10.8509	17.0103	11.3761	19.1363	20.9784	16.8057	17.6745	18.1554	21.9977	11.725	12.6288
11350	0.201691	0	0	0	0.711395	0.199906	0.605825	0.385875	0	0	0.221651
11352	0.585786	0.195188	1.22078	0.562089	0	1.17479	0.993718	0.966657	0.959112	1.28265	0.433177
11356	0	0	0	0	0	0	0	0	0	0.22091	0
11358	0	0.169232	0	0	0	0.390694	0.387142	0.190305	0	0	0
11359	0	0	0	0	0	0	0	0	0	0	0.220621
11362	20.4831	39.7562	20.574	30.8562	31.4551	28.1334	34.0703	34.5879	34.4629	67.7196	51.5122
11363	5.41352	4.61203	3.05976	4.29491	4.5538	4.68901	3.75469	6.36754	3.63532	1.48392	0.431761
11364	0	0	0	0.183791	0.563506	0	0	0	0.378889	0	0
11365	0	0.333333	0	0	0	0.197909	0.204666	0.965803	0.763616	0	0
11366	0.378826	1.31452	0	2.05517	2.73842	1.37177	1.18467	1.53713	1.91391	0	0
11368	0	0	0	0	0	0	0.204666	0	0.384456	0	0
11370	0	0.373592	0	0	0	0	0.57633	0	0.378889	0	0
11371	0.188629	0	0	0	0	0.195962	0	0.386974	0	0	0
11372	0.754893	0.728955	1.01594	1.11648	0.900187	1.37571	0.195435	1.15917	0.953153	1.28265	1.30725
11373	0	0	0	0	0.357685	0.190315	0.788301	0.388996	0.770031	0	0
11375	0.956584	0	0.612678	0	0	0.195962	0	0	0	0	0
11376	2.90892	3.94365	3.04592	3.72011	3.13984	3.90521	3.56	5.22507	3.64168	1.90325	0.211526
11380	2.48629	3.74788	3.26704	2.60356	4.34147	4.11649	3.15961	3.67824	2.87839	3.40285	3.49291
11381	14.2539	15.9795	15.4515	18.042	11.9179	16.6696	16.1216	16.4222	16.0993	12.1616	8.93249
11382	0	0	0	0	0	0	0	0	0.189808	0	0
11383	3.63888	2.89986	5.70661	2.59803	2.88775	5.08538	3.14203	5.02058	4.204	4.48264	5.43907
11385	1.9694	1.07706	2.22877	0.746335	0.918484	0.773955	2.77364	2.13226	4.39898	4.69315	6.32337
11387	0.566264	0.521179	0	0	0	0	0.195435	0.578829	0.19525	0	0
11389	15.2164	14.8154	13.8394	15.8184	12.3347	11.7293	14.5007	12.1736	13.1903	16.2234	16.7537
11390	0.958785	0.51772	1.01385	1.29221	1.27247	0.978825	0.787994	0.968862	0.378559	0	0.211526
11391	1.34972	1.78437	1.22464	1.11648	0.351159	0.786563	0.976431	1.3537	0.770236	0	0.21114
11392	0.573733	1.27341	1.0155	2.41549	2.1931	1.3727	0.598827	1.15611	0.966128	0.208996	0
11393	1.74538	4.47245	2.83877	6.88486	5.28877	3.92311	4.13817	6.37006	4.79263	1.72294	2.3966
11395	17.3552	23.165	13.6457	24.1721	24.9036	15.6677	18.0996	17.1904	18.3681	20.3127	22.226
11396	0	0.195188	0	0	0.173732	0	0	0	0	0	0
11397	1.9377	1.44579	1.83388	1.86236	1.66068	2.15361	1.98668	1.73865	1.71741	0.431878	0.433177
11400	48.8434	41.0451	51.091	37.9431	36.947	38.525	44.6976	36.8934	39.9921	50.4442	54.7251
11401	0.384095	1.29086	1.01384	1.11346	1.44835	0.576046	0.977488	1.35471	0.96044	0	0
11402	4.77989	3.81755	5.07317	3.90591	3.84598	4.71595	3.74863	5.20948	5.94469	3.40726	2.1695
11404	0	5.59018	0	0.743375	1.65416	0	1.97969	0	2.29784	0.22091	0
11405	0	0	0	0	0	0	0	0	0	0	0.21114
11406	1.33642	4.33355	1.6258	5.21524	5.64377	0.783547	0.970934	0.385875	1.92605	2.97933	5.01451
11407	0.195466	0	0.197656	0	0.177427	0	0	0	0	0	0
11408	24.087	26.506	20.3408	27.4912	27.9104	21.7508	24.3579	24.1477	25.831	21.593	19.3807
11409	0.568465	0	1.21944	0	0	0.400832	0.195435	0.190305	0	0	0
11411	3.44686	4.6869	4.48616	3.88932	3.78493	3.73908	5.52843	3.48101	4.98125	4.89823	5.03258
11412	0.197667	0.179255	0.197656	0	0.192891	0	0.195435	0.576624	0	0	0
11413	0.190197	0.351946	0	0	0	0	0	0	0	5.78102	6.0815
11414	0	0	0	0	0	0.199906	0	0	0	0	0.224376
11418	4.61235	6.55342	5.50993	5.39511	6.89455	4.68336	5.73437	4.83149	7.08929	9.8026	9.58593
11420	8.79832	31.3079	11.37	25.8866	36.4802	26.8003	38.463	36.1123	50.7262	38.0531	42.2965
11421	3.26326	2.52227	3.86596	4.65523	3.47297	2.94925	1.98343	3.86299	2.68983	1.07209	2.39012
11424	7.32451	5.42235	7.53393	7.60922	9.64659	6.82828	6.28751	6.18915	7.2842	8.54669	8.91075
[truncated: 3,643 more rows]

## Sheet: Metabolomics
Metabolite	G_SD_exp	G_SD_stat	GX_SD_exp	GX_SD_trans	GX_SD_stat	X_SD_exp	X_SD_stat	A_SD_exp	A_SD_stat	C_SD_exp	C_SD_stat	C_SD_exp (extracellular)	C_SD_stat (extracellular)
protocatechuic acid										128833	297739	2.97546e+06	1.24895e+06
4-hydroxybenzoic acid										269115	760120	5.69923e+07	128111535
1,3-dihydroxyacetone	725752	1.09912e+06	668972	1.0857e+06	1.12256e+06	844664	450209	1.3127e+06	940315	5.17819e+06	1.14182e+06
2-furoic acid	3806.87	2083.57	2.01019e+06	2.09156e+06	2.01968e+06	3.34864e+06	319464	4405.77	0	0	0
2-hydroxycinnamic acid	0	0	0	0	0	0	0	0	0	588948	174978
2-hydroxyglutaric acid	1.26378e+06	292643	2.00611e+06	447404	313812	518830	155635	1.74174e+06	1.11657e+06	1.74842e+06	5.09124e+06
2-hydroxypyridine	2.46125e+06	2.06152e+06	2.48871e+06	2.59103e+06	2.62381e+06	3.55029e+06	3.49896e+06	3.38277e+06	3412124	3.39946e+06	2.53261e+06
2-isopropylmalic acid	1.65365e+06	1905518	1.40402e+06	3.16029e+06	1.97186e+06	1.31863e+06	655404	441699	352036	430931	922030
2-keto-gluconic acid	1.22399e+06	1.8211e+06	1.09092e+06	3.19284e+06	2.95193e+06	2.96765e+06	1.47401e+06	2.13223e+07	1.09298e+07	245003	291251
2-phosphoglyceric acid	119477	616849	138860	859423	411026	1.34739e+06	285224	1.09343e+06	461114	47309.6	195920
2,5-dihydroxy pyrazine*	1.4667e+06	1.05245e+06	1.39852e+06	1129146	1.27377e+06	870408	1.11057e+06	1.5125e+06	1.17227e+06	491185	380976
3-(4-hydroxyphenyl)propionic acid	0	0	0	0	0	0	0	0	0	166882	160846
3-aminoisobutyric acid	41392.2	80551.2	26951.4	8352.93	35484.5	25520.7	46217.3	11810.9	38874.9	15681.9	17050.2
3-hydroxy-3-methylglutaric acid	271409	556949	203760	662665	670705	334487	701846	328692	545119	563408	1.05284e+06
3-hydroxyisobutyric acid	174530	222585	197391	419456	298576	646531	65547.8	123309	55062.2	146254	186607
3-hydroxyisovaleric acid*	463512	3.37106e+06	415144	4.72436e+06	3.14001e+06	256528	255395	343861	189268	281398	958287
3-indolelactic acid	720999	2.04103e+06	591874	4.40515e+06	3.19219e+06	4.56481e+06	2.16118e+06	4.88254e+06	2.0056e+06	497766	149615
3-phosphoglyceric acid	66297.7	131263	55337.4	144986	192037	159993	109969	119138	96053.9	52980.7	99239.6
4-aminobutanoic acid	2.27039e+07	7.10667e+06	2.35475e+07	2.11892e+07	2.46342e+07	2.18201e+07	1.18537e+07	2.25929e+07	1.37292e+07	2.47181e+06	6.6387e+06
4-hydroxycinnamic acid (pCA)	0	0	0	0	0	0	0	0	0	1.8996e+07	1.73607e+07
aconitic acid	155420	222505	1.2071e+06	9.6475e+06	1.93525e+07	2.70411e+07	138255	3.72509e+06	142220	158710	206982
aminomalonic acid	251657	209968	219108	133775	177339	80393.2	199838	98499.1	235968	247254	292575
arabitol	456487	389121	980798	3.94694e+06	2843275	3.45012e+06	165620	4.31846e+06	1.49092e+06	588124	586880
benzoic acid	47429.6	175844	147346	190801	169201	100716	177261	116245	156095	35095.3	87138.7
carbonate ion	9.69837e+06	9.52988e+06	1.02247e+07	5.01711e+06	6.2051e+06	5.32614e+06	9.07647e+06	7.4467e+06	1.29258e+07	1.06419e+07	7927055
citric acid	1.17018e+07	1.57296e+07	8.51273e+06	5476487	5.88492e+06	9.70995e+06	1.19557e+07	1.13385e+07	1.33714e+07	3.34663e+07	3.40863e+07
D-erythritol	3.04513e+06	2.90103e+06	2.60482e+06	4.05562e+06	6.70185e+06	4.02418e+06	7.65298e+06	9.15198e+06	7.83152e+06	9.97091e+06	1.77763e+07
D-gluconic acid	92436.8	1.204e+06	84011.7	636002	583572	739835	352250	650252	177456	925365	3.81782e+06
D-glucose	5.41392e+07	1.61333e+07	3.83707e+07	1.53705e+07	1.96845e+07	3.3871e+07	2.33596e+07	4.42966e+07	2.90519e+07	1.34136e+07	1.23153e+07
D-glucose-6-phosphate	227827	189042	109502	240899	162320	801250	190287	329378	197103	76760.3	201776
D-malic acid	4.25812e+06	2.20227e+06	5.93452e+06	2250421	2.75278e+06	6.08303e+06	2.41023e+06	6.31929e+06	2.67543e+06	3.5343e+06	1.1189e+07
D-maltitol	5.78738e+07	7.5162e+07	4.39849e+07	3.66391e+07	6.0401e+07	5.5911e+07	7.54821e+07	5.53318e+07	7.26781e+07	2.93892e+07	3.83022e+07
D-mannitol	5.49517e+07	4.15687e+07	4.67211e+07	1.07223e+07	1.96908e+07	7.24783e+07	9.3072e+07	7.98083e+07	8.40954e+07	1.70369e+08	1.99339e+08
D-mannose	2.72031e+07	938958	2.45854e+07	6.55886e+06	1.13203e+07	1.96302e+06	2.92665e+06	2.47515e+06	2.21313e+06	1.00794e+07	4.86571e+06
D-ribose	1.73164e+06	889967	1.74394e+06	1.40223e+07	4.77184e+06	2.20198e+06	819940	2.11683e+06	642550	1.26032e+06	2.13995e+06
D-ribose-5-phosphate	873535	578654	685278	674220	886059	1.05364e+06	772760	1.16638e+06	1.36623e+06	398013	485779
D-sorbitol	107574	424291	90362.9	828127	956035	528347	409458	221943	609764	95649.7	102282
D-threitol	1.07965e+06	2.23831e+06	1.03963e+06	1.40279e+06	1.50943e+06	1.17747e+06	1.5623e+06	1.40992e+06	1.77692e+06	570086	1.56424e+06
D-xylose	152103	104838	3.63086e+07	4.91439e+07	29339743	735013	257187	128818	238485	187958	322664
D-xylulose	0	0	0	412688	760050	539478	0	0	0	0	0
dehydroalanine	585841	949844	388848	738300	562145	675860	750607	791358	1.00422e+06	582825	1.22214e+06
ethanol amine*	3.57707e+06	5.33306e+06	2.80568e+06	1.08282e+07	3.08609e+06	1.20555e+07	3.78519e+06	8.07799e+06	3.31096e+06	5.89688e+06	8229098
fructose	9.70767e+06	5.04603e+06	8.15673e+06	1.57438e+06	5.13149e+06	8.01181e+06	1.262e+07	1.72147e+07	9.11547e+06	2.03099e+07	2.17201e+07
fumaric acid	4.72577e+06	1.74987e+06	8.24801e+06	1.01655e+06	1.73208e+06	7.00297e+06	1.85221e+06	7.23131e+06	2.40422e+06	4.46793e+06	1.37245e+07
galactinol	13514333	9.87171e+06	1.15207e+07	6.13461e+07	4.60523e+07	3.39682e+07	1.65225e+07	2.22146e+07	1.67267e+07	1190637	5.3656e+06
galactonic acid	122920	190892	167992	242026	222920	193093	265065	207933	199168	182798	1.33232e+06
glyceric acid	228170	273580	252001	584942	436137	296452	163393	365794	129254	347371	455554
glycerol	2.82738e+07	1.50349e+07	3.15775e+07	2.0063e+07	1.84109e+07	1.92316e+07	1.76179e+07	1.89782e+07	1.61813e+07	2.09017e+07	2.2452e+07
glycerol 3-phosphate	3.64506e+07	4.93334e+07	3.33902e+07	5.70234e+07	5.68502e+07	3.93862e+07	4.97184e+07	50344583	5.57087e+07	2.99454e+07	3.63514e+07
glycine	4.67895e+07	4.07767e+07	4.10419e+07	2.68292e+07	4.10377e+07	2.50201e+07	3.9142e+07	2.36971e+07	3.20412e+07	3.4387e+07	5.14103e+07
glycolic acid	1.10357e+06	1.38257e+06	1.61626e+06	4.16706e+06	2.86216e+06	1.53738e+06	1.22762e+06	1.64081e+06	828443	1.11582e+06	1.20037e+06
hydroxylamine*	2.54513e+06	4.43306e+06	2.14357e+06	4.12562e+06	6.73239e+06	2.93056e+06	4.24255e+06	1.55892e+06	2.54007e+06	20893.1	17289.5
inosine	580680	1.54193e+06	501240	2.67179e+06	2.43911e+06	1.04886e+06	1.37191e+06	1304972	2.59363e+06	842311	758414
inositol phosphate*	165129	201576	158063	1.42923e+06	1.46876e+06	219733	338456	237895	262781	88923.2	164102
L-alanine	4.16062e+06	1.75109e+06	3.68959e+06	1.33534e+06	1.80987e+06	2.38469e+06	1.69693e+06	2.31308e+06	1.92345e+06	1.04661e+06	1.74289e+06
L-arabinose	565546	714762	697315	8.21481e+06	4.56274e+06	1.28355e+06	170920	3.96821e+07	280833	423256	258300
L-aspartic acid	306868	1.64918e+07	479026	2.09351e+06	1.15688e+07	499005	1.51212e+07	1335629	1.4504e+07	1.38981e+06	2.37487e+06
L-glutamic acid	2.77892e+07	6.6887e+07	1.63144e+07	1.01824e+07	5.03156e+07	2.50879e+06	5.51469e+07	1.02517e+07	5.84723e+07	3.75708e+07	4.03983e+07
L-leucine	2.78275e+06	1.02427e+06	267253	555491	1.2486e+06	615144	1.08025e+06	594748	1.17621e+06	168317	221127
L-lysine	0	0	0	2.09191e+06	1.56333e+07	0	0	0	0	0	0
L-ornithine	1.1785e+06	4.6797e+07	249591	7.6453e+07	1.3216e+08	965380	3.31608e+07	2.00516e+06	1.63543e+07	590611	353665
L-phenylalanine	1.54261e+06	1.63602e+06	1.48348e+06	1.9595e+06	2.29368e+06	1.07119e+06	1.20533e+06	1.07299e+06	1.68476e+06	1738524	1.47643e+06
L-proline	3.32876e+06	3173472	1.03579e+06	2.10241e+06	3.83994e+06	1.10745e+06	3.083e+06	1.33771e+06	2.38125e+06	291418	523755
L-pyroglutamic acid	3.64785e+07	5.31526e+07	2.78019e+07	1.92471e+07	2.91381e+07	6.07059e+07	5.32296e+07	4.34739e+07	5.16815e+07	4.42796e+07	6.57852e+07
L-serine	3.18862e+06	2.41067e+06	1.39894e+06	887138	879589	4.39681e+06	926814	1.88347e+06	809785	547710	1.34487e+06
L-threonine	1.5159e+07	1.05604e+07	1.01208e+07	1.71473e+06	4.92542e+06	3.19462e+06	5.59355e+06	3.0829e+06	7.8253e+06	1.61844e+06	3.2275e+06
L-tyrosine	8.56544e+06	8.91472e+06	6.38893e+06	8.32855e+06	9.18785e+06	3.60678e+06	1.13122e+07	4128261	1.18983e+07	5.16712e+06	4.59614e+06
L-valine	1.99285e+07	8.32883e+06	1.34692e+07	5.55236e+06	7.69139e+06	7.09215e+06	6.92534e+06	5.23163e+06	7.528e+06	1.6264e+06	2.80224e+06
lactic acid	1.7569e+06	1.31033e+06	1.43726e+06	1.81202e+06	1.44899e+06	1.49522e+06	884388	1.60728e+06	1.88779e+06	1.04448e+06	1.51936e+06
lactose	1.49516e+07	9.12195e+06	1.13591e+07	4.24821e+06	1.9427e+06	1.362e+07	6.01834e+06	9.62175e+06	8.55811e+06	1.19159e+07	1.43804e+07
lactulose	2.02493e+06	2.34116e+06	2.19729e+06	893164	1.12205e+06	1.56153e+06	1.41304e+06	981431	3.31798e+06	1.24521e+06	1.24042e+06
malonic acid	0	0	0	0	0	0	0	145311	0	343892	2.80731e+06
mannose-6-phosphate*	1.27987e+06	889853	609232	302748	509165	4.50231e+06	815654	1.53204e+06	930592	623046	1.45326e+06
melibiose	1392.73	541873	0	1.36909e+06	1.42999e+06	292775	819968	378692	325909	0	0
methyl phosphate*	5.9001e+06	9.01062e+06	5.59458e+06	1.61453e+07	7.79847e+06	1.70819e+07	1.1393e+07	1.41568e+07	9.75909e+06	1.05488e+06	682544
methylcitiric acid*	5.08445e+06	194424	4.87648e+06	792610	363046	974893	18227.7	45003.3	27441.7	736585	837486
myo-inositol	3.32273e+07	4.40315e+07	3.37947e+07	2.81499e+07	4.24244e+07	2.82096e+07	6.43581e+07	1.73111e+07	2.8887e+07	4.37928e+07	1.82774e+07
N-acetyl-D-mannosamine	531422	681731	798136	2.29781e+06	1.17898e+06	1159099	471695	1.13457e+06	672980	622288	983714
N-acetyl-L-glutamic acid	369427	0	80874.1	0	0	0	0	0	0	98477.9	692715
oxalic acid	1.13777e+06	942115	780543	1.21543e+06	1.608e+06	1.0133e+06	1.07669e+06	1.2146e+06	860411	716429	947874
palmitic acid	629759	655371	723050	1.13988e+06	1.03399e+06	747910	649298	613729	682580	455280	431297
phosphate ion	3.42149e+06	5.81675e+06	3.14718e+06	7.10904e+06	5.28834e+06	4.97551e+06	7.25557e+06	5.57452e+06	6.45081e+06	1.96157e+06	2.21445e+06
phosphoenolpyruvic acid	1.00602e+06	2.91221e+06	714650	2.85123e+06	4998408	772941	2.64192e+06	1.21376e+06	2.5698e+06	1.20147e+06	642090
porphine	452210	350329	356996	237985	337976	365686	351548	413485	437957	708015	534917
pyrophosphate	108564	6.70997e+06	2.18221e+06	4.40925e+06	1.27122e+07	112300	3.39539e+06	3.38549e+06	3.92617e+06	0	63733.2
pyruvic acid	192783	107475	152652	70719.7	144606	126491	64703.6	128714	95499.6	79758.6	127617
ribitol	1.78712e+07	964142	2.65708e+07	7.77953e+07	5.73439e+07	9.24129e+07	2.15996e+06	6.95916e+07	1.437e+06	5.17344e+07	5.01941e+07
ribonic acid	514388	1.54839e+06	636573	2.19704e+06	1.45709e+06	2.2996e+06	612033	2.57532e+06	1.33207e+06	173769	238275
ribonic acid-gamma-lactone	0	0	0	0	0	0	611987	822583	1802348	0	0
sedopeptulose	2659095	3.25717e+06	2.03786e+06	5.7706e+06	5.08648e+06	4.05052e+06	4.61362e+06	3.25137e+06	3.98966e+06	442971	660610
sedopeptulose 7-phosphate	1.75367e+06	1.58069e+06	955036	3.85468e+06	3.61913e+06	3.93241e+06	1.98882e+06	2.91044e+06	2406619	1.35509e+06	2.75893e+06
stearic acid	691211	734325	610934	630611	787502	727420	649275	657203	679427	632906	713039
succinic acid	1.62843e+07	2.01777e+06	1.46336e+07	1.85508e+07	1.57183e+07	1.27849e+07	1.01973e+07	1.31051e+07	1.01849e+07	1.43196e+07	1.95186e+07
threose	12237.5	8197.83	173617	871214	420802	10977.4	5855.53	391783	126042	3896.57	23245.1
trehalose	2.0823e+08	2.4265e+08	1.92078e+08	2.31195e+08	2.57337e+08	1.90776e+08	2.52786e+08	2.0856e+08	2.39848e+08	1.64086e+08	1.72954e+08
uracil	6248695	2.62255e+06	4.3676e+06	6.17858e+06	6.33857e+06	4.61759e+06	5.19477e+06	2.45784e+06	4.25121e+06	3.24681e+06	4.07387e+06
urea	569906	5.56005e+06	144930	1.58776e+07	5.29742e+07	8.39252e+06	1.46178e+07	189169	5.81864e+06	2238484	209959
uridine	1.20176e+06	1.46348e+06	939279	2.35535e+06	1849094	2086175	2015613	2.55345e+06	1.38103e+06	239164	236651
xylitol	2.71712e+06	575659	8.99455e+07	1.10974e+08	6.37529e+07	1.55026e+07	769356	5.67013e+07	544270	3.50249e+06	2.28923e+06
xylonic acid*	3.29122e+06	1.20714e+06	1.23778e+06	7.45475e+06	5.55741e+06	4.55636e+07	2.12383e+07	1.07825e+07	3.993e+06	467412	619592
Unknown 001	1.18418e+06	367927	908630	828121	1.51504e+06	973080	351348	865627	266502	551622	200553
Unknown 002	1.19207e+06	1.2936e+06	1.40361e+06	1.30273e+06	1.55773e+06	1.26985e+06	1.50348e+06	1.15438e+06	1.4579e+06	346873	429931
Unknown 003	1.90979e+06	390225	1.16505e+06	1.86291e+06	819509	899735	353358	2.56999e+06	259838	25555.7	16980.2
Unknown 004	37726.5	58954.2	72723	32090.1	63918.6	44744.8	74170.2	47510.1	53246.2	55639	51821.2
Unknown 005	453127	449831	433249	363934	368072	383525	350158	328991	415783	224834	270793
Unknown 006	700087	784690	752836	795967	949060	894817	692395	901011	667987	929308	1.18209e+06
Unknown 007	416802	261554	424070	381348	2.33888e+06	397853	790647	464041	302702	178889	380128
Unknown 008	2498096	1.84117e+06	378518	2.17858e+06	1.18636e+06	2.10176e+06	1.03328e+06	1.58025e+06	2.6054e+06	377342	338167
Unknown 009	519086	755910	467780	297260	220799	283876	690802	701551	783306	1.04307e+06	358978
Unknown 010	314017	519019	203159	277978	934429	235944	500086	223146	524524	498352	825098
Unknown 011	383249	266626	352263	286368	752855	119797	89144.7	628608	254726	502766	584583
Unknown 012	573698	388005	223824	194454	239636	229858	175610	178634	61989.7	548987	311994
Unknown 013	289849	233964	214743	472649	556826	275276	571319	613988	589401	191552	132559
Unknown 014	165297	57745	129051	132267	212902	123402	137925	141233	81574.1	93527.7	71897.1
Unknown 015	440772	116268	358362	209036	127349	195780	360148	250274	109074	153815	143929
Unknown 016	159030	408076	178619	1.67002e+06	3.2217e+06	262986	279552	229729	421964	139259	157256
Unknown 017	159031	284663	176684	135068	400889	170690	246331	218840	467971	140906	141808
Unknown 018	164386	260798	216337	584181	492590	313068	334908	189322	251532	138650	120080
Unknown 019	162327	231315	180190	147387	55542.8	147792	532403	80350.4	566468	20932	69765.5
Unknown 020	622434	91364	247303	1.34622e+06	511635	415203	45352	735896	1.93247e+06	53578.7	38379.7
Unknown 021	471259	1.20701e+06	332093	535952	1.46943e+06	392724	1.04094e+06	200333	1231347	332119	96842.4
Unknown 022	313776	208962	161482	359167	186641	498503	190749	221303	260400	338764	833855
Unknown 023	8.89611e+06	1.20105e+07	1.09663e+07	1.77395e+07	8.5917e+06	1.52401e+07	1.16388e+07	1.61739e+07	1.16248e+07	8.49139e+06	1.24604e+07
Unknown 024	1.96431e+06	857541	456733	1.66797e+06	1.00541e+06	573664	884864	233527	780595	31862.7	613503
Unknown 025	523513	510265	703549	919013	365336	709064	180306	1.17364e+06	145370	246929	228848
Unknown 026	200963	265206	80472.4	807744	722444	455318	77596.8	1.43303e+06	131271	291493	345284
Unknown 027	71103.2	186986	69913.5	226552	373225	101385	202406	286473	126877	59376.1	51899.7
Unknown 028	1.03054e+06	618830	1.37123e+06	2.14667e+06	82901.3	841282	909527	1.15159e+06	1.20755e+06	1.65308e+06	1.29249e+06
Unknown 029	61646.4	121377	85546	233289	189339	133494	93803.8	145972	63549.8	96216.1	163467
Unknown 030	0	0	333681	1.31277e+06	0	64294.3	0	350102	0	0	0
Unknown 031	717048	0	578115	31700.6	0	227702	0	0	0	0	0
Unknown 032	62053.8	242181	233713	1.84031e+06	1.67744e+06	4.92888e+06	7.35532e+06	820266	1.1891e+06	152452	466679
Unknown 033	120983	287959	101918	191266	499322	424383	218868	55129.6	0	258201	255032
Unknown 034	0	0	0	0	0	140439	0	858486	482244	0	0
Unknown 035	498428	191589	291326	192541	165560	188966	92539.1	151929	154777	173243	177267
Unknown 036	304864	180942	1.87789e+06	1.33003e+06	903130	1.72015e+06	2.76635e+06	966206	468773	110843	131267
Unknown 037	2.5574e+06	1930684	2.89121e+06	4.22553e+06	4.31075e+06	5.88187e+06	1.84172e+06	3.02691e+06	769196	628920	1.49309e+06
Unknown 038	2885626	2.10652e+06	2266262	3.70803e+06	4.70635e+06	5.85177e+06	1.92354e+06	3.79187e+06	1.74412e+06	487824	659836
Unknown 039	376582	992362	722019	1.51194e+06	1.23602e+06	1.37443e+06	797541	2.17548e+06	403206	196815	245018
Unknown 040	87194.5	161961	80700.7	180173	144117	218703	215478	116764	169672	125147	133659
Unknown 041	953411	1.89348e+06	1.3585e+06	890981	1.02374e+06	843072	1.93877e+06	503082	1.79438e+06	135369	301806
Unknown 042	2.88294e+07	8.61041e+07	2.03398e+07	75059227	1.10074e+08	3.44654e+07	8.89835e+07	3.67878e+07	7.92405e+07	1.65158e+06	2.3032e+06
Unknown 043	0	0	0	0	0	0	0	0	0	187965	482470
Unknown 044	720208	443308	616097	497961	301798	1006495	377933	155796	192002	302062	211591
Unknown 045	54220.7	529571	145072	387143	453508	162227	1.45073e+06	1.32664e+06	988898	90012.2	45157
Unknown 046	1.76301e+06	1.98308e+06	1.47281e+06	1.73304e+06	2.24036e+06	1.30937e+06	1.43844e+06	1.29687e+06	1561936	853624	1.35113e+06
Unknown 047	1.05509e+06	1.12664e+06	963675	1.64316e+06	1.46256e+06	936270	1.23718e+06	946498	1.18483e+06	994114	1.55591e+06
Unknown 048	8.53569e+06	6.50954e+07	6.54292e+06	8.39112e+07	1.08868e+08	2.68431e+07	5.48379e+07	1.60666e+07	3.27571e+07	29363.3	54491.9
Unknown 049	241352	252758	116161	537705	731965	248809	406350	97612.7	134316	101747	141959
Unknown 050	294492	224474	207724	747571	1.43972e+06	333914	894229	1.04952e+06	533897	132713	189181
Unknown 051	346118	367063	206457	1.82538e+06	1.17646e+06	2.42195e+06	688181	386190	439611	524459	1.05752e+06
Unknown 052	1.98948e+06	2.02844e+06	899972	463951	411983	919018	3.07152e+06	1.03245e+06	2.20829e+06	2.72588e+06	3.08831e+06
Unknown 053	1.68246e+06	1950313	1.12541e+06	3.81334e+06	3.37588e+06	2.60283e+06	2.90857e+06	2.11905e+06	2.49471e+06	2.22081e+06	2351205
Unknown 054	75921.4	135262	103432	174125	131007	195184	111772	185944	101615	222316	553667
Unknown 055	644498	843997	587749	990730	1240844	370799	479333	672180	653467	581969	1.03838e+06
Unknown 056	957372	1.1689e+06	1.1958e+06	1.12998e+06	1.06138e+06	1.13135e+06	1.34654e+06	1.16917e+06	1.08307e+06	1.44666e+06	1.78242e+06
Unknown 057	555971	603636	1.23673e+06	1819562	847245	679602	613327	829202	604930	1.60998e+06	4.73048e+06
Unknown 058	308311	2.70506e+06	183062	1.92989e+06	1.63866e+06	1.87318e+06	975984	1.7827e+06	604158	543624	613834
Unknown 059	196589	357776	231011	691558	1.04171e+06	253853	623716	511315	773648	202706	330018
Unknown 060	0	0	0	0	0	663634	1.33609e+06	0	0	0	0
Unknown 061	0	0	470980	1.22873e+06	665245	0	0	0	0	0	0
Unknown 062	250368	2.64836e+06	223450	5.1413e+06	6.75371e+06	744511	1.52945e+06	467426	935221	4517.73	89570.4
Unknown 063	7850.37	0	635519	1.32986e+06	324199	2942.5	0	325584	0	0	0
Unknown 064	347617	426994	331721	1.26547e+06	3.04285e+06	1.50968e+06	861263	1.84271e+06	938670	264872	201954
Unknown 065	66499.1	89601.8	148194	871693	2.06832e+06	2.64363e+06	6.09057e+06	189532	519526	54474.7	31419.1
Unknown 066	344197	226866	419783	1.33934e+06	2.05851e+06	4.63413e+06	5.01939e+06	1.52983e+07	3.61619e+06	283604	948015
Unknown 067	504048	209161	362474	487418	501950	3.30255e+06	2.06971e+06	1.3081e+07	3.05837e+06	224291	603596
Unknown 068	559784	614594	743285	1.21309e+06	1.15604e+06	543578	468560	539108	544898	607705	698197
Unknown 069	273003	107133	270454	385828	624104	1.43079e+06	489031	1.59773e+06	637651	182726	158971
Unknown 070	604763	1.02468e+06	2.84519e+06	1.57987e+06	1.55656e+06	1.18676e+06	809846	1.22451e+06	734256	291424	590696
Unknown 071	359700	578716	647436	1.87519e+06	1.38259e+06	407521	787637	667471	571452	551264	1.24028e+06
Unknown 072	619450	1.112e+06	3.08601e+06	3.24577e+06	4.21259e+06	5.26198e+06	1.49419e+07	5.24211e+07	5.28515e+07	593041	1.00016e+06
Unknown 073	184497	218168	3882831	3.13315e+07	3.93997e+07	3.20103e+07	2.0691e+07	2.965e+06	2.74334e+06	15047	110502
Unknown 074	166667	169906	249346	3.15134e+06	835067	296374	216234	188722	163491	4319.63	55185.3
Unknown 075	370048	379592	620749	9.15013e+06	2.16464e+06	646048	471968	385119	366182	68412.9	65702.3
Unknown 076	0	0	0	2.20591e+06	1.19194e+06	0	0	0	0	0	0
Unknown 077	1.83393e+06	1.13355e+06	1.85541e+06	1.31267e+06	2.61534e+06	2.19199e+06	1.66442e+06	2.15835e+06	1.07519e+06	379563	589296
Unknown 078	298477	304351	145171	1.26569e+06	1.67906e+06	637423	499462	304625	373788	63269.3	495744
Unknown 079	0	0	0	414341	216764	0	0	161857	0	0	0
Unknown 080	0	0	0	873984	293114	0	0	0	0	0	0
Unknown 081	4.11995e+06	2.70022e+06	3.97299e+06	8.50876e+06	1.0906e+07	4.72306e+06	5.80862e+06	6.96235e+06	5.35277e+06	1.05708e+06	2.58744e+06
Unknown 082	1.08691e+06	997655	1.05916e+06	2.7921e+06	1.83784e+06	2.27103e+06	1.73484e+06	1.35283e+06	1.20191e+06	140590	322682
Unknown 083	0	0	0	1.01635e+06	957002	0	0	0	0	0	0
Unknown 084	1.52358e+06	1.91819e+06	1.1846e+06	826845	470585	565017	336031	484553	1.75631e+06	274963	213921
Unknown 085	23010.5	49777.1	14084.3	323267	401421	311392	551156	144908	112834	3039.27	0
Unknown 086	357888	400320	275629	923791	1.04723e+06	1.27116e+06	1.00486e+06	748588	458095	30669.7	52431.6
Unknown 087	267592	353218	236832	1.22727e+06	1.38634e+06	1.04897e+06	1.24454e+06	590832	274544	0	112334
Unknown 088	470535	269015	355803	1.13523e+06	1.4773e+06	1.21223e+06	444470	1.19039e+06	477028	162370	347217
Unknown 089	47705.7	97040.9	42159.2	976480	1.17836e+06	1.3341e+06	1.33951e+06	1.50802e+06	1.4048e+06	22865.2	72622.5
Unknown 090	382791	476252	553080	1.59524e+06	1.44947e+06	1.34956e+06	1.31127e+06	1.17844e+06	665736	500384	441590
Unknown 091	510711	856105	624600	3.70462e+06	4.06491e+06	2.26071e+06	3.45509e+06	3.72501e+06	4.30687e+06	279160	470497
Unknown 092	34105.6	94720.1	64240.3	946203	892314	236656	710269	1.10185e+06	719892	16381	41786
Unknown 093	223506	246607	363326	2.44375e+06	2.23386e+06	1.546e+06	3.15766e+06	434696	201858	68851.3	238733
Unknown 094	1.84917e+06	1.64042e+06	1.12617e+06	2.62328e+06	2.42623e+06	3.34436e+06	1.79229e+06	2.93483e+06	2.80694e+06	1.77249e+06	3.5981e+06
Unknown 095	0	0	0	2.67179e+06	2.43911e+06	0	0	0	58863.1	0	0
Unknown 096	1.88401e+06	1.54664e+06	1.1779e+06	1.43701e+06	1.04921e+06	2.83512e+06	1.17455e+06	1.85331e+06	1.91344e+06	1.4282e+06	3.1177e+06
Unknown 097	5.41059e+07	6.4836e+07	3.90404e+07	2.37493e+07	4.30185e+07	4.76066e+07	6.05643e+07	4.85865e+07	7.03271e+07	3.93241e+07	4.26504e+07
Unknown 098	895466	1.20598e+06	2.14322e+06	8.23562e+06	7.36748e+06	3.0647e+06	2.93386e+06	3.78437e+06	1.60512e+06	640473	2.24498e+06
Unknown 099	0	481947	2.37206e+06	8.97035e+06	8.02956e+06	0	0	0	0	0	0
Unknown 100	1.1266e+06	1.0153e+06	1.69552e+06	7.44965e+06	6.40204e+06	1.82438e+06	3.2206e+06	3.19938e+06	2.15616e+06	778880	2.15183e+06
Unknown 101	219998	44283.7	242275	2.20743e+07	16797381	769169	522088	690832	478072	210918	350698
Unknown 102	7025.7	0	81477.9	518681	276244	437173	183421	442990	131021	53517.3	95273.8
Unknown 103	402403	331526	509150	9.63624e+06	7.26171e+06	3.01866e+06	866741	1.04887e+06	902221	294434	609253
Unknown 104	1.16289e+06	1.30924e+06	744214	215469	650799	1534451	2.05029e+06	1.55612e+06	1.9279e+06	155409	208093
Unknown 105	2.08908e+06	1.60152e+06	2.025e+06	3.86972e+06	2.49391e+06	5.92892e+06	4.89468e+06	3.27669e+06	2.99764e+06	191958	586008
Unknown 106	1.25452e+06	387253	1.27522e+06	4.26348e+06	2.19664e+06	2.12837e+06	1.44006e+06	1.78483e+06	1.20924e+06	59723.1	469689
[truncated: 4 more rows]

## Sheet: Lipidomics
Negative mode	G_SD_exp	G_SD_stat	GX_SD_exp	GX_SD_trans	GX_SD_stat	X_SD_exp	X_SD_stat	A_SD_exp	A_SD_stat	C_SD_exp	C_SD_stat
[truncated: 284 more rows]

[truncated: 3 more sheets: RB-TDNA Seq, Biolog, FAME]
