# Supplementary material for: Multi-Omics Driven Metabolic Network Reconstruction and Analysis of Lignocellulosic Carbon Utilization in Rhodosporidium toruloides
Source: Front Bioeng Biotechnol. 2021 Jan 8;8:612832. doi: 10.3389/fbioe.2020.612832 (PMC7873862; doi:10.3389/fbioe.2020.612832)
Supplement: Supplementary File 4 — Multi-omics dataset for R. toruloides IFO0880. [file Data_Sheet_1.zip]

Archive with 44 entries (40 files):
- Supplementary File S1/
- __MACOSX/._Supplementary File S1
- Supplementary File S1/2.Metabolic_modeling/
- __MACOSX/Supplementary File S1/._2.Metabolic_modeling
- Supplementary File S1/.DS_Store
- __MACOSX/Supplementary File S1/._.DS_Store
- Supplementary File S1/0.Annotation_and_draft_reconstruction/
- __MACOSX/Supplementary File S1/._0.Annotation_and_draft_reconstruction
- Supplementary File S1/1.Manual_curation/
- __MACOSX/Supplementary File S1/._1.Manual_curation
- Supplementary File S1/2.Metabolic_modeling/Refinement_2d_Coumarate_Pentose_Lipid_Degradation.html
- __MACOSX/Supplementary File S1/2.Metabolic_modeling/._Refinement_2d_Coumarate_Pentose_Lipid_Degradation.html
- Supplementary File S1/2.Metabolic_modeling/Refinement_2e_Growth_Phenotype_Gene_Essentiality_Evaluation.html
- __MACOSX/Supplementary File S1/2.Metabolic_modeling/._Refinement_2e_Growth_Phenotype_Gene_Essentiality_Evaluation.html
- Supplementary File S1/2.Metabolic_modeling/Refinement_2f_Model_Annotation_and_Memote.html
- __MACOSX/Supplementary File S1/2.Metabolic_modeling/._Refinement_2f_Model_Annotation_and_Memote.html
- Supplementary File S1/2.Metabolic_modeling/Refinement_2b_Add_Trace_Elements_to_Biomass.html
- __MACOSX/Supplementary File S1/2.Metabolic_modeling/._Refinement_2b_Add_Trace_Elements_to_Biomass.html
- Supplementary File S1/2.Metabolic_modeling/Refinement_2a_Add_Biomass_Reaction.html
- __MACOSX/Supplementary File S1/2.Metabolic_modeling/._Refinement_2a_Add_Biomass_Reaction.html
- Supplementary File S1/2.Metabolic_modeling/Refinement_2c_Update_Biomass_Composition.html
- __MACOSX/Supplementary File S1/2.Metabolic_modeling/._Refinement_2c_Update_Biomass_Composition.html
- Supplementary File S1/0.Annotation_and_draft_reconstruction/Draft_Reconstruction_from_OrthoMCL.html
- __MACOSX/Supplementary File S1/0.Annotation_and_draft_reconstruction/._Draft_Reconstruction_from_OrthoMCL.html
- Supplementary File S1/0.Annotation_and_draft_reconstruction/OrthoMCL_Run.html
- __MACOSX/Supplementary File S1/0.Annotation_and_draft_reconstruction/._OrthoMCL_Run.html
- Supplementary File S1/0.Annotation_and_draft_reconstruction/Annotation_WoLFPSort_PTS1_PTS2_FIMO.html
- __MACOSX/Supplementary File S1/0.Annotation_and_draft_reconstruction/._Annotation_WoLFPSort_PTS1_PTS2_FIMO.html
- Supplementary File S1/0.Annotation_and_draft_reconstruction/Annotation_Transporters_TCDB.html
- __MACOSX/Supplementary File S1/0.Annotation_and_draft_reconstruction/._Annotation_Transporters_TCDB.html
- Supplementary File S1/0.Annotation_and_draft_reconstruction/Annotation_ncRNA_and_mitochondria.html
- __MACOSX/Supplementary File S1/0.Annotation_and_draft_reconstruction/._Annotation_ncRNA_and_mitochondria.html
- Supplementary File S1/1.Manual_curation/Refinement_1b_Duplicate_Reactions.html
- __MACOSX/Supplementary File S1/1.Manual_curation/._Refinement_1b_Duplicate_Reactions.html
- Supplementary File S1/1.Manual_curation/Refinement_1d_Central_Metabolism.html
- __MACOSX/Supplementary File S1/1.Manual_curation/._Refinement_1d_Central_Metabolism.html
- Supplementary File S1/1.Manual_curation/Refinement_1a_Duplicate_Metabolites.html
- __MACOSX/Supplementary File S1/1.Manual_curation/._Refinement_1a_Duplicate_Metabolites.html
- Supplementary File S1/1.Manual_curation/Refinement_1e_Compartments.html
- __MACOSX/Supplementary File S1/1.Manual_curation/._Refinement_1e_Compartments.html
- Supplementary File S1/1.Manual_curation/Refinement_1c_Fatty_Acids_and_Lipid_Metabolism.html
- __MACOSX/Supplementary File S1/1.Manual_curation/._Refinement_1c_Fatty_Acids_and_Lipid_Metabolism.html
- Supplementary File S1/1.Manual_curation/Refinement_1f_Mass_and_Charge_Balance.html
- __MACOSX/Supplementary File S1/1.Manual_curation/._Refinement_1f_Mass_and_Charge_Balance.html
