# Supplementary material for: Multi-Omics Driven Metabolic Network Reconstruction and Analysis of Lignocellulosic Carbon Utilization in Rhodosporidium toruloides
Source: Front Bioeng Biotechnol. 2021 Jan 8;8:612832. doi: 10.3389/fbioe.2020.612832 (PMC7873862; doi:10.3389/fbioe.2020.612832)
Supplement: Supplementary File 5 — Comparison of gene essentiality predictions by the developed model and a previously published model. [file Data_Sheet_2.ZIP]

Archive with 10 entries (9 files):
- Supplementary File S2/
- __MACOSX/._Supplementary File S2
- Supplementary File S2/Rt_IFO0880.xml
- __MACOSX/Supplementary File S2/._Rt_IFO0880.xml
- Supplementary File S2/Rt_IFO0880.html
- __MACOSX/Supplementary File S2/._Rt_IFO0880.html
- Supplementary File S2/Rt_IFO0880.mat
- __MACOSX/Supplementary File S2/._Rt_IFO0880.mat
- Supplementary File S2/Rt_IFO0880.json
- __MACOSX/Supplementary File S2/._Rt_IFO0880.json
