# Supplementary material for: Multi-Omics Driven Metabolic Network Reconstruction and Analysis of Lignocellulosic Carbon Utilization in Rhodosporidium toruloides
Source: Front Bioeng Biotechnol. 2021 Jan 8;8:612832. doi: 10.3389/fbioe.2020.612832 (PMC7873862; doi:10.3389/fbioe.2020.612832)
Supplement: Supplementary File 5 — Comparison of gene essentiality predictions by the developed model and a previously published model. [file Data_Sheet_2.ZIP › Supplementary File S2/Rt_IFO0880.xml]

<?xml version="1.0" encoding="UTF-8"?>
<sbml xmlns="http://www.sbml.org/sbml/level3/version1/core" xmlns:fbc="http://www.sbml.org/sbml/level3/version1/fbc/version2" sboTerm="SBO:0000624" level="3" version="1" fbc:required="false">
  <model metaid="meta_Rt_IFO0880" id="Rt_IFO0880" name="R. toruloides IFO0880" fbc:strict="true">
    <listOfUnitDefinitions>
      <unitDefinition id="mmol_per_gDW_per_hr">
        <listOfUnits>
          <unit kind="mole" exponent="1" scale="-3" multiplier="1"/>
          <unit kind="gram" exponent="-1" scale="0" multiplier="1"/>
          <unit kind="second" exponent="-1" scale="0" multiplier="3600"/>
        </listOfUnits>
      </unitDefinition>
    </listOfUnitDefinitions>
    <listOfCompartments>
      <compartment id="c" constant="true"/>
      <compartment id="x" constant="true"/>
      <compartment id="m" constant="true"/>
      <compartment id="e" constant="true"/>
      <compartment id="r" constant="true"/>
      <compartment id="v" constant="true"/>
      <compartment id="n" constant="true"/>
      <compartment id="g" constant="true"/>
      <compartment id="d" constant="true"/>
    </listOfCompartments>
    <listOfSpecies>
      <species metaid="meta_M_adp_c" sboTerm="SBO:0000247" id="M_adp_c" name="ADP C10H12N5O10P2" compartment="c" hasOnlySubstanceUnits="false" boundaryCondition="false" constant="false" fbc:charge="-3" fbc:chemicalFormula="C10H12N5O10P2">
        <notes>
          <html xmlns="http://www.w3.org/1999/xhtml">
            <p>original_bigg_ids: [&apos;adp_c&apos;]</p>
          </html>
        </notes>
        <annotation>
          <rdf:RDF xmlns:rdf="http://www.w3.org/1999/02/22-rdf-syntax-ns#" xmlns:dcterms="http://purl.org/dc/terms/" xmlns:vCard="http://www.w3.org/2001/vcard-rdf/3.0#" xmlns:vCard4="http://www.w3.org/2006/vcard/ns#" xmlns:bqbiol="http://biomodels.net/biology-qualifiers/" xmlns:bqmodel="http://biomodels.net/model-qualifiers/">
            <rdf:Description rdf:about="#meta_M_adp_c">
              <bqbiol:is>
                <rdf:Bag>
                  <rdf:li rdf:resource="https://identifiers.org/reactome/R-ALL-8869360"/>
                  <rdf:li rdf:resource="https://identifiers.org/kegg.compound/C00008"/>
                  <rdf:li rdf:resource="https://identifiers.org/chebi/CHEBI:87518"/>
                  <rdf:li rdf:resource="https://identifiers.org/kegg.glycan/G11113"/>
                  <rdf:li rdf:resource="https://identifiers.org/hmdb/HMDB01341"/>
                  <rdf:li rdf:resource="https://identifiers.org/biocyc/META:ADP"/>
                  <rdf:li rdf:resource="https://identifiers.org/metanetx.chemical/MNXM7"/>
                  <rdf:li rdf:resource="https://identifiers.org/inchikey/XTWYTFMLZFPYCI-KQYNXXCUSA-K"/>
                  <rdf:li rdf:resource="https://identifiers.org/seed.compound/cpd00008"/>
                  <rdf:li rdf:resource="https://identifiers.org/bigg.metabolite/adp_c"/>
                </rdf:Bag>
              </bqbiol:is>
            </rdf:Description>
          </rdf:RDF>
        </annotation>
      </species>
      <species metaid="meta_M_atp_c" sboTerm="SBO:0000247" id="M_atp_c" name="ATP C10H12N5O13P3" compartment="c" hasOnlySubstanceUnits="false" boundaryCondition="false" constant="false" fbc:charge="-4" fbc:chemicalFormula="C10H12N5O13P3">
        <notes>
          <html xmlns="http://www.w3.org/1999/xhtml">
            <p>original_bigg_ids: [&apos;atp_c&apos;]</p>
          </html>
        </notes>
        <annotation>
          <rdf:RDF xmlns:rdf="http://www.w3.org/1999/02/22-rdf-syntax-ns#" xmlns:dcterms="http://purl.org/dc/terms/" xmlns:vCard="http://www.w3.org/2001/vcard-rdf/3.0#" xmlns:vCard4="http://www.w3.org/2006/vcard/ns#" xmlns:bqbiol="http://biomodels.net/biology-qualifiers/" xmlns:bqmodel="http://biomodels.net/model-qualifiers/">
            <rdf:Description rdf:about="#meta_M_atp_c">
              <bqbiol:is>
                <rdf:Bag>
                  <rdf:li rdf:resource="https://identifiers.org/reactome/R-ALL-8938081"/>
                  <rdf:li rdf:resource="https://identifiers.org/kegg.compound/C00002"/>
                  <rdf:li rdf:resource="https://identifiers.org/chebi/CHEBI:57299"/>
                  <rdf:li rdf:resource="https://identifiers.org/kegg.drug/D08646"/>
                  <rdf:li rdf:resource="https://identifiers.org/hmdb/HMDB00538"/>
                  <rdf:li rdf:resource="https://identifiers.org/biocyc/META:ATP"/>
                  <rdf:li rdf:resource="https://identifiers.org/metanetx.chemical/MNXM3"/>
                  <rdf:li rdf:resource="https://identifiers.org/inchikey/ZKHQWZAMYRWXGA-KQYNXXCUSA-J"/>
                  <rdf:li rdf:resource="https://identifiers.org/seed.compound/cpd00002"/>
                  <rdf:li rdf:resource="https://identifiers.org/bigg.metabolite/atp_c"/>
                </rdf:Bag>
              </bqbiol:is>
            </rdf:Description>
          </rdf:RDF>
        </annotation>
      </species>
      <species metaid="meta_M_atp_x" sboTerm="SBO:0000247" id="M_atp_x" name="ATP C10H12N5O13P3" compartment="x" hasOnlySubstanceUnits="false" boundaryCondition="false" constant="false" fbc:charge="-4" fbc:chemicalFormula="C10H12N5O13P3">
        <notes>
          <html xmlns="http://www.w3.org/1999/xhtml">
            <p>original_bigg_ids: [&apos;atp_x&apos;]</p>
          </html>
        </notes>
        <annotation>
          <rdf:RDF xmlns:rdf="http://www.w3.org/1999/02/22-rdf-syntax-ns#" xmlns:dcterms="http://purl.org/dc/terms/" xmlns:vCard="http://www.w3.org/2001/vcard-rdf/3.0#" xmlns:vCard4="http://www.w3.org/2006/vcard/ns#" xmlns:bqbiol="http://biomodels.net/biology-qualifiers/" xmlns:bqmodel="http://biomodels.net/model-qualifiers/">
            <rdf:Description rdf:about="#meta_M_atp_x">
              <bqbiol:is>
                <rdf:Bag>
                  <rdf:li rdf:resource="https://identifiers.org/reactome/R-ALL-8938081"/>
                  <rdf:li rdf:resource="https://identifiers.org/kegg.compound/C00002"/>
                  <rdf:li rdf:resource="https://identifiers.org/chebi/CHEBI:57299"/>
                  <rdf:li rdf:resource="https://identifiers.org/kegg.drug/D08646"/>
                  <rdf:li rdf:resource="https://identifiers.org/hmdb/HMDB00538"/>
                  <rdf:li rdf:resource="https://identifiers.org/biocyc/META:ATP"/>
                  <rdf:li rdf:resource="https://identifiers.org/metanetx.chemical/MNXM3"/>
                  <rdf:li rdf:resource="https://identifiers.org/inchikey/ZKHQWZAMYRWXGA-KQYNXXCUSA-J"/>
                  <rdf:li rdf:resource="https://identifiers.org/seed.compound/cpd00002"/>
                  <rdf:li rdf:resource="https://identifiers.org/bigg.metabolite/atp_x"/>
                </rdf:Bag>
              </bqbiol:is>
            </rdf:Description>
          </rdf:RDF>
        </annotation>
      </species>
      <species metaid="meta_M_h_c" sboTerm="SBO:0000247" id="M_h_c" name="H+" compartment="c" hasOnlySubstanceUnits="false" boundaryCondition="false" constant="false" fbc:charge="1" fbc:chemicalFormula="H">
        <notes>
          <html xmlns="http://www.w3.org/1999/xhtml">
            <p>original_bigg_ids: [&apos;h_c&apos;]</p>
          </html>
        </notes>
        <annotation>
          <rdf:RDF xmlns:rdf="http://www.w3.org/1999/02/22-rdf-syntax-ns#" xmlns:dcterms="http://purl.org/dc/terms/" xmlns:vCard="http://www.w3.org/2001/vcard-rdf/3.0#" xmlns:vCard4="http://www.w3.org/2006/vcard/ns#" xmlns:bqbiol="http://biomodels.net/biology-qualifiers/" xmlns:bqmodel="http://biomodels.net/model-qualifiers/">
            <rdf:Description rdf:about="#meta_M_h_c">
              <bqbiol:is>
                <rdf:Bag>
                  <rdf:li rdf:resource="https://identifiers.org/reactome/R-ALL-74722"/>
                  <rdf:li rdf:resource="https://identifiers.org/kegg.compound/C00080"/>
                  <rdf:li rdf:resource="https://identifiers.org/chebi/CHEBI:5584"/>
                  <rdf:li rdf:resource="https://identifiers.org/inchikey/GPRLSGONYQIRFK-UHFFFAOYSA-N"/>
                  <rdf:li rdf:resource="https://identifiers.org/hmdb/HMDB59597"/>
                  <rdf:li rdf:resource="https://identifiers.org/biocyc/META:PROTON"/>
                  <rdf:li rdf:resource="https://identifiers.org/metanetx.chemical/MNXM1"/>
                  <rdf:li rdf:resource="https://identifiers.org/seed.compound/cpd00067"/>
                  <rdf:li rdf:resource="https://identifiers.org/bigg.metabolite/h_c"/>
                </rdf:Bag>
              </bqbiol:is>
            </rdf:Description>
          </rdf:RDF>
        </annotation>
      </species>
      <species metaid="meta_M_h_x" sboTerm="SBO:0000247" id="M_h_x" name="H+" compartment="x" hasOnlySubstanceUnits="false" boundaryCondition="false" constant="false" fbc:charge="1" fbc:chemicalFormula="H">
        <notes>
          <html xmlns="http://www.w3.org/1999/xhtml">
            <p>original_bigg_ids: [&apos;h_x&apos;]</p>
          </html>
        </notes>
        <annotation>
          <rdf:RDF xmlns:rdf="http://www.w3.org/1999/02/22-rdf-syntax-ns#" xmlns:dcterms="http://purl.org/dc/terms/" xmlns:vCard="http://www.w3.org/2001/vcard-rdf/3.0#" xmlns:vCard4="http://www.w3.org/2006/vcard/ns#" xmlns:bqbiol="http://biomodels.net/biology-qualifiers/" xmlns:bqmodel="http://biomodels.net/model-qualifiers/">
            <rdf:Description rdf:about="#meta_M_h_x">
              <bqbiol:is>
                <rdf:Bag>
                  <rdf:li rdf:resource="https://identifiers.org/reactome/R-ALL-74722"/>
                  <rdf:li rdf:resource="https://identifiers.org/kegg.compound/C00080"/>
                  <rdf:li rdf:resource="https://identifiers.org/chebi/CHEBI:5584"/>
                  <rdf:li rdf:resource="https://identifiers.org/inchikey/GPRLSGONYQIRFK-UHFFFAOYSA-N"/>
                  <rdf:li rdf:resource="https://identifiers.org/hmdb/HMDB59597"/>
                  <rdf:li rdf:resource="https://identifiers.org/biocyc/META:PROTON"/>
                  <rdf:li rdf:resource="https://identifiers.org/metanetx.chemical/MNXM1"/>
                  <rdf:li rdf:resource="https://identifiers.org/seed.compound/cpd00067"/>
                  <rdf:li rdf:resource="https://identifiers.org/bigg.metabolite/h_x"/>
                </rdf:Bag>
              </bqbiol:is>
            </rdf:Description>
          </rdf:RDF>
        </annotation>
      </species>
      <species metaid="meta_M_2phetoh_c" sboTerm="SBO:0000247" id="M_2phetoh_c" name="2 phenylethanol C8H10O" compartment="c" hasOnlySubstanceUnits="false" boundaryCondition="false" constant="false" fbc:charge="0" fbc:chemicalFormula="C8H10O">
        <notes>
          <html xmlns="http://www.w3.org/1999/xhtml">
            <p>original_bigg_ids: [&apos;2phetoh_c&apos;]</p>
          </html>
        </notes>
        <annotation>
          <rdf:RDF xmlns:rdf="http://www.w3.org/1999/02/22-rdf-syntax-ns#" xmlns:dcterms="http://purl.org/dc/terms/" xmlns:vCard="http://www.w3.org/2001/vcard-rdf/3.0#" xmlns:vCard4="http://www.w3.org/2006/vcard/ns#" xmlns:bqbiol="http://biomodels.net/biology-qualifiers/" xmlns:bqmodel="http://biomodels.net/model-qualifiers/">
            <rdf:Description rdf:about="#meta_M_2phetoh_c">
              <bqbiol:is>
                <rdf:Bag>
                  <rdf:li rdf:resource="https://identifiers.org/kegg.compound/C05853"/>
                  <rdf:li rdf:resource="https://identifiers.org/chebi/CHEBI:8096"/>
                  <rdf:li rdf:resource="https://identifiers.org/kegg.drug/D00192"/>
                  <rdf:li rdf:resource="https://identifiers.org/hmdb/HMDB33944"/>
                  <rdf:li rdf:resource="https://identifiers.org/biocyc/META:CPD-7035"/>
                  <rdf:li rdf:resource="https://identifiers.org/metanetx.chemical/MNXM2476"/>
                  <rdf:li rdf:resource="https://identifiers.org/inchikey/WRMNZCZEMHIOCP-UHFFFAOYSA-N"/>
                  <rdf:li rdf:resource="https://identifiers.org/seed.compound/cpd03481"/>
                  <rdf:li rdf:resource="https://identifiers.org/bigg.metabolite/2phetoh_c"/>
                </rdf:Bag>
              </bqbiol:is>
            </rdf:Description>
          </rdf:RDF>
        </annotation>
      </species>
      <species metaid="meta_M_nadp_c" sboTerm="SBO:0000247" id="M_nadp_c" name="Nicotinamide adenine dinucleotide phosphate" compartment="c" hasOnlySubstanceUnits="false" boundaryCondition="false" constant="false" fbc:charge="-3" fbc:chemicalFormula="C21H25N7O17P3">
        <notes>
          <html xmlns="http://www.w3.org/1999/xhtml">
            <p>original_bigg_ids: [&apos;nadp_c&apos;]</p>
          </html>
        </notes>
        <annotation>
          <rdf:RDF xmlns:rdf="http://www.w3.org/1999/02/22-rdf-syntax-ns#" xmlns:dcterms="http://purl.org/dc/terms/" xmlns:vCard="http://www.w3.org/2001/vcard-rdf/3.0#" xmlns:vCard4="http://www.w3.org/2006/vcard/ns#" xmlns:bqbiol="http://biomodels.net/biology-qualifiers/" xmlns:bqmodel="http://biomodels.net/model-qualifiers/">
            <rdf:Description rdf:about="#meta_M_nadp_c">
              <bqbiol:is>
                <rdf:Bag>
                  <rdf:li rdf:resource="https://identifiers.org/reactome/R-ALL-6790191"/>
                  <rdf:li rdf:resource="https://identifiers.org/kegg.compound/C00006"/>
                  <rdf:li rdf:resource="https://identifiers.org/chebi/CHEBI:7424"/>
                  <rdf:li rdf:resource="https://identifiers.org/hmdb/HMDB00217"/>
                  <rdf:li rdf:resource="https://identifiers.org/biocyc/META:NADP"/>
                  <rdf:li rdf:resource="https://identifiers.org/metanetx.chemical/MNXM5"/>
                  <rdf:li rdf:resource="https://identifiers.org/inchikey/XJLXINKUBYWONI-NNYOXOHSSA-K"/>
                  <rdf:li rdf:resource="https://identifiers.org/seed.compound/cpd00006"/>
                  <rdf:li rdf:resource="https://identifiers.org/bigg.metabolite/nadp_c"/>
                </rdf:Bag>
              </bqbiol:is>
            </rdf:Description>
          </rdf:RDF>
        </annotation>
      </species>
      <species metaid="meta_M_nadph_c" sboTerm="SBO:0000247" id="M_nadph_c" name="Nicotinamide adenine dinucleotide phosphate - reduced" compartment="c" hasOnlySubstanceUnits="false" boundaryCondition="false" constant="false" fbc:charge="-4" fbc:chemicalFormula="C21H26N7O17P3">
        <notes>
          <html xmlns="http://www.w3.org/1999/xhtml">
            <p>original_bigg_ids: [&apos;nadph_c&apos;]</p>
          </html>
        </notes>
        <annotation>
          <rdf:RDF xmlns:rdf="http://www.w3.org/1999/02/22-rdf-syntax-ns#" xmlns:dcterms="http://purl.org/dc/terms/" xmlns:vCard="http://www.w3.org/2001/vcard-rdf/3.0#" xmlns:vCard4="http://www.w3.org/2006/vcard/ns#" xmlns:bqbiol="http://biomodels.net/biology-qualifiers/" xmlns:bqmodel="http://biomodels.net/model-qualifiers/">
            <rdf:Description rdf:about="#meta_M_nadph_c">
              <bqbiol:is>
                <rdf:Bag>
                  <rdf:li rdf:resource="https://identifiers.org/reactome/R-ALL-6790135"/>
                  <rdf:li rdf:resource="https://identifiers.org/inchikey/ACFIXJIJDZMPPO-NNYOXOHSSA-J"/>
                  <rdf:li rdf:resource="https://identifiers.org/kegg.compound/C00005"/>
                  <rdf:li rdf:resource="https://identifiers.org/chebi/CHEBI:7425"/>
                  <rdf:li rdf:resource="https://identifiers.org/hmdb/HMDB06341"/>
                  <rdf:li rdf:resource="https://identifiers.org/biocyc/META:NADPH"/>
                  <rdf:li rdf:resource="https://identifiers.org/metanetx.chemical/MNXM6"/>
                  <rdf:li rdf:resource="https://identifiers.org/seed.compound/cpd00005"/>
                  <rdf:li rdf:resource="https://identifiers.org/bigg.metabolite/nadph_c"/>
                </rdf:Bag>
              </bqbiol:is>
            </rdf:Description>
          </rdf:RDF>
        </annotation>
      </species>
      <species metaid="meta_M_pacald_c" sboTerm="SBO:0000247" id="M_pacald_c" name="Phenylacetaldehyde" compartment="c" hasOnlySubstanceUnits="false" boundaryCondition="false" constant="false" fbc:charge="0" fbc:chemicalFormula="C8H8O">
        <notes>
          <html xmlns="http://www.w3.org/1999/xhtml">
            <p>original_bigg_ids: [&apos;pacald_c&apos;]</p>
          </html>
        </notes>
        <annotation>
          <rdf:RDF xmlns:rdf="http://www.w3.org/1999/02/22-rdf-syntax-ns#" xmlns:dcterms="http://purl.org/dc/terms/" xmlns:vCard="http://www.w3.org/2001/vcard-rdf/3.0#" xmlns:vCard4="http://www.w3.org/2006/vcard/ns#" xmlns:bqbiol="http://biomodels.net/biology-qualifiers/" xmlns:bqmodel="http://biomodels.net/model-qualifiers/">
            <rdf:Description rdf:about="#meta_M_pacald_c">
              <bqbiol:is>
                <rdf:Bag>
                  <rdf:li rdf:resource="https://identifiers.org/reactome/R-ALL-500607"/>
                  <rdf:li rdf:resource="https://identifiers.org/kegg.compound/C00601"/>
                  <rdf:li rdf:resource="https://identifiers.org/chebi/CHEBI:8084"/>
                  <rdf:li rdf:resource="https://identifiers.org/inchikey/DTUQWGWMVIHBKE-UHFFFAOYSA-N"/>
                  <rdf:li rdf:resource="https://identifiers.org/hmdb/HMDB06236"/>
                  <rdf:li rdf:resource="https://identifiers.org/biocyc/META:PHENYLACETALDEHYDE"/>
                  <rdf:li rdf:resource="https://identifiers.org/metanetx.chemical/MNXM473"/>
                  <rdf:li rdf:resource="https://identifiers.org/seed.compound/cpd00464"/>
                  <rdf:li rdf:resource="https://identifiers.org/bigg.metabolite/pacald_c"/>
                </rdf:Bag>
              </bqbiol:is>
            </rdf:Description>
          </rdf:RDF>
        </annotation>
      </species>
      <species metaid="meta_M_10fthf_m" sboTerm="SBO:0000247" id="M_10fthf_m" name="10-Formyltetrahydrofolate" compartment="m" hasOnlySubstanceUnits="false" boundaryCondition="false" constant="false" fbc:charge="-2" fbc:chemicalFormula="C20H21N7O7">
        <notes>
          <html xmlns="http://www.w3.org/1999/xhtml">
            <p>original_bigg_ids: [&apos;10fthf_m&apos;]</p>
          </html>
        </notes>
        <annotation>
          <rdf:RDF xmlns:rdf="http://www.w3.org/1999/02/22-rdf-syntax-ns#" xmlns:dcterms="http://purl.org/dc/terms/" xmlns:vCard="http://www.w3.org/2001/vcard-rdf/3.0#" xmlns:vCard4="http://www.w3.org/2006/vcard/ns#" xmlns:bqbiol="http://biomodels.net/biology-qualifiers/" xmlns:bqmodel="http://biomodels.net/model-qualifiers/">
            <rdf:Description rdf:about="#meta_M_10fthf_m">
              <bqbiol:is>
                <rdf:Bag>
                  <rdf:li rdf:resource="https://identifiers.org/reactome/R-ALL-5389850"/>
                  <rdf:li rdf:resource="https://identifiers.org/inchikey/AUFGTPPARQZWDO-YPMHNXCESA-L"/>
                  <rdf:li rdf:resource="https://identifiers.org/kegg.compound/C00234"/>
                  <rdf:li rdf:resource="https://identifiers.org/chebi/CHEBI:698"/>
                  <rdf:li rdf:resource="https://identifiers.org/hmdb/HMDB00972"/>
                  <rdf:li rdf:resource="https://identifiers.org/biocyc/META:10-FORMYL-THF"/>
                  <rdf:li rdf:resource="https://identifiers.org/metanetx.chemical/MNXM237"/>
                  <rdf:li rdf:resource="https://identifiers.org/seed.compound/cpd00201"/>
                  <rdf:li rdf:resource="https://identifiers.org/bigg.metabolite/10fthf_m"/>
                </rdf:Bag>
              </bqbiol:is>
            </rdf:Description>
          </rdf:RDF>
        </annotation>
      </species>
      <species metaid="meta_M_h2o_m" sboTerm="SBO:0000247" id="M_h2o_m" name="H2O H2O" compartment="m" hasOnlySubstanceUnits="false" boundaryCondition="false" constant="false" fbc:charge="0" fbc:chemicalFormula="H2O">
        <notes>
          <html xmlns="http://www.w3.org/1999/xhtml">
            <p>original_bigg_ids: [&apos;h2o_m&apos;]</p>
          </html>
        </notes>
        <annotation>
          <rdf:RDF xmlns:rdf="http://www.w3.org/1999/02/22-rdf-syntax-ns#" xmlns:dcterms="http://purl.org/dc/terms/" xmlns:vCard="http://www.w3.org/2001/vcard-rdf/3.0#" xmlns:vCard4="http://www.w3.org/2006/vcard/ns#" xmlns:bqbiol="http://biomodels.net/biology-qualifiers/" xmlns:bqmodel="http://biomodels.net/model-qualifiers/">
            <rdf:Description rdf:about="#meta_M_h2o_m">
              <bqbiol:is>
                <rdf:Bag>
                  <rdf:li rdf:resource="https://identifiers.org/reactome/R-ALL-8851517"/>
                  <rdf:li rdf:resource="https://identifiers.org/kegg.compound/C01328"/>
                  <rdf:li rdf:resource="https://identifiers.org/chebi/CHEBI:5594"/>
                  <rdf:li rdf:resource="https://identifiers.org/kegg.drug/D06322"/>
                  <rdf:li rdf:resource="https://identifiers.org/hmdb/HMDB02111"/>
                  <rdf:li rdf:resource="https://identifiers.org/biocyc/META:WATER"/>
                  <rdf:li rdf:resource="https://identifiers.org/metanetx.chemical/MNXM2"/>
                  <rdf:li rdf:resource="https://identifiers.org/inchikey/XLYOFNOQVPJJNP-UHFFFAOYSA-N"/>
                  <rdf:li rdf:resource="https://identifiers.org/seed.compound/cpd27222"/>
                  <rdf:li rdf:resource="https://identifiers.org/bigg.metabolite/h2o_m"/>
                </rdf:Bag>
              </bqbiol:is>
            </rdf:Description>
          </rdf:RDF>
        </annotation>
      </species>
      <species metaid="meta_M_h_m" sboTerm="SBO:0000247" id="M_h_m" name="H+" compartment="m" hasOnlySubstanceUnits="false" boundaryCondition="false" constant="false" fbc:charge="1" fbc:chemicalFormula="H">
        <notes>
          <html xmlns="http://www.w3.org/1999/xhtml">
            <p>original_bigg_ids: [&apos;h_m&apos;]</p>
          </html>
        </notes>
        <annotation>
          <rdf:RDF xmlns:rdf="http://www.w3.org/1999/02/22-rdf-syntax-ns#" xmlns:dcterms="http://purl.org/dc/terms/" xmlns:vCard="http://www.w3.org/2001/vcard-rdf/3.0#" xmlns:vCard4="http://www.w3.org/2006/vcard/ns#" xmlns:bqbiol="http://biomodels.net/biology-qualifiers/" xmlns:bqmodel="http://biomodels.net/model-qualifiers/">
            <rdf:Description rdf:about="#meta_M_h_m">
              <bqbiol:is>
                <rdf:Bag>
                  <rdf:li rdf:resource="https://identifiers.org/reactome/R-ALL-74722"/>
                  <rdf:li rdf:resource="https://identifiers.org/kegg.compound/C00080"/>
                  <rdf:li rdf:resource="https://identifiers.org/chebi/CHEBI:5584"/>
                  <rdf:li rdf:resource="https://identifiers.org/inchikey/GPRLSGONYQIRFK-UHFFFAOYSA-N"/>
                  <rdf:li rdf:resource="https://identifiers.org/hmdb/HMDB59597"/>
                  <rdf:li rdf:resource="https://identifiers.org/biocyc/META:PROTON"/>
                  <rdf:li rdf:resource="https://identifiers.org/metanetx.chemical/MNXM1"/>
                  <rdf:li rdf:resource="https://identifiers.org/seed.compound/cpd00067"/>
                  <rdf:li rdf:resource="https://identifiers.org/bigg.metabolite/h_m"/>
                </rdf:Bag>
              </bqbiol:is>
            </rdf:Description>
          </rdf:RDF>
        </annotation>
      </species>
      <species metaid="meta_M_methf_m" sboTerm="SBO:0000247" id="M_methf_m" name="5,10-Methenyltetrahydrofolate" compartment="m" hasOnlySubstanceUnits="false" boundaryCondition="false" constant="false" fbc:charge="-1" fbc:chemicalFormula="C20H20N7O6">
        <notes>
          <html xmlns="http://www.w3.org/1999/xhtml">
            <p>original_bigg_ids: [&apos;methf_m&apos;]</p>
          </html>
        </notes>
        <annotation>
          <rdf:RDF xmlns:rdf="http://www.w3.org/1999/02/22-rdf-syntax-ns#" xmlns:dcterms="http://purl.org/dc/terms/" xmlns:vCard="http://www.w3.org/2001/vcard-rdf/3.0#" xmlns:vCard4="http://www.w3.org/2006/vcard/ns#" xmlns:bqbiol="http://biomodels.net/biology-qualifiers/" xmlns:bqmodel="http://biomodels.net/model-qualifiers/">
            <rdf:Description rdf:about="#meta_M_methf_m">
              <bqbiol:is>
                <rdf:Bag>
                  <rdf:li rdf:resource="https://identifiers.org/reactome/R-ALL-6801458"/>
                  <rdf:li rdf:resource="https://identifiers.org/kegg.compound/C00445"/>
                  <rdf:li rdf:resource="https://identifiers.org/chebi/CHEBI:57455"/>
                  <rdf:li rdf:resource="https://identifiers.org/hmdb/HMDB62623"/>
                  <rdf:li rdf:resource="https://identifiers.org/inchikey/MEANFMOQMXYMCT-OLZOCXBDSA-M"/>
                  <rdf:li rdf:resource="https://identifiers.org/biocyc/META:5-10-METHENYL-THF"/>
                  <rdf:li rdf:resource="https://identifiers.org/metanetx.chemical/MNXM511"/>
                  <rdf:li rdf:resource="https://identifiers.org/seed.compound/cpd00347"/>
                  <rdf:li rdf:resource="https://identifiers.org/bigg.metabolite/methf_m"/>
                </rdf:Bag>
              </bqbiol:is>
            </rdf:Description>
          </rdf:RDF>
        </annotation>
      </species>
      <species metaid="meta_M_ade_c" sboTerm="SBO:0000247" id="M_ade_c" name="Adenine" compartment="c" hasOnlySubstanceUnits="false" boundaryCondition="false" constant="false" fbc:charge="0" fbc:chemicalFormula="C5H5N5">
        <notes>
          <html xmlns="http://www.w3.org/1999/xhtml">
            <p>original_bigg_ids: [&apos;ade_c&apos;]</p>
          </html>
        </notes>
        <annotation>
          <rdf:RDF xmlns:rdf="http://www.w3.org/1999/02/22-rdf-syntax-ns#" xmlns:dcterms="http://purl.org/dc/terms/" xmlns:vCard="http://www.w3.org/2001/vcard-rdf/3.0#" xmlns:vCard4="http://www.w3.org/2006/vcard/ns#" xmlns:bqbiol="http://biomodels.net/biology-qualifiers/" xmlns:bqmodel="http://biomodels.net/model-qualifiers/">
            <rdf:Description rdf:about="#meta_M_ade_c">
              <bqbiol:is>
                <rdf:Bag>
                  <rdf:li rdf:resource="https://identifiers.org/reactome/R-ALL-83951"/>
                  <rdf:li rdf:resource="https://identifiers.org/kegg.compound/C00147"/>
                  <rdf:li rdf:resource="https://identifiers.org/chebi/CHEBI:40579"/>
                  <rdf:li rdf:resource="https://identifiers.org/kegg.drug/D00034"/>
                  <rdf:li rdf:resource="https://identifiers.org/inchikey/GFFGJBXGBJISGV-UHFFFAOYSA-N"/>
                  <rdf:li rdf:resource="https://identifiers.org/hmdb/HMDB00034"/>
                  <rdf:li rdf:resource="https://identifiers.org/biocyc/META:ADENINE-RING"/>
                  <rdf:li rdf:resource="https://identifiers.org/metanetx.chemical/MNXM168"/>
                  <rdf:li rdf:resource="https://identifiers.org/seed.compound/cpd22238"/>
                  <rdf:li rdf:resource="https://identifiers.org/bigg.metabolite/ade_c"/>
                </rdf:Bag>
              </bqbiol:is>
            </rdf:Description>
          </rdf:RDF>
        </annotation>
      </species>
      <species metaid="meta_M_amp_c" sboTerm="SBO:0000247" id="M_amp_c" name="AMP C10H12N5O7P" compartment="c" hasOnlySubstanceUnits="false" boundaryCondition="false" constant="false" fbc:charge="-2" fbc:chemicalFormula="C10H12N5O7P">
        <notes>
          <html xmlns="http://www.w3.org/1999/xhtml">
            <p>original_bigg_ids: [&apos;amp_c&apos;]</p>
          </html>
        </notes>
        <annotation>
          <rdf:RDF xmlns:rdf="http://www.w3.org/1999/02/22-rdf-syntax-ns#" xmlns:dcterms="http://purl.org/dc/terms/" xmlns:vCard="http://www.w3.org/2001/vcard-rdf/3.0#" xmlns:vCard4="http://www.w3.org/2006/vcard/ns#" xmlns:bqbiol="http://biomodels.net/biology-qualifiers/" xmlns:bqmodel="http://biomodels.net/model-qualifiers/">
            <rdf:Description rdf:about="#meta_M_amp_c">
              <bqbiol:is>
                <rdf:Bag>
                  <rdf:li rdf:resource="https://identifiers.org/reactome/R-ALL-76577"/>
                  <rdf:li rdf:resource="https://identifiers.org/kegg.compound/C00020"/>
                  <rdf:li rdf:resource="https://identifiers.org/chebi/CHEBI:47222"/>
                  <rdf:li rdf:resource="https://identifiers.org/kegg.drug/D02769"/>
                  <rdf:li rdf:resource="https://identifiers.org/hmdb/HMDB00045"/>
                  <rdf:li rdf:resource="https://identifiers.org/biocyc/META:AMP-GROUP"/>
                  <rdf:li rdf:resource="https://identifiers.org/metanetx.chemical/MNXM14"/>
                  <rdf:li rdf:resource="https://identifiers.org/inchikey/UDMBCSSLTHHNCD-KQYNXXCUSA-L"/>
                  <rdf:li rdf:resource="https://identifiers.org/seed.compound/cpd22272"/>
                  <rdf:li rdf:resource="https://identifiers.org/bigg.metabolite/amp_c"/>
                </rdf:Bag>
              </bqbiol:is>
            </rdf:Description>
          </rdf:RDF>
        </annotation>
      </species>
      <species metaid="meta_M_h2o_c" sboTerm="SBO:0000247" id="M_h2o_c" name="H2O H2O" compartment="c" hasOnlySubstanceUnits="false" boundaryCondition="false" constant="false" fbc:charge="0" fbc:chemicalFormula="H2O">
        <notes>
          <html xmlns="http://www.w3.org/1999/xhtml">
            <p>original_bigg_ids: [&apos;h2o_c&apos;]</p>
          </html>
        </notes>
        <annotation>
          <rdf:RDF xmlns:rdf="http://www.w3.org/1999/02/22-rdf-syntax-ns#" xmlns:dcterms="http://purl.org/dc/terms/" xmlns:vCard="http://www.w3.org/2001/vcard-rdf/3.0#" xmlns:vCard4="http://www.w3.org/2006/vcard/ns#" xmlns:bqbiol="http://biomodels.net/biology-qualifiers/" xmlns:bqmodel="http://biomodels.net/model-qualifiers/">
            <rdf:Description rdf:about="#meta_M_h2o_c">
              <bqbiol:is>
                <rdf:Bag>
                  <rdf:li rdf:resource="https://identifiers.org/reactome/R-ALL-8851517"/>
                  <rdf:li rdf:resource="https://identifiers.org/kegg.compound/C01328"/>
                  <rdf:li rdf:resource="https://identifiers.org/chebi/CHEBI:5594"/>
                  <rdf:li rdf:resource="https://identifiers.org/kegg.drug/D06322"/>
                  <rdf:li rdf:resource="https://identifiers.org/hmdb/HMDB02111"/>
                  <rdf:li rdf:resource="https://identifiers.org/biocyc/META:WATER"/>
                  <rdf:li rdf:resource="https://identifiers.org/metanetx.chemical/MNXM2"/>
                  <rdf:li rdf:resource="https://identifiers.org/inchikey/XLYOFNOQVPJJNP-UHFFFAOYSA-N"/>
                  <rdf:li rdf:resource="https://identifiers.org/seed.compound/cpd27222"/>
                  <rdf:li rdf:resource="https://identifiers.org/bigg.metabolite/h2o_c"/>
                </rdf:Bag>
              </bqbiol:is>
            </rdf:Description>
          </rdf:RDF>
        </annotation>
      </species>
      <species metaid="meta_M_r5p_c" sboTerm="SBO:0000247" id="M_r5p_c" name="Alpha-D-Ribose 5-phosphate" compartment="c" hasOnlySubstanceUnits="false" boundaryCondition="false" constant="false" fbc:charge="-2" fbc:chemicalFormula="C5H9O8P">
        <notes>
          <html xmlns="http://www.w3.org/1999/xhtml">
            <p>original_bigg_ids: [&apos;r5p_c&apos;]</p>
          </html>
        </notes>
        <annotation>
          <rdf:RDF xmlns:rdf="http://www.w3.org/1999/02/22-rdf-syntax-ns#" xmlns:dcterms="http://purl.org/dc/terms/" xmlns:vCard="http://www.w3.org/2001/vcard-rdf/3.0#" xmlns:vCard4="http://www.w3.org/2006/vcard/ns#" xmlns:bqbiol="http://biomodels.net/biology-qualifiers/" xmlns:bqmodel="http://biomodels.net/model-qualifiers/">
            <rdf:Description rdf:about="#meta_M_r5p_c">
              <bqbiol:is>
                <rdf:Bag>
                  <rdf:li rdf:resource="https://identifiers.org/kegg.compound/C03736"/>
                  <rdf:li rdf:resource="https://identifiers.org/chebi/CHEBI:22413"/>
                  <rdf:li rdf:resource="https://identifiers.org/inchikey/KTVPXOYAKDPRHY-AIHAYLRMSA-L"/>
                  <rdf:li rdf:resource="https://identifiers.org/biocyc/META:CPD-15318"/>
                  <rdf:li rdf:resource="https://identifiers.org/metanetx.chemical/MNXM15900"/>
                  <rdf:li rdf:resource="https://identifiers.org/seed.compound/cpd19028"/>
                  <rdf:li rdf:resource="https://identifiers.org/bigg.metabolite/r5p_c"/>
                </rdf:Bag>
              </bqbiol:is>
            </rdf:Description>
          </rdf:RDF>
        </annotation>
      </species>
      <species metaid="meta_M_2kmb_c" sboTerm="SBO:0000247" id="M_2kmb_c" name="4-Methylthio-2-oxobutanoic acid" compartment="c" hasOnlySubstanceUnits="false" boundaryCondition="false" constant="false" fbc:charge="-1" fbc:chemicalFormula="C5H7O3S">
        <annotation>
          <rdf:RDF xmlns:rdf="http://www.w3.org/1999/02/22-rdf-syntax-ns#" xmlns:dcterms="http://purl.org/dc/terms/" xmlns:vCard="http://www.w3.org/2001/vcard-rdf/3.0#" xmlns:vCard4="http://www.w3.org/2006/vcard/ns#" xmlns:bqbiol="http://biomodels.net/biology-qualifiers/" xmlns:bqmodel="http://biomodels.net/model-qualifiers/">
            <rdf:Description rdf:about="#meta_M_2kmb_c">
              <bqbiol:is>
                <rdf:Bag>
                  <rdf:li rdf:resource="https://identifiers.org/reactome/R-ALL-1237122"/>
                  <rdf:li rdf:resource="https://identifiers.org/kegg.compound/C01180"/>
                  <rdf:li rdf:resource="https://identifiers.org/chebi/CHEBI:63388"/>
                  <rdf:li rdf:resource="https://identifiers.org/hmdb/HMDB13210"/>
                  <rdf:li rdf:resource="https://identifiers.org/lipidmaps/LMFA01060170"/>
                  <rdf:li rdf:resource="https://identifiers.org/biocyc/META:CPD-479"/>
                  <rdf:li rdf:resource="https://identifiers.org/metanetx.chemical/MNXM276"/>
                  <rdf:li rdf:resource="https://identifiers.org/inchikey/SXFSQZDSUWACKX-UHFFFAOYSA-M"/>
                  <rdf:li rdf:resource="https://identifiers.org/seed.compound/cpd00869"/>
                  <rdf:li rdf:resource="https://identifiers.org/bigg.metabolite/2kmb_c"/>
                </rdf:Bag>
              </bqbiol:is>
            </rdf:Description>
          </rdf:RDF>
        </annotation>
      </species>
      <species metaid="meta_M_dhmtp_c" sboTerm="SBO:0000247" id="M_dhmtp_c" name="1,2-Dihydroxy-5-(methylthio)pent-1-en-3-one" compartment="c" hasOnlySubstanceUnits="false" boundaryCondition="false" constant="false" fbc:charge="-1" fbc:chemicalFormula="C6H9O3S">
        <annotation>
          <rdf:RDF xmlns:rdf="http://www.w3.org/1999/02/22-rdf-syntax-ns#" xmlns:dcterms="http://purl.org/dc/terms/" xmlns:vCard="http://www.w3.org/2001/vcard-rdf/3.0#" xmlns:vCard4="http://www.w3.org/2006/vcard/ns#" xmlns:bqbiol="http://biomodels.net/biology-qualifiers/" xmlns:bqmodel="http://biomodels.net/model-qualifiers/">
            <rdf:Description rdf:about="#meta_M_dhmtp_c">
              <bqbiol:is>
                <rdf:Bag>
                  <rdf:li rdf:resource="https://identifiers.org/reactome/R-ALL-1237155"/>
                  <rdf:li rdf:resource="https://identifiers.org/kegg.compound/C15606"/>
                  <rdf:li rdf:resource="https://identifiers.org/chebi/CHEBI:58795"/>
                  <rdf:li rdf:resource="https://identifiers.org/inchikey/CILXJJLQPTUUSS-XQRVVYSFSA-N"/>
                  <rdf:li rdf:resource="https://identifiers.org/hmdb/HMDB12134"/>
                  <rdf:li rdf:resource="https://identifiers.org/biocyc/META:CPD-85"/>
                  <rdf:li rdf:resource="https://identifiers.org/metanetx.chemical/MNXM494"/>
                  <rdf:li rdf:resource="https://identifiers.org/seed.compound/cpd11255"/>
                  <rdf:li rdf:resource="https://identifiers.org/bigg.metabolite/dhmtp_c"/>
                </rdf:Bag>
              </bqbiol:is>
            </rdf:Description>
          </rdf:RDF>
        </annotation>
      </species>
      <species metaid="meta_M_for_c" sboTerm="SBO:0000247" id="M_for_c" name="Formate" compartment="c" hasOnlySubstanceUnits="false" boundaryCondition="false" constant="false" fbc:charge="-1" fbc:chemicalFormula="CH1O2">
        <annotation>
          <rdf:RDF xmlns:rdf="http://www.w3.org/1999/02/22-rdf-syntax-ns#" xmlns:dcterms="http://purl.org/dc/terms/" xmlns:vCard="http://www.w3.org/2001/vcard-rdf/3.0#" xmlns:vCard4="http://www.w3.org/2006/vcard/ns#" xmlns:bqbiol="http://biomodels.net/biology-qualifiers/" xmlns:bqmodel="http://biomodels.net/model-qualifiers/">
            <rdf:Description rdf:about="#meta_M_for_c">
              <bqbiol:is>
                <rdf:Bag>
                  <rdf:li rdf:resource="https://identifiers.org/reactome/R-ALL-6801451"/>
                  <rdf:li rdf:resource="https://identifiers.org/inchikey/BDAGIHXWWSANSR-UHFFFAOYSA-M"/>
                  <rdf:li rdf:resource="https://identifiers.org/kegg.compound/C00058"/>
                  <rdf:li rdf:resource="https://identifiers.org/chebi/CHEBI:5145"/>
                  <rdf:li rdf:resource="https://identifiers.org/hmdb/HMDB00142"/>
                  <rdf:li rdf:resource="https://identifiers.org/biocyc/META:FORMATE"/>
                  <rdf:li rdf:resource="https://identifiers.org/metanetx.chemical/MNXM39"/>
                  <rdf:li rdf:resource="https://identifiers.org/seed.compound/cpd22511"/>
                  <rdf:li rdf:resource="https://identifiers.org/bigg.metabolite/for_c"/>
                </rdf:Bag>
              </bqbiol:is>
            </rdf:Description>
          </rdf:RDF>
        </annotation>
      </species>
      <species metaid="meta_M_o2_c" sboTerm="SBO:0000247" id="M_o2_c" name="Oxygen" compartment="c" hasOnlySubstanceUnits="false" boundaryCondition="false" constant="false" fbc:charge="0" fbc:chemicalFormula="O2">
        <annotation>
          <rdf:RDF xmlns:rdf="http://www.w3.org/1999/02/22-rdf-syntax-ns#" xmlns:dcterms="http://purl.org/dc/terms/" xmlns:vCard="http://www.w3.org/2001/vcard-rdf/3.0#" xmlns:vCard4="http://www.w3.org/2006/vcard/ns#" xmlns:bqbiol="http://biomodels.net/biology-qualifiers/" xmlns:bqmodel="http://biomodels.net/model-qualifiers/">
            <rdf:Description rdf:about="#meta_M_o2_c">
              <bqbiol:is>
                <rdf:Bag>
                  <rdf:li rdf:resource="https://identifiers.org/reactome/R-ALL-5668566"/>
                  <rdf:li rdf:resource="https://identifiers.org/kegg.compound/C00007"/>
                  <rdf:li rdf:resource="https://identifiers.org/chebi/CHEBI:7860"/>
                  <rdf:li rdf:resource="https://identifiers.org/kegg.drug/D00003"/>
                  <rdf:li rdf:resource="https://identifiers.org/hmdb/HMDB01377"/>
                  <rdf:li rdf:resource="https://identifiers.org/biocyc/META:OXYGEN-MOLECULE"/>
                  <rdf:li rdf:resource="https://identifiers.org/metanetx.chemical/MNXM4"/>
                  <rdf:li rdf:resource="https://identifiers.org/inchikey/MYMOFIZGZYHOMD-UHFFFAOYSA-N"/>
                  <rdf:li rdf:resource="https://identifiers.org/seed.compound/cpd00007"/>
                  <rdf:li rdf:resource="https://identifiers.org/bigg.metabolite/o2_c"/>
                </rdf:Bag>
              </bqbiol:is>
            </rdf:Description>
          </rdf:RDF>
        </annotation>
      </species>
      <species metaid="meta_M_cdpchol_c" sboTerm="SBO:0000247" id="M_cdpchol_c" name="CDPcholine C14H25N4O11P2" compartment="c" hasOnlySubstanceUnits="false" boundaryCondition="false" constant="false" fbc:charge="-1" fbc:chemicalFormula="C14H25N4O11P2">
        <notes>
          <html xmlns="http://www.w3.org/1999/xhtml">
            <p>original_bigg_ids: [&apos;cdpchol_c&apos;]</p>
          </html>
        </notes>
        <annotation>
          <rdf:RDF xmlns:rdf="http://www.w3.org/1999/02/22-rdf-syntax-ns#" xmlns:dcterms="http://purl.org/dc/terms/" xmlns:vCard="http://www.w3.org/2001/vcard-rdf/3.0#" xmlns:vCard4="http://www.w3.org/2006/vcard/ns#" xmlns:bqbiol="http://biomodels.net/biology-qualifiers/" xmlns:bqmodel="http://biomodels.net/model-qualifiers/">
            <rdf:Description rdf:about="#meta_M_cdpchol_c">
              <bqbiol:is>
                <rdf:Bag>
                  <rdf:li rdf:resource="https://identifiers.org/reactome/R-ALL-1524060"/>
                  <rdf:li rdf:resource="https://identifiers.org/kegg.compound/C00307"/>
                  <rdf:li rdf:resource="https://identifiers.org/chebi/CHEBI:58779"/>
                  <rdf:li rdf:resource="https://identifiers.org/kegg.drug/D00057"/>
                  <rdf:li rdf:resource="https://identifiers.org/hmdb/HMDB01413"/>
                  <rdf:li rdf:resource="https://identifiers.org/biocyc/META:CDP-CHOLINE"/>
                  <rdf:li rdf:resource="https://identifiers.org/metanetx.chemical/MNXM283"/>
                  <rdf:li rdf:resource="https://identifiers.org/inchikey/RZZPDXZPRHQOCG-OJAKKHQRSA-M"/>
                  <rdf:li rdf:resource="https://identifiers.org/seed.compound/cpd00256"/>
                  <rdf:li rdf:resource="https://identifiers.org/bigg.metabolite/cdpchol_c"/>
                </rdf:Bag>
              </bqbiol:is>
            </rdf:Description>
          </rdf:RDF>
        </annotation>
      </species>
      <species metaid="meta_M_cmp_c" sboTerm="SBO:0000247" id="M_cmp_c" name="CMP C9H12N3O8P" compartment="c" hasOnlySubstanceUnits="false" boundaryCondition="false" constant="false" fbc:charge="-2" fbc:chemicalFormula="C9H12N3O8P">
        <notes>
          <html xmlns="http://www.w3.org/1999/xhtml">
            <p>original_bigg_ids: [&apos;cmp_c&apos;]</p>
          </html>
        </notes>
        <annotation>
          <rdf:RDF xmlns:rdf="http://www.w3.org/1999/02/22-rdf-syntax-ns#" xmlns:dcterms="http://purl.org/dc/terms/" xmlns:vCard="http://www.w3.org/2001/vcard-rdf/3.0#" xmlns:vCard4="http://www.w3.org/2006/vcard/ns#" xmlns:bqbiol="http://biomodels.net/biology-qualifiers/" xmlns:bqmodel="http://biomodels.net/model-qualifiers/">
            <rdf:Description rdf:about="#meta_M_cmp_c">
              <bqbiol:is>
                <rdf:Bag>
                  <rdf:li rdf:resource="https://identifiers.org/reactome/R-ALL-727810"/>
                  <rdf:li rdf:resource="https://identifiers.org/kegg.compound/C00055"/>
                  <rdf:li rdf:resource="https://identifiers.org/chebi/CHEBI:60377"/>
                  <rdf:li rdf:resource="https://identifiers.org/kegg.glycan/G10621"/>
                  <rdf:li rdf:resource="https://identifiers.org/hmdb/HMDB00095"/>
                  <rdf:li rdf:resource="https://identifiers.org/inchikey/IERHLVCPSMICTF-XVFCMESISA-L"/>
                  <rdf:li rdf:resource="https://identifiers.org/biocyc/META:CMP"/>
                  <rdf:li rdf:resource="https://identifiers.org/metanetx.chemical/MNXM31"/>
                  <rdf:li rdf:resource="https://identifiers.org/seed.compound/cpd00046"/>
                  <rdf:li rdf:resource="https://identifiers.org/bigg.metabolite/cmp_c"/>
                </rdf:Bag>
              </bqbiol:is>
            </rdf:Description>
          </rdf:RDF>
        </annotation>
      </species>
      <species metaid="meta_M_nad_m" sboTerm="SBO:0000247" id="M_nad_m" name="Nicotinamide adenine dinucleotide" compartment="m" hasOnlySubstanceUnits="false" boundaryCondition="false" constant="false" fbc:charge="-1" fbc:chemicalFormula="C21H26N7O14P2">
        <notes>
          <html xmlns="http://www.w3.org/1999/xhtml">
            <p>original_bigg_ids: [&apos;nad_m&apos;]</p>
          </html>
        </notes>
        <annotation>
          <rdf:RDF xmlns:rdf="http://www.w3.org/1999/02/22-rdf-syntax-ns#" xmlns:dcterms="http://purl.org/dc/terms/" xmlns:vCard="http://www.w3.org/2001/vcard-rdf/3.0#" xmlns:vCard4="http://www.w3.org/2006/vcard/ns#" xmlns:bqbiol="http://biomodels.net/biology-qualifiers/" xmlns:bqmodel="http://biomodels.net/model-qualifiers/">
            <rdf:Description rdf:about="#meta_M_nad_m">
              <bqbiol:is>
                <rdf:Bag>
                  <rdf:li rdf:resource="https://identifiers.org/reactome/R-ALL-352330"/>
                  <rdf:li rdf:resource="https://identifiers.org/inchikey/BAWFJGJZGIEFAR-NNYOXOHSSA-M"/>
                  <rdf:li rdf:resource="https://identifiers.org/kegg.compound/C00003"/>
                  <rdf:li rdf:resource="https://identifiers.org/chebi/CHEBI:7422"/>
                  <rdf:li rdf:resource="https://identifiers.org/kegg.drug/D00002"/>
                  <rdf:li rdf:resource="https://identifiers.org/hmdb/HMDB00902"/>
                  <rdf:li rdf:resource="https://identifiers.org/biocyc/META:NAD"/>
                  <rdf:li rdf:resource="https://identifiers.org/metanetx.chemical/MNXM8"/>
                  <rdf:li rdf:resource="https://identifiers.org/seed.compound/cpd00003"/>
                  <rdf:li rdf:resource="https://identifiers.org/bigg.metabolite/nad_m"/>
                </rdf:Bag>
              </bqbiol:is>
            </rdf:Description>
          </rdf:RDF>
        </annotation>
      </species>
      <species metaid="meta_M_nadh_m" sboTerm="SBO:0000247" id="M_nadh_m" name="Nicotinamide adenine dinucleotide - reduced" compartment="m" hasOnlySubstanceUnits="false" boundaryCondition="false" constant="false" fbc:charge="-2" fbc:chemicalFormula="C21H27N7O14P2">
        <notes>
          <html xmlns="http://www.w3.org/1999/xhtml">
            <p>original_bigg_ids: [&apos;nadh_m&apos;]</p>
          </html>
        </notes>
        <annotation>
          <rdf:RDF xmlns:rdf="http://www.w3.org/1999/02/22-rdf-syntax-ns#" xmlns:dcterms="http://purl.org/dc/terms/" xmlns:vCard="http://www.w3.org/2001/vcard-rdf/3.0#" xmlns:vCard4="http://www.w3.org/2006/vcard/ns#" xmlns:bqbiol="http://biomodels.net/biology-qualifiers/" xmlns:bqmodel="http://biomodels.net/model-qualifiers/">
            <rdf:Description rdf:about="#meta_M_nadh_m">
              <bqbiol:is>
                <rdf:Bag>
                  <rdf:li rdf:resource="https://identifiers.org/reactome/R-ALL-73473"/>
                  <rdf:li rdf:resource="https://identifiers.org/inchikey/BOPGDPNILDQYTO-NNYOXOHSSA-L"/>
                  <rdf:li rdf:resource="https://identifiers.org/kegg.compound/C00004"/>
                  <rdf:li rdf:resource="https://identifiers.org/chebi/CHEBI:7423"/>
                  <rdf:li rdf:resource="https://identifiers.org/hmdb/HMDB01487"/>
                  <rdf:li rdf:resource="https://identifiers.org/biocyc/META:NADH"/>
                  <rdf:li rdf:resource="https://identifiers.org/metanetx.chemical/MNXM10"/>
                  <rdf:li rdf:resource="https://identifiers.org/seed.compound/cpd00004"/>
                  <rdf:li rdf:resource="https://identifiers.org/bigg.metabolite/nadh_m"/>
                </rdf:Bag>
              </bqbiol:is>
            </rdf:Description>
          </rdf:RDF>
        </annotation>
      </species>
      <species metaid="meta_M_succ_m" sboTerm="SBO:0000247" id="M_succ_m" name="Succinate" compartment="m" hasOnlySubstanceUnits="false" boundaryCondition="false" constant="false" fbc:charge="-2" fbc:chemicalFormula="C4H4O4">
        <notes>
          <html xmlns="http://www.w3.org/1999/xhtml">
            <p>original_bigg_ids: [&apos;succ_m&apos;]</p>
          </html>
        </notes>
        <annotation>
          <rdf:RDF xmlns:rdf="http://www.w3.org/1999/02/22-rdf-syntax-ns#" xmlns:dcterms="http://purl.org/dc/terms/" xmlns:vCard="http://www.w3.org/2001/vcard-rdf/3.0#" xmlns:vCard4="http://www.w3.org/2006/vcard/ns#" xmlns:bqbiol="http://biomodels.net/biology-qualifiers/" xmlns:bqmodel="http://biomodels.net/model-qualifiers/">
            <rdf:Description rdf:about="#meta_M_succ_m">
              <bqbiol:is>
                <rdf:Bag>
                  <rdf:li rdf:resource="https://identifiers.org/reactome/R-ALL-5278787"/>
                  <rdf:li rdf:resource="https://identifiers.org/kegg.compound/C00042"/>
                  <rdf:li rdf:resource="https://identifiers.org/chebi/CHEBI:9304"/>
                  <rdf:li rdf:resource="https://identifiers.org/hmdb/HMDB00254"/>
                  <rdf:li rdf:resource="https://identifiers.org/inchikey/KDYFGRWQOYBRFD-UHFFFAOYSA-L"/>
                  <rdf:li rdf:resource="https://identifiers.org/lipidmaps/LMFA01170043"/>
                  <rdf:li rdf:resource="https://identifiers.org/biocyc/META:SUC"/>
                  <rdf:li rdf:resource="https://identifiers.org/metanetx.chemical/MNXM25"/>
                  <rdf:li rdf:resource="https://identifiers.org/seed.compound/cpd00036"/>
                  <rdf:li rdf:resource="https://identifiers.org/bigg.metabolite/succ_m"/>
                </rdf:Bag>
              </bqbiol:is>
            </rdf:Description>
          </rdf:RDF>
        </annotation>
      </species>
      <species metaid="meta_M_sucsal_m" sboTerm="SBO:0000247" id="M_sucsal_m" name="Succinic semialdehyde" compartment="m" hasOnlySubstanceUnits="false" boundaryCondition="false" constant="false" fbc:charge="-1" fbc:chemicalFormula="C4H5O3">
        <notes>
          <html xmlns="http://www.w3.org/1999/xhtml">
            <p>original_bigg_ids: [&apos;sucsal_m&apos;]</p>
          </html>
        </notes>
        <annotation>
          <rdf:RDF xmlns:rdf="http://www.w3.org/1999/02/22-rdf-syntax-ns#" xmlns:dcterms="http://purl.org/dc/terms/" xmlns:vCard="http://www.w3.org/2001/vcard-rdf/3.0#" xmlns:vCard4="http://www.w3.org/2006/vcard/ns#" xmlns:bqbiol="http://biomodels.net/biology-qualifiers/" xmlns:bqmodel="http://biomodels.net/model-qualifiers/">
            <rdf:Description rdf:about="#meta_M_sucsal_m">
              <bqbiol:is>
                <rdf:Bag>
                  <rdf:li rdf:resource="https://identifiers.org/reactome/R-ALL-880046"/>
                  <rdf:li rdf:resource="https://identifiers.org/kegg.compound/C00232"/>
                  <rdf:li rdf:resource="https://identifiers.org/chebi/CHEBI:9305"/>
                  <rdf:li rdf:resource="https://identifiers.org/hmdb/HMDB01259"/>
                  <rdf:li rdf:resource="https://identifiers.org/lipidmaps/LMFA06000118"/>
                  <rdf:li rdf:resource="https://identifiers.org/biocyc/META:SUCC-S-ALD"/>
                  <rdf:li rdf:resource="https://identifiers.org/metanetx.chemical/MNXM172"/>
                  <rdf:li rdf:resource="https://identifiers.org/inchikey/UIUJIQZEACWQSV-UHFFFAOYSA-M"/>
                  <rdf:li rdf:resource="https://identifiers.org/seed.compound/cpd00199"/>
                  <rdf:li rdf:resource="https://identifiers.org/bigg.metabolite/sucsal_m"/>
                </rdf:Bag>
              </bqbiol:is>
            </rdf:Description>
          </rdf:RDF>
        </annotation>
      </species>
      <species metaid="meta_M_h_e" sboTerm="SBO:0000247" id="M_h_e" name="H+" compartment="e" hasOnlySubstanceUnits="false" boundaryCondition="false" constant="false" fbc:charge="1" fbc:chemicalFormula="H">
        <notes>
          <html xmlns="http://www.w3.org/1999/xhtml">
            <p>original_bigg_ids: [&apos;h_e&apos;]</p>
          </html>
        </notes>
        <annotation>
          <rdf:RDF xmlns:rdf="http://www.w3.org/1999/02/22-rdf-syntax-ns#" xmlns:dcterms="http://purl.org/dc/terms/" xmlns:vCard="http://www.w3.org/2001/vcard-rdf/3.0#" xmlns:vCard4="http://www.w3.org/2006/vcard/ns#" xmlns:bqbiol="http://biomodels.net/biology-qualifiers/" xmlns:bqmodel="http://biomodels.net/model-qualifiers/">
            <rdf:Description rdf:about="#meta_M_h_e">
              <bqbiol:is>
                <rdf:Bag>
                  <rdf:li rdf:resource="https://identifiers.org/reactome/R-ALL-74722"/>
                  <rdf:li rdf:resource="https://identifiers.org/kegg.compound/C00080"/>
                  <rdf:li rdf:resource="https://identifiers.org/chebi/CHEBI:5584"/>
                  <rdf:li rdf:resource="https://identifiers.org/inchikey/GPRLSGONYQIRFK-UHFFFAOYSA-N"/>
                  <rdf:li rdf:resource="https://identifiers.org/hmdb/HMDB59597"/>
                  <rdf:li rdf:resource="https://identifiers.org/biocyc/META:PROTON"/>
                  <rdf:li rdf:resource="https://identifiers.org/metanetx.chemical/MNXM1"/>
                  <rdf:li rdf:resource="https://identifiers.org/seed.compound/cpd00067"/>
                  <rdf:li rdf:resource="https://identifiers.org/bigg.metabolite/h_e"/>
                </rdf:Bag>
              </bqbiol:is>
            </rdf:Description>
          </rdf:RDF>
        </annotation>
      </species>
      <species metaid="meta_M_pyr_c" sboTerm="SBO:0000247" id="M_pyr_c" name="Pyruvate" compartment="c" hasOnlySubstanceUnits="false" boundaryCondition="false" constant="false" fbc:charge="-1" fbc:chemicalFormula="C3H3O3">
        <notes>
          <html xmlns="http://www.w3.org/1999/xhtml">
            <p>original_bigg_ids: [&apos;pyr_c&apos;]</p>
          </html>
        </notes>
        <annotation>
          <rdf:RDF xmlns:rdf="http://www.w3.org/1999/02/22-rdf-syntax-ns#" xmlns:dcterms="http://purl.org/dc/terms/" xmlns:vCard="http://www.w3.org/2001/vcard-rdf/3.0#" xmlns:vCard4="http://www.w3.org/2006/vcard/ns#" xmlns:bqbiol="http://biomodels.net/biology-qualifiers/" xmlns:bqmodel="http://biomodels.net/model-qualifiers/">
            <rdf:Description rdf:about="#meta_M_pyr_c">
              <bqbiol:is>
                <rdf:Bag>
                  <rdf:li rdf:resource="https://identifiers.org/reactome/R-ALL-5357717"/>
                  <rdf:li rdf:resource="https://identifiers.org/kegg.compound/C00022"/>
                  <rdf:li rdf:resource="https://identifiers.org/chebi/CHEBI:8685"/>
                  <rdf:li rdf:resource="https://identifiers.org/hmdb/HMDB00243"/>
                  <rdf:li rdf:resource="https://identifiers.org/inchikey/LCTONWCANYUPML-UHFFFAOYSA-M"/>
                  <rdf:li rdf:resource="https://identifiers.org/lipidmaps/LMFA01060077"/>
                  <rdf:li rdf:resource="https://identifiers.org/biocyc/META:PYRUVATE"/>
                  <rdf:li rdf:resource="https://identifiers.org/metanetx.chemical/MNXM23"/>
                  <rdf:li rdf:resource="https://identifiers.org/seed.compound/cpd00020"/>
                  <rdf:li rdf:resource="https://identifiers.org/bigg.metabolite/pyr_c"/>
                </rdf:Bag>
              </bqbiol:is>
            </rdf:Description>
          </rdf:RDF>
        </annotation>
      </species>
      <species metaid="meta_M_pyr_e" sboTerm="SBO:0000247" id="M_pyr_e" name="Pyruvate" compartment="e" hasOnlySubstanceUnits="false" boundaryCondition="false" constant="false" fbc:charge="-1" fbc:chemicalFormula="C3H3O3">
        <notes>
          <html xmlns="http://www.w3.org/1999/xhtml">
            <p>original_bigg_ids: [&apos;pyr_e&apos;]</p>
          </html>
        </notes>
        <annotation>
          <rdf:RDF xmlns:rdf="http://www.w3.org/1999/02/22-rdf-syntax-ns#" xmlns:dcterms="http://purl.org/dc/terms/" xmlns:vCard="http://www.w3.org/2001/vcard-rdf/3.0#" xmlns:vCard4="http://www.w3.org/2006/vcard/ns#" xmlns:bqbiol="http://biomodels.net/biology-qualifiers/" xmlns:bqmodel="http://biomodels.net/model-qualifiers/">
            <rdf:Description rdf:about="#meta_M_pyr_e">
              <bqbiol:is>
                <rdf:Bag>
                  <rdf:li rdf:resource="https://identifiers.org/reactome/R-ALL-5357717"/>
                  <rdf:li rdf:resource="https://identifiers.org/kegg.compound/C00022"/>
                  <rdf:li rdf:resource="https://identifiers.org/chebi/CHEBI:8685"/>
                  <rdf:li rdf:resource="https://identifiers.org/hmdb/HMDB00243"/>
                  <rdf:li rdf:resource="https://identifiers.org/inchikey/LCTONWCANYUPML-UHFFFAOYSA-M"/>
                  <rdf:li rdf:resource="https://identifiers.org/lipidmaps/LMFA01060077"/>
                  <rdf:li rdf:resource="https://identifiers.org/biocyc/META:PYRUVATE"/>
                  <rdf:li rdf:resource="https://identifiers.org/metanetx.chemical/MNXM23"/>
                  <rdf:li rdf:resource="https://identifiers.org/seed.compound/cpd00020"/>
                  <rdf:li rdf:resource="https://identifiers.org/bigg.metabolite/pyr_e"/>
                </rdf:Bag>
              </bqbiol:is>
            </rdf:Description>
          </rdf:RDF>
        </annotation>
      </species>
      <species metaid="meta_M_co2_m" sboTerm="SBO:0000247" id="M_co2_m" name="CO2 CO2" compartment="m" hasOnlySubstanceUnits="false" boundaryCondition="false" constant="false" fbc:charge="0" fbc:chemicalFormula="CO2">
        <notes>
          <html xmlns="http://www.w3.org/1999/xhtml">
            <p>original_bigg_ids: [&apos;co2_m&apos;]</p>
          </html>
        </notes>
        <annotation>
          <rdf:RDF xmlns:rdf="http://www.w3.org/1999/02/22-rdf-syntax-ns#" xmlns:dcterms="http://purl.org/dc/terms/" xmlns:vCard="http://www.w3.org/2001/vcard-rdf/3.0#" xmlns:vCard4="http://www.w3.org/2006/vcard/ns#" xmlns:bqbiol="http://biomodels.net/biology-qualifiers/" xmlns:bqmodel="http://biomodels.net/model-qualifiers/">
            <rdf:Description rdf:about="#meta_M_co2_m">
              <bqbiol:is>
                <rdf:Bag>
                  <rdf:li rdf:resource="https://identifiers.org/reactome/R-ALL-5668565"/>
                  <rdf:li rdf:resource="https://identifiers.org/kegg.compound/C00011"/>
                  <rdf:li rdf:resource="https://identifiers.org/chebi/CHEBI:48829"/>
                  <rdf:li rdf:resource="https://identifiers.org/inchikey/CURLTUGMZLYLDI-UHFFFAOYSA-N"/>
                  <rdf:li rdf:resource="https://identifiers.org/kegg.drug/D00004"/>
                  <rdf:li rdf:resource="https://identifiers.org/hmdb/HMDB01967"/>
                  <rdf:li rdf:resource="https://identifiers.org/biocyc/META:CARBON-DIOXIDE"/>
                  <rdf:li rdf:resource="https://identifiers.org/metanetx.chemical/MNXM13"/>
                  <rdf:li rdf:resource="https://identifiers.org/seed.compound/cpd00011"/>
                  <rdf:li rdf:resource="https://identifiers.org/bigg.metabolite/co2_m"/>
                </rdf:Bag>
              </bqbiol:is>
            </rdf:Description>
          </rdf:RDF>
        </annotation>
      </species>
      <species metaid="meta_M_nicrnt_m" sboTerm="SBO:0000247" id="M_nicrnt_m" name="Nicotinate D-ribonucleotide" compartment="m" hasOnlySubstanceUnits="false" boundaryCondition="false" constant="false" fbc:charge="-2" fbc:chemicalFormula="C11H12NO9P">
        <notes>
          <html xmlns="http://www.w3.org/1999/xhtml">
            <p>original_bigg_ids: [&apos;nicrnt_m&apos;]</p>
          </html>
        </notes>
        <annotation>
          <rdf:RDF xmlns:rdf="http://www.w3.org/1999/02/22-rdf-syntax-ns#" xmlns:dcterms="http://purl.org/dc/terms/" xmlns:vCard="http://www.w3.org/2001/vcard-rdf/3.0#" xmlns:vCard4="http://www.w3.org/2006/vcard/ns#" xmlns:bqbiol="http://biomodels.net/biology-qualifiers/" xmlns:bqmodel="http://biomodels.net/model-qualifiers/">
            <rdf:Description rdf:about="#meta_M_nicrnt_m">
              <bqbiol:is>
                <rdf:Bag>
                  <rdf:li rdf:resource="https://identifiers.org/reactome/R-ALL-8938083"/>
                  <rdf:li rdf:resource="https://identifiers.org/kegg.compound/C01185"/>
                  <rdf:li rdf:resource="https://identifiers.org/chebi/CHEBI:7561"/>
                  <rdf:li rdf:resource="https://identifiers.org/hmdb/HMDB59646"/>
                  <rdf:li rdf:resource="https://identifiers.org/inchikey/JOUIQRNQJGXQDC-ZYUZMQFOSA-L"/>
                  <rdf:li rdf:resource="https://identifiers.org/biocyc/META:NICOTINATE_NUCLEOTIDE"/>
                  <rdf:li rdf:resource="https://identifiers.org/metanetx.chemical/MNXM194"/>
                  <rdf:li rdf:resource="https://identifiers.org/seed.compound/cpd00873"/>
                  <rdf:li rdf:resource="https://identifiers.org/bigg.metabolite/nicrnt_m"/>
                </rdf:Bag>
              </bqbiol:is>
            </rdf:Description>
          </rdf:RDF>
        </annotation>
      </species>
      <species metaid="meta_M_ppi_m" sboTerm="SBO:0000247" id="M_ppi_m" name="Diphosphate" compartment="m" hasOnlySubstanceUnits="false" boundaryCondition="false" constant="false" fbc:charge="-3" fbc:chemicalFormula="HO7P2">
        <notes>
          <html xmlns="http://www.w3.org/1999/xhtml">
            <p>original_bigg_ids: [&apos;ppi_m&apos;]</p>
          </html>
        </notes>
        <annotation>
          <rdf:RDF xmlns:rdf="http://www.w3.org/1999/02/22-rdf-syntax-ns#" xmlns:dcterms="http://purl.org/dc/terms/" xmlns:vCard="http://www.w3.org/2001/vcard-rdf/3.0#" xmlns:vCard4="http://www.w3.org/2006/vcard/ns#" xmlns:bqbiol="http://biomodels.net/biology-qualifiers/" xmlns:bqmodel="http://biomodels.net/model-qualifiers/">
            <rdf:Description rdf:about="#meta_M_ppi_m">
              <bqbiol:is>
                <rdf:Bag>
                  <rdf:li rdf:resource="https://identifiers.org/reactome/R-ALL-8938078"/>
                  <rdf:li rdf:resource="https://identifiers.org/kegg.compound/C00013"/>
                  <rdf:li rdf:resource="https://identifiers.org/chebi/CHEBI:8683"/>
                  <rdf:li rdf:resource="https://identifiers.org/hmdb/HMDB00250"/>
                  <rdf:li rdf:resource="https://identifiers.org/biocyc/META:PYROPHOSPHATE-GROUP"/>
                  <rdf:li rdf:resource="https://identifiers.org/metanetx.chemical/MNXM11"/>
                  <rdf:li rdf:resource="https://identifiers.org/inchikey/XPPKVPWEQAFLFU-UHFFFAOYSA-K"/>
                  <rdf:li rdf:resource="https://identifiers.org/seed.compound/cpd27828"/>
                  <rdf:li rdf:resource="https://identifiers.org/bigg.metabolite/ppi_m"/>
                </rdf:Bag>
              </bqbiol:is>
            </rdf:Description>
          </rdf:RDF>
        </annotation>
      </species>
      <species metaid="meta_M_prpp_m" sboTerm="SBO:0000247" id="M_prpp_m" name="5-Phospho-alpha-D-ribose 1-diphosphate" compartment="m" hasOnlySubstanceUnits="false" boundaryCondition="false" constant="false" fbc:charge="-5" fbc:chemicalFormula="C5H8O14P3">
        <notes>
          <html xmlns="http://www.w3.org/1999/xhtml">
            <p>original_bigg_ids: [&apos;prpp_m&apos;]</p>
          </html>
        </notes>
        <annotation>
          <rdf:RDF xmlns:rdf="http://www.w3.org/1999/02/22-rdf-syntax-ns#" xmlns:dcterms="http://purl.org/dc/terms/" xmlns:vCard="http://www.w3.org/2001/vcard-rdf/3.0#" xmlns:vCard4="http://www.w3.org/2006/vcard/ns#" xmlns:bqbiol="http://biomodels.net/biology-qualifiers/" xmlns:bqmodel="http://biomodels.net/model-qualifiers/">
            <rdf:Description rdf:about="#meta_M_prpp_m">
              <bqbiol:is>
                <rdf:Bag>
                  <rdf:li rdf:resource="https://identifiers.org/reactome/R-ALL-73566"/>
                  <rdf:li rdf:resource="https://identifiers.org/kegg.compound/C00119"/>
                  <rdf:li rdf:resource="https://identifiers.org/chebi/CHEBI:58017"/>
                  <rdf:li rdf:resource="https://identifiers.org/hmdb/HMDB62643"/>
                  <rdf:li rdf:resource="https://identifiers.org/biocyc/META:PRPP"/>
                  <rdf:li rdf:resource="https://identifiers.org/metanetx.chemical/MNXM91"/>
                  <rdf:li rdf:resource="https://identifiers.org/inchikey/PQGCEDQWHSBAJP-TXICZTDVSA-I"/>
                  <rdf:li rdf:resource="https://identifiers.org/seed.compound/cpd00103"/>
                  <rdf:li rdf:resource="https://identifiers.org/bigg.metabolite/prpp_m"/>
                </rdf:Bag>
              </bqbiol:is>
            </rdf:Description>
          </rdf:RDF>
        </annotation>
      </species>
      <species metaid="meta_M_quln_m" sboTerm="SBO:0000247" id="M_quln_m" name="Quinolinate" compartment="m" hasOnlySubstanceUnits="false" boundaryCondition="false" constant="false" fbc:charge="-2" fbc:chemicalFormula="C7H3NO4">
        <notes>
          <html xmlns="http://www.w3.org/1999/xhtml">
            <p>original_bigg_ids: [&apos;quln_m&apos;]</p>
          </html>
        </notes>
        <annotation>
          <rdf:RDF xmlns:rdf="http://www.w3.org/1999/02/22-rdf-syntax-ns#" xmlns:dcterms="http://purl.org/dc/terms/" xmlns:vCard="http://www.w3.org/2001/vcard-rdf/3.0#" xmlns:vCard4="http://www.w3.org/2006/vcard/ns#" xmlns:bqbiol="http://biomodels.net/biology-qualifiers/" xmlns:bqmodel="http://biomodels.net/model-qualifiers/">
            <rdf:Description rdf:about="#meta_M_quln_m">
              <bqbiol:is>
                <rdf:Bag>
                  <rdf:li rdf:resource="https://identifiers.org/reactome/R-ALL-197238"/>
                  <rdf:li rdf:resource="https://identifiers.org/kegg.compound/C03722"/>
                  <rdf:li rdf:resource="https://identifiers.org/chebi/CHEBI:8663"/>
                  <rdf:li rdf:resource="https://identifiers.org/inchikey/GJAWHXHKYYXBSV-UHFFFAOYSA-L"/>
                  <rdf:li rdf:resource="https://identifiers.org/hmdb/HMDB00232"/>
                  <rdf:li rdf:resource="https://identifiers.org/biocyc/META:QUINOLINATE"/>
                  <rdf:li rdf:resource="https://identifiers.org/metanetx.chemical/MNXM555"/>
                  <rdf:li rdf:resource="https://identifiers.org/seed.compound/cpd02333"/>
                  <rdf:li rdf:resource="https://identifiers.org/bigg.metabolite/quln_m"/>
                </rdf:Bag>
              </bqbiol:is>
            </rdf:Description>
          </rdf:RDF>
        </annotation>
      </species>
      <species metaid="meta_M_aacoa_m" sboTerm="SBO:0000247" id="M_aacoa_m" name="Acetoacetyl-CoA" compartment="m" hasOnlySubstanceUnits="false" boundaryCondition="false" constant="false" fbc:charge="-4" fbc:chemicalFormula="C25H36N7O18P3S">
        <notes>
          <html xmlns="http://www.w3.org/1999/xhtml">
            <p>original_bigg_ids: [&apos;aacoa_m&apos;]</p>
          </html>
        </notes>
        <annotation>
          <rdf:RDF xmlns:rdf="http://www.w3.org/1999/02/22-rdf-syntax-ns#" xmlns:dcterms="http://purl.org/dc/terms/" xmlns:vCard="http://www.w3.org/2001/vcard-rdf/3.0#" xmlns:vCard4="http://www.w3.org/2006/vcard/ns#" xmlns:bqbiol="http://biomodels.net/biology-qualifiers/" xmlns:bqmodel="http://biomodels.net/model-qualifiers/">
            <rdf:Description rdf:about="#meta_M_aacoa_m">
              <bqbiol:is>
                <rdf:Bag>
                  <rdf:li rdf:resource="https://identifiers.org/reactome/R-ALL-73871"/>
                  <rdf:li rdf:resource="https://identifiers.org/kegg.compound/C00332"/>
                  <rdf:li rdf:resource="https://identifiers.org/chebi/CHEBI:57286"/>
                  <rdf:li rdf:resource="https://identifiers.org/hmdb/HMDB11665"/>
                  <rdf:li rdf:resource="https://identifiers.org/lipidmaps/LMFA07050030"/>
                  <rdf:li rdf:resource="https://identifiers.org/biocyc/META:ACETOACETYL-COA"/>
                  <rdf:li rdf:resource="https://identifiers.org/metanetx.chemical/MNXM133"/>
                  <rdf:li rdf:resource="https://identifiers.org/inchikey/OJFDKHTZOUZBOS-CITAKDKDSA-J"/>
                  <rdf:li rdf:resource="https://identifiers.org/seed.compound/cpd00279"/>
                  <rdf:li rdf:resource="https://identifiers.org/bigg.metabolite/aacoa_m"/>
                </rdf:Bag>
              </bqbiol:is>
            </rdf:Description>
          </rdf:RDF>
        </annotation>
      </species>
      <species metaid="meta_M_accoa_m" sboTerm="SBO:0000247" id="M_accoa_m" name="Acetyl-CoA" compartment="m" hasOnlySubstanceUnits="false" boundaryCondition="false" constant="false" fbc:charge="-4" fbc:chemicalFormula="C23H34N7O17P3S">
        <notes>
          <html xmlns="http://www.w3.org/1999/xhtml">
            <p>original_bigg_ids: [&apos;accoa_m&apos;]</p>
          </html>
        </notes>
        <annotation>
          <rdf:RDF xmlns:rdf="http://www.w3.org/1999/02/22-rdf-syntax-ns#" xmlns:dcterms="http://purl.org/dc/terms/" xmlns:vCard="http://www.w3.org/2001/vcard-rdf/3.0#" xmlns:vCard4="http://www.w3.org/2006/vcard/ns#" xmlns:bqbiol="http://biomodels.net/biology-qualifiers/" xmlns:bqmodel="http://biomodels.net/model-qualifiers/">
            <rdf:Description rdf:about="#meta_M_accoa_m">
              <bqbiol:is>
                <rdf:Bag>
                  <rdf:li rdf:resource="https://identifiers.org/reactome/R-ALL-76183"/>
                  <rdf:li rdf:resource="https://identifiers.org/kegg.compound/C00024"/>
                  <rdf:li rdf:resource="https://identifiers.org/chebi/CHEBI:57288"/>
                  <rdf:li rdf:resource="https://identifiers.org/hmdb/HMDB01206"/>
                  <rdf:li rdf:resource="https://identifiers.org/lipidmaps/LMFA07050281"/>
                  <rdf:li rdf:resource="https://identifiers.org/biocyc/META:ACETYL-COA"/>
                  <rdf:li rdf:resource="https://identifiers.org/metanetx.chemical/MNXM21"/>
                  <rdf:li rdf:resource="https://identifiers.org/inchikey/ZSLZBFCDCINBPY-ZSJPKINUSA-J"/>
                  <rdf:li rdf:resource="https://identifiers.org/seed.compound/cpd00022"/>
                  <rdf:li rdf:resource="https://identifiers.org/bigg.metabolite/accoa_m"/>
                </rdf:Bag>
              </bqbiol:is>
            </rdf:Description>
          </rdf:RDF>
        </annotation>
      </species>
      <species metaid="meta_M_coa_m" sboTerm="SBO:0000247" id="M_coa_m" name="Coenzyme A" compartment="m" hasOnlySubstanceUnits="false" boundaryCondition="false" constant="false" fbc:charge="-4" fbc:chemicalFormula="C21H32N7O16P3S">
        <notes>
          <html xmlns="http://www.w3.org/1999/xhtml">
            <p>original_bigg_ids: [&apos;coa_m&apos;]</p>
          </html>
        </notes>
        <annotation>
          <rdf:RDF xmlns:rdf="http://www.w3.org/1999/02/22-rdf-syntax-ns#" xmlns:dcterms="http://purl.org/dc/terms/" xmlns:vCard="http://www.w3.org/2001/vcard-rdf/3.0#" xmlns:vCard4="http://www.w3.org/2006/vcard/ns#" xmlns:bqbiol="http://biomodels.net/biology-qualifiers/" xmlns:bqmodel="http://biomodels.net/model-qualifiers/">
            <rdf:Description rdf:about="#meta_M_coa_m">
              <bqbiol:is>
                <rdf:Bag>
                  <rdf:li rdf:resource="https://identifiers.org/reactome/R-ALL-8939024"/>
                  <rdf:li rdf:resource="https://identifiers.org/kegg.compound/C00010"/>
                  <rdf:li rdf:resource="https://identifiers.org/chebi/CHEBI:741566"/>
                  <rdf:li rdf:resource="https://identifiers.org/hmdb/HMDB62184"/>
                  <rdf:li rdf:resource="https://identifiers.org/biocyc/META:COA-GROUP"/>
                  <rdf:li rdf:resource="https://identifiers.org/metanetx.chemical/MNXM12"/>
                  <rdf:li rdf:resource="https://identifiers.org/inchikey/RGJOEKWQDUBAIZ-IBOSZNHHSA-J"/>
                  <rdf:li rdf:resource="https://identifiers.org/seed.compound/cpd22528"/>
                  <rdf:li rdf:resource="https://identifiers.org/bigg.metabolite/coa_m"/>
                </rdf:Bag>
              </bqbiol:is>
            </rdf:Description>
          </rdf:RDF>
        </annotation>
      </species>
      <species metaid="meta_M_hmgcoa_m" sboTerm="SBO:0000247" id="M_hmgcoa_m" name="Hydroxymethylglutaryl CoA C27H39N7O20P3S" compartment="m" hasOnlySubstanceUnits="false" boundaryCondition="false" constant="false" fbc:charge="-5" fbc:chemicalFormula="C27H39N7O20P3S">
        <notes>
          <html xmlns="http://www.w3.org/1999/xhtml">
            <p>original_bigg_ids: [&apos;hmgcoa_m&apos;]</p>
          </html>
        </notes>
        <annotation>
          <rdf:RDF xmlns:rdf="http://www.w3.org/1999/02/22-rdf-syntax-ns#" xmlns:dcterms="http://purl.org/dc/terms/" xmlns:vCard="http://www.w3.org/2001/vcard-rdf/3.0#" xmlns:vCard4="http://www.w3.org/2006/vcard/ns#" xmlns:bqbiol="http://biomodels.net/biology-qualifiers/" xmlns:bqmodel="http://biomodels.net/model-qualifiers/">
            <rdf:Description rdf:about="#meta_M_hmgcoa_m">
              <bqbiol:is>
                <rdf:Bag>
                  <rdf:li rdf:resource="https://identifiers.org/inchikey/CABVTRNMFUVUDM-SJBCKIPMSA-I"/>
                  <rdf:li rdf:resource="https://identifiers.org/chebi/CHEBI:11814"/>
                  <rdf:li rdf:resource="https://identifiers.org/hmdb/HMDB01375"/>
                  <rdf:li rdf:resource="https://identifiers.org/lipidmaps/LMFA07050209"/>
                  <rdf:li rdf:resource="https://identifiers.org/metanetx.chemical/MNXM36493"/>
                  <rdf:li rdf:resource="https://identifiers.org/bigg.metabolite/hmgcoa_m"/>
                </rdf:Bag>
              </bqbiol:is>
            </rdf:Description>
          </rdf:RDF>
        </annotation>
      </species>
      <species metaid="meta_M_akg_c" sboTerm="SBO:0000247" id="M_akg_c" name="2-Oxoglutarate" compartment="c" hasOnlySubstanceUnits="false" boundaryCondition="false" constant="false" fbc:charge="-2" fbc:chemicalFormula="C5H4O5">
        <annotation>
          <rdf:RDF xmlns:rdf="http://www.w3.org/1999/02/22-rdf-syntax-ns#" xmlns:dcterms="http://purl.org/dc/terms/" xmlns:vCard="http://www.w3.org/2001/vcard-rdf/3.0#" xmlns:vCard4="http://www.w3.org/2006/vcard/ns#" xmlns:bqbiol="http://biomodels.net/biology-qualifiers/" xmlns:bqmodel="http://biomodels.net/model-qualifiers/">
            <rdf:Description rdf:about="#meta_M_akg_c">
              <bqbiol:is>
                <rdf:Bag>
                  <rdf:li rdf:resource="https://identifiers.org/reactome/R-ALL-561075"/>
                  <rdf:li rdf:resource="https://identifiers.org/kegg.compound/C00026"/>
                  <rdf:li rdf:resource="https://identifiers.org/chebi/CHEBI:40661"/>
                  <rdf:li rdf:resource="https://identifiers.org/hmdb/HMDB62781"/>
                  <rdf:li rdf:resource="https://identifiers.org/inchikey/KPGXRSRHYNQIFN-UHFFFAOYSA-L"/>
                  <rdf:li rdf:resource="https://identifiers.org/biocyc/META:2-KETOGLUTARATE"/>
                  <rdf:li rdf:resource="https://identifiers.org/metanetx.chemical/MNXM20"/>
                  <rdf:li rdf:resource="https://identifiers.org/seed.compound/cpd00024"/>
                  <rdf:li rdf:resource="https://identifiers.org/bigg.metabolite/akg_c"/>
                </rdf:Bag>
              </bqbiol:is>
            </rdf:Description>
          </rdf:RDF>
        </annotation>
      </species>
      <species metaid="meta_M_glu__L_c" sboTerm="SBO:0000247" id="M_glu__L_c" name="L-Glutamate" compartment="c" hasOnlySubstanceUnits="false" boundaryCondition="false" constant="false" fbc:charge="-1" fbc:chemicalFormula="C5H8NO4">
        <annotation>
          <rdf:RDF xmlns:rdf="http://www.w3.org/1999/02/22-rdf-syntax-ns#" xmlns:dcterms="http://purl.org/dc/terms/" xmlns:vCard="http://www.w3.org/2001/vcard-rdf/3.0#" xmlns:vCard4="http://www.w3.org/2006/vcard/ns#" xmlns:bqbiol="http://biomodels.net/biology-qualifiers/" xmlns:bqmodel="http://biomodels.net/model-qualifiers/">
            <rdf:Description rdf:about="#meta_M_glu__L_c">
              <bqbiol:is>
                <rdf:Bag>
                  <rdf:li rdf:resource="https://identifiers.org/reactome/R-ALL-428614"/>
                  <rdf:li rdf:resource="https://identifiers.org/kegg.compound/C00302"/>
                  <rdf:li rdf:resource="https://identifiers.org/chebi/CHEBI:76051"/>
                  <rdf:li rdf:resource="https://identifiers.org/kegg.drug/D04341"/>
                  <rdf:li rdf:resource="https://identifiers.org/hmdb/HMDB60475"/>
                  <rdf:li rdf:resource="https://identifiers.org/biocyc/META:Glutamates"/>
                  <rdf:li rdf:resource="https://identifiers.org/metanetx.chemical/MNXM89557"/>
                  <rdf:li rdf:resource="https://identifiers.org/inchikey/WHUUTDBJXJRKMK-VKHMYHEASA-M"/>
                  <rdf:li rdf:resource="https://identifiers.org/seed.compound/cpd27177"/>
                  <rdf:li rdf:resource="https://identifiers.org/bigg.metabolite/glu__L_c"/>
                </rdf:Bag>
              </bqbiol:is>
            </rdf:Description>
          </rdf:RDF>
        </annotation>
      </species>
      <species metaid="meta_M_35cgmp_c" sboTerm="SBO:0000247" id="M_35cgmp_c" name="3&apos;,5&apos;-Cyclic GMP" compartment="c" hasOnlySubstanceUnits="false" boundaryCondition="false" constant="false" fbc:charge="-1" fbc:chemicalFormula="C10H11N5O7P">
        <notes>
          <html xmlns="http://www.w3.org/1999/xhtml">
            <p>original_bigg_ids: [&apos;35cgmp_c&apos;]</p>
          </html>
        </notes>
        <annotation>
          <rdf:RDF xmlns:rdf="http://www.w3.org/1999/02/22-rdf-syntax-ns#" xmlns:dcterms="http://purl.org/dc/terms/" xmlns:vCard="http://www.w3.org/2001/vcard-rdf/3.0#" xmlns:vCard4="http://www.w3.org/2006/vcard/ns#" xmlns:bqbiol="http://biomodels.net/biology-qualifiers/" xmlns:bqmodel="http://biomodels.net/model-qualifiers/">
            <rdf:Description rdf:about="#meta_M_35cgmp_c">
              <bqbiol:is>
                <rdf:Bag>
                  <rdf:li rdf:resource="https://identifiers.org/kegg.compound/C00942"/>
                  <rdf:li rdf:resource="https://identifiers.org/chebi/CHEBI:57746"/>
                  <rdf:li rdf:resource="https://identifiers.org/hmdb/HMDB01314"/>
                  <rdf:li rdf:resource="https://identifiers.org/biocyc/META:CGMP"/>
                  <rdf:li rdf:resource="https://identifiers.org/metanetx.chemical/MNXM665"/>
                  <rdf:li rdf:resource="https://identifiers.org/inchikey/ZOOGRGPOEVQQDX-UUOKFMHZSA-M"/>
                  <rdf:li rdf:resource="https://identifiers.org/seed.compound/cpd00697"/>
                  <rdf:li rdf:resource="https://identifiers.org/bigg.metabolite/35cgmp_c"/>
                </rdf:Bag>
              </bqbiol:is>
            </rdf:Description>
          </rdf:RDF>
        </annotation>
      </species>
      <species metaid="meta_M_gmp_c" sboTerm="SBO:0000247" id="M_gmp_c" name="GMP C10H12N5O8P" compartment="c" hasOnlySubstanceUnits="false" boundaryCondition="false" constant="false" fbc:charge="-2" fbc:chemicalFormula="C10H12N5O8P">
        <notes>
          <html xmlns="http://www.w3.org/1999/xhtml">
            <p>original_bigg_ids: [&apos;gmp_c&apos;]</p>
          </html>
        </notes>
        <annotation>
          <rdf:RDF xmlns:rdf="http://www.w3.org/1999/02/22-rdf-syntax-ns#" xmlns:dcterms="http://purl.org/dc/terms/" xmlns:vCard="http://www.w3.org/2001/vcard-rdf/3.0#" xmlns:vCard4="http://www.w3.org/2006/vcard/ns#" xmlns:bqbiol="http://biomodels.net/biology-qualifiers/" xmlns:bqmodel="http://biomodels.net/model-qualifiers/">
            <rdf:Description rdf:about="#meta_M_gmp_c">
              <bqbiol:is>
                <rdf:Bag>
                  <rdf:li rdf:resource="https://identifiers.org/kegg.compound/C00144"/>
                  <rdf:li rdf:resource="https://identifiers.org/chebi/CHEBI:58115"/>
                  <rdf:li rdf:resource="https://identifiers.org/hmdb/HMDB01397"/>
                  <rdf:li rdf:resource="https://identifiers.org/biocyc/META:GMP"/>
                  <rdf:li rdf:resource="https://identifiers.org/metanetx.chemical/MNXM113"/>
                  <rdf:li rdf:resource="https://identifiers.org/inchikey/RQFCJASXJCIDSX-UUOKFMHZSA-L"/>
                  <rdf:li rdf:resource="https://identifiers.org/seed.compound/cpd00126"/>
                  <rdf:li rdf:resource="https://identifiers.org/bigg.metabolite/gmp_c"/>
                </rdf:Bag>
              </bqbiol:is>
            </rdf:Description>
          </rdf:RDF>
        </annotation>
      </species>
      <species metaid="meta_M_pap_c" sboTerm="SBO:0000247" id="M_pap_c" name="Adenosine 3&apos;,5&apos;-bisphosphate" compartment="c" hasOnlySubstanceUnits="false" boundaryCondition="false" constant="false" fbc:charge="-4" fbc:chemicalFormula="C10H11N5O10P2">
        <notes>
          <html xmlns="http://www.w3.org/1999/xhtml">
            <p>original_bigg_ids: [&apos;pap_c&apos;]</p>
          </html>
        </notes>
        <annotation>
          <rdf:RDF xmlns:rdf="http://www.w3.org/1999/02/22-rdf-syntax-ns#" xmlns:dcterms="http://purl.org/dc/terms/" xmlns:vCard="http://www.w3.org/2001/vcard-rdf/3.0#" xmlns:vCard4="http://www.w3.org/2006/vcard/ns#" xmlns:bqbiol="http://biomodels.net/biology-qualifiers/" xmlns:bqmodel="http://biomodels.net/model-qualifiers/">
            <rdf:Description rdf:about="#meta_M_pap_c">
              <bqbiol:is>
                <rdf:Bag>
                  <rdf:li rdf:resource="https://identifiers.org/reactome/R-ALL-8942170"/>
                  <rdf:li rdf:resource="https://identifiers.org/kegg.compound/C00054"/>
                  <rdf:li rdf:resource="https://identifiers.org/chebi/CHEBI:58343"/>
                  <rdf:li rdf:resource="https://identifiers.org/hmdb/HMDB01468"/>
                  <rdf:li rdf:resource="https://identifiers.org/biocyc/META:3-5-ADP"/>
                  <rdf:li rdf:resource="https://identifiers.org/metanetx.chemical/MNXM45"/>
                  <rdf:li rdf:resource="https://identifiers.org/inchikey/WHTCPDAXWFLDIH-KQYNXXCUSA-J"/>
                  <rdf:li rdf:resource="https://identifiers.org/seed.compound/cpd00045"/>
                  <rdf:li rdf:resource="https://identifiers.org/bigg.metabolite/pap_c"/>
                </rdf:Bag>
              </bqbiol:is>
            </rdf:Description>
          </rdf:RDF>
        </annotation>
      </species>
      <species metaid="meta_M_paps_c" sboTerm="SBO:0000247" id="M_paps_c" name="3&apos;-Phosphoadenylyl sulfate" compartment="c" hasOnlySubstanceUnits="false" boundaryCondition="false" constant="false" fbc:charge="-4" fbc:chemicalFormula="C10H11N5O13P2S">
        <notes>
          <html xmlns="http://www.w3.org/1999/xhtml">
            <p>original_bigg_ids: [&apos;paps_c&apos;]</p>
          </html>
        </notes>
        <annotation>
          <rdf:RDF xmlns:rdf="http://www.w3.org/1999/02/22-rdf-syntax-ns#" xmlns:dcterms="http://purl.org/dc/terms/" xmlns:vCard="http://www.w3.org/2001/vcard-rdf/3.0#" xmlns:vCard4="http://www.w3.org/2006/vcard/ns#" xmlns:bqbiol="http://biomodels.net/biology-qualifiers/" xmlns:bqmodel="http://biomodels.net/model-qualifiers/">
            <rdf:Description rdf:about="#meta_M_paps_c">
              <bqbiol:is>
                <rdf:Bag>
                  <rdf:li rdf:resource="https://identifiers.org/reactome/R-ALL-741440"/>
                  <rdf:li rdf:resource="https://identifiers.org/kegg.compound/C00053"/>
                  <rdf:li rdf:resource="https://identifiers.org/chebi/CHEBI:58339"/>
                  <rdf:li rdf:resource="https://identifiers.org/inchikey/GACDQMDRPRGCTN-KQYNXXCUSA-J"/>
                  <rdf:li rdf:resource="https://identifiers.org/hmdb/HMDB62646"/>
                  <rdf:li rdf:resource="https://identifiers.org/biocyc/META:PAPS"/>
                  <rdf:li rdf:resource="https://identifiers.org/metanetx.chemical/MNXM49"/>
                  <rdf:li rdf:resource="https://identifiers.org/seed.compound/cpd00044"/>
                  <rdf:li rdf:resource="https://identifiers.org/bigg.metabolite/paps_c"/>
                </rdf:Bag>
              </bqbiol:is>
            </rdf:Description>
          </rdf:RDF>
        </annotation>
      </species>
      <species metaid="meta_M_so3_c" sboTerm="SBO:0000247" id="M_so3_c" name="Sulfite" compartment="c" hasOnlySubstanceUnits="false" boundaryCondition="false" constant="false" fbc:charge="-2" fbc:chemicalFormula="O3S">
        <notes>
          <html xmlns="http://www.w3.org/1999/xhtml">
            <p>original_bigg_ids: [&apos;so3_c&apos;]</p>
          </html>
        </notes>
        <annotation>
          <rdf:RDF xmlns:rdf="http://www.w3.org/1999/02/22-rdf-syntax-ns#" xmlns:dcterms="http://purl.org/dc/terms/" xmlns:vCard="http://www.w3.org/2001/vcard-rdf/3.0#" xmlns:vCard4="http://www.w3.org/2006/vcard/ns#" xmlns:bqbiol="http://biomodels.net/biology-qualifiers/" xmlns:bqmodel="http://biomodels.net/model-qualifiers/">
            <rdf:Description rdf:about="#meta_M_so3_c">
              <bqbiol:is>
                <rdf:Bag>
                  <rdf:li rdf:resource="https://identifiers.org/kegg.compound/C11481"/>
                  <rdf:li rdf:resource="https://identifiers.org/chebi/CHEBI:9344"/>
                  <rdf:li rdf:resource="https://identifiers.org/hmdb/HMDB34829"/>
                  <rdf:li rdf:resource="https://identifiers.org/inchikey/LSNNMFCWUKXFEE-UHFFFAOYSA-L"/>
                  <rdf:li rdf:resource="https://identifiers.org/biocyc/META:SO3"/>
                  <rdf:li rdf:resource="https://identifiers.org/metanetx.chemical/MNXM105630"/>
                  <rdf:li rdf:resource="https://identifiers.org/seed.compound/cpd00081"/>
                  <rdf:li rdf:resource="https://identifiers.org/bigg.metabolite/so3_c"/>
                </rdf:Bag>
              </bqbiol:is>
            </rdf:Description>
          </rdf:RDF>
        </annotation>
      </species>
      <species metaid="meta_M_trdox_c" sboTerm="SBO:0000247" id="M_trdox_c" name="Oxidized thioredoxin" compartment="c" hasOnlySubstanceUnits="false" boundaryCondition="false" constant="false" fbc:charge="0" fbc:chemicalFormula="X">
        <notes>
          <html xmlns="http://www.w3.org/1999/xhtml">
            <p>original_bigg_ids: [&apos;trdox_c&apos;]</p>
          </html>
        </notes>
        <annotation>
          <rdf:RDF xmlns:rdf="http://www.w3.org/1999/02/22-rdf-syntax-ns#" xmlns:dcterms="http://purl.org/dc/terms/" xmlns:vCard="http://www.w3.org/2001/vcard-rdf/3.0#" xmlns:vCard4="http://www.w3.org/2006/vcard/ns#" xmlns:bqbiol="http://biomodels.net/biology-qualifiers/" xmlns:bqmodel="http://biomodels.net/model-qualifiers/">
            <rdf:Description rdf:about="#meta_M_trdox_c">
              <bqbiol:is>
                <rdf:Bag>
                  <rdf:li rdf:resource="https://identifiers.org/reactome/R-ALL-2142833"/>
                  <rdf:li rdf:resource="https://identifiers.org/kegg.compound/C00343"/>
                  <rdf:li rdf:resource="https://identifiers.org/chebi/CHEBI:7845"/>
                  <rdf:li rdf:resource="https://identifiers.org/biocyc/META:Ox-Thioredoxin"/>
                  <rdf:li rdf:resource="https://identifiers.org/metanetx.chemical/MNXM148"/>
                  <rdf:li rdf:resource="https://identifiers.org/seed.compound/cpd29682"/>
                  <rdf:li rdf:resource="https://identifiers.org/bigg.metabolite/trdox_c"/>
                </rdf:Bag>
              </bqbiol:is>
            </rdf:Description>
          </rdf:RDF>
        </annotation>
      </species>
      <species metaid="meta_M_trdrd_c" sboTerm="SBO:0000247" id="M_trdrd_c" name="Reduced thioredoxin" compartment="c" hasOnlySubstanceUnits="false" boundaryCondition="false" constant="false" fbc:charge="0" fbc:chemicalFormula="XH2">
        <notes>
          <html xmlns="http://www.w3.org/1999/xhtml">
            <p>original_bigg_ids: [&apos;trdrd_c&apos;]</p>
          </html>
        </notes>
        <annotation>
          <rdf:RDF xmlns:rdf="http://www.w3.org/1999/02/22-rdf-syntax-ns#" xmlns:dcterms="http://purl.org/dc/terms/" xmlns:vCard="http://www.w3.org/2001/vcard-rdf/3.0#" xmlns:vCard4="http://www.w3.org/2006/vcard/ns#" xmlns:bqbiol="http://biomodels.net/biology-qualifiers/" xmlns:bqmodel="http://biomodels.net/model-qualifiers/">
            <rdf:Description rdf:about="#meta_M_trdrd_c">
              <bqbiol:is>
                <rdf:Bag>
                  <rdf:li rdf:resource="https://identifiers.org/reactome/R-ALL-2142774"/>
                  <rdf:li rdf:resource="https://identifiers.org/kegg.compound/C00342"/>
                  <rdf:li rdf:resource="https://identifiers.org/chebi/CHEBI:15033"/>
                  <rdf:li rdf:resource="https://identifiers.org/biocyc/META:Red-Thioredoxin"/>
                  <rdf:li rdf:resource="https://identifiers.org/metanetx.chemical/MNXM96993"/>
                  <rdf:li rdf:resource="https://identifiers.org/seed.compound/cpd28060"/>
                  <rdf:li rdf:resource="https://identifiers.org/bigg.metabolite/trdrd_c"/>
                </rdf:Bag>
              </bqbiol:is>
            </rdf:Description>
          </rdf:RDF>
        </annotation>
      </species>
      <species metaid="meta_M_adp_m" sboTerm="SBO:0000247" id="M_adp_m" name="ADP" compartment="m" hasOnlySubstanceUnits="false" boundaryCondition="false" constant="false" fbc:charge="-3" fbc:chemicalFormula="C10H12N5O10P2">
        <annotation>
          <rdf:RDF xmlns:rdf="http://www.w3.org/1999/02/22-rdf-syntax-ns#" xmlns:dcterms="http://purl.org/dc/terms/" xmlns:vCard="http://www.w3.org/2001/vcard-rdf/3.0#" xmlns:vCard4="http://www.w3.org/2006/vcard/ns#" xmlns:bqbiol="http://biomodels.net/biology-qualifiers/" xmlns:bqmodel="http://biomodels.net/model-qualifiers/">
            <rdf:Description rdf:about="#meta_M_adp_m">
              <bqbiol:is>
                <rdf:Bag>
                  <rdf:li rdf:resource="https://identifiers.org/reactome/R-ALL-8869360"/>
                  <rdf:li rdf:resource="https://identifiers.org/kegg.compound/C00008"/>
                  <rdf:li rdf:resource="https://identifiers.org/chebi/CHEBI:87518"/>
                  <rdf:li rdf:resource="https://identifiers.org/kegg.glycan/G11113"/>
                  <rdf:li rdf:resource="https://identifiers.org/hmdb/HMDB01341"/>
                  <rdf:li rdf:resource="https://identifiers.org/biocyc/META:ADP"/>
                  <rdf:li rdf:resource="https://identifiers.org/metanetx.chemical/MNXM7"/>
                  <rdf:li rdf:resource="https://identifiers.org/inchikey/XTWYTFMLZFPYCI-KQYNXXCUSA-K"/>
                  <rdf:li rdf:resource="https://identifiers.org/seed.compound/cpd00008"/>
                  <rdf:li rdf:resource="https://identifiers.org/bigg.metabolite/adp_m"/>
                </rdf:Bag>
              </bqbiol:is>
            </rdf:Description>
          </rdf:RDF>
        </annotation>
      </species>
      <species metaid="meta_M_atp_m" sboTerm="SBO:0000247" id="M_atp_m" name="ATP" compartment="m" hasOnlySubstanceUnits="false" boundaryCondition="false" constant="false" fbc:charge="-4" fbc:chemicalFormula="C10H12N5O13P3">
        <annotation>
          <rdf:RDF xmlns:rdf="http://www.w3.org/1999/02/22-rdf-syntax-ns#" xmlns:dcterms="http://purl.org/dc/terms/" xmlns:vCard="http://www.w3.org/2001/vcard-rdf/3.0#" xmlns:vCard4="http://www.w3.org/2006/vcard/ns#" xmlns:bqbiol="http://biomodels.net/biology-qualifiers/" xmlns:bqmodel="http://biomodels.net/model-qualifiers/">
            <rdf:Description rdf:about="#meta_M_atp_m">
              <bqbiol:is>
                <rdf:Bag>
                  <rdf:li rdf:resource="https://identifiers.org/reactome/R-ALL-8938081"/>
                  <rdf:li rdf:resource="https://identifiers.org/kegg.compound/C00002"/>
                  <rdf:li rdf:resource="https://identifiers.org/chebi/CHEBI:57299"/>
                  <rdf:li rdf:resource="https://identifiers.org/kegg.drug/D08646"/>
                  <rdf:li rdf:resource="https://identifiers.org/hmdb/HMDB00538"/>
                  <rdf:li rdf:resource="https://identifiers.org/biocyc/META:ATP"/>
                  <rdf:li rdf:resource="https://identifiers.org/metanetx.chemical/MNXM3"/>
                  <rdf:li rdf:resource="https://identifiers.org/inchikey/ZKHQWZAMYRWXGA-KQYNXXCUSA-J"/>
                  <rdf:li rdf:resource="https://identifiers.org/seed.compound/cpd00002"/>
                  <rdf:li rdf:resource="https://identifiers.org/bigg.metabolite/atp_m"/>
                </rdf:Bag>
              </bqbiol:is>
            </rdf:Description>
          </rdf:RDF>
        </annotation>
      </species>
      <species metaid="meta_M_glu__L_m" sboTerm="SBO:0000247" id="M_glu__L_m" name="L-Glutamate" compartment="m" hasOnlySubstanceUnits="false" boundaryCondition="false" constant="false" fbc:charge="-1" fbc:chemicalFormula="C5H8NO4">
        <annotation>
          <rdf:RDF xmlns:rdf="http://www.w3.org/1999/02/22-rdf-syntax-ns#" xmlns:dcterms="http://purl.org/dc/terms/" xmlns:vCard="http://www.w3.org/2001/vcard-rdf/3.0#" xmlns:vCard4="http://www.w3.org/2006/vcard/ns#" xmlns:bqbiol="http://biomodels.net/biology-qualifiers/" xmlns:bqmodel="http://biomodels.net/model-qualifiers/">
            <rdf:Description rdf:about="#meta_M_glu__L_m">
              <bqbiol:is>
                <rdf:Bag>
                  <rdf:li rdf:resource="https://identifiers.org/reactome/R-ALL-428614"/>
                  <rdf:li rdf:resource="https://identifiers.org/kegg.compound/C00302"/>
                  <rdf:li rdf:resource="https://identifiers.org/chebi/CHEBI:76051"/>
                  <rdf:li rdf:resource="https://identifiers.org/kegg.drug/D04341"/>
                  <rdf:li rdf:resource="https://identifiers.org/hmdb/HMDB60475"/>
                  <rdf:li rdf:resource="https://identifiers.org/biocyc/META:Glutamates"/>
                  <rdf:li rdf:resource="https://identifiers.org/metanetx.chemical/MNXM89557"/>
                  <rdf:li rdf:resource="https://identifiers.org/inchikey/WHUUTDBJXJRKMK-VKHMYHEASA-M"/>
                  <rdf:li rdf:resource="https://identifiers.org/seed.compound/cpd27177"/>
                  <rdf:li rdf:resource="https://identifiers.org/bigg.metabolite/glu__L_m"/>
                </rdf:Bag>
              </bqbiol:is>
            </rdf:Description>
          </rdf:RDF>
        </annotation>
      </species>
      <species metaid="meta_M_pi_m" sboTerm="SBO:0000247" id="M_pi_m" name="Orthophosphate" compartment="m" hasOnlySubstanceUnits="false" boundaryCondition="false" constant="false" fbc:charge="-2" fbc:chemicalFormula="HO4P">
        <annotation>
          <rdf:RDF xmlns:rdf="http://www.w3.org/1999/02/22-rdf-syntax-ns#" xmlns:dcterms="http://purl.org/dc/terms/" xmlns:vCard="http://www.w3.org/2001/vcard-rdf/3.0#" xmlns:vCard4="http://www.w3.org/2006/vcard/ns#" xmlns:bqbiol="http://biomodels.net/biology-qualifiers/" xmlns:bqmodel="http://biomodels.net/model-qualifiers/">
            <rdf:Description rdf:about="#meta_M_pi_m">
              <bqbiol:is>
                <rdf:Bag>
                  <rdf:li rdf:resource="https://identifiers.org/reactome/R-ALL-8851513"/>
                  <rdf:li rdf:resource="https://identifiers.org/kegg.compound/C00009"/>
                  <rdf:li rdf:resource="https://identifiers.org/chebi/CHEBI:7793"/>
                  <rdf:li rdf:resource="https://identifiers.org/kegg.drug/D05467"/>
                  <rdf:li rdf:resource="https://identifiers.org/hmdb/HMDB05947"/>
                  <rdf:li rdf:resource="https://identifiers.org/biocyc/META:Pi"/>
                  <rdf:li rdf:resource="https://identifiers.org/metanetx.chemical/MNXM9"/>
                  <rdf:li rdf:resource="https://identifiers.org/inchikey/NBIIXXVUZAFLBC-UHFFFAOYSA-L"/>
                  <rdf:li rdf:resource="https://identifiers.org/seed.compound/cpd27787"/>
                  <rdf:li rdf:resource="https://identifiers.org/bigg.metabolite/pi_m"/>
                </rdf:Bag>
              </bqbiol:is>
            </rdf:Description>
          </rdf:RDF>
        </annotation>
      </species>
      <species metaid="meta_M_thf_m" sboTerm="SBO:0000247" id="M_thf_m" name="Tetrahydrofolate" compartment="m" hasOnlySubstanceUnits="false" boundaryCondition="false" constant="false" fbc:charge="-2" fbc:chemicalFormula="C19H21N7O6">
        <annotation>
          <rdf:RDF xmlns:rdf="http://www.w3.org/1999/02/22-rdf-syntax-ns#" xmlns:dcterms="http://purl.org/dc/terms/" xmlns:vCard="http://www.w3.org/2001/vcard-rdf/3.0#" xmlns:vCard4="http://www.w3.org/2006/vcard/ns#" xmlns:bqbiol="http://biomodels.net/biology-qualifiers/" xmlns:bqmodel="http://biomodels.net/model-qualifiers/">
            <rdf:Description rdf:about="#meta_M_thf_m">
              <bqbiol:is>
                <rdf:Bag>
                  <rdf:li rdf:resource="https://identifiers.org/reactome/R-ALL-200671"/>
                  <rdf:li rdf:resource="https://identifiers.org/kegg.compound/C00101"/>
                  <rdf:li rdf:resource="https://identifiers.org/chebi/CHEBI:9482"/>
                  <rdf:li rdf:resource="https://identifiers.org/biocyc/META:THF"/>
                  <rdf:li rdf:resource="https://identifiers.org/metanetx.chemical/MNXM79"/>
                  <rdf:li rdf:resource="https://identifiers.org/inchikey/MSTNYGQPCMXVAQ-RYUDHWBXSA-L"/>
                  <rdf:li rdf:resource="https://identifiers.org/seed.compound/cpd29254"/>
                  <rdf:li rdf:resource="https://identifiers.org/bigg.metabolite/thf_m"/>
                </rdf:Bag>
              </bqbiol:is>
            </rdf:Description>
          </rdf:RDF>
        </annotation>
      </species>
      <species metaid="meta_M_amp_x" sboTerm="SBO:0000247" id="M_amp_x" name="AMP C10H12N5O7P" compartment="x" hasOnlySubstanceUnits="false" boundaryCondition="false" constant="false" fbc:charge="-2" fbc:chemicalFormula="C10H12N5O7P">
        <notes>
          <html xmlns="http://www.w3.org/1999/xhtml">
            <p>original_bigg_ids: [&apos;amp_x&apos;]</p>
          </html>
        </notes>
        <annotation>
          <rdf:RDF xmlns:rdf="http://www.w3.org/1999/02/22-rdf-syntax-ns#" xmlns:dcterms="http://purl.org/dc/terms/" xmlns:vCard="http://www.w3.org/2001/vcard-rdf/3.0#" xmlns:vCard4="http://www.w3.org/2006/vcard/ns#" xmlns:bqbiol="http://biomodels.net/biology-qualifiers/" xmlns:bqmodel="http://biomodels.net/model-qualifiers/">
            <rdf:Description rdf:about="#meta_M_amp_x">
              <bqbiol:is>
                <rdf:Bag>
                  <rdf:li rdf:resource="https://identifiers.org/reactome/R-ALL-76577"/>
                  <rdf:li rdf:resource="https://identifiers.org/kegg.compound/C00020"/>
                  <rdf:li rdf:resource="https://identifiers.org/chebi/CHEBI:47222"/>
                  <rdf:li rdf:resource="https://identifiers.org/kegg.drug/D02769"/>
                  <rdf:li rdf:resource="https://identifiers.org/hmdb/HMDB00045"/>
                  <rdf:li rdf:resource="https://identifiers.org/biocyc/META:AMP-GROUP"/>
                  <rdf:li rdf:resource="https://identifiers.org/metanetx.chemical/MNXM14"/>
                  <rdf:li rdf:resource="https://identifiers.org/inchikey/UDMBCSSLTHHNCD-KQYNXXCUSA-L"/>
                  <rdf:li rdf:resource="https://identifiers.org/seed.compound/cpd22272"/>
                  <rdf:li rdf:resource="https://identifiers.org/bigg.metabolite/amp_x"/>
                </rdf:Bag>
              </bqbiol:is>
            </rdf:Description>
          </rdf:RDF>
        </annotation>
      </species>
      <species metaid="meta_M_coa_x" sboTerm="SBO:0000247" id="M_coa_x" name="Coenzyme A" compartment="x" hasOnlySubstanceUnits="false" boundaryCondition="false" constant="false" fbc:charge="-4" fbc:chemicalFormula="C21H32N7O16P3S">
        <notes>
          <html xmlns="http://www.w3.org/1999/xhtml">
            <p>original_bigg_ids: [&apos;coa_x&apos;]</p>
          </html>
        </notes>
        <annotation>
          <rdf:RDF xmlns:rdf="http://www.w3.org/1999/02/22-rdf-syntax-ns#" xmlns:dcterms="http://purl.org/dc/terms/" xmlns:vCard="http://www.w3.org/2001/vcard-rdf/3.0#" xmlns:vCard4="http://www.w3.org/2006/vcard/ns#" xmlns:bqbiol="http://biomodels.net/biology-qualifiers/" xmlns:bqmodel="http://biomodels.net/model-qualifiers/">
            <rdf:Description rdf:about="#meta_M_coa_x">
              <bqbiol:is>
                <rdf:Bag>
                  <rdf:li rdf:resource="https://identifiers.org/reactome/R-ALL-8939024"/>
                  <rdf:li rdf:resource="https://identifiers.org/kegg.compound/C00010"/>
                  <rdf:li rdf:resource="https://identifiers.org/chebi/CHEBI:741566"/>
                  <rdf:li rdf:resource="https://identifiers.org/hmdb/HMDB62184"/>
                  <rdf:li rdf:resource="https://identifiers.org/biocyc/META:COA-GROUP"/>
                  <rdf:li rdf:resource="https://identifiers.org/metanetx.chemical/MNXM12"/>
                  <rdf:li rdf:resource="https://identifiers.org/inchikey/RGJOEKWQDUBAIZ-IBOSZNHHSA-J"/>
                  <rdf:li rdf:resource="https://identifiers.org/seed.compound/cpd22528"/>
                  <rdf:li rdf:resource="https://identifiers.org/bigg.metabolite/coa_x"/>
                </rdf:Bag>
              </bqbiol:is>
            </rdf:Description>
          </rdf:RDF>
        </annotation>
      </species>
      <species metaid="meta_M_occoa_x" sboTerm="SBO:0000247" id="M_occoa_x" name="Octanoyl-CoA (n-C8:0CoA)" compartment="x" hasOnlySubstanceUnits="false" boundaryCondition="false" constant="false" fbc:charge="-4" fbc:chemicalFormula="C29H46N7O17P3S">
        <notes>
          <html xmlns="http://www.w3.org/1999/xhtml">
            <p>original_bigg_ids: [&apos;occoa_x&apos;]</p>
          </html>
        </notes>
        <annotation>
          <rdf:RDF xmlns:rdf="http://www.w3.org/1999/02/22-rdf-syntax-ns#" xmlns:dcterms="http://purl.org/dc/terms/" xmlns:vCard="http://www.w3.org/2001/vcard-rdf/3.0#" xmlns:vCard4="http://www.w3.org/2006/vcard/ns#" xmlns:bqbiol="http://biomodels.net/biology-qualifiers/" xmlns:bqmodel="http://biomodels.net/model-qualifiers/">
            <rdf:Description rdf:about="#meta_M_occoa_x">
              <bqbiol:is>
                <rdf:Bag>
                  <rdf:li rdf:resource="https://identifiers.org/reactome/R-ALL-77337"/>
                  <rdf:li rdf:resource="https://identifiers.org/kegg.compound/C01944"/>
                  <rdf:li rdf:resource="https://identifiers.org/chebi/CHEBI:7724"/>
                  <rdf:li rdf:resource="https://identifiers.org/hmdb/HMDB06257"/>
                  <rdf:li rdf:resource="https://identifiers.org/inchikey/KQMZYOXOBSXMII-CECATXLMSA-J"/>
                  <rdf:li rdf:resource="https://identifiers.org/lipidmaps/LMFA07050355"/>
                  <rdf:li rdf:resource="https://identifiers.org/biocyc/META:CPD-196"/>
                  <rdf:li rdf:resource="https://identifiers.org/metanetx.chemical/MNXM342"/>
                  <rdf:li rdf:resource="https://identifiers.org/seed.compound/cpd01335"/>
                  <rdf:li rdf:resource="https://identifiers.org/bigg.metabolite/occoa_x"/>
                </rdf:Bag>
              </bqbiol:is>
            </rdf:Description>
          </rdf:RDF>
        </annotation>
      </species>
      <species metaid="meta_M_octa_x" sboTerm="SBO:0000247" id="M_octa_x" name="Octanoate (n-C8:0)" compartment="x" hasOnlySubstanceUnits="false" boundaryCondition="false" constant="false" fbc:charge="-1" fbc:chemicalFormula="C8H15O2">
        <notes>
          <html xmlns="http://www.w3.org/1999/xhtml">
            <p>original_bigg_ids: [&apos;octa_x&apos;]</p>
          </html>
        </notes>
        <annotation>
          <rdf:RDF xmlns:rdf="http://www.w3.org/1999/02/22-rdf-syntax-ns#" xmlns:dcterms="http://purl.org/dc/terms/" xmlns:vCard="http://www.w3.org/2001/vcard-rdf/3.0#" xmlns:vCard4="http://www.w3.org/2006/vcard/ns#" xmlns:bqbiol="http://biomodels.net/biology-qualifiers/" xmlns:bqmodel="http://biomodels.net/model-qualifiers/">
            <rdf:Description rdf:about="#meta_M_octa_x">
              <bqbiol:is>
                <rdf:Bag>
                  <rdf:li rdf:resource="https://identifiers.org/kegg.compound/C06423"/>
                  <rdf:li rdf:resource="https://identifiers.org/chebi/CHEBI:44501"/>
                  <rdf:li rdf:resource="https://identifiers.org/kegg.drug/D05220"/>
                  <rdf:li rdf:resource="https://identifiers.org/hmdb/HMDB62511"/>
                  <rdf:li rdf:resource="https://identifiers.org/lipidmaps/LMFA01010008"/>
                  <rdf:li rdf:resource="https://identifiers.org/biocyc/META:CPD-195"/>
                  <rdf:li rdf:resource="https://identifiers.org/metanetx.chemical/MNXM750"/>
                  <rdf:li rdf:resource="https://identifiers.org/inchikey/WWZKQHOCKIZLMA-UHFFFAOYSA-M"/>
                  <rdf:li rdf:resource="https://identifiers.org/seed.compound/cpd03846"/>
                  <rdf:li rdf:resource="https://identifiers.org/bigg.metabolite/octa_x"/>
                </rdf:Bag>
              </bqbiol:is>
            </rdf:Description>
          </rdf:RDF>
        </annotation>
      </species>
      <species metaid="meta_M_ppi_x" sboTerm="SBO:0000247" id="M_ppi_x" name="Diphosphate" compartment="x" hasOnlySubstanceUnits="false" boundaryCondition="false" constant="false" fbc:charge="-3" fbc:chemicalFormula="HO7P2">
        <notes>
          <html xmlns="http://www.w3.org/1999/xhtml">
            <p>original_bigg_ids: [&apos;ppi_x&apos;]</p>
          </html>
        </notes>
        <annotation>
          <rdf:RDF xmlns:rdf="http://www.w3.org/1999/02/22-rdf-syntax-ns#" xmlns:dcterms="http://purl.org/dc/terms/" xmlns:vCard="http://www.w3.org/2001/vcard-rdf/3.0#" xmlns:vCard4="http://www.w3.org/2006/vcard/ns#" xmlns:bqbiol="http://biomodels.net/biology-qualifiers/" xmlns:bqmodel="http://biomodels.net/model-qualifiers/">
            <rdf:Description rdf:about="#meta_M_ppi_x">
              <bqbiol:is>
                <rdf:Bag>
                  <rdf:li rdf:resource="https://identifiers.org/reactome/R-ALL-8938078"/>
                  <rdf:li rdf:resource="https://identifiers.org/kegg.compound/C00013"/>
                  <rdf:li rdf:resource="https://identifiers.org/chebi/CHEBI:8683"/>
                  <rdf:li rdf:resource="https://identifiers.org/hmdb/HMDB00250"/>
                  <rdf:li rdf:resource="https://identifiers.org/biocyc/META:PYROPHOSPHATE-GROUP"/>
                  <rdf:li rdf:resource="https://identifiers.org/metanetx.chemical/MNXM11"/>
                  <rdf:li rdf:resource="https://identifiers.org/inchikey/XPPKVPWEQAFLFU-UHFFFAOYSA-K"/>
                  <rdf:li rdf:resource="https://identifiers.org/seed.compound/cpd27828"/>
                  <rdf:li rdf:resource="https://identifiers.org/bigg.metabolite/ppi_x"/>
                </rdf:Bag>
              </bqbiol:is>
            </rdf:Description>
          </rdf:RDF>
        </annotation>
      </species>
      <species metaid="meta_M_rib__D_c" sboTerm="SBO:0000247" id="M_rib__D_c" name="D-Ribose" compartment="c" hasOnlySubstanceUnits="false" boundaryCondition="false" constant="false" fbc:charge="0" fbc:chemicalFormula="C5H10O5">
        <notes>
          <html xmlns="http://www.w3.org/1999/xhtml">
            <p>original_bigg_ids: [&apos;rib__D_c&apos;]</p>
          </html>
        </notes>
        <annotation>
          <rdf:RDF xmlns:rdf="http://www.w3.org/1999/02/22-rdf-syntax-ns#" xmlns:dcterms="http://purl.org/dc/terms/" xmlns:vCard="http://www.w3.org/2001/vcard-rdf/3.0#" xmlns:vCard4="http://www.w3.org/2006/vcard/ns#" xmlns:bqbiol="http://biomodels.net/biology-qualifiers/" xmlns:bqmodel="http://biomodels.net/model-qualifiers/">
            <rdf:Description rdf:about="#meta_M_rib__D_c">
              <bqbiol:is>
                <rdf:Bag>
                  <rdf:li rdf:resource="https://identifiers.org/kegg.compound/C21057"/>
                  <rdf:li rdf:resource="https://identifiers.org/chebi/CHEBI:47013"/>
                  <rdf:li rdf:resource="https://identifiers.org/hmdb/HMDB00283"/>
                  <rdf:li rdf:resource="https://identifiers.org/inchikey/HMFHBZSHGGEWLO-SOOFDHNKSA-N"/>
                  <rdf:li rdf:resource="https://identifiers.org/biocyc/META:D-Ribopyranose"/>
                  <rdf:li rdf:resource="https://identifiers.org/metanetx.chemical/MNXM242"/>
                  <rdf:li rdf:resource="https://identifiers.org/seed.compound/cpd00105"/>
                  <rdf:li rdf:resource="https://identifiers.org/bigg.metabolite/rib__D_c"/>
                </rdf:Bag>
              </bqbiol:is>
            </rdf:Description>
          </rdf:RDF>
        </annotation>
      </species>
      <species metaid="meta_M_ura_c" sboTerm="SBO:0000247" id="M_ura_c" name="Uracil" compartment="c" hasOnlySubstanceUnits="false" boundaryCondition="false" constant="false" fbc:charge="0" fbc:chemicalFormula="C4H4N2O2">
        <notes>
          <html xmlns="http://www.w3.org/1999/xhtml">
            <p>original_bigg_ids: [&apos;ura_c&apos;]</p>
          </html>
        </notes>
        <annotation>
          <rdf:RDF xmlns:rdf="http://www.w3.org/1999/02/22-rdf-syntax-ns#" xmlns:dcterms="http://purl.org/dc/terms/" xmlns:vCard="http://www.w3.org/2001/vcard-rdf/3.0#" xmlns:vCard4="http://www.w3.org/2006/vcard/ns#" xmlns:bqbiol="http://biomodels.net/biology-qualifiers/" xmlns:bqmodel="http://biomodels.net/model-qualifiers/">
            <rdf:Description rdf:about="#meta_M_ura_c">
              <bqbiol:is>
                <rdf:Bag>
                  <rdf:li rdf:resource="https://identifiers.org/reactome/R-ALL-83962"/>
                  <rdf:li rdf:resource="https://identifiers.org/kegg.compound/C00106"/>
                  <rdf:li rdf:resource="https://identifiers.org/chebi/CHEBI:9882"/>
                  <rdf:li rdf:resource="https://identifiers.org/kegg.drug/D09776"/>
                  <rdf:li rdf:resource="https://identifiers.org/hmdb/HMDB00300"/>
                  <rdf:li rdf:resource="https://identifiers.org/inchikey/ISAKRJDGNUQOIC-UHFFFAOYSA-N"/>
                  <rdf:li rdf:resource="https://identifiers.org/biocyc/META:URACIL"/>
                  <rdf:li rdf:resource="https://identifiers.org/metanetx.chemical/MNXM158"/>
                  <rdf:li rdf:resource="https://identifiers.org/seed.compound/cpd00092"/>
                  <rdf:li rdf:resource="https://identifiers.org/bigg.metabolite/ura_c"/>
                </rdf:Bag>
              </bqbiol:is>
            </rdf:Description>
          </rdf:RDF>
        </annotation>
      </species>
      <species metaid="meta_M_uri_c" sboTerm="SBO:0000247" id="M_uri_c" name="Uridine" compartment="c" hasOnlySubstanceUnits="false" boundaryCondition="false" constant="false" fbc:charge="0" fbc:chemicalFormula="C9H12N2O6">
        <notes>
          <html xmlns="http://www.w3.org/1999/xhtml">
            <p>original_bigg_ids: [&apos;uri_c&apos;]</p>
          </html>
        </notes>
        <annotation>
          <rdf:RDF xmlns:rdf="http://www.w3.org/1999/02/22-rdf-syntax-ns#" xmlns:dcterms="http://purl.org/dc/terms/" xmlns:vCard="http://www.w3.org/2001/vcard-rdf/3.0#" xmlns:vCard4="http://www.w3.org/2006/vcard/ns#" xmlns:bqbiol="http://biomodels.net/biology-qualifiers/" xmlns:bqmodel="http://biomodels.net/model-qualifiers/">
            <rdf:Description rdf:about="#meta_M_uri_c">
              <bqbiol:is>
                <rdf:Bag>
                  <rdf:li rdf:resource="https://identifiers.org/kegg.compound/C00299"/>
                  <rdf:li rdf:resource="https://identifiers.org/chebi/CHEBI:9893"/>
                  <rdf:li rdf:resource="https://identifiers.org/inchikey/DRTQHJPVMGBUCF-XVFCMESISA-N"/>
                  <rdf:li rdf:resource="https://identifiers.org/hmdb/HMDB00296"/>
                  <rdf:li rdf:resource="https://identifiers.org/biocyc/META:URIDINE"/>
                  <rdf:li rdf:resource="https://identifiers.org/metanetx.chemical/MNXM288"/>
                  <rdf:li rdf:resource="https://identifiers.org/seed.compound/cpd00249"/>
                  <rdf:li rdf:resource="https://identifiers.org/bigg.metabolite/uri_c"/>
                </rdf:Bag>
              </bqbiol:is>
            </rdf:Description>
          </rdf:RDF>
        </annotation>
      </species>
      <species metaid="meta_M_acald_m" sboTerm="SBO:0000247" id="M_acald_m" name="Acetaldehyde" compartment="m" hasOnlySubstanceUnits="false" boundaryCondition="false" constant="false" fbc:charge="0" fbc:chemicalFormula="C2H4O">
        <notes>
          <html xmlns="http://www.w3.org/1999/xhtml">
            <p>original_bigg_ids: [&apos;acald_m&apos;]</p>
          </html>
        </notes>
        <annotation>
          <rdf:RDF xmlns:rdf="http://www.w3.org/1999/02/22-rdf-syntax-ns#" xmlns:dcterms="http://purl.org/dc/terms/" xmlns:vCard="http://www.w3.org/2001/vcard-rdf/3.0#" xmlns:vCard4="http://www.w3.org/2006/vcard/ns#" xmlns:bqbiol="http://biomodels.net/biology-qualifiers/" xmlns:bqmodel="http://biomodels.net/model-qualifiers/">
            <rdf:Description rdf:about="#meta_M_acald_m">
              <bqbiol:is>
                <rdf:Bag>
                  <rdf:li rdf:resource="https://identifiers.org/reactome/R-ALL-29510"/>
                  <rdf:li rdf:resource="https://identifiers.org/kegg.compound/C00084"/>
                  <rdf:li rdf:resource="https://identifiers.org/chebi/CHEBI:40533"/>
                  <rdf:li rdf:resource="https://identifiers.org/hmdb/HMDB00990"/>
                  <rdf:li rdf:resource="https://identifiers.org/inchikey/IKHGUXGNUITLKF-UHFFFAOYSA-N"/>
                  <rdf:li rdf:resource="https://identifiers.org/biocyc/META:ACETALD"/>
                  <rdf:li rdf:resource="https://identifiers.org/metanetx.chemical/MNXM75"/>
                  <rdf:li rdf:resource="https://identifiers.org/seed.compound/cpd00071"/>
                  <rdf:li rdf:resource="https://identifiers.org/bigg.metabolite/acald_m"/>
                </rdf:Bag>
              </bqbiol:is>
            </rdf:Description>
          </rdf:RDF>
        </annotation>
      </species>
      <species metaid="meta_M_dc2coa_x" sboTerm="SBO:0000247" id="M_dc2coa_x" name="Trans-Dec-2-enoyl-CoA" compartment="x" hasOnlySubstanceUnits="false" boundaryCondition="false" constant="false" fbc:charge="-4" fbc:chemicalFormula="C31H48N7O17P3S">
        <notes>
          <html xmlns="http://www.w3.org/1999/xhtml">
            <p>original_bigg_ids: [&apos;dc2coa_x&apos;]</p>
          </html>
        </notes>
        <annotation>
          <rdf:RDF xmlns:rdf="http://www.w3.org/1999/02/22-rdf-syntax-ns#" xmlns:dcterms="http://purl.org/dc/terms/" xmlns:vCard="http://www.w3.org/2001/vcard-rdf/3.0#" xmlns:vCard4="http://www.w3.org/2006/vcard/ns#" xmlns:bqbiol="http://biomodels.net/biology-qualifiers/" xmlns:bqmodel="http://biomodels.net/model-qualifiers/">
            <rdf:Description rdf:about="#meta_M_dc2coa_x">
              <bqbiol:is>
                <rdf:Bag>
                  <rdf:li rdf:resource="https://identifiers.org/reactome/R-ALL-77343"/>
                  <rdf:li rdf:resource="https://identifiers.org/kegg.compound/C05275"/>
                  <rdf:li rdf:resource="https://identifiers.org/chebi/CHEBI:61406"/>
                  <rdf:li rdf:resource="https://identifiers.org/hmdb/HMDB03948"/>
                  <rdf:li rdf:resource="https://identifiers.org/lipidmaps/LMFA07050391"/>
                  <rdf:li rdf:resource="https://identifiers.org/biocyc/META:T2-DECENOYL-COA"/>
                  <rdf:li rdf:resource="https://identifiers.org/inchikey/MGNBGCRQQFMNBM-YJHHLLFWSA-J"/>
                  <rdf:li rdf:resource="https://identifiers.org/metanetx.chemical/MNXM580"/>
                  <rdf:li rdf:resource="https://identifiers.org/seed.compound/cpd03129"/>
                  <rdf:li rdf:resource="https://identifiers.org/bigg.metabolite/dc2coa_x"/>
                </rdf:Bag>
              </bqbiol:is>
            </rdf:Description>
          </rdf:RDF>
        </annotation>
      </species>
      <species metaid="meta_M_dcacoa_x" sboTerm="SBO:0000247" id="M_dcacoa_x" name="Decanoyl-CoA (n-C10:0CoA)" compartment="x" hasOnlySubstanceUnits="false" boundaryCondition="false" constant="false" fbc:charge="-4" fbc:chemicalFormula="C31H50N7O17P3S">
        <notes>
          <html xmlns="http://www.w3.org/1999/xhtml">
            <p>original_bigg_ids: [&apos;dcacoa_x&apos;]</p>
          </html>
        </notes>
        <annotation>
          <rdf:RDF xmlns:rdf="http://www.w3.org/1999/02/22-rdf-syntax-ns#" xmlns:dcterms="http://purl.org/dc/terms/" xmlns:vCard="http://www.w3.org/2001/vcard-rdf/3.0#" xmlns:vCard4="http://www.w3.org/2006/vcard/ns#" xmlns:bqbiol="http://biomodels.net/biology-qualifiers/" xmlns:bqmodel="http://biomodels.net/model-qualifiers/">
            <rdf:Description rdf:about="#meta_M_dcacoa_x">
              <bqbiol:is>
                <rdf:Bag>
                  <rdf:li rdf:resource="https://identifiers.org/hmdb/HMDB06404"/>
                  <rdf:li rdf:resource="https://identifiers.org/metanetx.chemical/MNXM162283"/>
                  <rdf:li rdf:resource="https://identifiers.org/bigg.metabolite/dcacoa_x"/>
                </rdf:Bag>
              </bqbiol:is>
            </rdf:Description>
          </rdf:RDF>
        </annotation>
      </species>
      <species metaid="meta_M_h2o2_x" sboTerm="SBO:0000247" id="M_h2o2_x" name="Hydrogen peroxide" compartment="x" hasOnlySubstanceUnits="false" boundaryCondition="false" constant="false" fbc:charge="0" fbc:chemicalFormula="H2O2">
        <notes>
          <html xmlns="http://www.w3.org/1999/xhtml">
            <p>original_bigg_ids: [&apos;h2o2_x&apos;]</p>
          </html>
        </notes>
        <annotation>
          <rdf:RDF xmlns:rdf="http://www.w3.org/1999/02/22-rdf-syntax-ns#" xmlns:dcterms="http://purl.org/dc/terms/" xmlns:vCard="http://www.w3.org/2001/vcard-rdf/3.0#" xmlns:vCard4="http://www.w3.org/2006/vcard/ns#" xmlns:bqbiol="http://biomodels.net/biology-qualifiers/" xmlns:bqmodel="http://biomodels.net/model-qualifiers/">
            <rdf:Description rdf:about="#meta_M_h2o2_x">
              <bqbiol:is>
                <rdf:Bag>
                  <rdf:li rdf:resource="https://identifiers.org/reactome/R-ALL-351629"/>
                  <rdf:li rdf:resource="https://identifiers.org/kegg.compound/C00027"/>
                  <rdf:li rdf:resource="https://identifiers.org/chebi/CHEBI:5586"/>
                  <rdf:li rdf:resource="https://identifiers.org/kegg.drug/D00008"/>
                  <rdf:li rdf:resource="https://identifiers.org/hmdb/HMDB06491"/>
                  <rdf:li rdf:resource="https://identifiers.org/biocyc/META:HYDROGEN-PEROXIDE"/>
                  <rdf:li rdf:resource="https://identifiers.org/inchikey/MHAJPDPJQMAIIY-UHFFFAOYSA-N"/>
                  <rdf:li rdf:resource="https://identifiers.org/metanetx.chemical/MNXM22"/>
                  <rdf:li rdf:resource="https://identifiers.org/seed.compound/cpd00025"/>
                  <rdf:li rdf:resource="https://identifiers.org/bigg.metabolite/h2o2_x"/>
                </rdf:Bag>
              </bqbiol:is>
            </rdf:Description>
          </rdf:RDF>
        </annotation>
      </species>
      <species metaid="meta_M_o2_x" sboTerm="SBO:0000247" id="M_o2_x" name="O2 O2" compartment="x" hasOnlySubstanceUnits="false" boundaryCondition="false" constant="false" fbc:charge="0" fbc:chemicalFormula="O2">
        <notes>
          <html xmlns="http://www.w3.org/1999/xhtml">
            <p>original_bigg_ids: [&apos;o2_x&apos;]</p>
          </html>
        </notes>
        <annotation>
          <rdf:RDF xmlns:rdf="http://www.w3.org/1999/02/22-rdf-syntax-ns#" xmlns:dcterms="http://purl.org/dc/terms/" xmlns:vCard="http://www.w3.org/2001/vcard-rdf/3.0#" xmlns:vCard4="http://www.w3.org/2006/vcard/ns#" xmlns:bqbiol="http://biomodels.net/biology-qualifiers/" xmlns:bqmodel="http://biomodels.net/model-qualifiers/">
            <rdf:Description rdf:about="#meta_M_o2_x">
              <bqbiol:is>
                <rdf:Bag>
                  <rdf:li rdf:resource="https://identifiers.org/reactome/R-ALL-5668566"/>
                  <rdf:li rdf:resource="https://identifiers.org/kegg.compound/C00007"/>
                  <rdf:li rdf:resource="https://identifiers.org/chebi/CHEBI:7860"/>
                  <rdf:li rdf:resource="https://identifiers.org/kegg.drug/D00003"/>
                  <rdf:li rdf:resource="https://identifiers.org/hmdb/HMDB01377"/>
                  <rdf:li rdf:resource="https://identifiers.org/biocyc/META:OXYGEN-MOLECULE"/>
                  <rdf:li rdf:resource="https://identifiers.org/metanetx.chemical/MNXM4"/>
                  <rdf:li rdf:resource="https://identifiers.org/inchikey/MYMOFIZGZYHOMD-UHFFFAOYSA-N"/>
                  <rdf:li rdf:resource="https://identifiers.org/seed.compound/cpd00007"/>
                  <rdf:li rdf:resource="https://identifiers.org/bigg.metabolite/o2_x"/>
                </rdf:Bag>
              </bqbiol:is>
            </rdf:Description>
          </rdf:RDF>
        </annotation>
      </species>
      <species metaid="meta_M_3c2hmp_c" sboTerm="SBO:0000247" id="M_3c2hmp_c" name="3-Carboxy-2-hydroxy-4-methylpentanoate" compartment="c" hasOnlySubstanceUnits="false" boundaryCondition="false" constant="false" fbc:charge="-2" fbc:chemicalFormula="C7H10O5">
        <notes>
          <html xmlns="http://www.w3.org/1999/xhtml">
            <p>original_bigg_ids: [&apos;3c2hmp_c&apos;]</p>
          </html>
        </notes>
        <annotation>
          <rdf:RDF xmlns:rdf="http://www.w3.org/1999/02/22-rdf-syntax-ns#" xmlns:dcterms="http://purl.org/dc/terms/" xmlns:vCard="http://www.w3.org/2001/vcard-rdf/3.0#" xmlns:vCard4="http://www.w3.org/2006/vcard/ns#" xmlns:bqbiol="http://biomodels.net/biology-qualifiers/" xmlns:bqmodel="http://biomodels.net/model-qualifiers/">
            <rdf:Description rdf:about="#meta_M_3c2hmp_c">
              <bqbiol:is>
                <rdf:Bag>
                  <rdf:li rdf:resource="https://identifiers.org/kegg.compound/C04411"/>
                  <rdf:li rdf:resource="https://identifiers.org/chebi/CHEBI:43468"/>
                  <rdf:li rdf:resource="https://identifiers.org/hmdb/HMDB12156"/>
                  <rdf:li rdf:resource="https://identifiers.org/biocyc/META:2-D-THREO-HYDROXY-3-CARBOXY-ISOCAPROATE"/>
                  <rdf:li rdf:resource="https://identifiers.org/metanetx.chemical/MNXM891"/>
                  <rdf:li rdf:resource="https://identifiers.org/inchikey/RNQHMTFBUSSBJQ-CRCLSJGQSA-L"/>
                  <rdf:li rdf:resource="https://identifiers.org/seed.compound/cpd02693"/>
                  <rdf:li rdf:resource="https://identifiers.org/bigg.metabolite/3c2hmp_c"/>
                </rdf:Bag>
              </bqbiol:is>
            </rdf:Description>
          </rdf:RDF>
        </annotation>
      </species>
      <species metaid="meta_M_3ipmmest_c" sboTerm="SBO:0000247" id="M_3ipmmest_c" name="3 isopropylmalate methyl ester C8H13O5" compartment="c" hasOnlySubstanceUnits="false" boundaryCondition="false" constant="false" fbc:charge="-1" fbc:chemicalFormula="C8H13O5">
        <notes>
          <html xmlns="http://www.w3.org/1999/xhtml">
            <p>original_bigg_ids: [&apos;3ipmmest_c&apos;]</p>
          </html>
        </notes>
        <annotation>
          <rdf:RDF xmlns:rdf="http://www.w3.org/1999/02/22-rdf-syntax-ns#" xmlns:dcterms="http://purl.org/dc/terms/" xmlns:vCard="http://www.w3.org/2001/vcard-rdf/3.0#" xmlns:vCard4="http://www.w3.org/2006/vcard/ns#" xmlns:bqbiol="http://biomodels.net/biology-qualifiers/" xmlns:bqmodel="http://biomodels.net/model-qualifiers/">
            <rdf:Description rdf:about="#meta_M_3ipmmest_c">
              <bqbiol:is>
                <rdf:Bag>
                  <rdf:li rdf:resource="https://identifiers.org/metanetx.chemical/MNXM14578"/>
                  <rdf:li rdf:resource="https://identifiers.org/seed.compound/cpd16875"/>
                  <rdf:li rdf:resource="https://identifiers.org/bigg.metabolite/3ipmmest_c"/>
                </rdf:Bag>
              </bqbiol:is>
            </rdf:Description>
          </rdf:RDF>
        </annotation>
      </species>
      <species metaid="meta_M_ahcys_c" sboTerm="SBO:0000247" id="M_ahcys_c" name="S-Adenosyl-L-homocysteine" compartment="c" hasOnlySubstanceUnits="false" boundaryCondition="false" constant="false" fbc:charge="0" fbc:chemicalFormula="C14H20N6O5S">
        <notes>
          <html xmlns="http://www.w3.org/1999/xhtml">
            <p>original_bigg_ids: [&apos;ahcys_c&apos;]</p>
          </html>
        </notes>
        <annotation>
          <rdf:RDF xmlns:rdf="http://www.w3.org/1999/02/22-rdf-syntax-ns#" xmlns:dcterms="http://purl.org/dc/terms/" xmlns:vCard="http://www.w3.org/2001/vcard-rdf/3.0#" xmlns:vCard4="http://www.w3.org/2006/vcard/ns#" xmlns:bqbiol="http://biomodels.net/biology-qualifiers/" xmlns:bqmodel="http://biomodels.net/model-qualifiers/">
            <rdf:Description rdf:about="#meta_M_ahcys_c">
              <bqbiol:is>
                <rdf:Bag>
                  <rdf:li rdf:resource="https://identifiers.org/reactome/R-ALL-77502"/>
                  <rdf:li rdf:resource="https://identifiers.org/kegg.compound/C00021"/>
                  <rdf:li rdf:resource="https://identifiers.org/chebi/CHEBI:8945"/>
                  <rdf:li rdf:resource="https://identifiers.org/hmdb/HMDB00939"/>
                  <rdf:li rdf:resource="https://identifiers.org/biocyc/META:ADENOSYL-HOMO-CYS"/>
                  <rdf:li rdf:resource="https://identifiers.org/metanetx.chemical/MNXM19"/>
                  <rdf:li rdf:resource="https://identifiers.org/inchikey/ZJUKTBDSGOFHSH-WFMPWKQPSA-N"/>
                  <rdf:li rdf:resource="https://identifiers.org/seed.compound/cpd00019"/>
                  <rdf:li rdf:resource="https://identifiers.org/bigg.metabolite/ahcys_c"/>
                </rdf:Bag>
              </bqbiol:is>
            </rdf:Description>
          </rdf:RDF>
        </annotation>
      </species>
      <species metaid="meta_M_amet_c" sboTerm="SBO:0000247" id="M_amet_c" name="S-Adenosyl-L-methionine" compartment="c" hasOnlySubstanceUnits="false" boundaryCondition="false" constant="false" fbc:charge="1" fbc:chemicalFormula="C15H23N6O5S">
        <notes>
          <html xmlns="http://www.w3.org/1999/xhtml">
            <p>original_bigg_ids: [&apos;amet_c&apos;]</p>
          </html>
        </notes>
        <annotation>
          <rdf:RDF xmlns:rdf="http://www.w3.org/1999/02/22-rdf-syntax-ns#" xmlns:dcterms="http://purl.org/dc/terms/" xmlns:vCard="http://www.w3.org/2001/vcard-rdf/3.0#" xmlns:vCard4="http://www.w3.org/2006/vcard/ns#" xmlns:bqbiol="http://biomodels.net/biology-qualifiers/" xmlns:bqmodel="http://biomodels.net/model-qualifiers/">
            <rdf:Description rdf:about="#meta_M_amet_c">
              <bqbiol:is>
                <rdf:Bag>
                  <rdf:li rdf:resource="https://identifiers.org/reactome/R-ALL-77087"/>
                  <rdf:li rdf:resource="https://identifiers.org/kegg.compound/C00019"/>
                  <rdf:li rdf:resource="https://identifiers.org/chebi/CHEBI:8946"/>
                  <rdf:li rdf:resource="https://identifiers.org/hmdb/HMDB62709"/>
                  <rdf:li rdf:resource="https://identifiers.org/inchikey/MEFKEPWMEQBLKI-AIRLBKTGSA-O"/>
                  <rdf:li rdf:resource="https://identifiers.org/biocyc/META:S-ADENOSYLMETHIONINE"/>
                  <rdf:li rdf:resource="https://identifiers.org/metanetx.chemical/MNXM16"/>
                  <rdf:li rdf:resource="https://identifiers.org/seed.compound/cpd00017"/>
                  <rdf:li rdf:resource="https://identifiers.org/bigg.metabolite/amet_c"/>
                </rdf:Bag>
              </bqbiol:is>
            </rdf:Description>
          </rdf:RDF>
        </annotation>
      </species>
      <species metaid="meta_M_ACP_m" sboTerm="SBO:0000247" id="M_ACP_m" name="Acyl carrier protein" compartment="m" hasOnlySubstanceUnits="false" boundaryCondition="false" constant="false" fbc:charge="-1" fbc:chemicalFormula="C11H21N2O7PRS">
        <notes>
          <html xmlns="http://www.w3.org/1999/xhtml">
            <p>original_bigg_ids: [&apos;ACP_m&apos;]</p>
          </html>
        </notes>
        <annotation>
          <rdf:RDF xmlns:rdf="http://www.w3.org/1999/02/22-rdf-syntax-ns#" xmlns:dcterms="http://purl.org/dc/terms/" xmlns:vCard="http://www.w3.org/2001/vcard-rdf/3.0#" xmlns:vCard4="http://www.w3.org/2006/vcard/ns#" xmlns:bqbiol="http://biomodels.net/biology-qualifiers/" xmlns:bqmodel="http://biomodels.net/model-qualifiers/">
            <rdf:Description rdf:about="#meta_M_ACP_m">
              <bqbiol:is>
                <rdf:Bag>
                  <rdf:li rdf:resource="https://identifiers.org/kegg.compound/C00229"/>
                  <rdf:li rdf:resource="https://identifiers.org/chebi/CHEBI:2458"/>
                  <rdf:li rdf:resource="https://identifiers.org/biocyc/META:ACP"/>
                  <rdf:li rdf:resource="https://identifiers.org/metanetx.chemical/MNXM925"/>
                  <rdf:li rdf:resource="https://identifiers.org/seed.compound/cpd11493"/>
                  <rdf:li rdf:resource="https://identifiers.org/bigg.metabolite/ACP_m"/>
                </rdf:Bag>
              </bqbiol:is>
            </rdf:Description>
          </rdf:RDF>
        </annotation>
      </species>
      <species metaid="meta_M_malACP_m" sboTerm="SBO:0000247" id="M_malACP_m" name="Malonyl-[acyl-carrier protein]" compartment="m" hasOnlySubstanceUnits="false" boundaryCondition="false" constant="false" fbc:charge="-2" fbc:chemicalFormula="C14H22N2O10PRS">
        <notes>
          <html xmlns="http://www.w3.org/1999/xhtml">
            <p>original_bigg_ids: [&apos;malACP_m&apos;]</p>
          </html>
        </notes>
        <annotation>
          <rdf:RDF xmlns:rdf="http://www.w3.org/1999/02/22-rdf-syntax-ns#" xmlns:dcterms="http://purl.org/dc/terms/" xmlns:vCard="http://www.w3.org/2001/vcard-rdf/3.0#" xmlns:vCard4="http://www.w3.org/2006/vcard/ns#" xmlns:bqbiol="http://biomodels.net/biology-qualifiers/" xmlns:bqmodel="http://biomodels.net/model-qualifiers/">
            <rdf:Description rdf:about="#meta_M_malACP_m">
              <bqbiol:is>
                <rdf:Bag>
                  <rdf:li rdf:resource="https://identifiers.org/kegg.compound/C01209"/>
                  <rdf:li rdf:resource="https://identifiers.org/chebi/CHEBI:6662"/>
                  <rdf:li rdf:resource="https://identifiers.org/biocyc/META:MALONYL-ACP"/>
                  <rdf:li rdf:resource="https://identifiers.org/metanetx.chemical/MNXM184"/>
                  <rdf:li rdf:resource="https://identifiers.org/seed.compound/cpd11492"/>
                  <rdf:li rdf:resource="https://identifiers.org/bigg.metabolite/malACP_m"/>
                </rdf:Bag>
              </bqbiol:is>
            </rdf:Description>
          </rdf:RDF>
        </annotation>
      </species>
      <species metaid="meta_M_nadp_m" sboTerm="SBO:0000247" id="M_nadp_m" name="Nicotinamide adenine dinucleotide phosphate" compartment="m" hasOnlySubstanceUnits="false" boundaryCondition="false" constant="false" fbc:charge="-3" fbc:chemicalFormula="C21H25N7O17P3">
        <notes>
          <html xmlns="http://www.w3.org/1999/xhtml">
            <p>original_bigg_ids: [&apos;nadp_m&apos;]</p>
          </html>
        </notes>
        <annotation>
          <rdf:RDF xmlns:rdf="http://www.w3.org/1999/02/22-rdf-syntax-ns#" xmlns:dcterms="http://purl.org/dc/terms/" xmlns:vCard="http://www.w3.org/2001/vcard-rdf/3.0#" xmlns:vCard4="http://www.w3.org/2006/vcard/ns#" xmlns:bqbiol="http://biomodels.net/biology-qualifiers/" xmlns:bqmodel="http://biomodels.net/model-qualifiers/">
            <rdf:Description rdf:about="#meta_M_nadp_m">
              <bqbiol:is>
                <rdf:Bag>
                  <rdf:li rdf:resource="https://identifiers.org/reactome/R-ALL-6790191"/>
                  <rdf:li rdf:resource="https://identifiers.org/kegg.compound/C00006"/>
                  <rdf:li rdf:resource="https://identifiers.org/chebi/CHEBI:7424"/>
                  <rdf:li rdf:resource="https://identifiers.org/hmdb/HMDB00217"/>
                  <rdf:li rdf:resource="https://identifiers.org/biocyc/META:NADP"/>
                  <rdf:li rdf:resource="https://identifiers.org/metanetx.chemical/MNXM5"/>
                  <rdf:li rdf:resource="https://identifiers.org/inchikey/XJLXINKUBYWONI-NNYOXOHSSA-K"/>
                  <rdf:li rdf:resource="https://identifiers.org/seed.compound/cpd00006"/>
                  <rdf:li rdf:resource="https://identifiers.org/bigg.metabolite/nadp_m"/>
                </rdf:Bag>
              </bqbiol:is>
            </rdf:Description>
          </rdf:RDF>
        </annotation>
      </species>
      <species metaid="meta_M_nadph_m" sboTerm="SBO:0000247" id="M_nadph_m" name="Nicotinamide adenine dinucleotide phosphate - reduced" compartment="m" hasOnlySubstanceUnits="false" boundaryCondition="false" constant="false" fbc:charge="-4" fbc:chemicalFormula="C21H26N7O17P3">
        <notes>
          <html xmlns="http://www.w3.org/1999/xhtml">
            <p>original_bigg_ids: [&apos;nadph_m&apos;]</p>
          </html>
        </notes>
        <annotation>
          <rdf:RDF xmlns:rdf="http://www.w3.org/1999/02/22-rdf-syntax-ns#" xmlns:dcterms="http://purl.org/dc/terms/" xmlns:vCard="http://www.w3.org/2001/vcard-rdf/3.0#" xmlns:vCard4="http://www.w3.org/2006/vcard/ns#" xmlns:bqbiol="http://biomodels.net/biology-qualifiers/" xmlns:bqmodel="http://biomodels.net/model-qualifiers/">
            <rdf:Description rdf:about="#meta_M_nadph_m">
              <bqbiol:is>
                <rdf:Bag>
                  <rdf:li rdf:resource="https://identifiers.org/reactome/R-ALL-6790135"/>
                  <rdf:li rdf:resource="https://identifiers.org/inchikey/ACFIXJIJDZMPPO-NNYOXOHSSA-J"/>
                  <rdf:li rdf:resource="https://identifiers.org/kegg.compound/C00005"/>
                  <rdf:li rdf:resource="https://identifiers.org/chebi/CHEBI:7425"/>
                  <rdf:li rdf:resource="https://identifiers.org/hmdb/HMDB06341"/>
                  <rdf:li rdf:resource="https://identifiers.org/biocyc/META:NADPH"/>
                  <rdf:li rdf:resource="https://identifiers.org/metanetx.chemical/MNXM6"/>
                  <rdf:li rdf:resource="https://identifiers.org/seed.compound/cpd00005"/>
                  <rdf:li rdf:resource="https://identifiers.org/bigg.metabolite/nadph_m"/>
                </rdf:Bag>
              </bqbiol:is>
            </rdf:Description>
          </rdf:RDF>
        </annotation>
      </species>
      <species metaid="meta_M_nad_c" sboTerm="SBO:0000247" id="M_nad_c" name="Nicotinamide adenine dinucleotide" compartment="c" hasOnlySubstanceUnits="false" boundaryCondition="false" constant="false" fbc:charge="-1" fbc:chemicalFormula="C21H26N7O14P2">
        <notes>
          <html xmlns="http://www.w3.org/1999/xhtml">
            <p>original_bigg_ids: [&apos;nad_c&apos;]</p>
          </html>
        </notes>
        <annotation>
          <rdf:RDF xmlns:rdf="http://www.w3.org/1999/02/22-rdf-syntax-ns#" xmlns:dcterms="http://purl.org/dc/terms/" xmlns:vCard="http://www.w3.org/2001/vcard-rdf/3.0#" xmlns:vCard4="http://www.w3.org/2006/vcard/ns#" xmlns:bqbiol="http://biomodels.net/biology-qualifiers/" xmlns:bqmodel="http://biomodels.net/model-qualifiers/">
            <rdf:Description rdf:about="#meta_M_nad_c">
              <bqbiol:is>
                <rdf:Bag>
                  <rdf:li rdf:resource="https://identifiers.org/reactome/R-ALL-352330"/>
                  <rdf:li rdf:resource="https://identifiers.org/inchikey/BAWFJGJZGIEFAR-NNYOXOHSSA-M"/>
                  <rdf:li rdf:resource="https://identifiers.org/kegg.compound/C00003"/>
                  <rdf:li rdf:resource="https://identifiers.org/chebi/CHEBI:7422"/>
                  <rdf:li rdf:resource="https://identifiers.org/kegg.drug/D00002"/>
                  <rdf:li rdf:resource="https://identifiers.org/hmdb/HMDB00902"/>
                  <rdf:li rdf:resource="https://identifiers.org/biocyc/META:NAD"/>
                  <rdf:li rdf:resource="https://identifiers.org/metanetx.chemical/MNXM8"/>
                  <rdf:li rdf:resource="https://identifiers.org/seed.compound/cpd00003"/>
                  <rdf:li rdf:resource="https://identifiers.org/bigg.metabolite/nad_c"/>
                </rdf:Bag>
              </bqbiol:is>
            </rdf:Description>
          </rdf:RDF>
        </annotation>
      </species>
      <species metaid="meta_M_nadh_c" sboTerm="SBO:0000247" id="M_nadh_c" name="Nicotinamide adenine dinucleotide - reduced" compartment="c" hasOnlySubstanceUnits="false" boundaryCondition="false" constant="false" fbc:charge="-2" fbc:chemicalFormula="C21H27N7O14P2">
        <notes>
          <html xmlns="http://www.w3.org/1999/xhtml">
            <p>original_bigg_ids: [&apos;nadh_c&apos;]</p>
          </html>
        </notes>
        <annotation>
          <rdf:RDF xmlns:rdf="http://www.w3.org/1999/02/22-rdf-syntax-ns#" xmlns:dcterms="http://purl.org/dc/terms/" xmlns:vCard="http://www.w3.org/2001/vcard-rdf/3.0#" xmlns:vCard4="http://www.w3.org/2006/vcard/ns#" xmlns:bqbiol="http://biomodels.net/biology-qualifiers/" xmlns:bqmodel="http://biomodels.net/model-qualifiers/">
            <rdf:Description rdf:about="#meta_M_nadh_c">
              <bqbiol:is>
                <rdf:Bag>
                  <rdf:li rdf:resource="https://identifiers.org/reactome/R-ALL-73473"/>
                  <rdf:li rdf:resource="https://identifiers.org/inchikey/BOPGDPNILDQYTO-NNYOXOHSSA-L"/>
                  <rdf:li rdf:resource="https://identifiers.org/kegg.compound/C00004"/>
                  <rdf:li rdf:resource="https://identifiers.org/chebi/CHEBI:7423"/>
                  <rdf:li rdf:resource="https://identifiers.org/hmdb/HMDB01487"/>
                  <rdf:li rdf:resource="https://identifiers.org/biocyc/META:NADH"/>
                  <rdf:li rdf:resource="https://identifiers.org/metanetx.chemical/MNXM10"/>
                  <rdf:li rdf:resource="https://identifiers.org/seed.compound/cpd00004"/>
                  <rdf:li rdf:resource="https://identifiers.org/bigg.metabolite/nadh_c"/>
                </rdf:Bag>
              </bqbiol:is>
            </rdf:Description>
          </rdf:RDF>
        </annotation>
      </species>
      <species metaid="meta_M_udpg_c" sboTerm="SBO:0000247" id="M_udpg_c" name="UDPglucose" compartment="c" hasOnlySubstanceUnits="false" boundaryCondition="false" constant="false" fbc:charge="-2" fbc:chemicalFormula="C15H22N2O17P2">
        <notes>
          <html xmlns="http://www.w3.org/1999/xhtml">
            <p>original_bigg_ids: [&apos;udpg_c&apos;]</p>
          </html>
        </notes>
        <annotation>
          <rdf:RDF xmlns:rdf="http://www.w3.org/1999/02/22-rdf-syntax-ns#" xmlns:dcterms="http://purl.org/dc/terms/" xmlns:vCard="http://www.w3.org/2001/vcard-rdf/3.0#" xmlns:vCard4="http://www.w3.org/2006/vcard/ns#" xmlns:bqbiol="http://biomodels.net/biology-qualifiers/" xmlns:bqmodel="http://biomodels.net/model-qualifiers/">
            <rdf:Description rdf:about="#meta_M_udpg_c">
              <bqbiol:is>
                <rdf:Bag>
                  <rdf:li rdf:resource="https://identifiers.org/reactome/R-ALL-744227"/>
                  <rdf:li rdf:resource="https://identifiers.org/kegg.compound/C00029"/>
                  <rdf:li rdf:resource="https://identifiers.org/chebi/CHEBI:9895"/>
                  <rdf:li rdf:resource="https://identifiers.org/kegg.glycan/G10608"/>
                  <rdf:li rdf:resource="https://identifiers.org/hmdb/HMDB60079"/>
                  <rdf:li rdf:resource="https://identifiers.org/inchikey/HSCJRCZFDFQWRP-RDKQLNKOSA-L"/>
                  <rdf:li rdf:resource="https://identifiers.org/biocyc/META:CPD-12575"/>
                  <rdf:li rdf:resource="https://identifiers.org/metanetx.chemical/MNXM722710"/>
                  <rdf:li rdf:resource="https://identifiers.org/seed.compound/cpd28293"/>
                  <rdf:li rdf:resource="https://identifiers.org/bigg.metabolite/udpg_c"/>
                </rdf:Bag>
              </bqbiol:is>
            </rdf:Description>
          </rdf:RDF>
        </annotation>
      </species>
      <species metaid="meta_M_udpglcur_c" sboTerm="SBO:0000247" id="M_udpglcur_c" name="UDP-D-glucuronate" compartment="c" hasOnlySubstanceUnits="false" boundaryCondition="false" constant="false" fbc:charge="-3" fbc:chemicalFormula="C15H19N2O18P2">
        <notes>
          <html xmlns="http://www.w3.org/1999/xhtml">
            <p>original_bigg_ids: [&apos;udpglcur_c&apos;]</p>
          </html>
        </notes>
        <annotation>
          <rdf:RDF xmlns:rdf="http://www.w3.org/1999/02/22-rdf-syntax-ns#" xmlns:dcterms="http://purl.org/dc/terms/" xmlns:vCard="http://www.w3.org/2001/vcard-rdf/3.0#" xmlns:vCard4="http://www.w3.org/2006/vcard/ns#" xmlns:bqbiol="http://biomodels.net/biology-qualifiers/" xmlns:bqmodel="http://biomodels.net/model-qualifiers/">
            <rdf:Description rdf:about="#meta_M_udpglcur_c">
              <bqbiol:is>
                <rdf:Bag>
                  <rdf:li rdf:resource="https://identifiers.org/reactome/R-ALL-1889970"/>
                  <rdf:li rdf:resource="https://identifiers.org/kegg.compound/C00167"/>
                  <rdf:li rdf:resource="https://identifiers.org/chebi/CHEBI:9846"/>
                  <rdf:li rdf:resource="https://identifiers.org/kegg.glycan/G10612"/>
                  <rdf:li rdf:resource="https://identifiers.org/inchikey/HDYANYHVCAPMJV-LXQIFKJMSA-K"/>
                  <rdf:li rdf:resource="https://identifiers.org/hmdb/HMDB01384"/>
                  <rdf:li rdf:resource="https://identifiers.org/biocyc/META:UDP-GLUCURONATE"/>
                  <rdf:li rdf:resource="https://identifiers.org/metanetx.chemical/MNXM87"/>
                  <rdf:li rdf:resource="https://identifiers.org/seed.compound/cpd00144"/>
                  <rdf:li rdf:resource="https://identifiers.org/bigg.metabolite/udpglcur_c"/>
                </rdf:Bag>
              </bqbiol:is>
            </rdf:Description>
          </rdf:RDF>
        </annotation>
      </species>
      <species metaid="meta_M_cytd_c" sboTerm="SBO:0000247" id="M_cytd_c" name="Cytidine" compartment="c" hasOnlySubstanceUnits="false" boundaryCondition="false" constant="false" fbc:charge="0" fbc:chemicalFormula="C9H13N3O5">
        <notes>
          <html xmlns="http://www.w3.org/1999/xhtml">
            <p>original_bigg_ids: [&apos;cytd_c&apos;]</p>
          </html>
        </notes>
        <annotation>
          <rdf:RDF xmlns:rdf="http://www.w3.org/1999/02/22-rdf-syntax-ns#" xmlns:dcterms="http://purl.org/dc/terms/" xmlns:vCard="http://www.w3.org/2001/vcard-rdf/3.0#" xmlns:vCard4="http://www.w3.org/2006/vcard/ns#" xmlns:bqbiol="http://biomodels.net/biology-qualifiers/" xmlns:bqmodel="http://biomodels.net/model-qualifiers/">
            <rdf:Description rdf:about="#meta_M_cytd_c">
              <bqbiol:is>
                <rdf:Bag>
                  <rdf:li rdf:resource="https://identifiers.org/kegg.compound/C00475"/>
                  <rdf:li rdf:resource="https://identifiers.org/chebi/CHEBI:41709"/>
                  <rdf:li rdf:resource="https://identifiers.org/kegg.drug/D07769"/>
                  <rdf:li rdf:resource="https://identifiers.org/hmdb/HMDB00089"/>
                  <rdf:li rdf:resource="https://identifiers.org/biocyc/META:CYTIDINE"/>
                  <rdf:li rdf:resource="https://identifiers.org/metanetx.chemical/MNXM338"/>
                  <rdf:li rdf:resource="https://identifiers.org/inchikey/UHDGCWIWMRVCDJ-XVFCMESISA-N"/>
                  <rdf:li rdf:resource="https://identifiers.org/seed.compound/cpd00367"/>
                  <rdf:li rdf:resource="https://identifiers.org/bigg.metabolite/cytd_c"/>
                </rdf:Bag>
              </bqbiol:is>
            </rdf:Description>
          </rdf:RDF>
        </annotation>
      </species>
      <species metaid="meta_M_gdp_c" sboTerm="SBO:0000247" id="M_gdp_c" name="GDP C10H12N5O11P2" compartment="c" hasOnlySubstanceUnits="false" boundaryCondition="false" constant="false" fbc:charge="-3" fbc:chemicalFormula="C10H12N5O11P2">
        <notes>
          <html xmlns="http://www.w3.org/1999/xhtml">
            <p>original_bigg_ids: [&apos;gdp_c&apos;]</p>
          </html>
        </notes>
        <annotation>
          <rdf:RDF xmlns:rdf="http://www.w3.org/1999/02/22-rdf-syntax-ns#" xmlns:dcterms="http://purl.org/dc/terms/" xmlns:vCard="http://www.w3.org/2001/vcard-rdf/3.0#" xmlns:vCard4="http://www.w3.org/2006/vcard/ns#" xmlns:bqbiol="http://biomodels.net/biology-qualifiers/" xmlns:bqmodel="http://biomodels.net/model-qualifiers/">
            <rdf:Description rdf:about="#meta_M_gdp_c">
              <bqbiol:is>
                <rdf:Bag>
                  <rdf:li rdf:resource="https://identifiers.org/reactome/R-ALL-29420"/>
                  <rdf:li rdf:resource="https://identifiers.org/kegg.compound/C00035"/>
                  <rdf:li rdf:resource="https://identifiers.org/chebi/CHEBI:65180"/>
                  <rdf:li rdf:resource="https://identifiers.org/kegg.glycan/G10620"/>
                  <rdf:li rdf:resource="https://identifiers.org/hmdb/HMDB01201"/>
                  <rdf:li rdf:resource="https://identifiers.org/biocyc/META:GDP"/>
                  <rdf:li rdf:resource="https://identifiers.org/metanetx.chemical/MNXM30"/>
                  <rdf:li rdf:resource="https://identifiers.org/inchikey/QGWNDRXFNXRZMB-UUOKFMHZSA-K"/>
                  <rdf:li rdf:resource="https://identifiers.org/seed.compound/cpd00031"/>
                  <rdf:li rdf:resource="https://identifiers.org/bigg.metabolite/gdp_c"/>
                </rdf:Bag>
              </bqbiol:is>
            </rdf:Description>
          </rdf:RDF>
        </annotation>
      </species>
      <species metaid="meta_M_gtp_c" sboTerm="SBO:0000247" id="M_gtp_c" name="GTP C10H12N5O14P3" compartment="c" hasOnlySubstanceUnits="false" boundaryCondition="false" constant="false" fbc:charge="-4" fbc:chemicalFormula="C10H12N5O14P3">
        <notes>
          <html xmlns="http://www.w3.org/1999/xhtml">
            <p>original_bigg_ids: [&apos;gtp_c&apos;]</p>
          </html>
        </notes>
        <annotation>
          <rdf:RDF xmlns:rdf="http://www.w3.org/1999/02/22-rdf-syntax-ns#" xmlns:dcterms="http://purl.org/dc/terms/" xmlns:vCard="http://www.w3.org/2001/vcard-rdf/3.0#" xmlns:vCard4="http://www.w3.org/2006/vcard/ns#" xmlns:bqbiol="http://biomodels.net/biology-qualifiers/" xmlns:bqmodel="http://biomodels.net/model-qualifiers/">
            <rdf:Description rdf:about="#meta_M_gtp_c">
              <bqbiol:is>
                <rdf:Bag>
                  <rdf:li rdf:resource="https://identifiers.org/reactome/R-ALL-29438"/>
                  <rdf:li rdf:resource="https://identifiers.org/kegg.compound/C00044"/>
                  <rdf:li rdf:resource="https://identifiers.org/chebi/CHEBI:57600"/>
                  <rdf:li rdf:resource="https://identifiers.org/hmdb/HMDB01273"/>
                  <rdf:li rdf:resource="https://identifiers.org/biocyc/META:GTP"/>
                  <rdf:li rdf:resource="https://identifiers.org/metanetx.chemical/MNXM51"/>
                  <rdf:li rdf:resource="https://identifiers.org/inchikey/XKMLYUALXHKNFT-UUOKFMHZSA-J"/>
                  <rdf:li rdf:resource="https://identifiers.org/seed.compound/cpd00038"/>
                  <rdf:li rdf:resource="https://identifiers.org/bigg.metabolite/gtp_c"/>
                </rdf:Bag>
              </bqbiol:is>
            </rdf:Description>
          </rdf:RDF>
        </annotation>
      </species>
      <species metaid="meta_M_ACP_c" sboTerm="SBO:0000247" id="M_ACP_c" name="Acyl-carrier protein" compartment="c" hasOnlySubstanceUnits="false" boundaryCondition="false" constant="false" fbc:charge="-1" fbc:chemicalFormula="C11H21N2O7PRS">
        <annotation>
          <rdf:RDF xmlns:rdf="http://www.w3.org/1999/02/22-rdf-syntax-ns#" xmlns:dcterms="http://purl.org/dc/terms/" xmlns:vCard="http://www.w3.org/2001/vcard-rdf/3.0#" xmlns:vCard4="http://www.w3.org/2006/vcard/ns#" xmlns:bqbiol="http://biomodels.net/biology-qualifiers/" xmlns:bqmodel="http://biomodels.net/model-qualifiers/">
            <rdf:Description rdf:about="#meta_M_ACP_c">
              <bqbiol:is>
                <rdf:Bag>
                  <rdf:li rdf:resource="https://identifiers.org/kegg.compound/C00229"/>
                  <rdf:li rdf:resource="https://identifiers.org/chebi/CHEBI:2458"/>
                  <rdf:li rdf:resource="https://identifiers.org/biocyc/META:ACP"/>
                  <rdf:li rdf:resource="https://identifiers.org/metanetx.chemical/MNXM925"/>
                  <rdf:li rdf:resource="https://identifiers.org/seed.compound/cpd11493"/>
                  <rdf:li rdf:resource="https://identifiers.org/bigg.metabolite/ACP_c"/>
                </rdf:Bag>
              </bqbiol:is>
            </rdf:Description>
          </rdf:RDF>
        </annotation>
      </species>
      <species metaid="meta_M_btamp_c" sboTerm="SBO:0000247" id="M_btamp_c" name="Biotinyl-5&apos;-aMP" compartment="c" hasOnlySubstanceUnits="false" boundaryCondition="false" constant="false" fbc:charge="-1" fbc:chemicalFormula="C20H27N7O9PS">
        <annotation>
          <rdf:RDF xmlns:rdf="http://www.w3.org/1999/02/22-rdf-syntax-ns#" xmlns:dcterms="http://purl.org/dc/terms/" xmlns:vCard="http://www.w3.org/2001/vcard-rdf/3.0#" xmlns:vCard4="http://www.w3.org/2006/vcard/ns#" xmlns:bqbiol="http://biomodels.net/biology-qualifiers/" xmlns:bqmodel="http://biomodels.net/model-qualifiers/">
            <rdf:Description rdf:about="#meta_M_btamp_c">
              <bqbiol:is>
                <rdf:Bag>
                  <rdf:li rdf:resource="https://identifiers.org/metanetx.chemical/MNXM722791"/>
                  <rdf:li rdf:resource="https://identifiers.org/inchikey/UTQCSTJVMLODHM-RHCAYAJFSA-N"/>
                  <rdf:li rdf:resource="https://identifiers.org/seed.compound/cpd22432"/>
                  <rdf:li rdf:resource="https://identifiers.org/bigg.metabolite/btamp_c"/>
                </rdf:Bag>
              </bqbiol:is>
            </rdf:Description>
          </rdf:RDF>
        </annotation>
      </species>
      <species metaid="meta_M_btn_c" sboTerm="SBO:0000247" id="M_btn_c" name="Biotin" compartment="c" hasOnlySubstanceUnits="false" boundaryCondition="false" constant="false" fbc:charge="-1" fbc:chemicalFormula="C10H15N2O3S">
        <annotation>
          <rdf:RDF xmlns:rdf="http://www.w3.org/1999/02/22-rdf-syntax-ns#" xmlns:dcterms="http://purl.org/dc/terms/" xmlns:vCard="http://www.w3.org/2001/vcard-rdf/3.0#" xmlns:vCard4="http://www.w3.org/2006/vcard/ns#" xmlns:bqbiol="http://biomodels.net/biology-qualifiers/" xmlns:bqmodel="http://biomodels.net/model-qualifiers/">
            <rdf:Description rdf:about="#meta_M_btn_c">
              <bqbiol:is>
                <rdf:Bag>
                  <rdf:li rdf:resource="https://identifiers.org/reactome/R-ALL-29582"/>
                  <rdf:li rdf:resource="https://identifiers.org/kegg.compound/C00120"/>
                  <rdf:li rdf:resource="https://identifiers.org/chebi/CHEBI:57586"/>
                  <rdf:li rdf:resource="https://identifiers.org/kegg.drug/D00029"/>
                  <rdf:li rdf:resource="https://identifiers.org/hmdb/HMDB00030"/>
                  <rdf:li rdf:resource="https://identifiers.org/biocyc/META:BIOTIN"/>
                  <rdf:li rdf:resource="https://identifiers.org/metanetx.chemical/MNXM304"/>
                  <rdf:li rdf:resource="https://identifiers.org/inchikey/YBJHBAHKTGYVGT-ZKWXMUAHSA-M"/>
                  <rdf:li rdf:resource="https://identifiers.org/seed.compound/cpd00104"/>
                  <rdf:li rdf:resource="https://identifiers.org/bigg.metabolite/btn_c"/>
                </rdf:Bag>
              </bqbiol:is>
            </rdf:Description>
          </rdf:RDF>
        </annotation>
      </species>
      <species metaid="meta_M_ppi_c" sboTerm="SBO:0000247" id="M_ppi_c" name="Diphosphate" compartment="c" hasOnlySubstanceUnits="false" boundaryCondition="false" constant="false" fbc:charge="-3" fbc:chemicalFormula="HO7P2">
        <annotation>
          <rdf:RDF xmlns:rdf="http://www.w3.org/1999/02/22-rdf-syntax-ns#" xmlns:dcterms="http://purl.org/dc/terms/" xmlns:vCard="http://www.w3.org/2001/vcard-rdf/3.0#" xmlns:vCard4="http://www.w3.org/2006/vcard/ns#" xmlns:bqbiol="http://biomodels.net/biology-qualifiers/" xmlns:bqmodel="http://biomodels.net/model-qualifiers/">
            <rdf:Description rdf:about="#meta_M_ppi_c">
              <bqbiol:is>
                <rdf:Bag>
                  <rdf:li rdf:resource="https://identifiers.org/reactome/R-ALL-8938078"/>
                  <rdf:li rdf:resource="https://identifiers.org/kegg.compound/C00013"/>
                  <rdf:li rdf:resource="https://identifiers.org/chebi/CHEBI:8683"/>
                  <rdf:li rdf:resource="https://identifiers.org/hmdb/HMDB00250"/>
                  <rdf:li rdf:resource="https://identifiers.org/biocyc/META:PYROPHOSPHATE-GROUP"/>
                  <rdf:li rdf:resource="https://identifiers.org/metanetx.chemical/MNXM11"/>
                  <rdf:li rdf:resource="https://identifiers.org/inchikey/XPPKVPWEQAFLFU-UHFFFAOYSA-K"/>
                  <rdf:li rdf:resource="https://identifiers.org/seed.compound/cpd27828"/>
                  <rdf:li rdf:resource="https://identifiers.org/bigg.metabolite/ppi_c"/>
                </rdf:Bag>
              </bqbiol:is>
            </rdf:Description>
          </rdf:RDF>
        </annotation>
      </species>
      <species metaid="meta_M_L2aadp_c" sboTerm="SBO:0000247" id="M_L2aadp_c" name="L-2-Aminoadipate" compartment="c" hasOnlySubstanceUnits="false" boundaryCondition="false" constant="false" fbc:charge="-1" fbc:chemicalFormula="C6H10NO4">
        <annotation>
          <rdf:RDF xmlns:rdf="http://www.w3.org/1999/02/22-rdf-syntax-ns#" xmlns:dcterms="http://purl.org/dc/terms/" xmlns:vCard="http://www.w3.org/2001/vcard-rdf/3.0#" xmlns:vCard4="http://www.w3.org/2006/vcard/ns#" xmlns:bqbiol="http://biomodels.net/biology-qualifiers/" xmlns:bqmodel="http://biomodels.net/model-qualifiers/">
            <rdf:Description rdf:about="#meta_M_L2aadp_c">
              <bqbiol:is>
                <rdf:Bag>
                  <rdf:li rdf:resource="https://identifiers.org/reactome/R-ALL-508531"/>
                  <rdf:li rdf:resource="https://identifiers.org/kegg.compound/C00956"/>
                  <rdf:li rdf:resource="https://identifiers.org/chebi/CHEBI:6161"/>
                  <rdf:li rdf:resource="https://identifiers.org/biocyc/META:CPD-468"/>
                  <rdf:li rdf:resource="https://identifiers.org/metanetx.chemical/MNXM268"/>
                  <rdf:li rdf:resource="https://identifiers.org/inchikey/OYIFNHCXNCRBQI-BYPYZUCNSA-M"/>
                  <rdf:li rdf:resource="https://identifiers.org/seed.compound/cpd00705"/>
                  <rdf:li rdf:resource="https://identifiers.org/bigg.metabolite/L2aadp_c"/>
                </rdf:Bag>
              </bqbiol:is>
            </rdf:Description>
          </rdf:RDF>
        </annotation>
      </species>
      <species metaid="meta_M_3odcoa_m" sboTerm="SBO:0000247" id="M_3odcoa_m" name="3-Oxodecanoyl-CoA" compartment="m" hasOnlySubstanceUnits="false" boundaryCondition="false" constant="false" fbc:charge="-4" fbc:chemicalFormula="C31H48N7O18P3S">
        <annotation>
          <rdf:RDF xmlns:rdf="http://www.w3.org/1999/02/22-rdf-syntax-ns#" xmlns:dcterms="http://purl.org/dc/terms/" xmlns:vCard="http://www.w3.org/2001/vcard-rdf/3.0#" xmlns:vCard4="http://www.w3.org/2006/vcard/ns#" xmlns:bqbiol="http://biomodels.net/biology-qualifiers/" xmlns:bqmodel="http://biomodels.net/model-qualifiers/">
            <rdf:Description rdf:about="#meta_M_3odcoa_m">
              <bqbiol:is>
                <rdf:Bag>
                  <rdf:li rdf:resource="https://identifiers.org/reactome/R-ALL-77339"/>
                  <rdf:li rdf:resource="https://identifiers.org/inchikey/AZCVXMAPLHSIKY-HSJNEKGZSA-J"/>
                  <rdf:li rdf:resource="https://identifiers.org/kegg.compound/C05265"/>
                  <rdf:li rdf:resource="https://identifiers.org/chebi/CHEBI:62548"/>
                  <rdf:li rdf:resource="https://identifiers.org/hmdb/HMDB06349"/>
                  <rdf:li rdf:resource="https://identifiers.org/lipidmaps/LMFA07050239"/>
                  <rdf:li rdf:resource="https://identifiers.org/biocyc/META:CPD0-2123"/>
                  <rdf:li rdf:resource="https://identifiers.org/metanetx.chemical/MNXM677"/>
                  <rdf:li rdf:resource="https://identifiers.org/seed.compound/cpd03119"/>
                  <rdf:li rdf:resource="https://identifiers.org/bigg.metabolite/3odcoa_m"/>
                </rdf:Bag>
              </bqbiol:is>
            </rdf:Description>
          </rdf:RDF>
        </annotation>
      </species>
      <species metaid="meta_M_occoa_m" sboTerm="SBO:0000247" id="M_occoa_m" name="Octanoyl-CoA" compartment="m" hasOnlySubstanceUnits="false" boundaryCondition="false" constant="false" fbc:charge="-4" fbc:chemicalFormula="C29H46N7O17P3S">
        <annotation>
          <rdf:RDF xmlns:rdf="http://www.w3.org/1999/02/22-rdf-syntax-ns#" xmlns:dcterms="http://purl.org/dc/terms/" xmlns:vCard="http://www.w3.org/2001/vcard-rdf/3.0#" xmlns:vCard4="http://www.w3.org/2006/vcard/ns#" xmlns:bqbiol="http://biomodels.net/biology-qualifiers/" xmlns:bqmodel="http://biomodels.net/model-qualifiers/">
            <rdf:Description rdf:about="#meta_M_occoa_m">
              <bqbiol:is>
                <rdf:Bag>
                  <rdf:li rdf:resource="https://identifiers.org/reactome/R-ALL-77337"/>
                  <rdf:li rdf:resource="https://identifiers.org/kegg.compound/C01944"/>
                  <rdf:li rdf:resource="https://identifiers.org/chebi/CHEBI:7724"/>
                  <rdf:li rdf:resource="https://identifiers.org/hmdb/HMDB06257"/>
                  <rdf:li rdf:resource="https://identifiers.org/inchikey/KQMZYOXOBSXMII-CECATXLMSA-J"/>
                  <rdf:li rdf:resource="https://identifiers.org/lipidmaps/LMFA07050355"/>
                  <rdf:li rdf:resource="https://identifiers.org/biocyc/META:CPD-196"/>
                  <rdf:li rdf:resource="https://identifiers.org/metanetx.chemical/MNXM342"/>
                  <rdf:li rdf:resource="https://identifiers.org/seed.compound/cpd01335"/>
                  <rdf:li rdf:resource="https://identifiers.org/bigg.metabolite/occoa_m"/>
                </rdf:Bag>
              </bqbiol:is>
            </rdf:Description>
          </rdf:RDF>
        </annotation>
      </species>
      <species metaid="meta_M_glx_c" sboTerm="SBO:0000247" id="M_glx_c" name="Glyoxylate" compartment="c" hasOnlySubstanceUnits="false" boundaryCondition="false" constant="false" fbc:charge="-1" fbc:chemicalFormula="C2H1O3">
        <annotation>
          <rdf:RDF xmlns:rdf="http://www.w3.org/1999/02/22-rdf-syntax-ns#" xmlns:dcterms="http://purl.org/dc/terms/" xmlns:vCard="http://www.w3.org/2001/vcard-rdf/3.0#" xmlns:vCard4="http://www.w3.org/2006/vcard/ns#" xmlns:bqbiol="http://biomodels.net/biology-qualifiers/" xmlns:bqmodel="http://biomodels.net/model-qualifiers/">
            <rdf:Description rdf:about="#meta_M_glx_c">
              <bqbiol:is>
                <rdf:Bag>
                  <rdf:li rdf:resource="https://identifiers.org/reactome/R-ALL-904849"/>
                  <rdf:li rdf:resource="https://identifiers.org/kegg.compound/C00048"/>
                  <rdf:li rdf:resource="https://identifiers.org/chebi/CHEBI:5509"/>
                  <rdf:li rdf:resource="https://identifiers.org/inchikey/HHLFWLYXYJOTON-UHFFFAOYSA-M"/>
                  <rdf:li rdf:resource="https://identifiers.org/hmdb/HMDB00119"/>
                  <rdf:li rdf:resource="https://identifiers.org/biocyc/META:GLYOX"/>
                  <rdf:li rdf:resource="https://identifiers.org/metanetx.chemical/MNXM69"/>
                  <rdf:li rdf:resource="https://identifiers.org/seed.compound/cpd00040"/>
                  <rdf:li rdf:resource="https://identifiers.org/bigg.metabolite/glx_c"/>
                </rdf:Bag>
              </bqbiol:is>
            </rdf:Description>
          </rdf:RDF>
        </annotation>
      </species>
      <species metaid="meta_M_gly_c" sboTerm="SBO:0000247" id="M_gly_c" name="Glycine" compartment="c" hasOnlySubstanceUnits="false" boundaryCondition="false" constant="false" fbc:charge="0" fbc:chemicalFormula="C2H5NO2">
        <annotation>
          <rdf:RDF xmlns:rdf="http://www.w3.org/1999/02/22-rdf-syntax-ns#" xmlns:dcterms="http://purl.org/dc/terms/" xmlns:vCard="http://www.w3.org/2001/vcard-rdf/3.0#" xmlns:vCard4="http://www.w3.org/2006/vcard/ns#" xmlns:bqbiol="http://biomodels.net/biology-qualifiers/" xmlns:bqmodel="http://biomodels.net/model-qualifiers/">
            <rdf:Description rdf:about="#meta_M_gly_c">
              <bqbiol:is>
                <rdf:Bag>
                  <rdf:li rdf:resource="https://identifiers.org/reactome/R-ALL-29424"/>
                  <rdf:li rdf:resource="https://identifiers.org/kegg.compound/C00037"/>
                  <rdf:li rdf:resource="https://identifiers.org/chebi/CHEBI:57305"/>
                  <rdf:li rdf:resource="https://identifiers.org/kegg.drug/D00011"/>
                  <rdf:li rdf:resource="https://identifiers.org/inchikey/DHMQDGOQFOQNFH-UHFFFAOYSA-N"/>
                  <rdf:li rdf:resource="https://identifiers.org/hmdb/HMDB00123"/>
                  <rdf:li rdf:resource="https://identifiers.org/biocyc/META:GLY"/>
                  <rdf:li rdf:resource="https://identifiers.org/metanetx.chemical/MNXM29"/>
                  <rdf:li rdf:resource="https://identifiers.org/seed.compound/cpd00033"/>
                  <rdf:li rdf:resource="https://identifiers.org/bigg.metabolite/gly_c"/>
                </rdf:Bag>
              </bqbiol:is>
            </rdf:Description>
          </rdf:RDF>
        </annotation>
      </species>
      <species metaid="meta_M_hpyr_c" sboTerm="SBO:0000247" id="M_hpyr_c" name="Hydroxypyruvate" compartment="c" hasOnlySubstanceUnits="false" boundaryCondition="false" constant="false" fbc:charge="-1" fbc:chemicalFormula="C3H3O4">
        <annotation>
          <rdf:RDF xmlns:rdf="http://www.w3.org/1999/02/22-rdf-syntax-ns#" xmlns:dcterms="http://purl.org/dc/terms/" xmlns:vCard="http://www.w3.org/2001/vcard-rdf/3.0#" xmlns:vCard4="http://www.w3.org/2006/vcard/ns#" xmlns:bqbiol="http://biomodels.net/biology-qualifiers/" xmlns:bqmodel="http://biomodels.net/model-qualifiers/">
            <rdf:Description rdf:about="#meta_M_hpyr_c">
              <bqbiol:is>
                <rdf:Bag>
                  <rdf:li rdf:resource="https://identifiers.org/kegg.compound/C00168"/>
                  <rdf:li rdf:resource="https://identifiers.org/chebi/CHEBI:5813"/>
                  <rdf:li rdf:resource="https://identifiers.org/inchikey/HHDDCCUIIUWNGJ-UHFFFAOYSA-M"/>
                  <rdf:li rdf:resource="https://identifiers.org/hmdb/HMDB01352"/>
                  <rdf:li rdf:resource="https://identifiers.org/biocyc/META:OH-PYR"/>
                  <rdf:li rdf:resource="https://identifiers.org/metanetx.chemical/MNXM392"/>
                  <rdf:li rdf:resource="https://identifiers.org/seed.compound/cpd00145"/>
                  <rdf:li rdf:resource="https://identifiers.org/bigg.metabolite/hpyr_c"/>
                </rdf:Bag>
              </bqbiol:is>
            </rdf:Description>
          </rdf:RDF>
        </annotation>
      </species>
      <species metaid="meta_M_ser__L_c" sboTerm="SBO:0000247" id="M_ser__L_c" name="L-Serine" compartment="c" hasOnlySubstanceUnits="false" boundaryCondition="false" constant="false" fbc:charge="0" fbc:chemicalFormula="C3H7NO3">
        <annotation>
          <rdf:RDF xmlns:rdf="http://www.w3.org/1999/02/22-rdf-syntax-ns#" xmlns:dcterms="http://purl.org/dc/terms/" xmlns:vCard="http://www.w3.org/2001/vcard-rdf/3.0#" xmlns:vCard4="http://www.w3.org/2006/vcard/ns#" xmlns:bqbiol="http://biomodels.net/biology-qualifiers/" xmlns:bqmodel="http://biomodels.net/model-qualifiers/">
            <rdf:Description rdf:about="#meta_M_ser__L_c">
              <bqbiol:is>
                <rdf:Bag>
                  <rdf:li rdf:resource="https://identifiers.org/reactome/R-ALL-8932979"/>
                  <rdf:li rdf:resource="https://identifiers.org/kegg.compound/C00716"/>
                  <rdf:li rdf:resource="https://identifiers.org/chebi/CHEBI:9116"/>
                  <rdf:li rdf:resource="https://identifiers.org/kegg.drug/D00016"/>
                  <rdf:li rdf:resource="https://identifiers.org/hmdb/HMDB62263"/>
                  <rdf:li rdf:resource="https://identifiers.org/lipidmaps/LMFA01100045"/>
                  <rdf:li rdf:resource="https://identifiers.org/biocyc/META:Serines"/>
                  <rdf:li rdf:resource="https://identifiers.org/metanetx.chemical/MNXM53"/>
                  <rdf:li rdf:resource="https://identifiers.org/inchikey/MTCFGRXMJLQNBG-REOHCLBHSA-N"/>
                  <rdf:li rdf:resource="https://identifiers.org/seed.compound/cpd30743"/>
                  <rdf:li rdf:resource="https://identifiers.org/bigg.metabolite/ser__L_c"/>
                </rdf:Bag>
              </bqbiol:is>
            </rdf:Description>
          </rdf:RDF>
        </annotation>
      </species>
      <species metaid="meta_M_ac_c" sboTerm="SBO:0000247" id="M_ac_c" name="Acetate" compartment="c" hasOnlySubstanceUnits="false" boundaryCondition="false" constant="false" fbc:charge="-1" fbc:chemicalFormula="C2H3O2">
        <notes>
          <html xmlns="http://www.w3.org/1999/xhtml">
            <p>original_bigg_ids: [&apos;ac_c&apos;]</p>
          </html>
        </notes>
        <annotation>
          <rdf:RDF xmlns:rdf="http://www.w3.org/1999/02/22-rdf-syntax-ns#" xmlns:dcterms="http://purl.org/dc/terms/" xmlns:vCard="http://www.w3.org/2001/vcard-rdf/3.0#" xmlns:vCard4="http://www.w3.org/2006/vcard/ns#" xmlns:bqbiol="http://biomodels.net/biology-qualifiers/" xmlns:bqmodel="http://biomodels.net/model-qualifiers/">
            <rdf:Description rdf:about="#meta_M_ac_c">
              <bqbiol:is>
                <rdf:Bag>
                  <rdf:li rdf:resource="https://identifiers.org/reactome/R-ALL-390305"/>
                  <rdf:li rdf:resource="https://identifiers.org/kegg.compound/C00033"/>
                  <rdf:li rdf:resource="https://identifiers.org/chebi/CHEBI:40486"/>
                  <rdf:li rdf:resource="https://identifiers.org/kegg.drug/D00010"/>
                  <rdf:li rdf:resource="https://identifiers.org/hmdb/HMDB00042"/>
                  <rdf:li rdf:resource="https://identifiers.org/lipidmaps/LMFA01010002"/>
                  <rdf:li rdf:resource="https://identifiers.org/biocyc/META:ACET"/>
                  <rdf:li rdf:resource="https://identifiers.org/metanetx.chemical/MNXM26"/>
                  <rdf:li rdf:resource="https://identifiers.org/inchikey/QTBSBXVTEAMEQO-UHFFFAOYSA-M"/>
                  <rdf:li rdf:resource="https://identifiers.org/seed.compound/cpd00029"/>
                  <rdf:li rdf:resource="https://identifiers.org/bigg.metabolite/ac_c"/>
                </rdf:Bag>
              </bqbiol:is>
            </rdf:Description>
          </rdf:RDF>
        </annotation>
      </species>
      <species metaid="meta_M_chitin_c" sboTerm="SBO:0000247" id="M_chitin_c" name="Chitin  monomer  C8H13NO5" compartment="c" hasOnlySubstanceUnits="false" boundaryCondition="false" constant="false" fbc:charge="0" fbc:chemicalFormula="C8H13NO5">
        <notes>
          <html xmlns="http://www.w3.org/1999/xhtml">
            <p>original_bigg_ids: [&apos;chitin_c&apos;]</p>
          </html>
        </notes>
        <annotation>
          <rdf:RDF xmlns:rdf="http://www.w3.org/1999/02/22-rdf-syntax-ns#" xmlns:dcterms="http://purl.org/dc/terms/" xmlns:vCard="http://www.w3.org/2001/vcard-rdf/3.0#" xmlns:vCard4="http://www.w3.org/2006/vcard/ns#" xmlns:bqbiol="http://biomodels.net/biology-qualifiers/" xmlns:bqmodel="http://biomodels.net/model-qualifiers/">
            <rdf:Description rdf:about="#meta_M_chitin_c">
              <bqbiol:is>
                <rdf:Bag>
                  <rdf:li rdf:resource="https://identifiers.org/metanetx.chemical/MNXM92167"/>
                  <rdf:li rdf:resource="https://identifiers.org/bigg.metabolite/chitin_c"/>
                </rdf:Bag>
              </bqbiol:is>
            </rdf:Description>
          </rdf:RDF>
        </annotation>
      </species>
      <species metaid="meta_M_chitos_c" sboTerm="SBO:0000247" id="M_chitos_c" name="Chitosan C6H11NO4" compartment="c" hasOnlySubstanceUnits="false" boundaryCondition="false" constant="false" fbc:charge="0" fbc:chemicalFormula="C6H11NO4">
        <notes>
          <html xmlns="http://www.w3.org/1999/xhtml">
            <p>original_bigg_ids: [&apos;chitos_c&apos;]</p>
          </html>
        </notes>
        <annotation>
          <rdf:RDF xmlns:rdf="http://www.w3.org/1999/02/22-rdf-syntax-ns#" xmlns:dcterms="http://purl.org/dc/terms/" xmlns:vCard="http://www.w3.org/2001/vcard-rdf/3.0#" xmlns:vCard4="http://www.w3.org/2006/vcard/ns#" xmlns:bqbiol="http://biomodels.net/biology-qualifiers/" xmlns:bqmodel="http://biomodels.net/model-qualifiers/">
            <rdf:Description rdf:about="#meta_M_chitos_c">
              <bqbiol:is>
                <rdf:Bag>
                  <rdf:li rdf:resource="https://identifiers.org/chebi/CHEBI:57704"/>
                  <rdf:li rdf:resource="https://identifiers.org/kegg.glycan/G01059"/>
                  <rdf:li rdf:resource="https://identifiers.org/hmdb/HMDB03404"/>
                  <rdf:li rdf:resource="https://identifiers.org/biocyc/META:Chitosan"/>
                  <rdf:li rdf:resource="https://identifiers.org/metanetx.chemical/MNXM2106"/>
                  <rdf:li rdf:resource="https://identifiers.org/bigg.metabolite/chitos_c"/>
                </rdf:Bag>
              </bqbiol:is>
            </rdf:Description>
          </rdf:RDF>
        </annotation>
      </species>
      <species metaid="meta_M_coa_c" sboTerm="SBO:0000247" id="M_coa_c" name="Coenzyme A" compartment="c" hasOnlySubstanceUnits="false" boundaryCondition="false" constant="false" fbc:charge="-4" fbc:chemicalFormula="C21H32N7O16P3S">
        <notes>
          <html xmlns="http://www.w3.org/1999/xhtml">
            <p>original_bigg_ids: [&apos;coa_c&apos;]</p>
          </html>
        </notes>
        <annotation>
          <rdf:RDF xmlns:rdf="http://www.w3.org/1999/02/22-rdf-syntax-ns#" xmlns:dcterms="http://purl.org/dc/terms/" xmlns:vCard="http://www.w3.org/2001/vcard-rdf/3.0#" xmlns:vCard4="http://www.w3.org/2006/vcard/ns#" xmlns:bqbiol="http://biomodels.net/biology-qualifiers/" xmlns:bqmodel="http://biomodels.net/model-qualifiers/">
            <rdf:Description rdf:about="#meta_M_coa_c">
              <bqbiol:is>
                <rdf:Bag>
                  <rdf:li rdf:resource="https://identifiers.org/reactome/R-ALL-8939024"/>
                  <rdf:li rdf:resource="https://identifiers.org/kegg.compound/C00010"/>
                  <rdf:li rdf:resource="https://identifiers.org/chebi/CHEBI:741566"/>
                  <rdf:li rdf:resource="https://identifiers.org/hmdb/HMDB62184"/>
                  <rdf:li rdf:resource="https://identifiers.org/biocyc/META:COA-GROUP"/>
                  <rdf:li rdf:resource="https://identifiers.org/metanetx.chemical/MNXM12"/>
                  <rdf:li rdf:resource="https://identifiers.org/inchikey/RGJOEKWQDUBAIZ-IBOSZNHHSA-J"/>
                  <rdf:li rdf:resource="https://identifiers.org/seed.compound/cpd22528"/>
                  <rdf:li rdf:resource="https://identifiers.org/bigg.metabolite/coa_c"/>
                </rdf:Bag>
              </bqbiol:is>
            </rdf:Description>
          </rdf:RDF>
        </annotation>
      </species>
      <species metaid="meta_M_tdecoa_c" sboTerm="SBO:0000247" id="M_tdecoa_c" name="Tetradecenoyl-CoA (n-C14:1CoA)" compartment="c" hasOnlySubstanceUnits="false" boundaryCondition="false" constant="false" fbc:charge="-4" fbc:chemicalFormula="C35H56N7O17P3S">
        <notes>
          <html xmlns="http://www.w3.org/1999/xhtml">
            <p>original_bigg_ids: [&apos;tdecoa_c&apos;]</p>
          </html>
        </notes>
        <annotation>
          <rdf:RDF xmlns:rdf="http://www.w3.org/1999/02/22-rdf-syntax-ns#" xmlns:dcterms="http://purl.org/dc/terms/" xmlns:vCard="http://www.w3.org/2001/vcard-rdf/3.0#" xmlns:vCard4="http://www.w3.org/2006/vcard/ns#" xmlns:bqbiol="http://biomodels.net/biology-qualifiers/" xmlns:bqmodel="http://biomodels.net/model-qualifiers/">
            <rdf:Description rdf:about="#meta_M_tdecoa_c">
              <bqbiol:is>
                <rdf:Bag>
                  <rdf:li rdf:resource="https://identifiers.org/metanetx.chemical/MNXM2290"/>
                  <rdf:li rdf:resource="https://identifiers.org/bigg.metabolite/tdecoa_c"/>
                </rdf:Bag>
              </bqbiol:is>
            </rdf:Description>
          </rdf:RDF>
        </annotation>
      </species>
      <species metaid="meta_M_ttdcea_c" sboTerm="SBO:0000247" id="M_ttdcea_c" name="Tetradecenoate (n-C14:1)" compartment="c" hasOnlySubstanceUnits="false" boundaryCondition="false" constant="false" fbc:charge="-1" fbc:chemicalFormula="C14H25O2">
        <notes>
          <html xmlns="http://www.w3.org/1999/xhtml">
            <p>original_bigg_ids: [&apos;ttdcea_c&apos;]</p>
          </html>
        </notes>
        <annotation>
          <rdf:RDF xmlns:rdf="http://www.w3.org/1999/02/22-rdf-syntax-ns#" xmlns:dcterms="http://purl.org/dc/terms/" xmlns:vCard="http://www.w3.org/2001/vcard-rdf/3.0#" xmlns:vCard4="http://www.w3.org/2006/vcard/ns#" xmlns:bqbiol="http://biomodels.net/biology-qualifiers/" xmlns:bqmodel="http://biomodels.net/model-qualifiers/">
            <rdf:Description rdf:about="#meta_M_ttdcea_c">
              <bqbiol:is>
                <rdf:Bag>
                  <rdf:li rdf:resource="https://identifiers.org/metanetx.chemical/MNXM641"/>
                  <rdf:li rdf:resource="https://identifiers.org/bigg.metabolite/ttdcea_c"/>
                </rdf:Bag>
              </bqbiol:is>
            </rdf:Description>
          </rdf:RDF>
        </annotation>
      </species>
      <species metaid="meta_M_accoa_c" sboTerm="SBO:0000247" id="M_accoa_c" name="Acetyl-CoA" compartment="c" hasOnlySubstanceUnits="false" boundaryCondition="false" constant="false" fbc:charge="-4" fbc:chemicalFormula="C23H34N7O17P3S">
        <notes>
          <html xmlns="http://www.w3.org/1999/xhtml">
            <p>original_bigg_ids: [&apos;accoa_c&apos;]</p>
          </html>
        </notes>
        <annotation>
          <rdf:RDF xmlns:rdf="http://www.w3.org/1999/02/22-rdf-syntax-ns#" xmlns:dcterms="http://purl.org/dc/terms/" xmlns:vCard="http://www.w3.org/2001/vcard-rdf/3.0#" xmlns:vCard4="http://www.w3.org/2006/vcard/ns#" xmlns:bqbiol="http://biomodels.net/biology-qualifiers/" xmlns:bqmodel="http://biomodels.net/model-qualifiers/">
            <rdf:Description rdf:about="#meta_M_accoa_c">
              <bqbiol:is>
                <rdf:Bag>
                  <rdf:li rdf:resource="https://identifiers.org/reactome/R-ALL-76183"/>
                  <rdf:li rdf:resource="https://identifiers.org/kegg.compound/C00024"/>
                  <rdf:li rdf:resource="https://identifiers.org/chebi/CHEBI:57288"/>
                  <rdf:li rdf:resource="https://identifiers.org/hmdb/HMDB01206"/>
                  <rdf:li rdf:resource="https://identifiers.org/lipidmaps/LMFA07050281"/>
                  <rdf:li rdf:resource="https://identifiers.org/biocyc/META:ACETYL-COA"/>
                  <rdf:li rdf:resource="https://identifiers.org/metanetx.chemical/MNXM21"/>
                  <rdf:li rdf:resource="https://identifiers.org/inchikey/ZSLZBFCDCINBPY-ZSJPKINUSA-J"/>
                  <rdf:li rdf:resource="https://identifiers.org/seed.compound/cpd00022"/>
                  <rdf:li rdf:resource="https://identifiers.org/bigg.metabolite/accoa_c"/>
                </rdf:Bag>
              </bqbiol:is>
            </rdf:Description>
          </rdf:RDF>
        </annotation>
      </species>
      <species metaid="meta_M_co2_c" sboTerm="SBO:0000247" id="M_co2_c" name="CO2 CO2" compartment="c" hasOnlySubstanceUnits="false" boundaryCondition="false" constant="false" fbc:charge="0" fbc:chemicalFormula="CO2">
        <notes>
          <html xmlns="http://www.w3.org/1999/xhtml">
            <p>original_bigg_ids: [&apos;co2_c&apos;]</p>
          </html>
        </notes>
        <annotation>
          <rdf:RDF xmlns:rdf="http://www.w3.org/1999/02/22-rdf-syntax-ns#" xmlns:dcterms="http://purl.org/dc/terms/" xmlns:vCard="http://www.w3.org/2001/vcard-rdf/3.0#" xmlns:vCard4="http://www.w3.org/2006/vcard/ns#" xmlns:bqbiol="http://biomodels.net/biology-qualifiers/" xmlns:bqmodel="http://biomodels.net/model-qualifiers/">
            <rdf:Description rdf:about="#meta_M_co2_c">
              <bqbiol:is>
                <rdf:Bag>
                  <rdf:li rdf:resource="https://identifiers.org/reactome/R-ALL-5668565"/>
                  <rdf:li rdf:resource="https://identifiers.org/kegg.compound/C00011"/>
                  <rdf:li rdf:resource="https://identifiers.org/chebi/CHEBI:48829"/>
                  <rdf:li rdf:resource="https://identifiers.org/inchikey/CURLTUGMZLYLDI-UHFFFAOYSA-N"/>
                  <rdf:li rdf:resource="https://identifiers.org/kegg.drug/D00004"/>
                  <rdf:li rdf:resource="https://identifiers.org/hmdb/HMDB01967"/>
                  <rdf:li rdf:resource="https://identifiers.org/biocyc/META:CARBON-DIOXIDE"/>
                  <rdf:li rdf:resource="https://identifiers.org/metanetx.chemical/MNXM13"/>
                  <rdf:li rdf:resource="https://identifiers.org/seed.compound/cpd00011"/>
                  <rdf:li rdf:resource="https://identifiers.org/bigg.metabolite/co2_c"/>
                </rdf:Bag>
              </bqbiol:is>
            </rdf:Description>
          </rdf:RDF>
        </annotation>
      </species>
      <species metaid="meta_M_malcoa_c" sboTerm="SBO:0000247" id="M_malcoa_c" name="Malonyl CoA C24H33N7O19P3S" compartment="c" hasOnlySubstanceUnits="false" boundaryCondition="false" constant="false" fbc:charge="-5" fbc:chemicalFormula="C24H33N7O19P3S">
        <notes>
          <html xmlns="http://www.w3.org/1999/xhtml">
            <p>original_bigg_ids: [&apos;malcoa_c&apos;]</p>
          </html>
        </notes>
        <annotation>
          <rdf:RDF xmlns:rdf="http://www.w3.org/1999/02/22-rdf-syntax-ns#" xmlns:dcterms="http://purl.org/dc/terms/" xmlns:vCard="http://www.w3.org/2001/vcard-rdf/3.0#" xmlns:vCard4="http://www.w3.org/2006/vcard/ns#" xmlns:bqbiol="http://biomodels.net/biology-qualifiers/" xmlns:bqmodel="http://biomodels.net/model-qualifiers/">
            <rdf:Description rdf:about="#meta_M_malcoa_c">
              <bqbiol:is>
                <rdf:Bag>
                  <rdf:li rdf:resource="https://identifiers.org/reactome/R-ALL-977323"/>
                  <rdf:li rdf:resource="https://identifiers.org/kegg.compound/C00083"/>
                  <rdf:li rdf:resource="https://identifiers.org/chebi/CHEBI:6661"/>
                  <rdf:li rdf:resource="https://identifiers.org/hmdb/HMDB01175"/>
                  <rdf:li rdf:resource="https://identifiers.org/lipidmaps/LMFA07050345"/>
                  <rdf:li rdf:resource="https://identifiers.org/inchikey/LTYOQGRJFJAKNA-DVVLENMVSA-I"/>
                  <rdf:li rdf:resource="https://identifiers.org/biocyc/META:MALONYL-COA"/>
                  <rdf:li rdf:resource="https://identifiers.org/metanetx.chemical/MNXM40"/>
                  <rdf:li rdf:resource="https://identifiers.org/seed.compound/cpd12270"/>
                  <rdf:li rdf:resource="https://identifiers.org/bigg.metabolite/malcoa_c"/>
                </rdf:Bag>
              </bqbiol:is>
            </rdf:Description>
          </rdf:RDF>
        </annotation>
      </species>
      <species metaid="meta_M_octa_c" sboTerm="SBO:0000247" id="M_octa_c" name="Octanoate (n-C8:0)" compartment="c" hasOnlySubstanceUnits="false" boundaryCondition="false" constant="false" fbc:charge="-1" fbc:chemicalFormula="C8H15O2">
        <notes>
          <html xmlns="http://www.w3.org/1999/xhtml">
            <p>original_bigg_ids: [&apos;octa_c&apos;]</p>
          </html>
        </notes>
        <annotation>
          <rdf:RDF xmlns:rdf="http://www.w3.org/1999/02/22-rdf-syntax-ns#" xmlns:dcterms="http://purl.org/dc/terms/" xmlns:vCard="http://www.w3.org/2001/vcard-rdf/3.0#" xmlns:vCard4="http://www.w3.org/2006/vcard/ns#" xmlns:bqbiol="http://biomodels.net/biology-qualifiers/" xmlns:bqmodel="http://biomodels.net/model-qualifiers/">
            <rdf:Description rdf:about="#meta_M_octa_c">
              <bqbiol:is>
                <rdf:Bag>
                  <rdf:li rdf:resource="https://identifiers.org/kegg.compound/C06423"/>
                  <rdf:li rdf:resource="https://identifiers.org/chebi/CHEBI:44501"/>
                  <rdf:li rdf:resource="https://identifiers.org/kegg.drug/D05220"/>
                  <rdf:li rdf:resource="https://identifiers.org/hmdb/HMDB62511"/>
                  <rdf:li rdf:resource="https://identifiers.org/lipidmaps/LMFA01010008"/>
                  <rdf:li rdf:resource="https://identifiers.org/biocyc/META:CPD-195"/>
                  <rdf:li rdf:resource="https://identifiers.org/metanetx.chemical/MNXM750"/>
                  <rdf:li rdf:resource="https://identifiers.org/inchikey/WWZKQHOCKIZLMA-UHFFFAOYSA-M"/>
                  <rdf:li rdf:resource="https://identifiers.org/seed.compound/cpd03846"/>
                  <rdf:li rdf:resource="https://identifiers.org/bigg.metabolite/octa_c"/>
                </rdf:Bag>
              </bqbiol:is>
            </rdf:Description>
          </rdf:RDF>
        </annotation>
      </species>
      <species metaid="meta_M_pi_c" sboTerm="SBO:0000247" id="M_pi_c" name="Phosphate" compartment="c" hasOnlySubstanceUnits="false" boundaryCondition="false" constant="false" fbc:charge="-2" fbc:chemicalFormula="HO4P">
        <notes>
          <html xmlns="http://www.w3.org/1999/xhtml">
            <p>original_bigg_ids: [&apos;pi_c&apos;]</p>
          </html>
        </notes>
        <annotation>
          <rdf:RDF xmlns:rdf="http://www.w3.org/1999/02/22-rdf-syntax-ns#" xmlns:dcterms="http://purl.org/dc/terms/" xmlns:vCard="http://www.w3.org/2001/vcard-rdf/3.0#" xmlns:vCard4="http://www.w3.org/2006/vcard/ns#" xmlns:bqbiol="http://biomodels.net/biology-qualifiers/" xmlns:bqmodel="http://biomodels.net/model-qualifiers/">
            <rdf:Description rdf:about="#meta_M_pi_c">
              <bqbiol:is>
                <rdf:Bag>
                  <rdf:li rdf:resource="https://identifiers.org/reactome/R-ALL-8851513"/>
                  <rdf:li rdf:resource="https://identifiers.org/kegg.compound/C00009"/>
                  <rdf:li rdf:resource="https://identifiers.org/chebi/CHEBI:7793"/>
                  <rdf:li rdf:resource="https://identifiers.org/kegg.drug/D05467"/>
                  <rdf:li rdf:resource="https://identifiers.org/hmdb/HMDB05947"/>
                  <rdf:li rdf:resource="https://identifiers.org/biocyc/META:Pi"/>
                  <rdf:li rdf:resource="https://identifiers.org/metanetx.chemical/MNXM9"/>
                  <rdf:li rdf:resource="https://identifiers.org/inchikey/NBIIXXVUZAFLBC-UHFFFAOYSA-L"/>
                  <rdf:li rdf:resource="https://identifiers.org/seed.compound/cpd27787"/>
                  <rdf:li rdf:resource="https://identifiers.org/bigg.metabolite/pi_c"/>
                </rdf:Bag>
              </bqbiol:is>
            </rdf:Description>
          </rdf:RDF>
        </annotation>
      </species>
      <species metaid="meta_M_3ohdcoa_x" sboTerm="SBO:0000247" id="M_3ohdcoa_x" name="3-Oxohexadecanoyl-CoA" compartment="x" hasOnlySubstanceUnits="false" boundaryCondition="false" constant="false" fbc:charge="-4" fbc:chemicalFormula="C37H60N7O18P3S">
        <notes>
          <html xmlns="http://www.w3.org/1999/xhtml">
            <p>original_bigg_ids: [&apos;3ohdcoa_x&apos;]</p>
          </html>
        </notes>
        <annotation>
          <rdf:RDF xmlns:rdf="http://www.w3.org/1999/02/22-rdf-syntax-ns#" xmlns:dcterms="http://purl.org/dc/terms/" xmlns:vCard="http://www.w3.org/2001/vcard-rdf/3.0#" xmlns:vCard4="http://www.w3.org/2006/vcard/ns#" xmlns:bqbiol="http://biomodels.net/biology-qualifiers/" xmlns:bqmodel="http://biomodels.net/model-qualifiers/">
            <rdf:Description rdf:about="#meta_M_3ohdcoa_x">
              <bqbiol:is>
                <rdf:Bag>
                  <rdf:li rdf:resource="https://identifiers.org/reactome/R-ALL-77302"/>
                  <rdf:li rdf:resource="https://identifiers.org/kegg.compound/C05259"/>
                  <rdf:li rdf:resource="https://identifiers.org/chebi/CHEBI:57349"/>
                  <rdf:li rdf:resource="https://identifiers.org/hmdb/HMDB06402"/>
                  <rdf:li rdf:resource="https://identifiers.org/lipidmaps/LMFA07050250"/>
                  <rdf:li rdf:resource="https://identifiers.org/biocyc/META:3-OXOPALMITOYL-COA"/>
                  <rdf:li rdf:resource="https://identifiers.org/metanetx.chemical/MNXM738"/>
                  <rdf:li rdf:resource="https://identifiers.org/inchikey/NQMPLXPCRJOSHL-BBECNAHFSA-J"/>
                  <rdf:li rdf:resource="https://identifiers.org/seed.compound/cpd03114"/>
                  <rdf:li rdf:resource="https://identifiers.org/bigg.metabolite/3ohdcoa_x"/>
                </rdf:Bag>
              </bqbiol:is>
            </rdf:Description>
          </rdf:RDF>
        </annotation>
      </species>
      <species metaid="meta_M_accoa_x" sboTerm="SBO:0000247" id="M_accoa_x" name="Acetyl-CoA" compartment="x" hasOnlySubstanceUnits="false" boundaryCondition="false" constant="false" fbc:charge="-4" fbc:chemicalFormula="C23H34N7O17P3S">
        <notes>
          <html xmlns="http://www.w3.org/1999/xhtml">
            <p>original_bigg_ids: [&apos;accoa_x&apos;]</p>
          </html>
        </notes>
        <annotation>
          <rdf:RDF xmlns:rdf="http://www.w3.org/1999/02/22-rdf-syntax-ns#" xmlns:dcterms="http://purl.org/dc/terms/" xmlns:vCard="http://www.w3.org/2001/vcard-rdf/3.0#" xmlns:vCard4="http://www.w3.org/2006/vcard/ns#" xmlns:bqbiol="http://biomodels.net/biology-qualifiers/" xmlns:bqmodel="http://biomodels.net/model-qualifiers/">
            <rdf:Description rdf:about="#meta_M_accoa_x">
              <bqbiol:is>
                <rdf:Bag>
                  <rdf:li rdf:resource="https://identifiers.org/reactome/R-ALL-76183"/>
                  <rdf:li rdf:resource="https://identifiers.org/kegg.compound/C00024"/>
                  <rdf:li rdf:resource="https://identifiers.org/chebi/CHEBI:57288"/>
                  <rdf:li rdf:resource="https://identifiers.org/hmdb/HMDB01206"/>
                  <rdf:li rdf:resource="https://identifiers.org/lipidmaps/LMFA07050281"/>
                  <rdf:li rdf:resource="https://identifiers.org/biocyc/META:ACETYL-COA"/>
                  <rdf:li rdf:resource="https://identifiers.org/metanetx.chemical/MNXM21"/>
                  <rdf:li rdf:resource="https://identifiers.org/inchikey/ZSLZBFCDCINBPY-ZSJPKINUSA-J"/>
                  <rdf:li rdf:resource="https://identifiers.org/seed.compound/cpd00022"/>
                  <rdf:li rdf:resource="https://identifiers.org/bigg.metabolite/accoa_x"/>
                </rdf:Bag>
              </bqbiol:is>
            </rdf:Description>
          </rdf:RDF>
        </annotation>
      </species>
      <species metaid="meta_M_tdcoa_x" sboTerm="SBO:0000247" id="M_tdcoa_x" name="Tetradecanoyl-CoA (n-C14:0CoA)" compartment="x" hasOnlySubstanceUnits="false" boundaryCondition="false" constant="false" fbc:charge="-4" fbc:chemicalFormula="C35H58N7O17P3S">
        <notes>
          <html xmlns="http://www.w3.org/1999/xhtml">
            <p>original_bigg_ids: [&apos;tdcoa_x&apos;]</p>
          </html>
        </notes>
        <annotation>
          <rdf:RDF xmlns:rdf="http://www.w3.org/1999/02/22-rdf-syntax-ns#" xmlns:dcterms="http://purl.org/dc/terms/" xmlns:vCard="http://www.w3.org/2001/vcard-rdf/3.0#" xmlns:vCard4="http://www.w3.org/2006/vcard/ns#" xmlns:bqbiol="http://biomodels.net/biology-qualifiers/" xmlns:bqmodel="http://biomodels.net/model-qualifiers/">
            <rdf:Description rdf:about="#meta_M_tdcoa_x">
              <bqbiol:is>
                <rdf:Bag>
                  <rdf:li rdf:resource="https://identifiers.org/reactome/R-ALL-77272"/>
                  <rdf:li rdf:resource="https://identifiers.org/kegg.compound/C02593"/>
                  <rdf:li rdf:resource="https://identifiers.org/chebi/CHEBI:9475"/>
                  <rdf:li rdf:resource="https://identifiers.org/inchikey/DUAFKXOFBZQTQE-QSGBVPJFSA-J"/>
                  <rdf:li rdf:resource="https://identifiers.org/hmdb/HMDB06517"/>
                  <rdf:li rdf:resource="https://identifiers.org/lipidmaps/LMFA07050373"/>
                  <rdf:li rdf:resource="https://identifiers.org/biocyc/META:TETRADECANOYL-COA"/>
                  <rdf:li rdf:resource="https://identifiers.org/metanetx.chemical/MNXM224"/>
                  <rdf:li rdf:resource="https://identifiers.org/seed.compound/cpd01695"/>
                  <rdf:li rdf:resource="https://identifiers.org/bigg.metabolite/tdcoa_x"/>
                </rdf:Bag>
              </bqbiol:is>
            </rdf:Description>
          </rdf:RDF>
        </annotation>
      </species>
      <species metaid="meta_M_acser_c" sboTerm="SBO:0000247" id="M_acser_c" name="O-Acetyl-L-serine" compartment="c" hasOnlySubstanceUnits="false" boundaryCondition="false" constant="false" fbc:charge="0" fbc:chemicalFormula="C5H9NO4">
        <annotation>
          <rdf:RDF xmlns:rdf="http://www.w3.org/1999/02/22-rdf-syntax-ns#" xmlns:dcterms="http://purl.org/dc/terms/" xmlns:vCard="http://www.w3.org/2001/vcard-rdf/3.0#" xmlns:vCard4="http://www.w3.org/2006/vcard/ns#" xmlns:bqbiol="http://biomodels.net/biology-qualifiers/" xmlns:bqmodel="http://biomodels.net/model-qualifiers/">
            <rdf:Description rdf:about="#meta_M_acser_c">
              <bqbiol:is>
                <rdf:Bag>
                  <rdf:li rdf:resource="https://identifiers.org/reactome/R-ALL-936709"/>
                  <rdf:li rdf:resource="https://identifiers.org/kegg.compound/C00979"/>
                  <rdf:li rdf:resource="https://identifiers.org/chebi/CHEBI:7668"/>
                  <rdf:li rdf:resource="https://identifiers.org/hmdb/HMDB03011"/>
                  <rdf:li rdf:resource="https://identifiers.org/biocyc/META:ACETYLSERINE"/>
                  <rdf:li rdf:resource="https://identifiers.org/metanetx.chemical/MNXM418"/>
                  <rdf:li rdf:resource="https://identifiers.org/inchikey/VZXPDPZARILFQX-BYPYZUCNSA-N"/>
                  <rdf:li rdf:resource="https://identifiers.org/seed.compound/cpd00722"/>
                  <rdf:li rdf:resource="https://identifiers.org/bigg.metabolite/acser_c"/>
                </rdf:Bag>
              </bqbiol:is>
            </rdf:Description>
          </rdf:RDF>
        </annotation>
      </species>
      <species metaid="meta_M_cys__L_c" sboTerm="SBO:0000247" id="M_cys__L_c" name="L-Cysteine" compartment="c" hasOnlySubstanceUnits="false" boundaryCondition="false" constant="false" fbc:charge="0" fbc:chemicalFormula="C3H7NO2S">
        <annotation>
          <rdf:RDF xmlns:rdf="http://www.w3.org/1999/02/22-rdf-syntax-ns#" xmlns:dcterms="http://purl.org/dc/terms/" xmlns:vCard="http://www.w3.org/2001/vcard-rdf/3.0#" xmlns:vCard4="http://www.w3.org/2006/vcard/ns#" xmlns:bqbiol="http://biomodels.net/biology-qualifiers/" xmlns:bqmodel="http://biomodels.net/model-qualifiers/">
            <rdf:Description rdf:about="#meta_M_cys__L_c">
              <bqbiol:is>
                <rdf:Bag>
                  <rdf:li rdf:resource="https://identifiers.org/reactome/R-ALL-5668576"/>
                  <rdf:li rdf:resource="https://identifiers.org/kegg.compound/C00736"/>
                  <rdf:li rdf:resource="https://identifiers.org/chebi/CHEBI:6207"/>
                  <rdf:li rdf:resource="https://identifiers.org/kegg.drug/D00026"/>
                  <rdf:li rdf:resource="https://identifiers.org/hmdb/HMDB00574"/>
                  <rdf:li rdf:resource="https://identifiers.org/biocyc/META:CYS"/>
                  <rdf:li rdf:resource="https://identifiers.org/metanetx.chemical/MNXM55"/>
                  <rdf:li rdf:resource="https://identifiers.org/inchikey/XUJNEKJLAYXESH-REOHCLBHSA-N"/>
                  <rdf:li rdf:resource="https://identifiers.org/seed.compound/cpd00547"/>
                  <rdf:li rdf:resource="https://identifiers.org/bigg.metabolite/cys__L_c"/>
                </rdf:Bag>
              </bqbiol:is>
            </rdf:Description>
          </rdf:RDF>
        </annotation>
      </species>
      <species metaid="meta_M_tsul_c" sboTerm="SBO:0000247" id="M_tsul_c" name="Thiosulfate" compartment="c" hasOnlySubstanceUnits="false" boundaryCondition="false" constant="false" fbc:charge="-2" fbc:chemicalFormula="O3S2">
        <annotation>
          <rdf:RDF xmlns:rdf="http://www.w3.org/1999/02/22-rdf-syntax-ns#" xmlns:dcterms="http://purl.org/dc/terms/" xmlns:vCard="http://www.w3.org/2001/vcard-rdf/3.0#" xmlns:vCard4="http://www.w3.org/2006/vcard/ns#" xmlns:bqbiol="http://biomodels.net/biology-qualifiers/" xmlns:bqmodel="http://biomodels.net/model-qualifiers/">
            <rdf:Description rdf:about="#meta_M_tsul_c">
              <bqbiol:is>
                <rdf:Bag>
                  <rdf:li rdf:resource="https://identifiers.org/reactome/R-ALL-1614595"/>
                  <rdf:li rdf:resource="https://identifiers.org/kegg.compound/C05529"/>
                  <rdf:li rdf:resource="https://identifiers.org/chebi/CHEBI:9569"/>
                  <rdf:li rdf:resource="https://identifiers.org/inchikey/DHCDFWKWKRSZHF-UHFFFAOYSA-M"/>
                  <rdf:li rdf:resource="https://identifiers.org/hmdb/HMDB60293"/>
                  <rdf:li rdf:resource="https://identifiers.org/biocyc/META:S2O3"/>
                  <rdf:li rdf:resource="https://identifiers.org/metanetx.chemical/MNXM323"/>
                  <rdf:li rdf:resource="https://identifiers.org/seed.compound/cpd00268"/>
                  <rdf:li rdf:resource="https://identifiers.org/bigg.metabolite/tsul_c"/>
                </rdf:Bag>
              </bqbiol:is>
            </rdf:Description>
          </rdf:RDF>
        </annotation>
      </species>
      <species metaid="meta_M_datp_c" sboTerm="SBO:0000247" id="M_datp_c" name="DATP C10H12N5O12P3" compartment="c" hasOnlySubstanceUnits="false" boundaryCondition="false" constant="false" fbc:charge="-4" fbc:chemicalFormula="C10H12N5O12P3">
        <notes>
          <html xmlns="http://www.w3.org/1999/xhtml">
            <p>original_bigg_ids: [&apos;datp_c&apos;]</p>
          </html>
        </notes>
        <annotation>
          <rdf:RDF xmlns:rdf="http://www.w3.org/1999/02/22-rdf-syntax-ns#" xmlns:dcterms="http://purl.org/dc/terms/" xmlns:vCard="http://www.w3.org/2001/vcard-rdf/3.0#" xmlns:vCard4="http://www.w3.org/2006/vcard/ns#" xmlns:bqbiol="http://biomodels.net/biology-qualifiers/" xmlns:bqmodel="http://biomodels.net/model-qualifiers/">
            <rdf:Description rdf:about="#meta_M_datp_c">
              <bqbiol:is>
                <rdf:Bag>
                  <rdf:li rdf:resource="https://identifiers.org/reactome/R-ALL-110644"/>
                  <rdf:li rdf:resource="https://identifiers.org/kegg.compound/C00131"/>
                  <rdf:li rdf:resource="https://identifiers.org/chebi/CHEBI:61404"/>
                  <rdf:li rdf:resource="https://identifiers.org/hmdb/HMDB01532"/>
                  <rdf:li rdf:resource="https://identifiers.org/biocyc/META:DATP"/>
                  <rdf:li rdf:resource="https://identifiers.org/metanetx.chemical/MNXM286"/>
                  <rdf:li rdf:resource="https://identifiers.org/inchikey/SUYVUBYJARFZHO-RRKCRQDMSA-J"/>
                  <rdf:li rdf:resource="https://identifiers.org/seed.compound/cpd00115"/>
                  <rdf:li rdf:resource="https://identifiers.org/bigg.metabolite/datp_c"/>
                </rdf:Bag>
              </bqbiol:is>
            </rdf:Description>
          </rdf:RDF>
        </annotation>
      </species>
      <species metaid="meta_M_N1aspmd_c" sboTerm="SBO:0000247" id="M_N1aspmd_c" name="N1-Acetylspermidine" compartment="c" hasOnlySubstanceUnits="false" boundaryCondition="false" constant="false" fbc:charge="2" fbc:chemicalFormula="C9H23N3O">
        <notes>
          <html xmlns="http://www.w3.org/1999/xhtml">
            <p>original_bigg_ids: [&apos;N1aspmd_c&apos;]</p>
          </html>
        </notes>
        <annotation>
          <rdf:RDF xmlns:rdf="http://www.w3.org/1999/02/22-rdf-syntax-ns#" xmlns:dcterms="http://purl.org/dc/terms/" xmlns:vCard="http://www.w3.org/2001/vcard-rdf/3.0#" xmlns:vCard4="http://www.w3.org/2006/vcard/ns#" xmlns:bqbiol="http://biomodels.net/biology-qualifiers/" xmlns:bqmodel="http://biomodels.net/model-qualifiers/">
            <rdf:Description rdf:about="#meta_M_N1aspmd_c">
              <bqbiol:is>
                <rdf:Bag>
                  <rdf:li rdf:resource="https://identifiers.org/reactome/R-ALL-353555"/>
                  <rdf:li rdf:resource="https://identifiers.org/kegg.compound/C00612"/>
                  <rdf:li rdf:resource="https://identifiers.org/chebi/CHEBI:7356"/>
                  <rdf:li rdf:resource="https://identifiers.org/hmdb/HMDB01276"/>
                  <rdf:li rdf:resource="https://identifiers.org/biocyc/META:CPD-568"/>
                  <rdf:li rdf:resource="https://identifiers.org/metanetx.chemical/MNXM501"/>
                  <rdf:li rdf:resource="https://identifiers.org/inchikey/MQTAVJHICJWXBR-UHFFFAOYSA-P"/>
                  <rdf:li rdf:resource="https://identifiers.org/seed.compound/cpd00470"/>
                  <rdf:li rdf:resource="https://identifiers.org/bigg.metabolite/N1aspmd_c"/>
                </rdf:Bag>
              </bqbiol:is>
            </rdf:Description>
          </rdf:RDF>
        </annotation>
      </species>
      <species metaid="meta_M_aprut_c" sboTerm="SBO:0000247" id="M_aprut_c" name="N Acetylputrescine C6H15N2O" compartment="c" hasOnlySubstanceUnits="false" boundaryCondition="false" constant="false" fbc:charge="1" fbc:chemicalFormula="C6H15N2O">
        <notes>
          <html xmlns="http://www.w3.org/1999/xhtml">
            <p>original_bigg_ids: [&apos;aprut_c&apos;]</p>
          </html>
        </notes>
        <annotation>
          <rdf:RDF xmlns:rdf="http://www.w3.org/1999/02/22-rdf-syntax-ns#" xmlns:dcterms="http://purl.org/dc/terms/" xmlns:vCard="http://www.w3.org/2001/vcard-rdf/3.0#" xmlns:vCard4="http://www.w3.org/2006/vcard/ns#" xmlns:bqbiol="http://biomodels.net/biology-qualifiers/" xmlns:bqmodel="http://biomodels.net/model-qualifiers/">
            <rdf:Description rdf:about="#meta_M_aprut_c">
              <bqbiol:is>
                <rdf:Bag>
                  <rdf:li rdf:resource="https://identifiers.org/kegg.compound/C02714"/>
                  <rdf:li rdf:resource="https://identifiers.org/chebi/CHEBI:7222"/>
                  <rdf:li rdf:resource="https://identifiers.org/hmdb/HMDB60268"/>
                  <rdf:li rdf:resource="https://identifiers.org/inchikey/KLZGKIDSEJWEDW-UHFFFAOYSA-O"/>
                  <rdf:li rdf:resource="https://identifiers.org/biocyc/META:CPD-569"/>
                  <rdf:li rdf:resource="https://identifiers.org/metanetx.chemical/MNXM1153"/>
                  <rdf:li rdf:resource="https://identifiers.org/seed.compound/cpd01758"/>
                  <rdf:li rdf:resource="https://identifiers.org/bigg.metabolite/aprut_c"/>
                </rdf:Bag>
              </bqbiol:is>
            </rdf:Description>
          </rdf:RDF>
        </annotation>
      </species>
      <species metaid="meta_M_h2o2_c" sboTerm="SBO:0000247" id="M_h2o2_c" name="Hydrogen peroxide" compartment="c" hasOnlySubstanceUnits="false" boundaryCondition="false" constant="false" fbc:charge="0" fbc:chemicalFormula="H2O2">
        <notes>
          <html xmlns="http://www.w3.org/1999/xhtml">
            <p>original_bigg_ids: [&apos;h2o2_c&apos;]</p>
          </html>
        </notes>
        <annotation>
          <rdf:RDF xmlns:rdf="http://www.w3.org/1999/02/22-rdf-syntax-ns#" xmlns:dcterms="http://purl.org/dc/terms/" xmlns:vCard="http://www.w3.org/2001/vcard-rdf/3.0#" xmlns:vCard4="http://www.w3.org/2006/vcard/ns#" xmlns:bqbiol="http://biomodels.net/biology-qualifiers/" xmlns:bqmodel="http://biomodels.net/model-qualifiers/">
            <rdf:Description rdf:about="#meta_M_h2o2_c">
              <bqbiol:is>
                <rdf:Bag>
                  <rdf:li rdf:resource="https://identifiers.org/reactome/R-ALL-351629"/>
                  <rdf:li rdf:resource="https://identifiers.org/kegg.compound/C00027"/>
                  <rdf:li rdf:resource="https://identifiers.org/chebi/CHEBI:5586"/>
                  <rdf:li rdf:resource="https://identifiers.org/kegg.drug/D00008"/>
                  <rdf:li rdf:resource="https://identifiers.org/hmdb/HMDB06491"/>
                  <rdf:li rdf:resource="https://identifiers.org/biocyc/META:HYDROGEN-PEROXIDE"/>
                  <rdf:li rdf:resource="https://identifiers.org/inchikey/MHAJPDPJQMAIIY-UHFFFAOYSA-N"/>
                  <rdf:li rdf:resource="https://identifiers.org/metanetx.chemical/MNXM22"/>
                  <rdf:li rdf:resource="https://identifiers.org/seed.compound/cpd00025"/>
                  <rdf:li rdf:resource="https://identifiers.org/bigg.metabolite/h2o2_c"/>
                </rdf:Bag>
              </bqbiol:is>
            </rdf:Description>
          </rdf:RDF>
        </annotation>
      </species>
      <species metaid="meta_M_5pmev_c" sboTerm="SBO:0000247" id="M_5pmev_c" name=" R  5 Phosphomevalonate C6H10O7P" compartment="c" hasOnlySubstanceUnits="false" boundaryCondition="false" constant="false" fbc:charge="-3" fbc:chemicalFormula="C6H10O7P">
        <notes>
          <html xmlns="http://www.w3.org/1999/xhtml">
            <p>original_bigg_ids: [&apos;5pmev_c&apos;]</p>
          </html>
        </notes>
        <annotation>
          <rdf:RDF xmlns:rdf="http://www.w3.org/1999/02/22-rdf-syntax-ns#" xmlns:dcterms="http://purl.org/dc/terms/" xmlns:vCard="http://www.w3.org/2001/vcard-rdf/3.0#" xmlns:vCard4="http://www.w3.org/2006/vcard/ns#" xmlns:bqbiol="http://biomodels.net/biology-qualifiers/" xmlns:bqmodel="http://biomodels.net/model-qualifiers/">
            <rdf:Description rdf:about="#meta_M_5pmev_c">
              <bqbiol:is>
                <rdf:Bag>
                  <rdf:li rdf:resource="https://identifiers.org/kegg.compound/C01107"/>
                  <rdf:li rdf:resource="https://identifiers.org/chebi/CHEBI:58146"/>
                  <rdf:li rdf:resource="https://identifiers.org/hmdb/HMDB01343"/>
                  <rdf:li rdf:resource="https://identifiers.org/lipidmaps/LMFA01050415"/>
                  <rdf:li rdf:resource="https://identifiers.org/biocyc/META:CPD-499"/>
                  <rdf:li rdf:resource="https://identifiers.org/metanetx.chemical/MNXM567"/>
                  <rdf:li rdf:resource="https://identifiers.org/inchikey/OKZYCXHTTZZYSK-ZCFIWIBFSA-K"/>
                  <rdf:li rdf:resource="https://identifiers.org/seed.compound/cpd00812"/>
                  <rdf:li rdf:resource="https://identifiers.org/bigg.metabolite/5pmev_c"/>
                </rdf:Bag>
              </bqbiol:is>
            </rdf:Description>
          </rdf:RDF>
        </annotation>
      </species>
      <species metaid="meta_M_mev__R_c" sboTerm="SBO:0000247" id="M_mev__R_c" name=" R  Mevalonate C6H11O4" compartment="c" hasOnlySubstanceUnits="false" boundaryCondition="false" constant="false" fbc:charge="-1" fbc:chemicalFormula="C6H11O4">
        <notes>
          <html xmlns="http://www.w3.org/1999/xhtml">
            <p>original_bigg_ids: [&apos;mev_R_c&apos;]</p>
          </html>
        </notes>
        <annotation>
          <rdf:RDF xmlns:rdf="http://www.w3.org/1999/02/22-rdf-syntax-ns#" xmlns:dcterms="http://purl.org/dc/terms/" xmlns:vCard="http://www.w3.org/2001/vcard-rdf/3.0#" xmlns:vCard4="http://www.w3.org/2006/vcard/ns#" xmlns:bqbiol="http://biomodels.net/biology-qualifiers/" xmlns:bqmodel="http://biomodels.net/model-qualifiers/">
            <rdf:Description rdf:about="#meta_M_mev__R_c">
              <bqbiol:is>
                <rdf:Bag>
                  <rdf:li rdf:resource="https://identifiers.org/reactome/R-ALL-191424"/>
                  <rdf:li rdf:resource="https://identifiers.org/kegg.compound/C00418"/>
                  <rdf:li rdf:resource="https://identifiers.org/chebi/CHEBI:43870"/>
                  <rdf:li rdf:resource="https://identifiers.org/hmdb/HMDB59629"/>
                  <rdf:li rdf:resource="https://identifiers.org/inchikey/KJTLQQUUPVSXIM-ZCFIWIBFSA-M"/>
                  <rdf:li rdf:resource="https://identifiers.org/lipidmaps/LMFA01050352"/>
                  <rdf:li rdf:resource="https://identifiers.org/biocyc/META:MEVALONATE"/>
                  <rdf:li rdf:resource="https://identifiers.org/metanetx.chemical/MNXM333"/>
                  <rdf:li rdf:resource="https://identifiers.org/seed.compound/cpd00332"/>
                  <rdf:li rdf:resource="https://identifiers.org/bigg.metabolite/mev__R_c"/>
                </rdf:Bag>
              </bqbiol:is>
            </rdf:Description>
          </rdf:RDF>
        </annotation>
      </species>
      <species metaid="meta_M_h2o_r" sboTerm="SBO:0000247" id="M_h2o_r" name="H2O" compartment="r" hasOnlySubstanceUnits="false" boundaryCondition="false" constant="false" fbc:charge="0" fbc:chemicalFormula="H2O">
        <annotation>
          <rdf:RDF xmlns:rdf="http://www.w3.org/1999/02/22-rdf-syntax-ns#" xmlns:dcterms="http://purl.org/dc/terms/" xmlns:vCard="http://www.w3.org/2001/vcard-rdf/3.0#" xmlns:vCard4="http://www.w3.org/2006/vcard/ns#" xmlns:bqbiol="http://biomodels.net/biology-qualifiers/" xmlns:bqmodel="http://biomodels.net/model-qualifiers/">
            <rdf:Description rdf:about="#meta_M_h2o_r">
              <bqbiol:is>
                <rdf:Bag>
                  <rdf:li rdf:resource="https://identifiers.org/reactome/R-ALL-8851517"/>
                  <rdf:li rdf:resource="https://identifiers.org/kegg.compound/C01328"/>
                  <rdf:li rdf:resource="https://identifiers.org/chebi/CHEBI:5594"/>
                  <rdf:li rdf:resource="https://identifiers.org/kegg.drug/D06322"/>
                  <rdf:li rdf:resource="https://identifiers.org/hmdb/HMDB02111"/>
                  <rdf:li rdf:resource="https://identifiers.org/biocyc/META:WATER"/>
                  <rdf:li rdf:resource="https://identifiers.org/metanetx.chemical/MNXM2"/>
                  <rdf:li rdf:resource="https://identifiers.org/inchikey/XLYOFNOQVPJJNP-UHFFFAOYSA-N"/>
                  <rdf:li rdf:resource="https://identifiers.org/seed.compound/cpd27222"/>
                  <rdf:li rdf:resource="https://identifiers.org/bigg.metabolite/h2o_r"/>
                </rdf:Bag>
              </bqbiol:is>
            </rdf:Description>
          </rdf:RDF>
        </annotation>
      </species>
      <species metaid="meta_M_h_r" sboTerm="SBO:0000247" id="M_h_r" name="H+" compartment="r" hasOnlySubstanceUnits="false" boundaryCondition="false" constant="false" fbc:charge="1" fbc:chemicalFormula="H">
        <annotation>
          <rdf:RDF xmlns:rdf="http://www.w3.org/1999/02/22-rdf-syntax-ns#" xmlns:dcterms="http://purl.org/dc/terms/" xmlns:vCard="http://www.w3.org/2001/vcard-rdf/3.0#" xmlns:vCard4="http://www.w3.org/2006/vcard/ns#" xmlns:bqbiol="http://biomodels.net/biology-qualifiers/" xmlns:bqmodel="http://biomodels.net/model-qualifiers/">
            <rdf:Description rdf:about="#meta_M_h_r">
              <bqbiol:is>
                <rdf:Bag>
                  <rdf:li rdf:resource="https://identifiers.org/reactome/R-ALL-74722"/>
                  <rdf:li rdf:resource="https://identifiers.org/kegg.compound/C00080"/>
                  <rdf:li rdf:resource="https://identifiers.org/chebi/CHEBI:5584"/>
                  <rdf:li rdf:resource="https://identifiers.org/inchikey/GPRLSGONYQIRFK-UHFFFAOYSA-N"/>
                  <rdf:li rdf:resource="https://identifiers.org/hmdb/HMDB59597"/>
                  <rdf:li rdf:resource="https://identifiers.org/biocyc/META:PROTON"/>
                  <rdf:li rdf:resource="https://identifiers.org/metanetx.chemical/MNXM1"/>
                  <rdf:li rdf:resource="https://identifiers.org/seed.compound/cpd00067"/>
                  <rdf:li rdf:resource="https://identifiers.org/bigg.metabolite/h_r"/>
                </rdf:Bag>
              </bqbiol:is>
            </rdf:Description>
          </rdf:RDF>
        </annotation>
      </species>
      <species metaid="meta_M_nadp_r" sboTerm="SBO:0000247" id="M_nadp_r" name="NADP+" compartment="r" hasOnlySubstanceUnits="false" boundaryCondition="false" constant="false" fbc:charge="-3" fbc:chemicalFormula="C21H25N7O17P3">
        <annotation>
          <rdf:RDF xmlns:rdf="http://www.w3.org/1999/02/22-rdf-syntax-ns#" xmlns:dcterms="http://purl.org/dc/terms/" xmlns:vCard="http://www.w3.org/2001/vcard-rdf/3.0#" xmlns:vCard4="http://www.w3.org/2006/vcard/ns#" xmlns:bqbiol="http://biomodels.net/biology-qualifiers/" xmlns:bqmodel="http://biomodels.net/model-qualifiers/">
            <rdf:Description rdf:about="#meta_M_nadp_r">
              <bqbiol:is>
                <rdf:Bag>
                  <rdf:li rdf:resource="https://identifiers.org/reactome/R-ALL-6790191"/>
                  <rdf:li rdf:resource="https://identifiers.org/kegg.compound/C00006"/>
                  <rdf:li rdf:resource="https://identifiers.org/chebi/CHEBI:7424"/>
                  <rdf:li rdf:resource="https://identifiers.org/hmdb/HMDB00217"/>
                  <rdf:li rdf:resource="https://identifiers.org/biocyc/META:NADP"/>
                  <rdf:li rdf:resource="https://identifiers.org/metanetx.chemical/MNXM5"/>
                  <rdf:li rdf:resource="https://identifiers.org/inchikey/XJLXINKUBYWONI-NNYOXOHSSA-K"/>
                  <rdf:li rdf:resource="https://identifiers.org/seed.compound/cpd00006"/>
                  <rdf:li rdf:resource="https://identifiers.org/bigg.metabolite/nadp_r"/>
                </rdf:Bag>
              </bqbiol:is>
            </rdf:Description>
          </rdf:RDF>
        </annotation>
      </species>
      <species metaid="meta_M_nadph_r" sboTerm="SBO:0000247" id="M_nadph_r" name="NADPH" compartment="r" hasOnlySubstanceUnits="false" boundaryCondition="false" constant="false" fbc:charge="-4" fbc:chemicalFormula="C21H26N7O17P3">
        <annotation>
          <rdf:RDF xmlns:rdf="http://www.w3.org/1999/02/22-rdf-syntax-ns#" xmlns:dcterms="http://purl.org/dc/terms/" xmlns:vCard="http://www.w3.org/2001/vcard-rdf/3.0#" xmlns:vCard4="http://www.w3.org/2006/vcard/ns#" xmlns:bqbiol="http://biomodels.net/biology-qualifiers/" xmlns:bqmodel="http://biomodels.net/model-qualifiers/">
            <rdf:Description rdf:about="#meta_M_nadph_r">
              <bqbiol:is>
                <rdf:Bag>
                  <rdf:li rdf:resource="https://identifiers.org/reactome/R-ALL-6790135"/>
                  <rdf:li rdf:resource="https://identifiers.org/inchikey/ACFIXJIJDZMPPO-NNYOXOHSSA-J"/>
                  <rdf:li rdf:resource="https://identifiers.org/kegg.compound/C00005"/>
                  <rdf:li rdf:resource="https://identifiers.org/chebi/CHEBI:7425"/>
                  <rdf:li rdf:resource="https://identifiers.org/hmdb/HMDB06341"/>
                  <rdf:li rdf:resource="https://identifiers.org/biocyc/META:NADPH"/>
                  <rdf:li rdf:resource="https://identifiers.org/metanetx.chemical/MNXM6"/>
                  <rdf:li rdf:resource="https://identifiers.org/seed.compound/cpd00005"/>
                  <rdf:li rdf:resource="https://identifiers.org/bigg.metabolite/nadph_r"/>
                </rdf:Bag>
              </bqbiol:is>
            </rdf:Description>
          </rdf:RDF>
        </annotation>
      </species>
      <species metaid="meta_M_o2_r" sboTerm="SBO:0000247" id="M_o2_r" name="Oxygen" compartment="r" hasOnlySubstanceUnits="false" boundaryCondition="false" constant="false" fbc:charge="0" fbc:chemicalFormula="O2">
        <annotation>
          <rdf:RDF xmlns:rdf="http://www.w3.org/1999/02/22-rdf-syntax-ns#" xmlns:dcterms="http://purl.org/dc/terms/" xmlns:vCard="http://www.w3.org/2001/vcard-rdf/3.0#" xmlns:vCard4="http://www.w3.org/2006/vcard/ns#" xmlns:bqbiol="http://biomodels.net/biology-qualifiers/" xmlns:bqmodel="http://biomodels.net/model-qualifiers/">
            <rdf:Description rdf:about="#meta_M_o2_r">
              <bqbiol:is>
                <rdf:Bag>
                  <rdf:li rdf:resource="https://identifiers.org/reactome/R-ALL-5668566"/>
                  <rdf:li rdf:resource="https://identifiers.org/kegg.compound/C00007"/>
                  <rdf:li rdf:resource="https://identifiers.org/chebi/CHEBI:7860"/>
                  <rdf:li rdf:resource="https://identifiers.org/kegg.drug/D00003"/>
                  <rdf:li rdf:resource="https://identifiers.org/hmdb/HMDB01377"/>
                  <rdf:li rdf:resource="https://identifiers.org/biocyc/META:OXYGEN-MOLECULE"/>
                  <rdf:li rdf:resource="https://identifiers.org/metanetx.chemical/MNXM4"/>
                  <rdf:li rdf:resource="https://identifiers.org/inchikey/MYMOFIZGZYHOMD-UHFFFAOYSA-N"/>
                  <rdf:li rdf:resource="https://identifiers.org/seed.compound/cpd00007"/>
                  <rdf:li rdf:resource="https://identifiers.org/bigg.metabolite/o2_r"/>
                </rdf:Bag>
              </bqbiol:is>
            </rdf:Description>
          </rdf:RDF>
        </annotation>
      </species>
      <species metaid="meta_M_ala__L_c" sboTerm="SBO:0000247" id="M_ala__L_c" name="L-Alanine" compartment="c" hasOnlySubstanceUnits="false" boundaryCondition="false" constant="false" fbc:charge="0" fbc:chemicalFormula="C3H7NO2">
        <notes>
          <html xmlns="http://www.w3.org/1999/xhtml">
            <p>original_bigg_ids: [&apos;ala_DASH_L_c&apos;]</p>
          </html>
        </notes>
        <annotation>
          <rdf:RDF xmlns:rdf="http://www.w3.org/1999/02/22-rdf-syntax-ns#" xmlns:dcterms="http://purl.org/dc/terms/" xmlns:vCard="http://www.w3.org/2001/vcard-rdf/3.0#" xmlns:vCard4="http://www.w3.org/2006/vcard/ns#" xmlns:bqbiol="http://biomodels.net/biology-qualifiers/" xmlns:bqmodel="http://biomodels.net/model-qualifiers/">
            <rdf:Description rdf:about="#meta_M_ala__L_c">
              <bqbiol:is>
                <rdf:Bag>
                  <rdf:li rdf:resource="https://identifiers.org/reactome/R-ALL-389664"/>
                  <rdf:li rdf:resource="https://identifiers.org/kegg.compound/C01401"/>
                  <rdf:li rdf:resource="https://identifiers.org/chebi/CHEBI:76050"/>
                  <rdf:li rdf:resource="https://identifiers.org/kegg.drug/D00012"/>
                  <rdf:li rdf:resource="https://identifiers.org/hmdb/HMDB62251"/>
                  <rdf:li rdf:resource="https://identifiers.org/biocyc/META:L-ALPHA-ALANINE"/>
                  <rdf:li rdf:resource="https://identifiers.org/metanetx.chemical/MNXM32"/>
                  <rdf:li rdf:resource="https://identifiers.org/inchikey/QNAYBMKLOCPYGJ-REOHCLBHSA-N"/>
                  <rdf:li rdf:resource="https://identifiers.org/seed.compound/cpd01003"/>
                  <rdf:li rdf:resource="https://identifiers.org/bigg.metabolite/ala__L_c"/>
                </rdf:Bag>
              </bqbiol:is>
            </rdf:Description>
          </rdf:RDF>
        </annotation>
      </species>
      <species metaid="meta_M_dadp_c" sboTerm="SBO:0000247" id="M_dadp_c" name="DADP C10H12N5O9P2" compartment="c" hasOnlySubstanceUnits="false" boundaryCondition="false" constant="false" fbc:charge="-3" fbc:chemicalFormula="C10H12N5O9P2">
        <notes>
          <html xmlns="http://www.w3.org/1999/xhtml">
            <p>original_bigg_ids: [&apos;dadp_c&apos;]</p>
          </html>
        </notes>
        <annotation>
          <rdf:RDF xmlns:rdf="http://www.w3.org/1999/02/22-rdf-syntax-ns#" xmlns:dcterms="http://purl.org/dc/terms/" xmlns:vCard="http://www.w3.org/2001/vcard-rdf/3.0#" xmlns:vCard4="http://www.w3.org/2006/vcard/ns#" xmlns:bqbiol="http://biomodels.net/biology-qualifiers/" xmlns:bqmodel="http://biomodels.net/model-qualifiers/">
            <rdf:Description rdf:about="#meta_M_dadp_c">
              <bqbiol:is>
                <rdf:Bag>
                  <rdf:li rdf:resource="https://identifiers.org/reactome/R-ALL-500087"/>
                  <rdf:li rdf:resource="https://identifiers.org/kegg.compound/C00206"/>
                  <rdf:li rdf:resource="https://identifiers.org/chebi/CHEBI:57667"/>
                  <rdf:li rdf:resource="https://identifiers.org/inchikey/DAEAPNUQQAICNR-RRKCRQDMSA-K"/>
                  <rdf:li rdf:resource="https://identifiers.org/hmdb/HMDB01508"/>
                  <rdf:li rdf:resource="https://identifiers.org/biocyc/META:DADP"/>
                  <rdf:li rdf:resource="https://identifiers.org/metanetx.chemical/MNXM374"/>
                  <rdf:li rdf:resource="https://identifiers.org/seed.compound/cpd00177"/>
                  <rdf:li rdf:resource="https://identifiers.org/bigg.metabolite/dadp_c"/>
                </rdf:Bag>
              </bqbiol:is>
            </rdf:Description>
          </rdf:RDF>
        </annotation>
      </species>
      <species metaid="meta_M_ump_c" sboTerm="SBO:0000247" id="M_ump_c" name="UMP C9H11N2O9P" compartment="c" hasOnlySubstanceUnits="false" boundaryCondition="false" constant="false" fbc:charge="-2" fbc:chemicalFormula="C9H11N2O9P">
        <notes>
          <html xmlns="http://www.w3.org/1999/xhtml">
            <p>original_bigg_ids: [&apos;ump_c&apos;]</p>
          </html>
        </notes>
        <annotation>
          <rdf:RDF xmlns:rdf="http://www.w3.org/1999/02/22-rdf-syntax-ns#" xmlns:dcterms="http://purl.org/dc/terms/" xmlns:vCard="http://www.w3.org/2001/vcard-rdf/3.0#" xmlns:vCard4="http://www.w3.org/2006/vcard/ns#" xmlns:bqbiol="http://biomodels.net/biology-qualifiers/" xmlns:bqmodel="http://biomodels.net/model-qualifiers/">
            <rdf:Description rdf:about="#meta_M_ump_c">
              <bqbiol:is>
                <rdf:Bag>
                  <rdf:li rdf:resource="https://identifiers.org/reactome/R-ALL-735698"/>
                  <rdf:li rdf:resource="https://identifiers.org/kegg.compound/C00105"/>
                  <rdf:li rdf:resource="https://identifiers.org/chebi/CHEBI:9849"/>
                  <rdf:li rdf:resource="https://identifiers.org/inchikey/DJJCXFVJDGTHFX-XVFCMESISA-L"/>
                  <rdf:li rdf:resource="https://identifiers.org/hmdb/HMDB00288"/>
                  <rdf:li rdf:resource="https://identifiers.org/biocyc/META:UMP"/>
                  <rdf:li rdf:resource="https://identifiers.org/metanetx.chemical/MNXM80"/>
                  <rdf:li rdf:resource="https://identifiers.org/seed.compound/cpd00091"/>
                  <rdf:li rdf:resource="https://identifiers.org/bigg.metabolite/ump_c"/>
                </rdf:Bag>
              </bqbiol:is>
            </rdf:Description>
          </rdf:RDF>
        </annotation>
      </species>
      <species metaid="meta_M_gln__L_c" sboTerm="SBO:0000247" id="M_gln__L_c" name="L-Glutamine" compartment="c" hasOnlySubstanceUnits="false" boundaryCondition="false" constant="false" fbc:charge="0" fbc:chemicalFormula="C5H10N2O3">
        <annotation>
          <rdf:RDF xmlns:rdf="http://www.w3.org/1999/02/22-rdf-syntax-ns#" xmlns:dcterms="http://purl.org/dc/terms/" xmlns:vCard="http://www.w3.org/2001/vcard-rdf/3.0#" xmlns:vCard4="http://www.w3.org/2006/vcard/ns#" xmlns:bqbiol="http://biomodels.net/biology-qualifiers/" xmlns:bqmodel="http://biomodels.net/model-qualifiers/">
            <rdf:Description rdf:about="#meta_M_gln__L_c">
              <bqbiol:is>
                <rdf:Bag>
                  <rdf:li rdf:resource="https://identifiers.org/reactome/R-ALL-29472"/>
                  <rdf:li rdf:resource="https://identifiers.org/kegg.compound/C00303"/>
                  <rdf:li rdf:resource="https://identifiers.org/chebi/CHEBI:6227"/>
                  <rdf:li rdf:resource="https://identifiers.org/kegg.drug/D00015"/>
                  <rdf:li rdf:resource="https://identifiers.org/hmdb/HMDB00641"/>
                  <rdf:li rdf:resource="https://identifiers.org/biocyc/META:GLN"/>
                  <rdf:li rdf:resource="https://identifiers.org/metanetx.chemical/MNXM37"/>
                  <rdf:li rdf:resource="https://identifiers.org/inchikey/ZDXPYRJPNDTMRX-VKHMYHEASA-N"/>
                  <rdf:li rdf:resource="https://identifiers.org/seed.compound/cpd00253"/>
                  <rdf:li rdf:resource="https://identifiers.org/bigg.metabolite/gln__L_c"/>
                </rdf:Bag>
              </bqbiol:is>
            </rdf:Description>
          </rdf:RDF>
        </annotation>
      </species>
      <species metaid="meta_M_co2_x" sboTerm="SBO:0000247" id="M_co2_x" name="CO2" compartment="x" hasOnlySubstanceUnits="false" boundaryCondition="false" constant="false" fbc:charge="0" fbc:chemicalFormula="CO2">
        <annotation>
          <rdf:RDF xmlns:rdf="http://www.w3.org/1999/02/22-rdf-syntax-ns#" xmlns:dcterms="http://purl.org/dc/terms/" xmlns:vCard="http://www.w3.org/2001/vcard-rdf/3.0#" xmlns:vCard4="http://www.w3.org/2006/vcard/ns#" xmlns:bqbiol="http://biomodels.net/biology-qualifiers/" xmlns:bqmodel="http://biomodels.net/model-qualifiers/">
            <rdf:Description rdf:about="#meta_M_co2_x">
              <bqbiol:is>
                <rdf:Bag>
                  <rdf:li rdf:resource="https://identifiers.org/reactome/R-ALL-5668565"/>
                  <rdf:li rdf:resource="https://identifiers.org/kegg.compound/C00011"/>
                  <rdf:li rdf:resource="https://identifiers.org/chebi/CHEBI:48829"/>
                  <rdf:li rdf:resource="https://identifiers.org/inchikey/CURLTUGMZLYLDI-UHFFFAOYSA-N"/>
                  <rdf:li rdf:resource="https://identifiers.org/kegg.drug/D00004"/>
                  <rdf:li rdf:resource="https://identifiers.org/hmdb/HMDB01967"/>
                  <rdf:li rdf:resource="https://identifiers.org/biocyc/META:CARBON-DIOXIDE"/>
                  <rdf:li rdf:resource="https://identifiers.org/metanetx.chemical/MNXM13"/>
                  <rdf:li rdf:resource="https://identifiers.org/seed.compound/cpd00011"/>
                  <rdf:li rdf:resource="https://identifiers.org/bigg.metabolite/co2_x"/>
                </rdf:Bag>
              </bqbiol:is>
            </rdf:Description>
          </rdf:RDF>
        </annotation>
      </species>
      <species metaid="meta_M_gly_x" sboTerm="SBO:0000247" id="M_gly_x" name="Glycine" compartment="x" hasOnlySubstanceUnits="false" boundaryCondition="false" constant="false" fbc:charge="0" fbc:chemicalFormula="C2H5NO2">
        <annotation>
          <rdf:RDF xmlns:rdf="http://www.w3.org/1999/02/22-rdf-syntax-ns#" xmlns:dcterms="http://purl.org/dc/terms/" xmlns:vCard="http://www.w3.org/2001/vcard-rdf/3.0#" xmlns:vCard4="http://www.w3.org/2006/vcard/ns#" xmlns:bqbiol="http://biomodels.net/biology-qualifiers/" xmlns:bqmodel="http://biomodels.net/model-qualifiers/">
            <rdf:Description rdf:about="#meta_M_gly_x">
              <bqbiol:is>
                <rdf:Bag>
                  <rdf:li rdf:resource="https://identifiers.org/reactome/R-ALL-29424"/>
                  <rdf:li rdf:resource="https://identifiers.org/kegg.compound/C00037"/>
                  <rdf:li rdf:resource="https://identifiers.org/chebi/CHEBI:57305"/>
                  <rdf:li rdf:resource="https://identifiers.org/kegg.drug/D00011"/>
                  <rdf:li rdf:resource="https://identifiers.org/inchikey/DHMQDGOQFOQNFH-UHFFFAOYSA-N"/>
                  <rdf:li rdf:resource="https://identifiers.org/hmdb/HMDB00123"/>
                  <rdf:li rdf:resource="https://identifiers.org/biocyc/META:GLY"/>
                  <rdf:li rdf:resource="https://identifiers.org/metanetx.chemical/MNXM29"/>
                  <rdf:li rdf:resource="https://identifiers.org/seed.compound/cpd00033"/>
                  <rdf:li rdf:resource="https://identifiers.org/bigg.metabolite/gly_x"/>
                </rdf:Bag>
              </bqbiol:is>
            </rdf:Description>
          </rdf:RDF>
        </annotation>
      </species>
      <species metaid="meta_M_nad_x" sboTerm="SBO:0000247" id="M_nad_x" name="NAD+" compartment="x" hasOnlySubstanceUnits="false" boundaryCondition="false" constant="false" fbc:charge="-1" fbc:chemicalFormula="C21H26N7O14P2">
        <annotation>
          <rdf:RDF xmlns:rdf="http://www.w3.org/1999/02/22-rdf-syntax-ns#" xmlns:dcterms="http://purl.org/dc/terms/" xmlns:vCard="http://www.w3.org/2001/vcard-rdf/3.0#" xmlns:vCard4="http://www.w3.org/2006/vcard/ns#" xmlns:bqbiol="http://biomodels.net/biology-qualifiers/" xmlns:bqmodel="http://biomodels.net/model-qualifiers/">
            <rdf:Description rdf:about="#meta_M_nad_x">
              <bqbiol:is>
                <rdf:Bag>
                  <rdf:li rdf:resource="https://identifiers.org/reactome/R-ALL-352330"/>
                  <rdf:li rdf:resource="https://identifiers.org/inchikey/BAWFJGJZGIEFAR-NNYOXOHSSA-M"/>
                  <rdf:li rdf:resource="https://identifiers.org/kegg.compound/C00003"/>
                  <rdf:li rdf:resource="https://identifiers.org/chebi/CHEBI:7422"/>
                  <rdf:li rdf:resource="https://identifiers.org/kegg.drug/D00002"/>
                  <rdf:li rdf:resource="https://identifiers.org/hmdb/HMDB00902"/>
                  <rdf:li rdf:resource="https://identifiers.org/biocyc/META:NAD"/>
                  <rdf:li rdf:resource="https://identifiers.org/metanetx.chemical/MNXM8"/>
                  <rdf:li rdf:resource="https://identifiers.org/seed.compound/cpd00003"/>
                  <rdf:li rdf:resource="https://identifiers.org/bigg.metabolite/nad_x"/>
                </rdf:Bag>
              </bqbiol:is>
            </rdf:Description>
          </rdf:RDF>
        </annotation>
      </species>
      <species metaid="meta_M_nadh_x" sboTerm="SBO:0000247" id="M_nadh_x" name="NADH" compartment="x" hasOnlySubstanceUnits="false" boundaryCondition="false" constant="false" fbc:charge="-2" fbc:chemicalFormula="C21H27N7O14P2">
        <annotation>
          <rdf:RDF xmlns:rdf="http://www.w3.org/1999/02/22-rdf-syntax-ns#" xmlns:dcterms="http://purl.org/dc/terms/" xmlns:vCard="http://www.w3.org/2001/vcard-rdf/3.0#" xmlns:vCard4="http://www.w3.org/2006/vcard/ns#" xmlns:bqbiol="http://biomodels.net/biology-qualifiers/" xmlns:bqmodel="http://biomodels.net/model-qualifiers/">
            <rdf:Description rdf:about="#meta_M_nadh_x">
              <bqbiol:is>
                <rdf:Bag>
                  <rdf:li rdf:resource="https://identifiers.org/reactome/R-ALL-73473"/>
                  <rdf:li rdf:resource="https://identifiers.org/inchikey/BOPGDPNILDQYTO-NNYOXOHSSA-L"/>
                  <rdf:li rdf:resource="https://identifiers.org/kegg.compound/C00004"/>
                  <rdf:li rdf:resource="https://identifiers.org/chebi/CHEBI:7423"/>
                  <rdf:li rdf:resource="https://identifiers.org/hmdb/HMDB01487"/>
                  <rdf:li rdf:resource="https://identifiers.org/biocyc/META:NADH"/>
                  <rdf:li rdf:resource="https://identifiers.org/metanetx.chemical/MNXM10"/>
                  <rdf:li rdf:resource="https://identifiers.org/seed.compound/cpd00004"/>
                  <rdf:li rdf:resource="https://identifiers.org/bigg.metabolite/nadh_x"/>
                </rdf:Bag>
              </bqbiol:is>
            </rdf:Description>
          </rdf:RDF>
        </annotation>
      </species>
      <species metaid="meta_M_nh4_x" sboTerm="SBO:0000247" id="M_nh4_x" name="NH3" compartment="x" hasOnlySubstanceUnits="false" boundaryCondition="false" constant="false" fbc:charge="1" fbc:chemicalFormula="H4N">
        <annotation>
          <rdf:RDF xmlns:rdf="http://www.w3.org/1999/02/22-rdf-syntax-ns#" xmlns:dcterms="http://purl.org/dc/terms/" xmlns:vCard="http://www.w3.org/2001/vcard-rdf/3.0#" xmlns:vCard4="http://www.w3.org/2006/vcard/ns#" xmlns:bqbiol="http://biomodels.net/biology-qualifiers/" xmlns:bqmodel="http://biomodels.net/model-qualifiers/">
            <rdf:Description rdf:about="#meta_M_nh4_x">
              <bqbiol:is>
                <rdf:Bag>
                  <rdf:li rdf:resource="https://identifiers.org/reactome/R-ALL-76230"/>
                  <rdf:li rdf:resource="https://identifiers.org/kegg.compound/C01342"/>
                  <rdf:li rdf:resource="https://identifiers.org/chebi/CHEBI:7435"/>
                  <rdf:li rdf:resource="https://identifiers.org/kegg.drug/D02916"/>
                  <rdf:li rdf:resource="https://identifiers.org/hmdb/HMDB41827"/>
                  <rdf:li rdf:resource="https://identifiers.org/biocyc/META:AMMONIUM"/>
                  <rdf:li rdf:resource="https://identifiers.org/metanetx.chemical/MNXM15"/>
                  <rdf:li rdf:resource="https://identifiers.org/inchikey/QGZKDVFQNNGYKY-UHFFFAOYSA-O"/>
                  <rdf:li rdf:resource="https://identifiers.org/seed.compound/cpd19013"/>
                  <rdf:li rdf:resource="https://identifiers.org/bigg.metabolite/nh4_x"/>
                </rdf:Bag>
              </bqbiol:is>
            </rdf:Description>
          </rdf:RDF>
        </annotation>
      </species>
      <species metaid="meta_M_h2o_e" sboTerm="SBO:0000247" id="M_h2o_e" name="H2O H2O" compartment="e" hasOnlySubstanceUnits="false" boundaryCondition="false" constant="false" fbc:charge="0" fbc:chemicalFormula="H2O">
        <notes>
          <html xmlns="http://www.w3.org/1999/xhtml">
            <p>original_bigg_ids: [&apos;h2o_e&apos;]</p>
          </html>
        </notes>
        <annotation>
          <rdf:RDF xmlns:rdf="http://www.w3.org/1999/02/22-rdf-syntax-ns#" xmlns:dcterms="http://purl.org/dc/terms/" xmlns:vCard="http://www.w3.org/2001/vcard-rdf/3.0#" xmlns:vCard4="http://www.w3.org/2006/vcard/ns#" xmlns:bqbiol="http://biomodels.net/biology-qualifiers/" xmlns:bqmodel="http://biomodels.net/model-qualifiers/">
            <rdf:Description rdf:about="#meta_M_h2o_e">
              <bqbiol:is>
                <rdf:Bag>
                  <rdf:li rdf:resource="https://identifiers.org/reactome/R-ALL-8851517"/>
                  <rdf:li rdf:resource="https://identifiers.org/kegg.compound/C01328"/>
                  <rdf:li rdf:resource="https://identifiers.org/chebi/CHEBI:5594"/>
                  <rdf:li rdf:resource="https://identifiers.org/kegg.drug/D06322"/>
                  <rdf:li rdf:resource="https://identifiers.org/hmdb/HMDB02111"/>
                  <rdf:li rdf:resource="https://identifiers.org/biocyc/META:WATER"/>
                  <rdf:li rdf:resource="https://identifiers.org/metanetx.chemical/MNXM2"/>
                  <rdf:li rdf:resource="https://identifiers.org/inchikey/XLYOFNOQVPJJNP-UHFFFAOYSA-N"/>
                  <rdf:li rdf:resource="https://identifiers.org/seed.compound/cpd27222"/>
                  <rdf:li rdf:resource="https://identifiers.org/bigg.metabolite/h2o_e"/>
                </rdf:Bag>
              </bqbiol:is>
            </rdf:Description>
          </rdf:RDF>
        </annotation>
      </species>
      <species metaid="meta_M_hdca_e" sboTerm="SBO:0000247" id="M_hdca_e" name="Hexadecanoate (n-C16:0)" compartment="e" hasOnlySubstanceUnits="false" boundaryCondition="false" constant="false" fbc:charge="-1" fbc:chemicalFormula="C16H31O2">
        <notes>
          <html xmlns="http://www.w3.org/1999/xhtml">
            <p>original_bigg_ids: [&apos;hdca_e&apos;]</p>
          </html>
        </notes>
        <annotation>
          <rdf:RDF xmlns:rdf="http://www.w3.org/1999/02/22-rdf-syntax-ns#" xmlns:dcterms="http://purl.org/dc/terms/" xmlns:vCard="http://www.w3.org/2001/vcard-rdf/3.0#" xmlns:vCard4="http://www.w3.org/2006/vcard/ns#" xmlns:bqbiol="http://biomodels.net/biology-qualifiers/" xmlns:bqmodel="http://biomodels.net/model-qualifiers/">
            <rdf:Description rdf:about="#meta_M_hdca_e">
              <bqbiol:is>
                <rdf:Bag>
                  <rdf:li rdf:resource="https://identifiers.org/reactome/R-ALL-76168"/>
                  <rdf:li rdf:resource="https://identifiers.org/kegg.compound/C00249"/>
                  <rdf:li rdf:resource="https://identifiers.org/chebi/CHEBI:7896"/>
                  <rdf:li rdf:resource="https://identifiers.org/kegg.drug/D05341"/>
                  <rdf:li rdf:resource="https://identifiers.org/hmdb/HMDB60083"/>
                  <rdf:li rdf:resource="https://identifiers.org/inchikey/IPCSVZSSVZVIGE-UHFFFAOYSA-M"/>
                  <rdf:li rdf:resource="https://identifiers.org/lipidmaps/LMFA01010046"/>
                  <rdf:li rdf:resource="https://identifiers.org/biocyc/META:PALMITATE"/>
                  <rdf:li rdf:resource="https://identifiers.org/metanetx.chemical/MNXM108"/>
                  <rdf:li rdf:resource="https://identifiers.org/seed.compound/cpd00214"/>
                  <rdf:li rdf:resource="https://identifiers.org/bigg.metabolite/hdca_e"/>
                </rdf:Bag>
              </bqbiol:is>
            </rdf:Description>
          </rdf:RDF>
        </annotation>
      </species>
      <species metaid="meta_M_hdcea_e" sboTerm="SBO:0000247" id="M_hdcea_e" name="Hexadecenoate (n-C16:1)" compartment="e" hasOnlySubstanceUnits="false" boundaryCondition="false" constant="false" fbc:charge="-1" fbc:chemicalFormula="C16H29O2">
        <notes>
          <html xmlns="http://www.w3.org/1999/xhtml">
            <p>original_bigg_ids: [&apos;hdcea_e&apos;]</p>
          </html>
        </notes>
        <annotation>
          <rdf:RDF xmlns:rdf="http://www.w3.org/1999/02/22-rdf-syntax-ns#" xmlns:dcterms="http://purl.org/dc/terms/" xmlns:vCard="http://www.w3.org/2001/vcard-rdf/3.0#" xmlns:vCard4="http://www.w3.org/2006/vcard/ns#" xmlns:bqbiol="http://biomodels.net/biology-qualifiers/" xmlns:bqmodel="http://biomodels.net/model-qualifiers/">
            <rdf:Description rdf:about="#meta_M_hdcea_e">
              <bqbiol:is>
                <rdf:Bag>
                  <rdf:li rdf:resource="https://identifiers.org/metanetx.chemical/MNXM950"/>
                  <rdf:li rdf:resource="https://identifiers.org/bigg.metabolite/hdcea_e"/>
                </rdf:Bag>
              </bqbiol:is>
            </rdf:Description>
          </rdf:RDF>
        </annotation>
      </species>
      <species metaid="meta_M_ocdca_e" sboTerm="SBO:0000247" id="M_ocdca_e" name="Octadecanoate (n-C18:0)" compartment="e" hasOnlySubstanceUnits="false" boundaryCondition="false" constant="false" fbc:charge="-1" fbc:chemicalFormula="C18H35O2">
        <notes>
          <html xmlns="http://www.w3.org/1999/xhtml">
            <p>original_bigg_ids: [&apos;ocdca_e&apos;]</p>
          </html>
        </notes>
        <annotation>
          <rdf:RDF xmlns:rdf="http://www.w3.org/1999/02/22-rdf-syntax-ns#" xmlns:dcterms="http://purl.org/dc/terms/" xmlns:vCard="http://www.w3.org/2001/vcard-rdf/3.0#" xmlns:vCard4="http://www.w3.org/2006/vcard/ns#" xmlns:bqbiol="http://biomodels.net/biology-qualifiers/" xmlns:bqmodel="http://biomodels.net/model-qualifiers/">
            <rdf:Description rdf:about="#meta_M_ocdca_e">
              <bqbiol:is>
                <rdf:Bag>
                  <rdf:li rdf:resource="https://identifiers.org/reactome/R-ALL-428198"/>
                  <rdf:li rdf:resource="https://identifiers.org/kegg.compound/C01530"/>
                  <rdf:li rdf:resource="https://identifiers.org/chebi/CHEBI:45710"/>
                  <rdf:li rdf:resource="https://identifiers.org/kegg.drug/D00119"/>
                  <rdf:li rdf:resource="https://identifiers.org/hmdb/HMDB00827"/>
                  <rdf:li rdf:resource="https://identifiers.org/lipidmaps/LMFA01010047"/>
                  <rdf:li rdf:resource="https://identifiers.org/biocyc/META:STEARIC_ACID"/>
                  <rdf:li rdf:resource="https://identifiers.org/metanetx.chemical/MNXM236"/>
                  <rdf:li rdf:resource="https://identifiers.org/inchikey/QIQXTHQIDYTFRH-UHFFFAOYSA-M"/>
                  <rdf:li rdf:resource="https://identifiers.org/seed.compound/cpd01080"/>
                  <rdf:li rdf:resource="https://identifiers.org/bigg.metabolite/ocdca_e"/>
                </rdf:Bag>
              </bqbiol:is>
            </rdf:Description>
          </rdf:RDF>
        </annotation>
      </species>
      <species metaid="meta_M_ocdcea_e" sboTerm="SBO:0000247" id="M_ocdcea_e" name="Octadecenoate (n-C18:1)" compartment="e" hasOnlySubstanceUnits="false" boundaryCondition="false" constant="false" fbc:charge="-1" fbc:chemicalFormula="C18H33O2">
        <notes>
          <html xmlns="http://www.w3.org/1999/xhtml">
            <p>original_bigg_ids: [&apos;ocdcea_e&apos;]</p>
          </html>
        </notes>
        <annotation>
          <rdf:RDF xmlns:rdf="http://www.w3.org/1999/02/22-rdf-syntax-ns#" xmlns:dcterms="http://purl.org/dc/terms/" xmlns:vCard="http://www.w3.org/2001/vcard-rdf/3.0#" xmlns:vCard4="http://www.w3.org/2006/vcard/ns#" xmlns:bqbiol="http://biomodels.net/biology-qualifiers/" xmlns:bqmodel="http://biomodels.net/model-qualifiers/">
            <rdf:Description rdf:about="#meta_M_ocdcea_e">
              <bqbiol:is>
                <rdf:Bag>
                  <rdf:li rdf:resource="https://identifiers.org/kegg.compound/C00712"/>
                  <rdf:li rdf:resource="https://identifiers.org/chebi/CHEBI:7741"/>
                  <rdf:li rdf:resource="https://identifiers.org/kegg.drug/D02315"/>
                  <rdf:li rdf:resource="https://identifiers.org/hmdb/HMDB02066"/>
                  <rdf:li rdf:resource="https://identifiers.org/lipidmaps/LMFA01030810"/>
                  <rdf:li rdf:resource="https://identifiers.org/biocyc/META:OLEATE-CPD"/>
                  <rdf:li rdf:resource="https://identifiers.org/metanetx.chemical/MNXM306"/>
                  <rdf:li rdf:resource="https://identifiers.org/inchikey/ZQPPMHVWECSIRJ-KTKRTIGZSA-M"/>
                  <rdf:li rdf:resource="https://identifiers.org/seed.compound/cpd00536"/>
                  <rdf:li rdf:resource="https://identifiers.org/bigg.metabolite/ocdcea_e"/>
                </rdf:Bag>
              </bqbiol:is>
            </rdf:Description>
          </rdf:RDF>
        </annotation>
      </species>
      <species metaid="meta_M_ttdca_e" sboTerm="SBO:0000247" id="M_ttdca_e" name="Tetradecanoate (n-C14:0)" compartment="e" hasOnlySubstanceUnits="false" boundaryCondition="false" constant="false" fbc:charge="-1" fbc:chemicalFormula="C14H27O2">
        <notes>
          <html xmlns="http://www.w3.org/1999/xhtml">
            <p>original_bigg_ids: [&apos;ttdca_e&apos;]</p>
          </html>
        </notes>
        <annotation>
          <rdf:RDF xmlns:rdf="http://www.w3.org/1999/02/22-rdf-syntax-ns#" xmlns:dcterms="http://purl.org/dc/terms/" xmlns:vCard="http://www.w3.org/2001/vcard-rdf/3.0#" xmlns:vCard4="http://www.w3.org/2006/vcard/ns#" xmlns:bqbiol="http://biomodels.net/biology-qualifiers/" xmlns:bqmodel="http://biomodels.net/model-qualifiers/">
            <rdf:Description rdf:about="#meta_M_ttdca_e">
              <bqbiol:is>
                <rdf:Bag>
                  <rdf:li rdf:resource="https://identifiers.org/metanetx.chemical/MNXM162239"/>
                  <rdf:li rdf:resource="https://identifiers.org/bigg.metabolite/ttdca_e"/>
                </rdf:Bag>
              </bqbiol:is>
            </rdf:Description>
          </rdf:RDF>
        </annotation>
      </species>
      <species metaid="meta_M_zymst_e" sboTerm="SBO:0000247" id="M_zymst_e" name="Zymosterol C27H44O" compartment="e" hasOnlySubstanceUnits="false" boundaryCondition="false" constant="false" fbc:charge="0" fbc:chemicalFormula="C27H44O">
        <notes>
          <html xmlns="http://www.w3.org/1999/xhtml">
            <p>original_bigg_ids: [&apos;zymst_e&apos;]</p>
          </html>
        </notes>
        <annotation>
          <rdf:RDF xmlns:rdf="http://www.w3.org/1999/02/22-rdf-syntax-ns#" xmlns:dcterms="http://purl.org/dc/terms/" xmlns:vCard="http://www.w3.org/2001/vcard-rdf/3.0#" xmlns:vCard4="http://www.w3.org/2006/vcard/ns#" xmlns:bqbiol="http://biomodels.net/biology-qualifiers/" xmlns:bqmodel="http://biomodels.net/model-qualifiers/">
            <rdf:Description rdf:about="#meta_M_zymst_e">
              <bqbiol:is>
                <rdf:Bag>
                  <rdf:li rdf:resource="https://identifiers.org/reactome/R-ALL-194691"/>
                  <rdf:li rdf:resource="https://identifiers.org/kegg.compound/C05437"/>
                  <rdf:li rdf:resource="https://identifiers.org/inchikey/CGSJXLIKVBJVRY-XTGBIJOFSA-N"/>
                  <rdf:li rdf:resource="https://identifiers.org/chebi/CHEBI:27370"/>
                  <rdf:li rdf:resource="https://identifiers.org/hmdb/HMDB06271"/>
                  <rdf:li rdf:resource="https://identifiers.org/lipidmaps/LMST01010066"/>
                  <rdf:li rdf:resource="https://identifiers.org/biocyc/META:ZYMOSTEROL"/>
                  <rdf:li rdf:resource="https://identifiers.org/metanetx.chemical/MNXM574"/>
                  <rdf:li rdf:resource="https://identifiers.org/seed.compound/cpd03221"/>
                  <rdf:li rdf:resource="https://identifiers.org/bigg.metabolite/zymst_e"/>
                </rdf:Bag>
              </bqbiol:is>
            </rdf:Description>
          </rdf:RDF>
        </annotation>
      </species>
      <species metaid="meta_M_aacald_c" sboTerm="SBO:0000247" id="M_aacald_c" name="Aminoacetaldehyde" compartment="c" hasOnlySubstanceUnits="false" boundaryCondition="false" constant="false" fbc:charge="1" fbc:chemicalFormula="C2H6NO">
        <notes>
          <html xmlns="http://www.w3.org/1999/xhtml">
            <p>original_bigg_ids: [&apos;aacald_c&apos;]</p>
          </html>
        </notes>
        <annotation>
          <rdf:RDF xmlns:rdf="http://www.w3.org/1999/02/22-rdf-syntax-ns#" xmlns:dcterms="http://purl.org/dc/terms/" xmlns:vCard="http://www.w3.org/2001/vcard-rdf/3.0#" xmlns:vCard4="http://www.w3.org/2006/vcard/ns#" xmlns:bqbiol="http://biomodels.net/biology-qualifiers/" xmlns:bqmodel="http://biomodels.net/model-qualifiers/">
            <rdf:Description rdf:about="#meta_M_aacald_c">
              <bqbiol:is>
                <rdf:Bag>
                  <rdf:li rdf:resource="https://identifiers.org/kegg.compound/C06735"/>
                  <rdf:li rdf:resource="https://identifiers.org/chebi/CHEBI:58213"/>
                  <rdf:li rdf:resource="https://identifiers.org/inchikey/LYIIBVSRGJSHAV-UHFFFAOYSA-O"/>
                  <rdf:li rdf:resource="https://identifiers.org/biocyc/META:CPD-1772"/>
                  <rdf:li rdf:resource="https://identifiers.org/metanetx.chemical/MNXM2212"/>
                  <rdf:li rdf:resource="https://identifiers.org/seed.compound/cpd04122"/>
                  <rdf:li rdf:resource="https://identifiers.org/bigg.metabolite/aacald_c"/>
                </rdf:Bag>
              </bqbiol:is>
            </rdf:Description>
          </rdf:RDF>
        </annotation>
      </species>
      <species metaid="meta_M_succ_c" sboTerm="SBO:0000247" id="M_succ_c" name="Succinate" compartment="c" hasOnlySubstanceUnits="false" boundaryCondition="false" constant="false" fbc:charge="-2" fbc:chemicalFormula="C4H4O4">
        <notes>
          <html xmlns="http://www.w3.org/1999/xhtml">
            <p>original_bigg_ids: [&apos;succ_c&apos;]</p>
          </html>
        </notes>
        <annotation>
          <rdf:RDF xmlns:rdf="http://www.w3.org/1999/02/22-rdf-syntax-ns#" xmlns:dcterms="http://purl.org/dc/terms/" xmlns:vCard="http://www.w3.org/2001/vcard-rdf/3.0#" xmlns:vCard4="http://www.w3.org/2006/vcard/ns#" xmlns:bqbiol="http://biomodels.net/biology-qualifiers/" xmlns:bqmodel="http://biomodels.net/model-qualifiers/">
            <rdf:Description rdf:about="#meta_M_succ_c">
              <bqbiol:is>
                <rdf:Bag>
                  <rdf:li rdf:resource="https://identifiers.org/reactome/R-ALL-5278787"/>
                  <rdf:li rdf:resource="https://identifiers.org/kegg.compound/C00042"/>
                  <rdf:li rdf:resource="https://identifiers.org/chebi/CHEBI:9304"/>
                  <rdf:li rdf:resource="https://identifiers.org/hmdb/HMDB00254"/>
                  <rdf:li rdf:resource="https://identifiers.org/inchikey/KDYFGRWQOYBRFD-UHFFFAOYSA-L"/>
                  <rdf:li rdf:resource="https://identifiers.org/lipidmaps/LMFA01170043"/>
                  <rdf:li rdf:resource="https://identifiers.org/biocyc/META:SUC"/>
                  <rdf:li rdf:resource="https://identifiers.org/metanetx.chemical/MNXM25"/>
                  <rdf:li rdf:resource="https://identifiers.org/seed.compound/cpd00036"/>
                  <rdf:li rdf:resource="https://identifiers.org/bigg.metabolite/succ_c"/>
                </rdf:Bag>
              </bqbiol:is>
            </rdf:Description>
          </rdf:RDF>
        </annotation>
      </species>
      <species metaid="meta_M_taur_c" sboTerm="SBO:0000247" id="M_taur_c" name="Taurine C2H7NO3S" compartment="c" hasOnlySubstanceUnits="false" boundaryCondition="false" constant="false" fbc:charge="0" fbc:chemicalFormula="C2H7NO3S">
        <notes>
          <html xmlns="http://www.w3.org/1999/xhtml">
            <p>original_bigg_ids: [&apos;taur_c&apos;]</p>
          </html>
        </notes>
        <annotation>
          <rdf:RDF xmlns:rdf="http://www.w3.org/1999/02/22-rdf-syntax-ns#" xmlns:dcterms="http://purl.org/dc/terms/" xmlns:vCard="http://www.w3.org/2001/vcard-rdf/3.0#" xmlns:vCard4="http://www.w3.org/2006/vcard/ns#" xmlns:bqbiol="http://biomodels.net/biology-qualifiers/" xmlns:bqmodel="http://biomodels.net/model-qualifiers/">
            <rdf:Description rdf:about="#meta_M_taur_c">
              <bqbiol:is>
                <rdf:Bag>
                  <rdf:li rdf:resource="https://identifiers.org/reactome/R-ALL-194069"/>
                  <rdf:li rdf:resource="https://identifiers.org/kegg.compound/C00245"/>
                  <rdf:li rdf:resource="https://identifiers.org/chebi/CHEBI:9406"/>
                  <rdf:li rdf:resource="https://identifiers.org/kegg.drug/D00047"/>
                  <rdf:li rdf:resource="https://identifiers.org/hmdb/HMDB00251"/>
                  <rdf:li rdf:resource="https://identifiers.org/biocyc/META:TAURINE"/>
                  <rdf:li rdf:resource="https://identifiers.org/metanetx.chemical/MNXM282"/>
                  <rdf:li rdf:resource="https://identifiers.org/inchikey/XOAAWQZATWQOTB-UHFFFAOYSA-N"/>
                  <rdf:li rdf:resource="https://identifiers.org/seed.compound/cpd00210"/>
                  <rdf:li rdf:resource="https://identifiers.org/bigg.metabolite/taur_c"/>
                </rdf:Bag>
              </bqbiol:is>
            </rdf:Description>
          </rdf:RDF>
        </annotation>
      </species>
      <species metaid="meta_M_cit_x" sboTerm="SBO:0000247" id="M_cit_x" name="Citrate" compartment="x" hasOnlySubstanceUnits="false" boundaryCondition="false" constant="false" fbc:charge="-3" fbc:chemicalFormula="C6H5O7">
        <notes>
          <html xmlns="http://www.w3.org/1999/xhtml">
            <p>original_bigg_ids: [&apos;cit_x&apos;]</p>
          </html>
        </notes>
        <annotation>
          <rdf:RDF xmlns:rdf="http://www.w3.org/1999/02/22-rdf-syntax-ns#" xmlns:dcterms="http://purl.org/dc/terms/" xmlns:vCard="http://www.w3.org/2001/vcard-rdf/3.0#" xmlns:vCard4="http://www.w3.org/2006/vcard/ns#" xmlns:bqbiol="http://biomodels.net/biology-qualifiers/" xmlns:bqmodel="http://biomodels.net/model-qualifiers/">
            <rdf:Description rdf:about="#meta_M_cit_x">
              <bqbiol:is>
                <rdf:Bag>
                  <rdf:li rdf:resource="https://identifiers.org/reactome/R-ALL-76190"/>
                  <rdf:li rdf:resource="https://identifiers.org/kegg.compound/C00158"/>
                  <rdf:li rdf:resource="https://identifiers.org/chebi/CHEBI:76049"/>
                  <rdf:li rdf:resource="https://identifiers.org/kegg.drug/D00037"/>
                  <rdf:li rdf:resource="https://identifiers.org/hmdb/HMDB00094"/>
                  <rdf:li rdf:resource="https://identifiers.org/inchikey/KRKNYBCHXYNGOX-UHFFFAOYSA-K"/>
                  <rdf:li rdf:resource="https://identifiers.org/biocyc/META:CIT"/>
                  <rdf:li rdf:resource="https://identifiers.org/metanetx.chemical/MNXM131"/>
                  <rdf:li rdf:resource="https://identifiers.org/seed.compound/cpd00137"/>
                  <rdf:li rdf:resource="https://identifiers.org/bigg.metabolite/cit_x"/>
                </rdf:Bag>
              </bqbiol:is>
            </rdf:Description>
          </rdf:RDF>
        </annotation>
      </species>
      <species metaid="meta_M_h2o_x" sboTerm="SBO:0000247" id="M_h2o_x" name="H2O H2O" compartment="x" hasOnlySubstanceUnits="false" boundaryCondition="false" constant="false" fbc:charge="0" fbc:chemicalFormula="H2O">
        <notes>
          <html xmlns="http://www.w3.org/1999/xhtml">
            <p>original_bigg_ids: [&apos;h2o_x&apos;]</p>
          </html>
        </notes>
        <annotation>
          <rdf:RDF xmlns:rdf="http://www.w3.org/1999/02/22-rdf-syntax-ns#" xmlns:dcterms="http://purl.org/dc/terms/" xmlns:vCard="http://www.w3.org/2001/vcard-rdf/3.0#" xmlns:vCard4="http://www.w3.org/2006/vcard/ns#" xmlns:bqbiol="http://biomodels.net/biology-qualifiers/" xmlns:bqmodel="http://biomodels.net/model-qualifiers/">
            <rdf:Description rdf:about="#meta_M_h2o_x">
              <bqbiol:is>
                <rdf:Bag>
                  <rdf:li rdf:resource="https://identifiers.org/reactome/R-ALL-8851517"/>
                  <rdf:li rdf:resource="https://identifiers.org/kegg.compound/C01328"/>
                  <rdf:li rdf:resource="https://identifiers.org/chebi/CHEBI:5594"/>
                  <rdf:li rdf:resource="https://identifiers.org/kegg.drug/D06322"/>
                  <rdf:li rdf:resource="https://identifiers.org/hmdb/HMDB02111"/>
                  <rdf:li rdf:resource="https://identifiers.org/biocyc/META:WATER"/>
                  <rdf:li rdf:resource="https://identifiers.org/metanetx.chemical/MNXM2"/>
                  <rdf:li rdf:resource="https://identifiers.org/inchikey/XLYOFNOQVPJJNP-UHFFFAOYSA-N"/>
                  <rdf:li rdf:resource="https://identifiers.org/seed.compound/cpd27222"/>
                  <rdf:li rdf:resource="https://identifiers.org/bigg.metabolite/h2o_x"/>
                </rdf:Bag>
              </bqbiol:is>
            </rdf:Description>
          </rdf:RDF>
        </annotation>
      </species>
      <species metaid="meta_M_oaa_x" sboTerm="SBO:0000247" id="M_oaa_x" name="Oxaloacetate" compartment="x" hasOnlySubstanceUnits="false" boundaryCondition="false" constant="false" fbc:charge="-2" fbc:chemicalFormula="C4H2O5">
        <notes>
          <html xmlns="http://www.w3.org/1999/xhtml">
            <p>original_bigg_ids: [&apos;oaa_x&apos;]</p>
          </html>
        </notes>
        <annotation>
          <rdf:RDF xmlns:rdf="http://www.w3.org/1999/02/22-rdf-syntax-ns#" xmlns:dcterms="http://purl.org/dc/terms/" xmlns:vCard="http://www.w3.org/2001/vcard-rdf/3.0#" xmlns:vCard4="http://www.w3.org/2006/vcard/ns#" xmlns:bqbiol="http://biomodels.net/biology-qualifiers/" xmlns:bqmodel="http://biomodels.net/model-qualifiers/">
            <rdf:Description rdf:about="#meta_M_oaa_x">
              <bqbiol:is>
                <rdf:Bag>
                  <rdf:li rdf:resource="https://identifiers.org/reactome/R-ALL-76213"/>
                  <rdf:li rdf:resource="https://identifiers.org/kegg.compound/C00036"/>
                  <rdf:li rdf:resource="https://identifiers.org/chebi/CHEBI:7812"/>
                  <rdf:li rdf:resource="https://identifiers.org/hmdb/HMDB00223"/>
                  <rdf:li rdf:resource="https://identifiers.org/inchikey/KHPXUQMNIQBQEV-UHFFFAOYSA-L"/>
                  <rdf:li rdf:resource="https://identifiers.org/lipidmaps/LMFA01170120"/>
                  <rdf:li rdf:resource="https://identifiers.org/biocyc/META:OXALACETIC_ACID"/>
                  <rdf:li rdf:resource="https://identifiers.org/metanetx.chemical/MNXM46"/>
                  <rdf:li rdf:resource="https://identifiers.org/seed.compound/cpd00032"/>
                  <rdf:li rdf:resource="https://identifiers.org/bigg.metabolite/oaa_x"/>
                </rdf:Bag>
              </bqbiol:is>
            </rdf:Description>
          </rdf:RDF>
        </annotation>
      </species>
      <species metaid="meta_M_tdcoa_c" sboTerm="SBO:0000247" id="M_tdcoa_c" name="Tetradecanoyl-CoA" compartment="c" hasOnlySubstanceUnits="false" boundaryCondition="false" constant="false" fbc:charge="-4" fbc:chemicalFormula="C35H58N7O17P3S">
        <annotation>
          <rdf:RDF xmlns:rdf="http://www.w3.org/1999/02/22-rdf-syntax-ns#" xmlns:dcterms="http://purl.org/dc/terms/" xmlns:vCard="http://www.w3.org/2001/vcard-rdf/3.0#" xmlns:vCard4="http://www.w3.org/2006/vcard/ns#" xmlns:bqbiol="http://biomodels.net/biology-qualifiers/" xmlns:bqmodel="http://biomodels.net/model-qualifiers/">
            <rdf:Description rdf:about="#meta_M_tdcoa_c">
              <bqbiol:is>
                <rdf:Bag>
                  <rdf:li rdf:resource="https://identifiers.org/reactome/R-ALL-77272"/>
                  <rdf:li rdf:resource="https://identifiers.org/kegg.compound/C02593"/>
                  <rdf:li rdf:resource="https://identifiers.org/chebi/CHEBI:9475"/>
                  <rdf:li rdf:resource="https://identifiers.org/inchikey/DUAFKXOFBZQTQE-QSGBVPJFSA-J"/>
                  <rdf:li rdf:resource="https://identifiers.org/hmdb/HMDB06517"/>
                  <rdf:li rdf:resource="https://identifiers.org/lipidmaps/LMFA07050373"/>
                  <rdf:li rdf:resource="https://identifiers.org/biocyc/META:TETRADECANOYL-COA"/>
                  <rdf:li rdf:resource="https://identifiers.org/metanetx.chemical/MNXM224"/>
                  <rdf:li rdf:resource="https://identifiers.org/seed.compound/cpd01695"/>
                  <rdf:li rdf:resource="https://identifiers.org/bigg.metabolite/tdcoa_c"/>
                </rdf:Bag>
              </bqbiol:is>
            </rdf:Description>
          </rdf:RDF>
        </annotation>
      </species>
      <species metaid="meta_M_3php_c" sboTerm="SBO:0000247" id="M_3php_c" name="3-Phosphohydroxypyruvate" compartment="c" hasOnlySubstanceUnits="false" boundaryCondition="false" constant="false" fbc:charge="-3" fbc:chemicalFormula="C3H2O7P">
        <notes>
          <html xmlns="http://www.w3.org/1999/xhtml">
            <p>original_bigg_ids: [&apos;3php_c&apos;]</p>
          </html>
        </notes>
        <annotation>
          <rdf:RDF xmlns:rdf="http://www.w3.org/1999/02/22-rdf-syntax-ns#" xmlns:dcterms="http://purl.org/dc/terms/" xmlns:vCard="http://www.w3.org/2001/vcard-rdf/3.0#" xmlns:vCard4="http://www.w3.org/2006/vcard/ns#" xmlns:bqbiol="http://biomodels.net/biology-qualifiers/" xmlns:bqmodel="http://biomodels.net/model-qualifiers/">
            <rdf:Description rdf:about="#meta_M_3php_c">
              <bqbiol:is>
                <rdf:Bag>
                  <rdf:li rdf:resource="https://identifiers.org/reactome/R-ALL-977329"/>
                  <rdf:li rdf:resource="https://identifiers.org/kegg.compound/C03232"/>
                  <rdf:li rdf:resource="https://identifiers.org/chebi/CHEBI:30933"/>
                  <rdf:li rdf:resource="https://identifiers.org/hmdb/HMDB60175"/>
                  <rdf:li rdf:resource="https://identifiers.org/inchikey/LFLUCDOSQPJJBE-UHFFFAOYSA-K"/>
                  <rdf:li rdf:resource="https://identifiers.org/biocyc/META:3-P-HYDROXYPYRUVATE"/>
                  <rdf:li rdf:resource="https://identifiers.org/metanetx.chemical/MNXM541"/>
                  <rdf:li rdf:resource="https://identifiers.org/seed.compound/cpd02069"/>
                  <rdf:li rdf:resource="https://identifiers.org/bigg.metabolite/3php_c"/>
                </rdf:Bag>
              </bqbiol:is>
            </rdf:Description>
          </rdf:RDF>
        </annotation>
      </species>
      <species metaid="meta_M_pser__L_c" sboTerm="SBO:0000247" id="M_pser__L_c" name="O-Phospho-L-serine" compartment="c" hasOnlySubstanceUnits="false" boundaryCondition="false" constant="false" fbc:charge="-2" fbc:chemicalFormula="C3H6NO6P">
        <notes>
          <html xmlns="http://www.w3.org/1999/xhtml">
            <p>original_bigg_ids: [&apos;pser__L_c&apos;]</p>
          </html>
        </notes>
        <annotation>
          <rdf:RDF xmlns:rdf="http://www.w3.org/1999/02/22-rdf-syntax-ns#" xmlns:dcterms="http://purl.org/dc/terms/" xmlns:vCard="http://www.w3.org/2001/vcard-rdf/3.0#" xmlns:vCard4="http://www.w3.org/2006/vcard/ns#" xmlns:bqbiol="http://biomodels.net/biology-qualifiers/" xmlns:bqmodel="http://biomodels.net/model-qualifiers/">
            <rdf:Description rdf:about="#meta_M_pser__L_c">
              <bqbiol:is>
                <rdf:Bag>
                  <rdf:li rdf:resource="https://identifiers.org/reactome/R-ALL-936706"/>
                  <rdf:li rdf:resource="https://identifiers.org/inchikey/BZQFBWGGLXLEPQ-REOHCLBHSA-L"/>
                  <rdf:li rdf:resource="https://identifiers.org/kegg.compound/C01005"/>
                  <rdf:li rdf:resource="https://identifiers.org/chebi/CHEBI:7692"/>
                  <rdf:li rdf:resource="https://identifiers.org/hmdb/HMDB00272"/>
                  <rdf:li rdf:resource="https://identifiers.org/biocyc/META:3-P-SERINE"/>
                  <rdf:li rdf:resource="https://identifiers.org/metanetx.chemical/MNXM379"/>
                  <rdf:li rdf:resource="https://identifiers.org/seed.compound/cpd00738"/>
                  <rdf:li rdf:resource="https://identifiers.org/bigg.metabolite/pser__L_c"/>
                </rdf:Bag>
              </bqbiol:is>
            </rdf:Description>
          </rdf:RDF>
        </annotation>
      </species>
      <species metaid="meta_M_h2o2_m" sboTerm="SBO:0000247" id="M_h2o2_m" name="Hydrogen peroxide" compartment="m" hasOnlySubstanceUnits="false" boundaryCondition="false" constant="false" fbc:charge="0" fbc:chemicalFormula="H2O2">
        <annotation>
          <rdf:RDF xmlns:rdf="http://www.w3.org/1999/02/22-rdf-syntax-ns#" xmlns:dcterms="http://purl.org/dc/terms/" xmlns:vCard="http://www.w3.org/2001/vcard-rdf/3.0#" xmlns:vCard4="http://www.w3.org/2006/vcard/ns#" xmlns:bqbiol="http://biomodels.net/biology-qualifiers/" xmlns:bqmodel="http://biomodels.net/model-qualifiers/">
            <rdf:Description rdf:about="#meta_M_h2o2_m">
              <bqbiol:is>
                <rdf:Bag>
                  <rdf:li rdf:resource="https://identifiers.org/reactome/R-ALL-351629"/>
                  <rdf:li rdf:resource="https://identifiers.org/kegg.compound/C00027"/>
                  <rdf:li rdf:resource="https://identifiers.org/chebi/CHEBI:5586"/>
                  <rdf:li rdf:resource="https://identifiers.org/kegg.drug/D00008"/>
                  <rdf:li rdf:resource="https://identifiers.org/hmdb/HMDB06491"/>
                  <rdf:li rdf:resource="https://identifiers.org/biocyc/META:HYDROGEN-PEROXIDE"/>
                  <rdf:li rdf:resource="https://identifiers.org/inchikey/MHAJPDPJQMAIIY-UHFFFAOYSA-N"/>
                  <rdf:li rdf:resource="https://identifiers.org/metanetx.chemical/MNXM22"/>
                  <rdf:li rdf:resource="https://identifiers.org/seed.compound/cpd00025"/>
                  <rdf:li rdf:resource="https://identifiers.org/bigg.metabolite/h2o2_m"/>
                </rdf:Bag>
              </bqbiol:is>
            </rdf:Description>
          </rdf:RDF>
        </annotation>
      </species>
      <species metaid="meta_M_o2_m" sboTerm="SBO:0000247" id="M_o2_m" name="Oxygen" compartment="m" hasOnlySubstanceUnits="false" boundaryCondition="false" constant="false" fbc:charge="0" fbc:chemicalFormula="O2">
        <annotation>
          <rdf:RDF xmlns:rdf="http://www.w3.org/1999/02/22-rdf-syntax-ns#" xmlns:dcterms="http://purl.org/dc/terms/" xmlns:vCard="http://www.w3.org/2001/vcard-rdf/3.0#" xmlns:vCard4="http://www.w3.org/2006/vcard/ns#" xmlns:bqbiol="http://biomodels.net/biology-qualifiers/" xmlns:bqmodel="http://biomodels.net/model-qualifiers/">
            <rdf:Description rdf:about="#meta_M_o2_m">
              <bqbiol:is>
                <rdf:Bag>
                  <rdf:li rdf:resource="https://identifiers.org/reactome/R-ALL-5668566"/>
                  <rdf:li rdf:resource="https://identifiers.org/kegg.compound/C00007"/>
                  <rdf:li rdf:resource="https://identifiers.org/chebi/CHEBI:7860"/>
                  <rdf:li rdf:resource="https://identifiers.org/kegg.drug/D00003"/>
                  <rdf:li rdf:resource="https://identifiers.org/hmdb/HMDB01377"/>
                  <rdf:li rdf:resource="https://identifiers.org/biocyc/META:OXYGEN-MOLECULE"/>
                  <rdf:li rdf:resource="https://identifiers.org/metanetx.chemical/MNXM4"/>
                  <rdf:li rdf:resource="https://identifiers.org/inchikey/MYMOFIZGZYHOMD-UHFFFAOYSA-N"/>
                  <rdf:li rdf:resource="https://identifiers.org/seed.compound/cpd00007"/>
                  <rdf:li rdf:resource="https://identifiers.org/bigg.metabolite/o2_m"/>
                </rdf:Bag>
              </bqbiol:is>
            </rdf:Description>
          </rdf:RDF>
        </annotation>
      </species>
      <species metaid="meta_M_cys__L_e" sboTerm="SBO:0000247" id="M_cys__L_e" name="L-Cysteine" compartment="e" hasOnlySubstanceUnits="false" boundaryCondition="false" constant="false" fbc:charge="0" fbc:chemicalFormula="C3H7NO2S">
        <notes>
          <html xmlns="http://www.w3.org/1999/xhtml">
            <p>original_bigg_ids: [&apos;cys_L_e&apos;]</p>
          </html>
        </notes>
        <annotation>
          <rdf:RDF xmlns:rdf="http://www.w3.org/1999/02/22-rdf-syntax-ns#" xmlns:dcterms="http://purl.org/dc/terms/" xmlns:vCard="http://www.w3.org/2001/vcard-rdf/3.0#" xmlns:vCard4="http://www.w3.org/2006/vcard/ns#" xmlns:bqbiol="http://biomodels.net/biology-qualifiers/" xmlns:bqmodel="http://biomodels.net/model-qualifiers/">
            <rdf:Description rdf:about="#meta_M_cys__L_e">
              <bqbiol:is>
                <rdf:Bag>
                  <rdf:li rdf:resource="https://identifiers.org/reactome/R-ALL-5668576"/>
                  <rdf:li rdf:resource="https://identifiers.org/kegg.compound/C00736"/>
                  <rdf:li rdf:resource="https://identifiers.org/chebi/CHEBI:6207"/>
                  <rdf:li rdf:resource="https://identifiers.org/kegg.drug/D00026"/>
                  <rdf:li rdf:resource="https://identifiers.org/hmdb/HMDB00574"/>
                  <rdf:li rdf:resource="https://identifiers.org/biocyc/META:CYS"/>
                  <rdf:li rdf:resource="https://identifiers.org/metanetx.chemical/MNXM55"/>
                  <rdf:li rdf:resource="https://identifiers.org/inchikey/XUJNEKJLAYXESH-REOHCLBHSA-N"/>
                  <rdf:li rdf:resource="https://identifiers.org/seed.compound/cpd00547"/>
                  <rdf:li rdf:resource="https://identifiers.org/bigg.metabolite/cys__L_e"/>
                </rdf:Bag>
              </bqbiol:is>
            </rdf:Description>
          </rdf:RDF>
        </annotation>
      </species>
      <species metaid="meta_M_1pyr5c_m" sboTerm="SBO:0000247" id="M_1pyr5c_m" name="1-Pyrroline-5-carboxylate" compartment="m" hasOnlySubstanceUnits="false" boundaryCondition="false" constant="false" fbc:charge="-1" fbc:chemicalFormula="C5H6NO2">
        <notes>
          <html xmlns="http://www.w3.org/1999/xhtml">
            <p>original_bigg_ids: [&apos;1pyr5c_m&apos;]</p>
          </html>
        </notes>
        <annotation>
          <rdf:RDF xmlns:rdf="http://www.w3.org/1999/02/22-rdf-syntax-ns#" xmlns:dcterms="http://purl.org/dc/terms/" xmlns:vCard="http://www.w3.org/2001/vcard-rdf/3.0#" xmlns:vCard4="http://www.w3.org/2006/vcard/ns#" xmlns:bqbiol="http://biomodels.net/biology-qualifiers/" xmlns:bqmodel="http://biomodels.net/model-qualifiers/">
            <rdf:Description rdf:about="#meta_M_1pyr5c_m">
              <bqbiol:is>
                <rdf:Bag>
                  <rdf:li rdf:resource="https://identifiers.org/reactome/R-ALL-35305"/>
                  <rdf:li rdf:resource="https://identifiers.org/kegg.compound/C04322"/>
                  <rdf:li rdf:resource="https://identifiers.org/chebi/CHEBI:371"/>
                  <rdf:li rdf:resource="https://identifiers.org/inchikey/DWAKNKKXGALPNW-UHFFFAOYSA-M"/>
                  <rdf:li rdf:resource="https://identifiers.org/hmdb/HMDB02240"/>
                  <rdf:li rdf:resource="https://identifiers.org/biocyc/META:L-DELTA1-PYRROLINE_5-CARBOXYLATE"/>
                  <rdf:li rdf:resource="https://identifiers.org/metanetx.chemical/MNXM1617"/>
                  <rdf:li rdf:resource="https://identifiers.org/seed.compound/cpd29655"/>
                  <rdf:li rdf:resource="https://identifiers.org/bigg.metabolite/1pyr5c_m"/>
                </rdf:Bag>
              </bqbiol:is>
            </rdf:Description>
          </rdf:RDF>
        </annotation>
      </species>
      <species metaid="meta_M_pro__L_m" sboTerm="SBO:0000247" id="M_pro__L_m" name="L-Proline" compartment="m" hasOnlySubstanceUnits="false" boundaryCondition="false" constant="false" fbc:charge="0" fbc:chemicalFormula="C5H9NO2">
        <notes>
          <html xmlns="http://www.w3.org/1999/xhtml">
            <p>original_bigg_ids: [&apos;pro_DASH_L_m&apos;]</p>
          </html>
        </notes>
        <annotation>
          <rdf:RDF xmlns:rdf="http://www.w3.org/1999/02/22-rdf-syntax-ns#" xmlns:dcterms="http://purl.org/dc/terms/" xmlns:vCard="http://www.w3.org/2001/vcard-rdf/3.0#" xmlns:vCard4="http://www.w3.org/2006/vcard/ns#" xmlns:bqbiol="http://biomodels.net/biology-qualifiers/" xmlns:bqmodel="http://biomodels.net/model-qualifiers/">
            <rdf:Description rdf:about="#meta_M_pro__L_m">
              <bqbiol:is>
                <rdf:Bag>
                  <rdf:li rdf:resource="https://identifiers.org/reactome/R-ALL-379717"/>
                  <rdf:li rdf:resource="https://identifiers.org/kegg.compound/C16435"/>
                  <rdf:li rdf:resource="https://identifiers.org/chebi/CHEBI:6286"/>
                  <rdf:li rdf:resource="https://identifiers.org/kegg.drug/D00035"/>
                  <rdf:li rdf:resource="https://identifiers.org/hmdb/HMDB00162"/>
                  <rdf:li rdf:resource="https://identifiers.org/biocyc/META:PRO"/>
                  <rdf:li rdf:resource="https://identifiers.org/metanetx.chemical/MNXM114"/>
                  <rdf:li rdf:resource="https://identifiers.org/inchikey/ONIBWKKTOPOVIA-BYPYZUCNSA-N"/>
                  <rdf:li rdf:resource="https://identifiers.org/seed.compound/cpd15140"/>
                  <rdf:li rdf:resource="https://identifiers.org/bigg.metabolite/pro__L_m"/>
                </rdf:Bag>
              </bqbiol:is>
            </rdf:Description>
          </rdf:RDF>
        </annotation>
      </species>
      <species metaid="meta_M_od2coa_m" sboTerm="SBO:0000247" id="M_od2coa_m" name="(2E)-Octadecenoyl-CoA" compartment="m" hasOnlySubstanceUnits="false" boundaryCondition="false" constant="false" fbc:charge="-4" fbc:chemicalFormula="C39H64N7O17P3S">
        <annotation>
          <rdf:RDF xmlns:rdf="http://www.w3.org/1999/02/22-rdf-syntax-ns#" xmlns:dcterms="http://purl.org/dc/terms/" xmlns:vCard="http://www.w3.org/2001/vcard-rdf/3.0#" xmlns:vCard4="http://www.w3.org/2006/vcard/ns#" xmlns:bqbiol="http://biomodels.net/biology-qualifiers/" xmlns:bqmodel="http://biomodels.net/model-qualifiers/">
            <rdf:Description rdf:about="#meta_M_od2coa_m">
              <bqbiol:is>
                <rdf:Bag>
                  <rdf:li rdf:resource="https://identifiers.org/reactome/R-ALL-548809"/>
                  <rdf:li rdf:resource="https://identifiers.org/kegg.compound/C16218"/>
                  <rdf:li rdf:resource="https://identifiers.org/chebi/CHEBI:71412"/>
                  <rdf:li rdf:resource="https://identifiers.org/hmdb/HMDB62633"/>
                  <rdf:li rdf:resource="https://identifiers.org/lipidmaps/LMFA07050385"/>
                  <rdf:li rdf:resource="https://identifiers.org/biocyc/META:CPD-10262"/>
                  <rdf:li rdf:resource="https://identifiers.org/metanetx.chemical/MNXM954"/>
                  <rdf:li rdf:resource="https://identifiers.org/inchikey/NBCCUIHOHUKBMK-ZDDAFBBHSA-J"/>
                  <rdf:li rdf:resource="https://identifiers.org/seed.compound/cpd14937"/>
                  <rdf:li rdf:resource="https://identifiers.org/bigg.metabolite/od2coa_m"/>
                </rdf:Bag>
              </bqbiol:is>
            </rdf:Description>
          </rdf:RDF>
        </annotation>
      </species>
      <species metaid="meta_M_adp_v" sboTerm="SBO:0000247" id="M_adp_v" name="ADP C10H12N5O10P2" compartment="v" hasOnlySubstanceUnits="false" boundaryCondition="false" constant="false" fbc:charge="-3" fbc:chemicalFormula="C10H12N5O10P2">
        <notes>
          <html xmlns="http://www.w3.org/1999/xhtml">
            <p>original_bigg_ids: [&apos;adp_v&apos;]</p>
          </html>
        </notes>
        <annotation>
          <rdf:RDF xmlns:rdf="http://www.w3.org/1999/02/22-rdf-syntax-ns#" xmlns:dcterms="http://purl.org/dc/terms/" xmlns:vCard="http://www.w3.org/2001/vcard-rdf/3.0#" xmlns:vCard4="http://www.w3.org/2006/vcard/ns#" xmlns:bqbiol="http://biomodels.net/biology-qualifiers/" xmlns:bqmodel="http://biomodels.net/model-qualifiers/">
            <rdf:Description rdf:about="#meta_M_adp_v">
              <bqbiol:is>
                <rdf:Bag>
                  <rdf:li rdf:resource="https://identifiers.org/reactome/R-ALL-8869360"/>
                  <rdf:li rdf:resource="https://identifiers.org/kegg.compound/C00008"/>
                  <rdf:li rdf:resource="https://identifiers.org/chebi/CHEBI:87518"/>
                  <rdf:li rdf:resource="https://identifiers.org/kegg.glycan/G11113"/>
                  <rdf:li rdf:resource="https://identifiers.org/hmdb/HMDB01341"/>
                  <rdf:li rdf:resource="https://identifiers.org/biocyc/META:ADP"/>
                  <rdf:li rdf:resource="https://identifiers.org/metanetx.chemical/MNXM7"/>
                  <rdf:li rdf:resource="https://identifiers.org/inchikey/XTWYTFMLZFPYCI-KQYNXXCUSA-K"/>
                  <rdf:li rdf:resource="https://identifiers.org/seed.compound/cpd00008"/>
                  <rdf:li rdf:resource="https://identifiers.org/bigg.metabolite/adp_v"/>
                </rdf:Bag>
              </bqbiol:is>
            </rdf:Description>
          </rdf:RDF>
        </annotation>
      </species>
      <species metaid="meta_M_atp_v" sboTerm="SBO:0000247" id="M_atp_v" name="ATP C10H12N5O13P3" compartment="v" hasOnlySubstanceUnits="false" boundaryCondition="false" constant="false" fbc:charge="-4" fbc:chemicalFormula="C10H12N5O13P3">
        <notes>
          <html xmlns="http://www.w3.org/1999/xhtml">
            <p>original_bigg_ids: [&apos;atp_v&apos;]</p>
          </html>
        </notes>
        <annotation>
          <rdf:RDF xmlns:rdf="http://www.w3.org/1999/02/22-rdf-syntax-ns#" xmlns:dcterms="http://purl.org/dc/terms/" xmlns:vCard="http://www.w3.org/2001/vcard-rdf/3.0#" xmlns:vCard4="http://www.w3.org/2006/vcard/ns#" xmlns:bqbiol="http://biomodels.net/biology-qualifiers/" xmlns:bqmodel="http://biomodels.net/model-qualifiers/">
            <rdf:Description rdf:about="#meta_M_atp_v">
              <bqbiol:is>
                <rdf:Bag>
                  <rdf:li rdf:resource="https://identifiers.org/reactome/R-ALL-8938081"/>
                  <rdf:li rdf:resource="https://identifiers.org/kegg.compound/C00002"/>
                  <rdf:li rdf:resource="https://identifiers.org/chebi/CHEBI:57299"/>
                  <rdf:li rdf:resource="https://identifiers.org/kegg.drug/D08646"/>
                  <rdf:li rdf:resource="https://identifiers.org/hmdb/HMDB00538"/>
                  <rdf:li rdf:resource="https://identifiers.org/biocyc/META:ATP"/>
                  <rdf:li rdf:resource="https://identifiers.org/metanetx.chemical/MNXM3"/>
                  <rdf:li rdf:resource="https://identifiers.org/inchikey/ZKHQWZAMYRWXGA-KQYNXXCUSA-J"/>
                  <rdf:li rdf:resource="https://identifiers.org/seed.compound/cpd00002"/>
                  <rdf:li rdf:resource="https://identifiers.org/bigg.metabolite/atp_v"/>
                </rdf:Bag>
              </bqbiol:is>
            </rdf:Description>
          </rdf:RDF>
        </annotation>
      </species>
      <species metaid="meta_M_h2o_v" sboTerm="SBO:0000247" id="M_h2o_v" name="H2O H2O" compartment="v" hasOnlySubstanceUnits="false" boundaryCondition="false" constant="false" fbc:charge="0" fbc:chemicalFormula="H2O">
        <notes>
          <html xmlns="http://www.w3.org/1999/xhtml">
            <p>original_bigg_ids: [&apos;h2o_v&apos;]</p>
          </html>
        </notes>
        <annotation>
          <rdf:RDF xmlns:rdf="http://www.w3.org/1999/02/22-rdf-syntax-ns#" xmlns:dcterms="http://purl.org/dc/terms/" xmlns:vCard="http://www.w3.org/2001/vcard-rdf/3.0#" xmlns:vCard4="http://www.w3.org/2006/vcard/ns#" xmlns:bqbiol="http://biomodels.net/biology-qualifiers/" xmlns:bqmodel="http://biomodels.net/model-qualifiers/">
            <rdf:Description rdf:about="#meta_M_h2o_v">
              <bqbiol:is>
                <rdf:Bag>
                  <rdf:li rdf:resource="https://identifiers.org/reactome/R-ALL-8851517"/>
                  <rdf:li rdf:resource="https://identifiers.org/kegg.compound/C01328"/>
                  <rdf:li rdf:resource="https://identifiers.org/chebi/CHEBI:5594"/>
                  <rdf:li rdf:resource="https://identifiers.org/kegg.drug/D06322"/>
                  <rdf:li rdf:resource="https://identifiers.org/hmdb/HMDB02111"/>
                  <rdf:li rdf:resource="https://identifiers.org/biocyc/META:WATER"/>
                  <rdf:li rdf:resource="https://identifiers.org/metanetx.chemical/MNXM2"/>
                  <rdf:li rdf:resource="https://identifiers.org/inchikey/XLYOFNOQVPJJNP-UHFFFAOYSA-N"/>
                  <rdf:li rdf:resource="https://identifiers.org/seed.compound/cpd27222"/>
                  <rdf:li rdf:resource="https://identifiers.org/bigg.metabolite/h2o_v"/>
                </rdf:Bag>
              </bqbiol:is>
            </rdf:Description>
          </rdf:RDF>
        </annotation>
      </species>
      <species metaid="meta_M_h_v" sboTerm="SBO:0000247" id="M_h_v" name="H+" compartment="v" hasOnlySubstanceUnits="false" boundaryCondition="false" constant="false" fbc:charge="1" fbc:chemicalFormula="H">
        <notes>
          <html xmlns="http://www.w3.org/1999/xhtml">
            <p>original_bigg_ids: [&apos;h_v&apos;]</p>
          </html>
        </notes>
        <annotation>
          <rdf:RDF xmlns:rdf="http://www.w3.org/1999/02/22-rdf-syntax-ns#" xmlns:dcterms="http://purl.org/dc/terms/" xmlns:vCard="http://www.w3.org/2001/vcard-rdf/3.0#" xmlns:vCard4="http://www.w3.org/2006/vcard/ns#" xmlns:bqbiol="http://biomodels.net/biology-qualifiers/" xmlns:bqmodel="http://biomodels.net/model-qualifiers/">
            <rdf:Description rdf:about="#meta_M_h_v">
              <bqbiol:is>
                <rdf:Bag>
                  <rdf:li rdf:resource="https://identifiers.org/reactome/R-ALL-74722"/>
                  <rdf:li rdf:resource="https://identifiers.org/kegg.compound/C00080"/>
                  <rdf:li rdf:resource="https://identifiers.org/chebi/CHEBI:5584"/>
                  <rdf:li rdf:resource="https://identifiers.org/inchikey/GPRLSGONYQIRFK-UHFFFAOYSA-N"/>
                  <rdf:li rdf:resource="https://identifiers.org/hmdb/HMDB59597"/>
                  <rdf:li rdf:resource="https://identifiers.org/biocyc/META:PROTON"/>
                  <rdf:li rdf:resource="https://identifiers.org/metanetx.chemical/MNXM1"/>
                  <rdf:li rdf:resource="https://identifiers.org/seed.compound/cpd00067"/>
                  <rdf:li rdf:resource="https://identifiers.org/bigg.metabolite/h_v"/>
                </rdf:Bag>
              </bqbiol:is>
            </rdf:Description>
          </rdf:RDF>
        </annotation>
      </species>
      <species metaid="meta_M_pi_v" sboTerm="SBO:0000247" id="M_pi_v" name="Phosphate" compartment="v" hasOnlySubstanceUnits="false" boundaryCondition="false" constant="false" fbc:charge="-2" fbc:chemicalFormula="HO4P">
        <notes>
          <html xmlns="http://www.w3.org/1999/xhtml">
            <p>original_bigg_ids: [&apos;pi_v&apos;]</p>
          </html>
        </notes>
        <annotation>
          <rdf:RDF xmlns:rdf="http://www.w3.org/1999/02/22-rdf-syntax-ns#" xmlns:dcterms="http://purl.org/dc/terms/" xmlns:vCard="http://www.w3.org/2001/vcard-rdf/3.0#" xmlns:vCard4="http://www.w3.org/2006/vcard/ns#" xmlns:bqbiol="http://biomodels.net/biology-qualifiers/" xmlns:bqmodel="http://biomodels.net/model-qualifiers/">
            <rdf:Description rdf:about="#meta_M_pi_v">
              <bqbiol:is>
                <rdf:Bag>
                  <rdf:li rdf:resource="https://identifiers.org/reactome/R-ALL-8851513"/>
                  <rdf:li rdf:resource="https://identifiers.org/kegg.compound/C00009"/>
                  <rdf:li rdf:resource="https://identifiers.org/chebi/CHEBI:7793"/>
                  <rdf:li rdf:resource="https://identifiers.org/kegg.drug/D05467"/>
                  <rdf:li rdf:resource="https://identifiers.org/hmdb/HMDB05947"/>
                  <rdf:li rdf:resource="https://identifiers.org/biocyc/META:Pi"/>
                  <rdf:li rdf:resource="https://identifiers.org/metanetx.chemical/MNXM9"/>
                  <rdf:li rdf:resource="https://identifiers.org/inchikey/NBIIXXVUZAFLBC-UHFFFAOYSA-L"/>
                  <rdf:li rdf:resource="https://identifiers.org/seed.compound/cpd27787"/>
                  <rdf:li rdf:resource="https://identifiers.org/bigg.metabolite/pi_v"/>
                </rdf:Bag>
              </bqbiol:is>
            </rdf:Description>
          </rdf:RDF>
        </annotation>
      </species>
      <species metaid="meta_M_ethamp_c" sboTerm="SBO:0000247" id="M_ethamp_c" name="Ethanolamine phosphate C2H7NO4P" compartment="c" hasOnlySubstanceUnits="false" boundaryCondition="false" constant="false" fbc:charge="-1" fbc:chemicalFormula="C2H7NO4P">
        <notes>
          <html xmlns="http://www.w3.org/1999/xhtml">
            <p>original_bigg_ids: [&apos;ethamp_c&apos;]</p>
          </html>
        </notes>
        <annotation>
          <rdf:RDF xmlns:rdf="http://www.w3.org/1999/02/22-rdf-syntax-ns#" xmlns:dcterms="http://purl.org/dc/terms/" xmlns:vCard="http://www.w3.org/2001/vcard-rdf/3.0#" xmlns:vCard4="http://www.w3.org/2006/vcard/ns#" xmlns:bqbiol="http://biomodels.net/biology-qualifiers/" xmlns:bqmodel="http://biomodels.net/model-qualifiers/">
            <rdf:Description rdf:about="#meta_M_ethamp_c">
              <bqbiol:is>
                <rdf:Bag>
                  <rdf:li rdf:resource="https://identifiers.org/reactome/R-ALL-5696414"/>
                  <rdf:li rdf:resource="https://identifiers.org/kegg.compound/C00346"/>
                  <rdf:li rdf:resource="https://identifiers.org/chebi/CHEBI:58190"/>
                  <rdf:li rdf:resource="https://identifiers.org/hmdb/HMDB60152"/>
                  <rdf:li rdf:resource="https://identifiers.org/biocyc/META:PHOSPHORYL-ETHANOLAMINE"/>
                  <rdf:li rdf:resource="https://identifiers.org/metanetx.chemical/MNXM187"/>
                  <rdf:li rdf:resource="https://identifiers.org/inchikey/SUHOOTKUPISOBE-UHFFFAOYSA-M"/>
                  <rdf:li rdf:resource="https://identifiers.org/seed.compound/cpd00285"/>
                  <rdf:li rdf:resource="https://identifiers.org/bigg.metabolite/ethamp_c"/>
                </rdf:Bag>
              </bqbiol:is>
            </rdf:Description>
          </rdf:RDF>
        </annotation>
      </species>
      <species metaid="meta_M_dca_e" sboTerm="SBO:0000247" id="M_dca_e" name="Decanoate (n-C10:0)" compartment="e" hasOnlySubstanceUnits="false" boundaryCondition="false" constant="false" fbc:charge="-1" fbc:chemicalFormula="C10H19O2">
        <notes>
          <html xmlns="http://www.w3.org/1999/xhtml">
            <p>original_bigg_ids: [&apos;dca_e&apos;]</p>
          </html>
        </notes>
        <annotation>
          <rdf:RDF xmlns:rdf="http://www.w3.org/1999/02/22-rdf-syntax-ns#" xmlns:dcterms="http://purl.org/dc/terms/" xmlns:vCard="http://www.w3.org/2001/vcard-rdf/3.0#" xmlns:vCard4="http://www.w3.org/2006/vcard/ns#" xmlns:bqbiol="http://biomodels.net/biology-qualifiers/" xmlns:bqmodel="http://biomodels.net/model-qualifiers/">
            <rdf:Description rdf:about="#meta_M_dca_e">
              <bqbiol:is>
                <rdf:Bag>
                  <rdf:li rdf:resource="https://identifiers.org/metanetx.chemical/MNXM162295"/>
                  <rdf:li rdf:resource="https://identifiers.org/bigg.metabolite/dca_e"/>
                </rdf:Bag>
              </bqbiol:is>
            </rdf:Description>
          </rdf:RDF>
        </annotation>
      </species>
      <species metaid="meta_M_ddca_e" sboTerm="SBO:0000247" id="M_ddca_e" name="Dodecanoate (n-C12:0)" compartment="e" hasOnlySubstanceUnits="false" boundaryCondition="false" constant="false" fbc:charge="-1" fbc:chemicalFormula="C12H23O2">
        <notes>
          <html xmlns="http://www.w3.org/1999/xhtml">
            <p>original_bigg_ids: [&apos;ddca_e&apos;]</p>
          </html>
        </notes>
        <annotation>
          <rdf:RDF xmlns:rdf="http://www.w3.org/1999/02/22-rdf-syntax-ns#" xmlns:dcterms="http://purl.org/dc/terms/" xmlns:vCard="http://www.w3.org/2001/vcard-rdf/3.0#" xmlns:vCard4="http://www.w3.org/2006/vcard/ns#" xmlns:bqbiol="http://biomodels.net/biology-qualifiers/" xmlns:bqmodel="http://biomodels.net/model-qualifiers/">
            <rdf:Description rdf:about="#meta_M_ddca_e">
              <bqbiol:is>
                <rdf:Bag>
                  <rdf:li rdf:resource="https://identifiers.org/metanetx.chemical/MNXM162258"/>
                  <rdf:li rdf:resource="https://identifiers.org/bigg.metabolite/ddca_e"/>
                </rdf:Bag>
              </bqbiol:is>
            </rdf:Description>
          </rdf:RDF>
        </annotation>
      </species>
      <species metaid="meta_M_g3pc_e" sboTerm="SBO:0000247" id="M_g3pc_e" name="Sn-Glycero-3-phosphocholine" compartment="e" hasOnlySubstanceUnits="false" boundaryCondition="false" constant="false" fbc:charge="0" fbc:chemicalFormula="C8H20NO6P">
        <notes>
          <html xmlns="http://www.w3.org/1999/xhtml">
            <p>original_bigg_ids: [&apos;g3pc_e&apos;]</p>
          </html>
        </notes>
        <annotation>
          <rdf:RDF xmlns:rdf="http://www.w3.org/1999/02/22-rdf-syntax-ns#" xmlns:dcterms="http://purl.org/dc/terms/" xmlns:vCard="http://www.w3.org/2001/vcard-rdf/3.0#" xmlns:vCard4="http://www.w3.org/2006/vcard/ns#" xmlns:bqbiol="http://biomodels.net/biology-qualifiers/" xmlns:bqmodel="http://biomodels.net/model-qualifiers/">
            <rdf:Description rdf:about="#meta_M_g3pc_e">
              <bqbiol:is>
                <rdf:Bag>
                  <rdf:li rdf:resource="https://identifiers.org/reactome/R-ALL-1498750"/>
                  <rdf:li rdf:resource="https://identifiers.org/kegg.compound/C00670"/>
                  <rdf:li rdf:resource="https://identifiers.org/chebi/CHEBI:76433"/>
                  <rdf:li rdf:resource="https://identifiers.org/kegg.drug/D07349"/>
                  <rdf:li rdf:resource="https://identifiers.org/biocyc/META:L-1-GLYCERO-PHOSPHORYLCHOLINE"/>
                  <rdf:li rdf:resource="https://identifiers.org/metanetx.chemical/MNXM367"/>
                  <rdf:li rdf:resource="https://identifiers.org/inchikey/SUHOQUVVVLNYQR-MRVPVSSYSA-N"/>
                  <rdf:li rdf:resource="https://identifiers.org/seed.compound/cpd00507"/>
                  <rdf:li rdf:resource="https://identifiers.org/bigg.metabolite/g3pc_e"/>
                </rdf:Bag>
              </bqbiol:is>
            </rdf:Description>
          </rdf:RDF>
        </annotation>
      </species>
      <species metaid="meta_M_ocdcya_e" sboTerm="SBO:0000247" id="M_ocdcya_e" name="Octadecadienoate  n C182  C18H31O2" compartment="e" hasOnlySubstanceUnits="false" boundaryCondition="false" constant="false" fbc:charge="-1" fbc:chemicalFormula="C18H31O2">
        <notes>
          <html xmlns="http://www.w3.org/1999/xhtml">
            <p>original_bigg_ids: [&apos;ocdcya_e&apos;]</p>
          </html>
        </notes>
        <annotation>
          <rdf:RDF xmlns:rdf="http://www.w3.org/1999/02/22-rdf-syntax-ns#" xmlns:dcterms="http://purl.org/dc/terms/" xmlns:vCard="http://www.w3.org/2001/vcard-rdf/3.0#" xmlns:vCard4="http://www.w3.org/2006/vcard/ns#" xmlns:bqbiol="http://biomodels.net/biology-qualifiers/" xmlns:bqmodel="http://biomodels.net/model-qualifiers/">
            <rdf:Description rdf:about="#meta_M_ocdcya_e">
              <bqbiol:is>
                <rdf:Bag>
                  <rdf:li rdf:resource="https://identifiers.org/metanetx.chemical/MNXM4069"/>
                  <rdf:li rdf:resource="https://identifiers.org/bigg.metabolite/ocdcya_e"/>
                </rdf:Bag>
              </bqbiol:is>
            </rdf:Description>
          </rdf:RDF>
        </annotation>
      </species>
      <species metaid="meta_M_pc_RT_e" sboTerm="SBO:0000247" id="M_pc_RT_e" name="Phosphatidylcholine  yeast specific C4040H7844N100O800P100" compartment="e" hasOnlySubstanceUnits="false" boundaryCondition="false" constant="false" fbc:charge="0" fbc:chemicalFormula="C4388H8232N100O800P100">
        <notes>
          <html xmlns="http://www.w3.org/1999/xhtml">
            <p>original_bigg_ids: [&apos;pc_SC_e&apos;]</p>
          </html>
        </notes>
        <annotation>
          <rdf:RDF xmlns:rdf="http://www.w3.org/1999/02/22-rdf-syntax-ns#" xmlns:dcterms="http://purl.org/dc/terms/" xmlns:vCard="http://www.w3.org/2001/vcard-rdf/3.0#" xmlns:vCard4="http://www.w3.org/2006/vcard/ns#" xmlns:bqbiol="http://biomodels.net/biology-qualifiers/" xmlns:bqmodel="http://biomodels.net/model-qualifiers/">
            <rdf:Description rdf:about="#meta_M_pc_RT_e">
              <bqbiol:is>
                <rdf:Bag>
                  <rdf:li rdf:resource="https://identifiers.org/bigg.metabolite/pc_RT_e"/>
                </rdf:Bag>
              </bqbiol:is>
            </rdf:Description>
          </rdf:RDF>
        </annotation>
      </species>
      <species metaid="meta_M_pac_c" sboTerm="SBO:0000247" id="M_pac_c" name="Phenylacetic acid" compartment="c" hasOnlySubstanceUnits="false" boundaryCondition="false" constant="false" fbc:charge="-1" fbc:chemicalFormula="C8H7O2">
        <notes>
          <html xmlns="http://www.w3.org/1999/xhtml">
            <p>original_bigg_ids: [&apos;pac_c&apos;]</p>
          </html>
        </notes>
        <annotation>
          <rdf:RDF xmlns:rdf="http://www.w3.org/1999/02/22-rdf-syntax-ns#" xmlns:dcterms="http://purl.org/dc/terms/" xmlns:vCard="http://www.w3.org/2001/vcard-rdf/3.0#" xmlns:vCard4="http://www.w3.org/2006/vcard/ns#" xmlns:bqbiol="http://biomodels.net/biology-qualifiers/" xmlns:bqmodel="http://biomodels.net/model-qualifiers/">
            <rdf:Description rdf:about="#meta_M_pac_c">
              <bqbiol:is>
                <rdf:Bag>
                  <rdf:li rdf:resource="https://identifiers.org/reactome/R-ALL-177153"/>
                  <rdf:li rdf:resource="https://identifiers.org/kegg.compound/C15583"/>
                  <rdf:li rdf:resource="https://identifiers.org/chebi/CHEBI:8085"/>
                  <rdf:li rdf:resource="https://identifiers.org/hmdb/HMDB40733"/>
                  <rdf:li rdf:resource="https://identifiers.org/biocyc/META:Phenyl-Acetates"/>
                  <rdf:li rdf:resource="https://identifiers.org/metanetx.chemical/MNXM497"/>
                  <rdf:li rdf:resource="https://identifiers.org/inchikey/WLJVXDMOQOGPHL-UHFFFAOYSA-M"/>
                  <rdf:li rdf:resource="https://identifiers.org/seed.compound/cpd19069"/>
                  <rdf:li rdf:resource="https://identifiers.org/bigg.metabolite/pac_c"/>
                </rdf:Bag>
              </bqbiol:is>
            </rdf:Description>
          </rdf:RDF>
        </annotation>
      </species>
      <species metaid="meta_M_ahdt_c" sboTerm="SBO:0000247" id="M_ahdt_c" name="2-Amino-4-hydroxy-6-(erythro-1,2,3-trihydroxypropyl)dihydropteridine triphosphate" compartment="c" hasOnlySubstanceUnits="false" boundaryCondition="false" constant="false" fbc:charge="-4" fbc:chemicalFormula="C9H12N5O13P3">
        <notes>
          <html xmlns="http://www.w3.org/1999/xhtml">
            <p>original_bigg_ids: [&apos;ahdt_c&apos;]</p>
          </html>
        </notes>
        <annotation>
          <rdf:RDF xmlns:rdf="http://www.w3.org/1999/02/22-rdf-syntax-ns#" xmlns:dcterms="http://purl.org/dc/terms/" xmlns:vCard="http://www.w3.org/2001/vcard-rdf/3.0#" xmlns:vCard4="http://www.w3.org/2006/vcard/ns#" xmlns:bqbiol="http://biomodels.net/biology-qualifiers/" xmlns:bqmodel="http://biomodels.net/model-qualifiers/">
            <rdf:Description rdf:about="#meta_M_ahdt_c">
              <bqbiol:is>
                <rdf:Bag>
                  <rdf:li rdf:resource="https://identifiers.org/reactome/R-ALL-1474124"/>
                  <rdf:li rdf:resource="https://identifiers.org/kegg.compound/C04895"/>
                  <rdf:li rdf:resource="https://identifiers.org/chebi/CHEBI:58462"/>
                  <rdf:li rdf:resource="https://identifiers.org/inchikey/DGGUVLXVLHAAGT-XINAWCOVSA-J"/>
                  <rdf:li rdf:resource="https://identifiers.org/hmdb/HMDB12181"/>
                  <rdf:li rdf:resource="https://identifiers.org/biocyc/META:DIHYDRONEOPTERIN-P3"/>
                  <rdf:li rdf:resource="https://identifiers.org/metanetx.chemical/MNXM397"/>
                  <rdf:li rdf:resource="https://identifiers.org/seed.compound/cpd02978"/>
                  <rdf:li rdf:resource="https://identifiers.org/bigg.metabolite/ahdt_c"/>
                </rdf:Bag>
              </bqbiol:is>
            </rdf:Description>
          </rdf:RDF>
        </annotation>
      </species>
      <species metaid="meta_M_dhnpt_c" sboTerm="SBO:0000247" id="M_dhnpt_c" name="Dihydroneopterin" compartment="c" hasOnlySubstanceUnits="false" boundaryCondition="false" constant="false" fbc:charge="0" fbc:chemicalFormula="C9H13N5O4">
        <notes>
          <html xmlns="http://www.w3.org/1999/xhtml">
            <p>original_bigg_ids: [&apos;dhnpt_c&apos;]</p>
          </html>
        </notes>
        <annotation>
          <rdf:RDF xmlns:rdf="http://www.w3.org/1999/02/22-rdf-syntax-ns#" xmlns:dcterms="http://purl.org/dc/terms/" xmlns:vCard="http://www.w3.org/2001/vcard-rdf/3.0#" xmlns:vCard4="http://www.w3.org/2006/vcard/ns#" xmlns:bqbiol="http://biomodels.net/biology-qualifiers/" xmlns:bqmodel="http://biomodels.net/model-qualifiers/">
            <rdf:Description rdf:about="#meta_M_dhnpt_c">
              <bqbiol:is>
                <rdf:Bag>
                  <rdf:li rdf:resource="https://identifiers.org/kegg.compound/C04874"/>
                  <rdf:li rdf:resource="https://identifiers.org/chebi/CHEBI:44427"/>
                  <rdf:li rdf:resource="https://identifiers.org/hmdb/HMDB02275"/>
                  <rdf:li rdf:resource="https://identifiers.org/biocyc/META:DIHYDRO-NEO-PTERIN"/>
                  <rdf:li rdf:resource="https://identifiers.org/metanetx.chemical/MNXM162359"/>
                  <rdf:li rdf:resource="https://identifiers.org/inchikey/YQIFAMYNGGOTFB-XINAWCOVSA-N"/>
                  <rdf:li rdf:resource="https://identifiers.org/seed.compound/cpd02961"/>
                  <rdf:li rdf:resource="https://identifiers.org/bigg.metabolite/dhnpt_c"/>
                </rdf:Bag>
              </bqbiol:is>
            </rdf:Description>
          </rdf:RDF>
        </annotation>
      </species>
      <species metaid="meta_M_hexc_c" sboTerm="SBO:0000247" id="M_hexc_c" name="Hexacosanoate  n C260  C26H51O2" compartment="c" hasOnlySubstanceUnits="false" boundaryCondition="false" constant="false" fbc:charge="-1" fbc:chemicalFormula="C26H51O2">
        <notes>
          <html xmlns="http://www.w3.org/1999/xhtml">
            <p>original_bigg_ids: [&apos;hexc_c&apos;]</p>
          </html>
        </notes>
        <annotation>
          <rdf:RDF xmlns:rdf="http://www.w3.org/1999/02/22-rdf-syntax-ns#" xmlns:dcterms="http://purl.org/dc/terms/" xmlns:vCard="http://www.w3.org/2001/vcard-rdf/3.0#" xmlns:vCard4="http://www.w3.org/2006/vcard/ns#" xmlns:bqbiol="http://biomodels.net/biology-qualifiers/" xmlns:bqmodel="http://biomodels.net/model-qualifiers/">
            <rdf:Description rdf:about="#meta_M_hexc_c">
              <bqbiol:is>
                <rdf:Bag>
                  <rdf:li rdf:resource="https://identifiers.org/metanetx.chemical/MNXM1833"/>
                  <rdf:li rdf:resource="https://identifiers.org/bigg.metabolite/hexc_c"/>
                </rdf:Bag>
              </bqbiol:is>
            </rdf:Description>
          </rdf:RDF>
        </annotation>
      </species>
      <species metaid="meta_M_ttc_c" sboTerm="SBO:0000247" id="M_ttc_c" name="Tetracosanoate  n C240  C24H47O2" compartment="c" hasOnlySubstanceUnits="false" boundaryCondition="false" constant="false" fbc:charge="-1" fbc:chemicalFormula="C24H47O2">
        <notes>
          <html xmlns="http://www.w3.org/1999/xhtml">
            <p>original_bigg_ids: [&apos;ttc_c&apos;]</p>
          </html>
        </notes>
        <annotation>
          <rdf:RDF xmlns:rdf="http://www.w3.org/1999/02/22-rdf-syntax-ns#" xmlns:dcterms="http://purl.org/dc/terms/" xmlns:vCard="http://www.w3.org/2001/vcard-rdf/3.0#" xmlns:vCard4="http://www.w3.org/2006/vcard/ns#" xmlns:bqbiol="http://biomodels.net/biology-qualifiers/" xmlns:bqmodel="http://biomodels.net/model-qualifiers/">
            <rdf:Description rdf:about="#meta_M_ttc_c">
              <bqbiol:is>
                <rdf:Bag>
                  <rdf:li rdf:resource="https://identifiers.org/metanetx.chemical/MNXM114383"/>
                  <rdf:li rdf:resource="https://identifiers.org/bigg.metabolite/ttc_c"/>
                </rdf:Bag>
              </bqbiol:is>
            </rdf:Description>
          </rdf:RDF>
        </annotation>
      </species>
      <species metaid="meta_M_cgly_c" sboTerm="SBO:0000247" id="M_cgly_c" name="Cys-Gly" compartment="c" hasOnlySubstanceUnits="false" boundaryCondition="false" constant="false" fbc:charge="0" fbc:chemicalFormula="C5H10N2O3S">
        <annotation>
          <rdf:RDF xmlns:rdf="http://www.w3.org/1999/02/22-rdf-syntax-ns#" xmlns:dcterms="http://purl.org/dc/terms/" xmlns:vCard="http://www.w3.org/2001/vcard-rdf/3.0#" xmlns:vCard4="http://www.w3.org/2006/vcard/ns#" xmlns:bqbiol="http://biomodels.net/biology-qualifiers/" xmlns:bqmodel="http://biomodels.net/model-qualifiers/">
            <rdf:Description rdf:about="#meta_M_cgly_c">
              <bqbiol:is>
                <rdf:Bag>
                  <rdf:li rdf:resource="https://identifiers.org/reactome/R-ALL-1247934"/>
                  <rdf:li rdf:resource="https://identifiers.org/kegg.compound/C01419"/>
                  <rdf:li rdf:resource="https://identifiers.org/chebi/CHEBI:61694"/>
                  <rdf:li rdf:resource="https://identifiers.org/hmdb/HMDB28775"/>
                  <rdf:li rdf:resource="https://identifiers.org/biocyc/META:CYS-GLY"/>
                  <rdf:li rdf:resource="https://identifiers.org/metanetx.chemical/MNXM683"/>
                  <rdf:li rdf:resource="https://identifiers.org/inchikey/ZUKPVRWZDMRIEO-VKHMYHEASA-N"/>
                  <rdf:li rdf:resource="https://identifiers.org/seed.compound/cpd01017"/>
                  <rdf:li rdf:resource="https://identifiers.org/bigg.metabolite/cgly_c"/>
                </rdf:Bag>
              </bqbiol:is>
            </rdf:Description>
          </rdf:RDF>
        </annotation>
      </species>
      <species metaid="meta_M_gthrd_c" sboTerm="SBO:0000247" id="M_gthrd_c" name="Glutathione" compartment="c" hasOnlySubstanceUnits="false" boundaryCondition="false" constant="false" fbc:charge="-1" fbc:chemicalFormula="C10H16N3O6S">
        <annotation>
          <rdf:RDF xmlns:rdf="http://www.w3.org/1999/02/22-rdf-syntax-ns#" xmlns:dcterms="http://purl.org/dc/terms/" xmlns:vCard="http://www.w3.org/2001/vcard-rdf/3.0#" xmlns:vCard4="http://www.w3.org/2006/vcard/ns#" xmlns:bqbiol="http://biomodels.net/biology-qualifiers/" xmlns:bqmodel="http://biomodels.net/model-qualifiers/">
            <rdf:Description rdf:about="#meta_M_gthrd_c">
              <bqbiol:is>
                <rdf:Bag>
                  <rdf:li rdf:resource="https://identifiers.org/reactome/R-ALL-29450"/>
                  <rdf:li rdf:resource="https://identifiers.org/kegg.compound/C00051"/>
                  <rdf:li rdf:resource="https://identifiers.org/chebi/CHEBI:57925"/>
                  <rdf:li rdf:resource="https://identifiers.org/kegg.drug/D00014"/>
                  <rdf:li rdf:resource="https://identifiers.org/hmdb/HMDB62697"/>
                  <rdf:li rdf:resource="https://identifiers.org/biocyc/META:GLUTATHIONE"/>
                  <rdf:li rdf:resource="https://identifiers.org/metanetx.chemical/MNXM57"/>
                  <rdf:li rdf:resource="https://identifiers.org/inchikey/RWSXRVCMGQZWBV-WDSKDSINSA-M"/>
                  <rdf:li rdf:resource="https://identifiers.org/seed.compound/cpd00042"/>
                  <rdf:li rdf:resource="https://identifiers.org/bigg.metabolite/gthrd_c"/>
                </rdf:Bag>
              </bqbiol:is>
            </rdf:Description>
          </rdf:RDF>
        </annotation>
      </species>
      <species metaid="meta_M_dcdp_c" sboTerm="SBO:0000247" id="M_dcdp_c" name="DCDP C9H12N3O10P2" compartment="c" hasOnlySubstanceUnits="false" boundaryCondition="false" constant="false" fbc:charge="-3" fbc:chemicalFormula="C9H12N3O10P2">
        <notes>
          <html xmlns="http://www.w3.org/1999/xhtml">
            <p>original_bigg_ids: [&apos;dcdp_c&apos;]</p>
          </html>
        </notes>
        <annotation>
          <rdf:RDF xmlns:rdf="http://www.w3.org/1999/02/22-rdf-syntax-ns#" xmlns:dcterms="http://purl.org/dc/terms/" xmlns:vCard="http://www.w3.org/2001/vcard-rdf/3.0#" xmlns:vCard4="http://www.w3.org/2006/vcard/ns#" xmlns:bqbiol="http://biomodels.net/biology-qualifiers/" xmlns:bqmodel="http://biomodels.net/model-qualifiers/">
            <rdf:Description rdf:about="#meta_M_dcdp_c">
              <bqbiol:is>
                <rdf:Bag>
                  <rdf:li rdf:resource="https://identifiers.org/kegg.compound/C00705"/>
                  <rdf:li rdf:resource="https://identifiers.org/chebi/CHEBI:58593"/>
                  <rdf:li rdf:resource="https://identifiers.org/inchikey/FTDHDKPUHBLBTL-SHYZEUOFSA-K"/>
                  <rdf:li rdf:resource="https://identifiers.org/hmdb/HMDB01245"/>
                  <rdf:li rdf:resource="https://identifiers.org/biocyc/META:DCDP"/>
                  <rdf:li rdf:resource="https://identifiers.org/metanetx.chemical/MNXM411"/>
                  <rdf:li rdf:resource="https://identifiers.org/seed.compound/cpd00533"/>
                  <rdf:li rdf:resource="https://identifiers.org/bigg.metabolite/dcdp_c"/>
                </rdf:Bag>
              </bqbiol:is>
            </rdf:Description>
          </rdf:RDF>
        </annotation>
      </species>
      <species metaid="meta_M_dctp_c" sboTerm="SBO:0000247" id="M_dctp_c" name="DCTP C9H12N3O13P3" compartment="c" hasOnlySubstanceUnits="false" boundaryCondition="false" constant="false" fbc:charge="-4" fbc:chemicalFormula="C9H12N3O13P3">
        <notes>
          <html xmlns="http://www.w3.org/1999/xhtml">
            <p>original_bigg_ids: [&apos;dctp_c&apos;]</p>
          </html>
        </notes>
        <annotation>
          <rdf:RDF xmlns:rdf="http://www.w3.org/1999/02/22-rdf-syntax-ns#" xmlns:dcterms="http://purl.org/dc/terms/" xmlns:vCard="http://www.w3.org/2001/vcard-rdf/3.0#" xmlns:vCard4="http://www.w3.org/2006/vcard/ns#" xmlns:bqbiol="http://biomodels.net/biology-qualifiers/" xmlns:bqmodel="http://biomodels.net/model-qualifiers/">
            <rdf:Description rdf:about="#meta_M_dctp_c">
              <bqbiol:is>
                <rdf:Bag>
                  <rdf:li rdf:resource="https://identifiers.org/kegg.compound/C00458"/>
                  <rdf:li rdf:resource="https://identifiers.org/chebi/CHEBI:61481"/>
                  <rdf:li rdf:resource="https://identifiers.org/hmdb/HMDB00998"/>
                  <rdf:li rdf:resource="https://identifiers.org/biocyc/META:DCTP"/>
                  <rdf:li rdf:resource="https://identifiers.org/metanetx.chemical/MNXM360"/>
                  <rdf:li rdf:resource="https://identifiers.org/inchikey/RGWHQCVHVJXOKC-SHYZEUOFSA-J"/>
                  <rdf:li rdf:resource="https://identifiers.org/seed.compound/cpd00356"/>
                  <rdf:li rdf:resource="https://identifiers.org/bigg.metabolite/dctp_c"/>
                </rdf:Bag>
              </bqbiol:is>
            </rdf:Description>
          </rdf:RDF>
        </annotation>
      </species>
      <species metaid="meta_M_12ppd__R_c" sboTerm="SBO:0000247" id="M_12ppd__R_c" name="(R)-Propane-1,2-diol" compartment="c" hasOnlySubstanceUnits="false" boundaryCondition="false" constant="false" fbc:charge="0" fbc:chemicalFormula="C3H8O2">
        <notes>
          <html xmlns="http://www.w3.org/1999/xhtml">
            <p>original_bigg_ids: [&apos;12ppd__R_c&apos;]</p>
          </html>
        </notes>
        <annotation>
          <rdf:RDF xmlns:rdf="http://www.w3.org/1999/02/22-rdf-syntax-ns#" xmlns:dcterms="http://purl.org/dc/terms/" xmlns:vCard="http://www.w3.org/2001/vcard-rdf/3.0#" xmlns:vCard4="http://www.w3.org/2006/vcard/ns#" xmlns:bqbiol="http://biomodels.net/biology-qualifiers/" xmlns:bqmodel="http://biomodels.net/model-qualifiers/">
            <rdf:Description rdf:about="#meta_M_12ppd__R_c">
              <bqbiol:is>
                <rdf:Bag>
                  <rdf:li rdf:resource="https://identifiers.org/kegg.compound/C02912"/>
                  <rdf:li rdf:resource="https://identifiers.org/chebi/CHEBI:44863"/>
                  <rdf:li rdf:resource="https://identifiers.org/inchikey/DNIAPMSPPWPWGF-GSVOUGTGSA-N"/>
                  <rdf:li rdf:resource="https://identifiers.org/biocyc/META:CPD-8891"/>
                  <rdf:li rdf:resource="https://identifiers.org/metanetx.chemical/MNXM90191"/>
                  <rdf:li rdf:resource="https://identifiers.org/seed.compound/cpd01861"/>
                  <rdf:li rdf:resource="https://identifiers.org/bigg.metabolite/12ppd__R_c"/>
                </rdf:Bag>
              </bqbiol:is>
            </rdf:Description>
          </rdf:RDF>
        </annotation>
      </species>
      <species metaid="meta_M_lald__D_c" sboTerm="SBO:0000247" id="M_lald__D_c" name="D-Lactaldehyde" compartment="c" hasOnlySubstanceUnits="false" boundaryCondition="false" constant="false" fbc:charge="0" fbc:chemicalFormula="C3H6O2">
        <notes>
          <html xmlns="http://www.w3.org/1999/xhtml">
            <p>original_bigg_ids: [&apos;lald__D_c&apos;]</p>
          </html>
        </notes>
        <annotation>
          <rdf:RDF xmlns:rdf="http://www.w3.org/1999/02/22-rdf-syntax-ns#" xmlns:dcterms="http://purl.org/dc/terms/" xmlns:vCard="http://www.w3.org/2001/vcard-rdf/3.0#" xmlns:vCard4="http://www.w3.org/2006/vcard/ns#" xmlns:bqbiol="http://biomodels.net/biology-qualifiers/" xmlns:bqmodel="http://biomodels.net/model-qualifiers/">
            <rdf:Description rdf:about="#meta_M_lald__D_c">
              <bqbiol:is>
                <rdf:Bag>
                  <rdf:li rdf:resource="https://identifiers.org/inchikey/BSABBBMNWQWLLU-GSVOUGTGSA-N"/>
                  <rdf:li rdf:resource="https://identifiers.org/kegg.compound/C00937"/>
                  <rdf:li rdf:resource="https://identifiers.org/chebi/CHEBI:340"/>
                  <rdf:li rdf:resource="https://identifiers.org/hmdb/HMDB06949"/>
                  <rdf:li rdf:resource="https://identifiers.org/biocyc/META:CPD-358"/>
                  <rdf:li rdf:resource="https://identifiers.org/metanetx.chemical/MNXM909"/>
                  <rdf:li rdf:resource="https://identifiers.org/seed.compound/cpd00693"/>
                  <rdf:li rdf:resource="https://identifiers.org/bigg.metabolite/lald__D_c"/>
                </rdf:Bag>
              </bqbiol:is>
            </rdf:Description>
          </rdf:RDF>
        </annotation>
      </species>
      <species metaid="meta_M_glyclt_c" sboTerm="SBO:0000247" id="M_glyclt_c" name="Glycolate C2H3O3" compartment="c" hasOnlySubstanceUnits="false" boundaryCondition="false" constant="false" fbc:charge="-1" fbc:chemicalFormula="C2H3O3">
        <notes>
          <html xmlns="http://www.w3.org/1999/xhtml">
            <p>original_bigg_ids: [&apos;glyclt_c&apos;]</p>
          </html>
        </notes>
        <annotation>
          <rdf:RDF xmlns:rdf="http://www.w3.org/1999/02/22-rdf-syntax-ns#" xmlns:dcterms="http://purl.org/dc/terms/" xmlns:vCard="http://www.w3.org/2001/vcard-rdf/3.0#" xmlns:vCard4="http://www.w3.org/2006/vcard/ns#" xmlns:bqbiol="http://biomodels.net/biology-qualifiers/" xmlns:bqmodel="http://biomodels.net/model-qualifiers/">
            <rdf:Description rdf:about="#meta_M_glyclt_c">
              <bqbiol:is>
                <rdf:Bag>
                  <rdf:li rdf:resource="https://identifiers.org/reactome/R-ALL-389822"/>
                  <rdf:li rdf:resource="https://identifiers.org/inchikey/AEMRFAOFKBGASW-UHFFFAOYSA-M"/>
                  <rdf:li rdf:resource="https://identifiers.org/kegg.compound/C00160"/>
                  <rdf:li rdf:resource="https://identifiers.org/chebi/CHEBI:5475"/>
                  <rdf:li rdf:resource="https://identifiers.org/hmdb/HMDB03035"/>
                  <rdf:li rdf:resource="https://identifiers.org/biocyc/META:GLYCOLLATE"/>
                  <rdf:li rdf:resource="https://identifiers.org/metanetx.chemical/MNXM222"/>
                  <rdf:li rdf:resource="https://identifiers.org/seed.compound/cpd12347"/>
                  <rdf:li rdf:resource="https://identifiers.org/bigg.metabolite/glyclt_c"/>
                </rdf:Bag>
              </bqbiol:is>
            </rdf:Description>
          </rdf:RDF>
        </annotation>
      </species>
      <species metaid="meta_M_dgdp_c" sboTerm="SBO:0000247" id="M_dgdp_c" name="DGDP C10H12N5O10P2" compartment="c" hasOnlySubstanceUnits="false" boundaryCondition="false" constant="false" fbc:charge="-3" fbc:chemicalFormula="C10H12N5O10P2">
        <notes>
          <html xmlns="http://www.w3.org/1999/xhtml">
            <p>original_bigg_ids: [&apos;dgdp_c&apos;]</p>
          </html>
        </notes>
        <annotation>
          <rdf:RDF xmlns:rdf="http://www.w3.org/1999/02/22-rdf-syntax-ns#" xmlns:dcterms="http://purl.org/dc/terms/" xmlns:vCard="http://www.w3.org/2001/vcard-rdf/3.0#" xmlns:vCard4="http://www.w3.org/2006/vcard/ns#" xmlns:bqbiol="http://biomodels.net/biology-qualifiers/" xmlns:bqmodel="http://biomodels.net/model-qualifiers/">
            <rdf:Description rdf:about="#meta_M_dgdp_c">
              <bqbiol:is>
                <rdf:Bag>
                  <rdf:li rdf:resource="https://identifiers.org/reactome/R-ALL-500077"/>
                  <rdf:li rdf:resource="https://identifiers.org/kegg.compound/C00361"/>
                  <rdf:li rdf:resource="https://identifiers.org/chebi/CHEBI:58595"/>
                  <rdf:li rdf:resource="https://identifiers.org/inchikey/CIKGWCTVFSRMJU-KVQBGUIXSA-K"/>
                  <rdf:li rdf:resource="https://identifiers.org/hmdb/HMDB00960"/>
                  <rdf:li rdf:resource="https://identifiers.org/biocyc/META:DGDP"/>
                  <rdf:li rdf:resource="https://identifiers.org/metanetx.chemical/MNXM436"/>
                  <rdf:li rdf:resource="https://identifiers.org/seed.compound/cpd00295"/>
                  <rdf:li rdf:resource="https://identifiers.org/bigg.metabolite/dgdp_c"/>
                </rdf:Bag>
              </bqbiol:is>
            </rdf:Description>
          </rdf:RDF>
        </annotation>
      </species>
      <species metaid="meta_M_dgmp_c" sboTerm="SBO:0000247" id="M_dgmp_c" name="DGMP C10H12N5O7P" compartment="c" hasOnlySubstanceUnits="false" boundaryCondition="false" constant="false" fbc:charge="-2" fbc:chemicalFormula="C10H12N5O7P">
        <notes>
          <html xmlns="http://www.w3.org/1999/xhtml">
            <p>original_bigg_ids: [&apos;dgmp_c&apos;]</p>
          </html>
        </notes>
        <annotation>
          <rdf:RDF xmlns:rdf="http://www.w3.org/1999/02/22-rdf-syntax-ns#" xmlns:dcterms="http://purl.org/dc/terms/" xmlns:vCard="http://www.w3.org/2001/vcard-rdf/3.0#" xmlns:vCard4="http://www.w3.org/2006/vcard/ns#" xmlns:bqbiol="http://biomodels.net/biology-qualifiers/" xmlns:bqmodel="http://biomodels.net/model-qualifiers/">
            <rdf:Description rdf:about="#meta_M_dgmp_c">
              <bqbiol:is>
                <rdf:Bag>
                  <rdf:li rdf:resource="https://identifiers.org/reactome/R-ALL-500071"/>
                  <rdf:li rdf:resource="https://identifiers.org/kegg.compound/C00362"/>
                  <rdf:li rdf:resource="https://identifiers.org/chebi/CHEBI:57673"/>
                  <rdf:li rdf:resource="https://identifiers.org/inchikey/LTFMZDNNPPEQNG-KVQBGUIXSA-L"/>
                  <rdf:li rdf:resource="https://identifiers.org/biocyc/META:DGMP"/>
                  <rdf:li rdf:resource="https://identifiers.org/metanetx.chemical/MNXM546"/>
                  <rdf:li rdf:resource="https://identifiers.org/seed.compound/cpd00296"/>
                  <rdf:li rdf:resource="https://identifiers.org/bigg.metabolite/dgmp_c"/>
                </rdf:Bag>
              </bqbiol:is>
            </rdf:Description>
          </rdf:RDF>
        </annotation>
      </species>
      <species metaid="meta_M_ppi_r" sboTerm="SBO:0000247" id="M_ppi_r" name="Diphosphate" compartment="r" hasOnlySubstanceUnits="false" boundaryCondition="false" constant="false" fbc:charge="-3" fbc:chemicalFormula="HO7P2">
        <annotation>
          <rdf:RDF xmlns:rdf="http://www.w3.org/1999/02/22-rdf-syntax-ns#" xmlns:dcterms="http://purl.org/dc/terms/" xmlns:vCard="http://www.w3.org/2001/vcard-rdf/3.0#" xmlns:vCard4="http://www.w3.org/2006/vcard/ns#" xmlns:bqbiol="http://biomodels.net/biology-qualifiers/" xmlns:bqmodel="http://biomodels.net/model-qualifiers/">
            <rdf:Description rdf:about="#meta_M_ppi_r">
              <bqbiol:is>
                <rdf:Bag>
                  <rdf:li rdf:resource="https://identifiers.org/reactome/R-ALL-8938078"/>
                  <rdf:li rdf:resource="https://identifiers.org/kegg.compound/C00013"/>
                  <rdf:li rdf:resource="https://identifiers.org/chebi/CHEBI:8683"/>
                  <rdf:li rdf:resource="https://identifiers.org/hmdb/HMDB00250"/>
                  <rdf:li rdf:resource="https://identifiers.org/biocyc/META:PYROPHOSPHATE-GROUP"/>
                  <rdf:li rdf:resource="https://identifiers.org/metanetx.chemical/MNXM11"/>
                  <rdf:li rdf:resource="https://identifiers.org/inchikey/XPPKVPWEQAFLFU-UHFFFAOYSA-K"/>
                  <rdf:li rdf:resource="https://identifiers.org/seed.compound/cpd27828"/>
                  <rdf:li rdf:resource="https://identifiers.org/bigg.metabolite/ppi_r"/>
                </rdf:Bag>
              </bqbiol:is>
            </rdf:Description>
          </rdf:RDF>
        </annotation>
      </species>
      <species metaid="meta_M_sql_r" sboTerm="SBO:0000247" id="M_sql_r" name="Squalene" compartment="r" hasOnlySubstanceUnits="false" boundaryCondition="false" constant="false" fbc:charge="0" fbc:chemicalFormula="C30H50">
        <annotation>
          <rdf:RDF xmlns:rdf="http://www.w3.org/1999/02/22-rdf-syntax-ns#" xmlns:dcterms="http://purl.org/dc/terms/" xmlns:vCard="http://www.w3.org/2001/vcard-rdf/3.0#" xmlns:vCard4="http://www.w3.org/2006/vcard/ns#" xmlns:bqbiol="http://biomodels.net/biology-qualifiers/" xmlns:bqmodel="http://biomodels.net/model-qualifiers/">
            <rdf:Description rdf:about="#meta_M_sql_r">
              <bqbiol:is>
                <rdf:Bag>
                  <rdf:li rdf:resource="https://identifiers.org/reactome/R-ALL-191269"/>
                  <rdf:li rdf:resource="https://identifiers.org/kegg.compound/C00751"/>
                  <rdf:li rdf:resource="https://identifiers.org/chebi/CHEBI:9245"/>
                  <rdf:li rdf:resource="https://identifiers.org/hmdb/HMDB00256"/>
                  <rdf:li rdf:resource="https://identifiers.org/lipidmaps/LMPR0106010002"/>
                  <rdf:li rdf:resource="https://identifiers.org/biocyc/META:SQUALENE"/>
                  <rdf:li rdf:resource="https://identifiers.org/metanetx.chemical/MNXM292"/>
                  <rdf:li rdf:resource="https://identifiers.org/inchikey/YYGNTYWPHWGJRM-AAJYLUCBSA-N"/>
                  <rdf:li rdf:resource="https://identifiers.org/seed.compound/cpd00559"/>
                  <rdf:li rdf:resource="https://identifiers.org/bigg.metabolite/sql_r"/>
                </rdf:Bag>
              </bqbiol:is>
            </rdf:Description>
          </rdf:RDF>
        </annotation>
      </species>
      <species metaid="meta_M_cer1_26_r" sboTerm="SBO:0000247" id="M_cer1_26_r" name="Ceramide 1  Sphinganinen C260  C44H89NO3" compartment="r" hasOnlySubstanceUnits="false" boundaryCondition="false" constant="false" fbc:charge="0" fbc:chemicalFormula="C44H89NO3">
        <notes>
          <html xmlns="http://www.w3.org/1999/xhtml">
            <p>original_bigg_ids: [&apos;cer1_26_r&apos;]</p>
          </html>
        </notes>
        <annotation>
          <rdf:RDF xmlns:rdf="http://www.w3.org/1999/02/22-rdf-syntax-ns#" xmlns:dcterms="http://purl.org/dc/terms/" xmlns:vCard="http://www.w3.org/2001/vcard-rdf/3.0#" xmlns:vCard4="http://www.w3.org/2006/vcard/ns#" xmlns:bqbiol="http://biomodels.net/biology-qualifiers/" xmlns:bqmodel="http://biomodels.net/model-qualifiers/">
            <rdf:Description rdf:about="#meta_M_cer1_26_r">
              <bqbiol:is>
                <rdf:Bag>
                  <rdf:li rdf:resource="https://identifiers.org/metanetx.chemical/MNXM2987"/>
                  <rdf:li rdf:resource="https://identifiers.org/bigg.metabolite/cer1_26_r"/>
                </rdf:Bag>
              </bqbiol:is>
            </rdf:Description>
          </rdf:RDF>
        </annotation>
      </species>
      <species metaid="meta_M_coa_r" sboTerm="SBO:0000247" id="M_coa_r" name="Coenzyme A" compartment="r" hasOnlySubstanceUnits="false" boundaryCondition="false" constant="false" fbc:charge="-4" fbc:chemicalFormula="C21H32N7O16P3S">
        <notes>
          <html xmlns="http://www.w3.org/1999/xhtml">
            <p>original_bigg_ids: [&apos;coa_r&apos;]</p>
          </html>
        </notes>
        <annotation>
          <rdf:RDF xmlns:rdf="http://www.w3.org/1999/02/22-rdf-syntax-ns#" xmlns:dcterms="http://purl.org/dc/terms/" xmlns:vCard="http://www.w3.org/2001/vcard-rdf/3.0#" xmlns:vCard4="http://www.w3.org/2006/vcard/ns#" xmlns:bqbiol="http://biomodels.net/biology-qualifiers/" xmlns:bqmodel="http://biomodels.net/model-qualifiers/">
            <rdf:Description rdf:about="#meta_M_coa_r">
              <bqbiol:is>
                <rdf:Bag>
                  <rdf:li rdf:resource="https://identifiers.org/reactome/R-ALL-8939024"/>
                  <rdf:li rdf:resource="https://identifiers.org/kegg.compound/C00010"/>
                  <rdf:li rdf:resource="https://identifiers.org/chebi/CHEBI:741566"/>
                  <rdf:li rdf:resource="https://identifiers.org/hmdb/HMDB62184"/>
                  <rdf:li rdf:resource="https://identifiers.org/biocyc/META:COA-GROUP"/>
                  <rdf:li rdf:resource="https://identifiers.org/metanetx.chemical/MNXM12"/>
                  <rdf:li rdf:resource="https://identifiers.org/inchikey/RGJOEKWQDUBAIZ-IBOSZNHHSA-J"/>
                  <rdf:li rdf:resource="https://identifiers.org/seed.compound/cpd22528"/>
                  <rdf:li rdf:resource="https://identifiers.org/bigg.metabolite/coa_r"/>
                </rdf:Bag>
              </bqbiol:is>
            </rdf:Description>
          </rdf:RDF>
        </annotation>
      </species>
      <species metaid="meta_M_hexccoa_r" sboTerm="SBO:0000247" id="M_hexccoa_r" name="Hexacosanoyl CoA  n C260CoA  C47H82N7O17P3S" compartment="r" hasOnlySubstanceUnits="false" boundaryCondition="false" constant="false" fbc:charge="-4" fbc:chemicalFormula="C47H82N7O17P3S">
        <notes>
          <html xmlns="http://www.w3.org/1999/xhtml">
            <p>original_bigg_ids: [&apos;hexccoa_r&apos;]</p>
          </html>
        </notes>
        <annotation>
          <rdf:RDF xmlns:rdf="http://www.w3.org/1999/02/22-rdf-syntax-ns#" xmlns:dcterms="http://purl.org/dc/terms/" xmlns:vCard="http://www.w3.org/2001/vcard-rdf/3.0#" xmlns:vCard4="http://www.w3.org/2006/vcard/ns#" xmlns:bqbiol="http://biomodels.net/biology-qualifiers/" xmlns:bqmodel="http://biomodels.net/model-qualifiers/">
            <rdf:Description rdf:about="#meta_M_hexccoa_r">
              <bqbiol:is>
                <rdf:Bag>
                  <rdf:li rdf:resource="https://identifiers.org/metanetx.chemical/MNXM1479"/>
                  <rdf:li rdf:resource="https://identifiers.org/bigg.metabolite/hexccoa_r"/>
                </rdf:Bag>
              </bqbiol:is>
            </rdf:Description>
          </rdf:RDF>
        </annotation>
      </species>
      <species metaid="meta_M_sphgn_r" sboTerm="SBO:0000247" id="M_sphgn_r" name="Sphinganine C18H40NO2" compartment="r" hasOnlySubstanceUnits="false" boundaryCondition="false" constant="false" fbc:charge="1" fbc:chemicalFormula="C18H40NO2">
        <notes>
          <html xmlns="http://www.w3.org/1999/xhtml">
            <p>original_bigg_ids: [&apos;sphgn_r&apos;]</p>
          </html>
        </notes>
        <annotation>
          <rdf:RDF xmlns:rdf="http://www.w3.org/1999/02/22-rdf-syntax-ns#" xmlns:dcterms="http://purl.org/dc/terms/" xmlns:vCard="http://www.w3.org/2001/vcard-rdf/3.0#" xmlns:vCard4="http://www.w3.org/2006/vcard/ns#" xmlns:bqbiol="http://biomodels.net/biology-qualifiers/" xmlns:bqmodel="http://biomodels.net/model-qualifiers/">
            <rdf:Description rdf:about="#meta_M_sphgn_r">
              <bqbiol:is>
                <rdf:Bag>
                  <rdf:li rdf:resource="https://identifiers.org/reactome/R-ALL-428694"/>
                  <rdf:li rdf:resource="https://identifiers.org/kegg.compound/C00836"/>
                  <rdf:li rdf:resource="https://identifiers.org/chebi/CHEBI:9221"/>
                  <rdf:li rdf:resource="https://identifiers.org/hmdb/HMDB00269"/>
                  <rdf:li rdf:resource="https://identifiers.org/lipidmaps/LMSP01020001"/>
                  <rdf:li rdf:resource="https://identifiers.org/biocyc/META:DIHYDRO-SPHINGOSINE"/>
                  <rdf:li rdf:resource="https://identifiers.org/metanetx.chemical/MNXM302"/>
                  <rdf:li rdf:resource="https://identifiers.org/inchikey/OTKJDMGTUTTYMP-ZWKOTPCHSA-O"/>
                  <rdf:li rdf:resource="https://identifiers.org/seed.compound/cpd26862"/>
                  <rdf:li rdf:resource="https://identifiers.org/bigg.metabolite/sphgn_r"/>
                </rdf:Bag>
              </bqbiol:is>
            </rdf:Description>
          </rdf:RDF>
        </annotation>
      </species>
      <species metaid="meta_M_cit_m" sboTerm="SBO:0000247" id="M_cit_m" name="Citrate" compartment="m" hasOnlySubstanceUnits="false" boundaryCondition="false" constant="false" fbc:charge="-3" fbc:chemicalFormula="C6H5O7">
        <notes>
          <html xmlns="http://www.w3.org/1999/xhtml">
            <p>original_bigg_ids: [&apos;cit_m&apos;]</p>
          </html>
        </notes>
        <annotation>
          <rdf:RDF xmlns:rdf="http://www.w3.org/1999/02/22-rdf-syntax-ns#" xmlns:dcterms="http://purl.org/dc/terms/" xmlns:vCard="http://www.w3.org/2001/vcard-rdf/3.0#" xmlns:vCard4="http://www.w3.org/2006/vcard/ns#" xmlns:bqbiol="http://biomodels.net/biology-qualifiers/" xmlns:bqmodel="http://biomodels.net/model-qualifiers/">
            <rdf:Description rdf:about="#meta_M_cit_m">
              <bqbiol:is>
                <rdf:Bag>
                  <rdf:li rdf:resource="https://identifiers.org/reactome/R-ALL-76190"/>
                  <rdf:li rdf:resource="https://identifiers.org/kegg.compound/C00158"/>
                  <rdf:li rdf:resource="https://identifiers.org/chebi/CHEBI:76049"/>
                  <rdf:li rdf:resource="https://identifiers.org/kegg.drug/D00037"/>
                  <rdf:li rdf:resource="https://identifiers.org/hmdb/HMDB00094"/>
                  <rdf:li rdf:resource="https://identifiers.org/inchikey/KRKNYBCHXYNGOX-UHFFFAOYSA-K"/>
                  <rdf:li rdf:resource="https://identifiers.org/biocyc/META:CIT"/>
                  <rdf:li rdf:resource="https://identifiers.org/metanetx.chemical/MNXM131"/>
                  <rdf:li rdf:resource="https://identifiers.org/seed.compound/cpd00137"/>
                  <rdf:li rdf:resource="https://identifiers.org/bigg.metabolite/cit_m"/>
                </rdf:Bag>
              </bqbiol:is>
            </rdf:Description>
          </rdf:RDF>
        </annotation>
      </species>
      <species metaid="meta_M_oaa_m" sboTerm="SBO:0000247" id="M_oaa_m" name="Oxaloacetate" compartment="m" hasOnlySubstanceUnits="false" boundaryCondition="false" constant="false" fbc:charge="-2" fbc:chemicalFormula="C4H2O5">
        <notes>
          <html xmlns="http://www.w3.org/1999/xhtml">
            <p>original_bigg_ids: [&apos;oaa_m&apos;]</p>
          </html>
        </notes>
        <annotation>
          <rdf:RDF xmlns:rdf="http://www.w3.org/1999/02/22-rdf-syntax-ns#" xmlns:dcterms="http://purl.org/dc/terms/" xmlns:vCard="http://www.w3.org/2001/vcard-rdf/3.0#" xmlns:vCard4="http://www.w3.org/2006/vcard/ns#" xmlns:bqbiol="http://biomodels.net/biology-qualifiers/" xmlns:bqmodel="http://biomodels.net/model-qualifiers/">
            <rdf:Description rdf:about="#meta_M_oaa_m">
              <bqbiol:is>
                <rdf:Bag>
                  <rdf:li rdf:resource="https://identifiers.org/reactome/R-ALL-76213"/>
                  <rdf:li rdf:resource="https://identifiers.org/kegg.compound/C00036"/>
                  <rdf:li rdf:resource="https://identifiers.org/chebi/CHEBI:7812"/>
                  <rdf:li rdf:resource="https://identifiers.org/hmdb/HMDB00223"/>
                  <rdf:li rdf:resource="https://identifiers.org/inchikey/KHPXUQMNIQBQEV-UHFFFAOYSA-L"/>
                  <rdf:li rdf:resource="https://identifiers.org/lipidmaps/LMFA01170120"/>
                  <rdf:li rdf:resource="https://identifiers.org/biocyc/META:OXALACETIC_ACID"/>
                  <rdf:li rdf:resource="https://identifiers.org/metanetx.chemical/MNXM46"/>
                  <rdf:li rdf:resource="https://identifiers.org/seed.compound/cpd00032"/>
                  <rdf:li rdf:resource="https://identifiers.org/bigg.metabolite/oaa_m"/>
                </rdf:Bag>
              </bqbiol:is>
            </rdf:Description>
          </rdf:RDF>
        </annotation>
      </species>
      <species metaid="meta_M_adp_n" sboTerm="SBO:0000247" id="M_adp_n" name="ADP C10H12N5O10P2" compartment="n" hasOnlySubstanceUnits="false" boundaryCondition="false" constant="false" fbc:charge="-3" fbc:chemicalFormula="C10H12N5O10P2">
        <notes>
          <html xmlns="http://www.w3.org/1999/xhtml">
            <p>original_bigg_ids: [&apos;adp_n&apos;]</p>
          </html>
        </notes>
        <annotation>
          <rdf:RDF xmlns:rdf="http://www.w3.org/1999/02/22-rdf-syntax-ns#" xmlns:dcterms="http://purl.org/dc/terms/" xmlns:vCard="http://www.w3.org/2001/vcard-rdf/3.0#" xmlns:vCard4="http://www.w3.org/2006/vcard/ns#" xmlns:bqbiol="http://biomodels.net/biology-qualifiers/" xmlns:bqmodel="http://biomodels.net/model-qualifiers/">
            <rdf:Description rdf:about="#meta_M_adp_n">
              <bqbiol:is>
                <rdf:Bag>
                  <rdf:li rdf:resource="https://identifiers.org/reactome/R-ALL-8869360"/>
                  <rdf:li rdf:resource="https://identifiers.org/kegg.compound/C00008"/>
                  <rdf:li rdf:resource="https://identifiers.org/chebi/CHEBI:87518"/>
                  <rdf:li rdf:resource="https://identifiers.org/kegg.glycan/G11113"/>
                  <rdf:li rdf:resource="https://identifiers.org/hmdb/HMDB01341"/>
                  <rdf:li rdf:resource="https://identifiers.org/biocyc/META:ADP"/>
                  <rdf:li rdf:resource="https://identifiers.org/metanetx.chemical/MNXM7"/>
                  <rdf:li rdf:resource="https://identifiers.org/inchikey/XTWYTFMLZFPYCI-KQYNXXCUSA-K"/>
                  <rdf:li rdf:resource="https://identifiers.org/seed.compound/cpd00008"/>
                  <rdf:li rdf:resource="https://identifiers.org/bigg.metabolite/adp_n"/>
                </rdf:Bag>
              </bqbiol:is>
            </rdf:Description>
          </rdf:RDF>
        </annotation>
      </species>
      <species metaid="meta_M_atp_n" sboTerm="SBO:0000247" id="M_atp_n" name="ATP C10H12N5O13P3" compartment="n" hasOnlySubstanceUnits="false" boundaryCondition="false" constant="false" fbc:charge="-4" fbc:chemicalFormula="C10H12N5O13P3">
        <notes>
          <html xmlns="http://www.w3.org/1999/xhtml">
            <p>original_bigg_ids: [&apos;atp_n&apos;]</p>
          </html>
        </notes>
        <annotation>
          <rdf:RDF xmlns:rdf="http://www.w3.org/1999/02/22-rdf-syntax-ns#" xmlns:dcterms="http://purl.org/dc/terms/" xmlns:vCard="http://www.w3.org/2001/vcard-rdf/3.0#" xmlns:vCard4="http://www.w3.org/2006/vcard/ns#" xmlns:bqbiol="http://biomodels.net/biology-qualifiers/" xmlns:bqmodel="http://biomodels.net/model-qualifiers/">
            <rdf:Description rdf:about="#meta_M_atp_n">
              <bqbiol:is>
                <rdf:Bag>
                  <rdf:li rdf:resource="https://identifiers.org/reactome/R-ALL-8938081"/>
                  <rdf:li rdf:resource="https://identifiers.org/kegg.compound/C00002"/>
                  <rdf:li rdf:resource="https://identifiers.org/chebi/CHEBI:57299"/>
                  <rdf:li rdf:resource="https://identifiers.org/kegg.drug/D08646"/>
                  <rdf:li rdf:resource="https://identifiers.org/hmdb/HMDB00538"/>
                  <rdf:li rdf:resource="https://identifiers.org/biocyc/META:ATP"/>
                  <rdf:li rdf:resource="https://identifiers.org/metanetx.chemical/MNXM3"/>
                  <rdf:li rdf:resource="https://identifiers.org/inchikey/ZKHQWZAMYRWXGA-KQYNXXCUSA-J"/>
                  <rdf:li rdf:resource="https://identifiers.org/seed.compound/cpd00002"/>
                  <rdf:li rdf:resource="https://identifiers.org/bigg.metabolite/atp_n"/>
                </rdf:Bag>
              </bqbiol:is>
            </rdf:Description>
          </rdf:RDF>
        </annotation>
      </species>
      <species metaid="meta_M_h_n" sboTerm="SBO:0000247" id="M_h_n" name="H+" compartment="n" hasOnlySubstanceUnits="false" boundaryCondition="false" constant="false" fbc:charge="1" fbc:chemicalFormula="H">
        <notes>
          <html xmlns="http://www.w3.org/1999/xhtml">
            <p>original_bigg_ids: [&apos;h_n&apos;]</p>
          </html>
        </notes>
        <annotation>
          <rdf:RDF xmlns:rdf="http://www.w3.org/1999/02/22-rdf-syntax-ns#" xmlns:dcterms="http://purl.org/dc/terms/" xmlns:vCard="http://www.w3.org/2001/vcard-rdf/3.0#" xmlns:vCard4="http://www.w3.org/2006/vcard/ns#" xmlns:bqbiol="http://biomodels.net/biology-qualifiers/" xmlns:bqmodel="http://biomodels.net/model-qualifiers/">
            <rdf:Description rdf:about="#meta_M_h_n">
              <bqbiol:is>
                <rdf:Bag>
                  <rdf:li rdf:resource="https://identifiers.org/reactome/R-ALL-74722"/>
                  <rdf:li rdf:resource="https://identifiers.org/kegg.compound/C00080"/>
                  <rdf:li rdf:resource="https://identifiers.org/chebi/CHEBI:5584"/>
                  <rdf:li rdf:resource="https://identifiers.org/inchikey/GPRLSGONYQIRFK-UHFFFAOYSA-N"/>
                  <rdf:li rdf:resource="https://identifiers.org/hmdb/HMDB59597"/>
                  <rdf:li rdf:resource="https://identifiers.org/biocyc/META:PROTON"/>
                  <rdf:li rdf:resource="https://identifiers.org/metanetx.chemical/MNXM1"/>
                  <rdf:li rdf:resource="https://identifiers.org/seed.compound/cpd00067"/>
                  <rdf:li rdf:resource="https://identifiers.org/bigg.metabolite/h_n"/>
                </rdf:Bag>
              </bqbiol:is>
            </rdf:Description>
          </rdf:RDF>
        </annotation>
      </species>
      <species metaid="meta_M_mi1456p_n" sboTerm="SBO:0000247" id="M_mi1456p_n" name="1D myo Inositol 1 4 5 6 tetrakisphosphate C6H8O18P4" compartment="n" hasOnlySubstanceUnits="false" boundaryCondition="false" constant="false" fbc:charge="-8" fbc:chemicalFormula="C6H8O18P4">
        <notes>
          <html xmlns="http://www.w3.org/1999/xhtml">
            <p>original_bigg_ids: [&apos;mi1456p_n&apos;]</p>
          </html>
        </notes>
        <annotation>
          <rdf:RDF xmlns:rdf="http://www.w3.org/1999/02/22-rdf-syntax-ns#" xmlns:dcterms="http://purl.org/dc/terms/" xmlns:vCard="http://www.w3.org/2001/vcard-rdf/3.0#" xmlns:vCard4="http://www.w3.org/2006/vcard/ns#" xmlns:bqbiol="http://biomodels.net/biology-qualifiers/" xmlns:bqmodel="http://biomodels.net/model-qualifiers/">
            <rdf:Description rdf:about="#meta_M_mi1456p_n">
              <bqbiol:is>
                <rdf:Bag>
                  <rdf:li rdf:resource="https://identifiers.org/metanetx.chemical/MNXM91848"/>
                  <rdf:li rdf:resource="https://identifiers.org/bigg.metabolite/mi1456p_n"/>
                </rdf:Bag>
              </bqbiol:is>
            </rdf:Description>
          </rdf:RDF>
        </annotation>
      </species>
      <species metaid="meta_M_mi145p_n" sboTerm="SBO:0000247" id="M_mi145p_n" name="1D myo Inositol 1 4 5 trisphosphate C6H9O15P3" compartment="n" hasOnlySubstanceUnits="false" boundaryCondition="false" constant="false" fbc:charge="-6" fbc:chemicalFormula="C6H9O15P3">
        <notes>
          <html xmlns="http://www.w3.org/1999/xhtml">
            <p>original_bigg_ids: [&apos;mi145p_n&apos;]</p>
          </html>
        </notes>
        <annotation>
          <rdf:RDF xmlns:rdf="http://www.w3.org/1999/02/22-rdf-syntax-ns#" xmlns:dcterms="http://purl.org/dc/terms/" xmlns:vCard="http://www.w3.org/2001/vcard-rdf/3.0#" xmlns:vCard4="http://www.w3.org/2006/vcard/ns#" xmlns:bqbiol="http://biomodels.net/biology-qualifiers/" xmlns:bqmodel="http://biomodels.net/model-qualifiers/">
            <rdf:Description rdf:about="#meta_M_mi145p_n">
              <bqbiol:is>
                <rdf:Bag>
                  <rdf:li rdf:resource="https://identifiers.org/metanetx.chemical/MNXM145560"/>
                  <rdf:li rdf:resource="https://identifiers.org/bigg.metabolite/mi145p_n"/>
                </rdf:Bag>
              </bqbiol:is>
            </rdf:Description>
          </rdf:RDF>
        </annotation>
      </species>
      <species metaid="meta_M_amp_m" sboTerm="SBO:0000247" id="M_amp_m" name="AMP C10H12N5O7P" compartment="m" hasOnlySubstanceUnits="false" boundaryCondition="false" constant="false" fbc:charge="-2" fbc:chemicalFormula="C10H12N5O7P">
        <notes>
          <html xmlns="http://www.w3.org/1999/xhtml">
            <p>original_bigg_ids: [&apos;amp_m&apos;]</p>
          </html>
        </notes>
        <annotation>
          <rdf:RDF xmlns:rdf="http://www.w3.org/1999/02/22-rdf-syntax-ns#" xmlns:dcterms="http://purl.org/dc/terms/" xmlns:vCard="http://www.w3.org/2001/vcard-rdf/3.0#" xmlns:vCard4="http://www.w3.org/2006/vcard/ns#" xmlns:bqbiol="http://biomodels.net/biology-qualifiers/" xmlns:bqmodel="http://biomodels.net/model-qualifiers/">
            <rdf:Description rdf:about="#meta_M_amp_m">
              <bqbiol:is>
                <rdf:Bag>
                  <rdf:li rdf:resource="https://identifiers.org/reactome/R-ALL-76577"/>
                  <rdf:li rdf:resource="https://identifiers.org/kegg.compound/C00020"/>
                  <rdf:li rdf:resource="https://identifiers.org/chebi/CHEBI:47222"/>
                  <rdf:li rdf:resource="https://identifiers.org/kegg.drug/D02769"/>
                  <rdf:li rdf:resource="https://identifiers.org/hmdb/HMDB00045"/>
                  <rdf:li rdf:resource="https://identifiers.org/biocyc/META:AMP-GROUP"/>
                  <rdf:li rdf:resource="https://identifiers.org/metanetx.chemical/MNXM14"/>
                  <rdf:li rdf:resource="https://identifiers.org/inchikey/UDMBCSSLTHHNCD-KQYNXXCUSA-L"/>
                  <rdf:li rdf:resource="https://identifiers.org/seed.compound/cpd22272"/>
                  <rdf:li rdf:resource="https://identifiers.org/bigg.metabolite/amp_m"/>
                </rdf:Bag>
              </bqbiol:is>
            </rdf:Description>
          </rdf:RDF>
        </annotation>
      </species>
      <species metaid="meta_M_gdp_m" sboTerm="SBO:0000247" id="M_gdp_m" name="GDP C10H12N5O11P2" compartment="m" hasOnlySubstanceUnits="false" boundaryCondition="false" constant="false" fbc:charge="-3" fbc:chemicalFormula="C10H12N5O11P2">
        <notes>
          <html xmlns="http://www.w3.org/1999/xhtml">
            <p>original_bigg_ids: [&apos;gdp_m&apos;]</p>
          </html>
        </notes>
        <annotation>
          <rdf:RDF xmlns:rdf="http://www.w3.org/1999/02/22-rdf-syntax-ns#" xmlns:dcterms="http://purl.org/dc/terms/" xmlns:vCard="http://www.w3.org/2001/vcard-rdf/3.0#" xmlns:vCard4="http://www.w3.org/2006/vcard/ns#" xmlns:bqbiol="http://biomodels.net/biology-qualifiers/" xmlns:bqmodel="http://biomodels.net/model-qualifiers/">
            <rdf:Description rdf:about="#meta_M_gdp_m">
              <bqbiol:is>
                <rdf:Bag>
                  <rdf:li rdf:resource="https://identifiers.org/reactome/R-ALL-29420"/>
                  <rdf:li rdf:resource="https://identifiers.org/kegg.compound/C00035"/>
                  <rdf:li rdf:resource="https://identifiers.org/chebi/CHEBI:65180"/>
                  <rdf:li rdf:resource="https://identifiers.org/kegg.glycan/G10620"/>
                  <rdf:li rdf:resource="https://identifiers.org/hmdb/HMDB01201"/>
                  <rdf:li rdf:resource="https://identifiers.org/biocyc/META:GDP"/>
                  <rdf:li rdf:resource="https://identifiers.org/metanetx.chemical/MNXM30"/>
                  <rdf:li rdf:resource="https://identifiers.org/inchikey/QGWNDRXFNXRZMB-UUOKFMHZSA-K"/>
                  <rdf:li rdf:resource="https://identifiers.org/seed.compound/cpd00031"/>
                  <rdf:li rdf:resource="https://identifiers.org/bigg.metabolite/gdp_m"/>
                </rdf:Bag>
              </bqbiol:is>
            </rdf:Description>
          </rdf:RDF>
        </annotation>
      </species>
      <species metaid="meta_M_gtp_m" sboTerm="SBO:0000247" id="M_gtp_m" name="GTP C10H12N5O14P3" compartment="m" hasOnlySubstanceUnits="false" boundaryCondition="false" constant="false" fbc:charge="-4" fbc:chemicalFormula="C10H12N5O14P3">
        <notes>
          <html xmlns="http://www.w3.org/1999/xhtml">
            <p>original_bigg_ids: [&apos;gtp_m&apos;]</p>
          </html>
        </notes>
        <annotation>
          <rdf:RDF xmlns:rdf="http://www.w3.org/1999/02/22-rdf-syntax-ns#" xmlns:dcterms="http://purl.org/dc/terms/" xmlns:vCard="http://www.w3.org/2001/vcard-rdf/3.0#" xmlns:vCard4="http://www.w3.org/2006/vcard/ns#" xmlns:bqbiol="http://biomodels.net/biology-qualifiers/" xmlns:bqmodel="http://biomodels.net/model-qualifiers/">
            <rdf:Description rdf:about="#meta_M_gtp_m">
              <bqbiol:is>
                <rdf:Bag>
                  <rdf:li rdf:resource="https://identifiers.org/reactome/R-ALL-29438"/>
                  <rdf:li rdf:resource="https://identifiers.org/kegg.compound/C00044"/>
                  <rdf:li rdf:resource="https://identifiers.org/chebi/CHEBI:57600"/>
                  <rdf:li rdf:resource="https://identifiers.org/hmdb/HMDB01273"/>
                  <rdf:li rdf:resource="https://identifiers.org/biocyc/META:GTP"/>
                  <rdf:li rdf:resource="https://identifiers.org/metanetx.chemical/MNXM51"/>
                  <rdf:li rdf:resource="https://identifiers.org/inchikey/XKMLYUALXHKNFT-UUOKFMHZSA-J"/>
                  <rdf:li rdf:resource="https://identifiers.org/seed.compound/cpd00038"/>
                  <rdf:li rdf:resource="https://identifiers.org/bigg.metabolite/gtp_m"/>
                </rdf:Bag>
              </bqbiol:is>
            </rdf:Description>
          </rdf:RDF>
        </annotation>
      </species>
      <species metaid="meta_M_dmpp_c" sboTerm="SBO:0000247" id="M_dmpp_c" name="Dimethylallyl diphosphate" compartment="c" hasOnlySubstanceUnits="false" boundaryCondition="false" constant="false" fbc:charge="-3" fbc:chemicalFormula="C5H9O7P2">
        <notes>
          <html xmlns="http://www.w3.org/1999/xhtml">
            <p>original_bigg_ids: [&apos;dmpp_c&apos;]</p>
          </html>
        </notes>
        <annotation>
          <rdf:RDF xmlns:rdf="http://www.w3.org/1999/02/22-rdf-syntax-ns#" xmlns:dcterms="http://purl.org/dc/terms/" xmlns:vCard="http://www.w3.org/2001/vcard-rdf/3.0#" xmlns:vCard4="http://www.w3.org/2006/vcard/ns#" xmlns:bqbiol="http://biomodels.net/biology-qualifiers/" xmlns:bqmodel="http://biomodels.net/model-qualifiers/">
            <rdf:Description rdf:about="#meta_M_dmpp_c">
              <bqbiol:is>
                <rdf:Bag>
                  <rdf:li rdf:resource="https://identifiers.org/reactome/R-ALL-6787596"/>
                  <rdf:li rdf:resource="https://identifiers.org/kegg.compound/C00235"/>
                  <rdf:li rdf:resource="https://identifiers.org/inchikey/CBIDRCWHNCKSTO-UHFFFAOYSA-K"/>
                  <rdf:li rdf:resource="https://identifiers.org/chebi/CHEBI:8394"/>
                  <rdf:li rdf:resource="https://identifiers.org/hmdb/HMDB02101"/>
                  <rdf:li rdf:resource="https://identifiers.org/lipidmaps/LMPR01010001"/>
                  <rdf:li rdf:resource="https://identifiers.org/biocyc/META:CPD-4211"/>
                  <rdf:li rdf:resource="https://identifiers.org/metanetx.chemical/MNXM132"/>
                  <rdf:li rdf:resource="https://identifiers.org/seed.compound/cpd00202"/>
                  <rdf:li rdf:resource="https://identifiers.org/bigg.metabolite/dmpp_c"/>
                </rdf:Bag>
              </bqbiol:is>
            </rdf:Description>
          </rdf:RDF>
        </annotation>
      </species>
      <species metaid="meta_M_grdp_c" sboTerm="SBO:0000247" id="M_grdp_c" name="Geranyl diphosphate" compartment="c" hasOnlySubstanceUnits="false" boundaryCondition="false" constant="false" fbc:charge="-3" fbc:chemicalFormula="C10H17O7P2">
        <notes>
          <html xmlns="http://www.w3.org/1999/xhtml">
            <p>original_bigg_ids: [&apos;grdp_c&apos;]</p>
          </html>
        </notes>
        <annotation>
          <rdf:RDF xmlns:rdf="http://www.w3.org/1999/02/22-rdf-syntax-ns#" xmlns:dcterms="http://purl.org/dc/terms/" xmlns:vCard="http://www.w3.org/2001/vcard-rdf/3.0#" xmlns:vCard4="http://www.w3.org/2006/vcard/ns#" xmlns:bqbiol="http://biomodels.net/biology-qualifiers/" xmlns:bqmodel="http://biomodels.net/model-qualifiers/">
            <rdf:Description rdf:about="#meta_M_grdp_c">
              <bqbiol:is>
                <rdf:Bag>
                  <rdf:li rdf:resource="https://identifiers.org/reactome/R-ALL-191409"/>
                  <rdf:li rdf:resource="https://identifiers.org/kegg.compound/C00341"/>
                  <rdf:li rdf:resource="https://identifiers.org/chebi/CHEBI:58057"/>
                  <rdf:li rdf:resource="https://identifiers.org/inchikey/GVVPGTZRZFNKDS-JXMROGBWSA-K"/>
                  <rdf:li rdf:resource="https://identifiers.org/hmdb/HMDB06506"/>
                  <rdf:li rdf:resource="https://identifiers.org/lipidmaps/LMPR0102010001"/>
                  <rdf:li rdf:resource="https://identifiers.org/biocyc/META:GERANYL-PP"/>
                  <rdf:li rdf:resource="https://identifiers.org/metanetx.chemical/MNXM100"/>
                  <rdf:li rdf:resource="https://identifiers.org/seed.compound/cpd03476"/>
                  <rdf:li rdf:resource="https://identifiers.org/bigg.metabolite/grdp_c"/>
                </rdf:Bag>
              </bqbiol:is>
            </rdf:Description>
          </rdf:RDF>
        </annotation>
      </species>
      <species metaid="meta_M_ipdp_c" sboTerm="SBO:0000247" id="M_ipdp_c" name="Isopentenyl diphosphate" compartment="c" hasOnlySubstanceUnits="false" boundaryCondition="false" constant="false" fbc:charge="-3" fbc:chemicalFormula="C5H9O7P2">
        <notes>
          <html xmlns="http://www.w3.org/1999/xhtml">
            <p>original_bigg_ids: [&apos;ipdp_c&apos;]</p>
          </html>
        </notes>
        <annotation>
          <rdf:RDF xmlns:rdf="http://www.w3.org/1999/02/22-rdf-syntax-ns#" xmlns:dcterms="http://purl.org/dc/terms/" xmlns:vCard="http://www.w3.org/2001/vcard-rdf/3.0#" xmlns:vCard4="http://www.w3.org/2006/vcard/ns#" xmlns:bqbiol="http://biomodels.net/biology-qualifiers/" xmlns:bqmodel="http://biomodels.net/model-qualifiers/">
            <rdf:Description rdf:about="#meta_M_ipdp_c">
              <bqbiol:is>
                <rdf:Bag>
                  <rdf:li rdf:resource="https://identifiers.org/reactome/R-ALL-2162256"/>
                  <rdf:li rdf:resource="https://identifiers.org/kegg.compound/C00129"/>
                  <rdf:li rdf:resource="https://identifiers.org/chebi/CHEBI:6037"/>
                  <rdf:li rdf:resource="https://identifiers.org/hmdb/HMDB04196"/>
                  <rdf:li rdf:resource="https://identifiers.org/lipidmaps/LMPR01010008"/>
                  <rdf:li rdf:resource="https://identifiers.org/biocyc/META:DELTA3-ISOPENTENYL-PP"/>
                  <rdf:li rdf:resource="https://identifiers.org/metanetx.chemical/MNXM83"/>
                  <rdf:li rdf:resource="https://identifiers.org/inchikey/NUHSROFQTUXZQQ-UHFFFAOYSA-K"/>
                  <rdf:li rdf:resource="https://identifiers.org/seed.compound/cpd00113"/>
                  <rdf:li rdf:resource="https://identifiers.org/bigg.metabolite/ipdp_c"/>
                </rdf:Bag>
              </bqbiol:is>
            </rdf:Description>
          </rdf:RDF>
        </annotation>
      </species>
      <species metaid="meta_M_2mahmp_c" sboTerm="SBO:0000247" id="M_2mahmp_c" name="2-Methyl-4-amino-5-hydroxymethylpyrimidine diphosphate" compartment="c" hasOnlySubstanceUnits="false" boundaryCondition="false" constant="false" fbc:charge="-3" fbc:chemicalFormula="C6H8N3O7P2">
        <notes>
          <html xmlns="http://www.w3.org/1999/xhtml">
            <p>original_bigg_ids: [&apos;2mahmp_c&apos;]</p>
          </html>
        </notes>
        <annotation>
          <rdf:RDF xmlns:rdf="http://www.w3.org/1999/02/22-rdf-syntax-ns#" xmlns:dcterms="http://purl.org/dc/terms/" xmlns:vCard="http://www.w3.org/2001/vcard-rdf/3.0#" xmlns:vCard4="http://www.w3.org/2006/vcard/ns#" xmlns:bqbiol="http://biomodels.net/biology-qualifiers/" xmlns:bqmodel="http://biomodels.net/model-qualifiers/">
            <rdf:Description rdf:about="#meta_M_2mahmp_c">
              <bqbiol:is>
                <rdf:Bag>
                  <rdf:li rdf:resource="https://identifiers.org/inchikey/AGQJQCFEPUVXNK-UHFFFAOYSA-K"/>
                  <rdf:li rdf:resource="https://identifiers.org/kegg.compound/C04752"/>
                  <rdf:li rdf:resource="https://identifiers.org/chebi/CHEBI:57841"/>
                  <rdf:li rdf:resource="https://identifiers.org/biocyc/META:AMINO-HYDROXYMETHYL-METHYLPYRIMIDINE-PP"/>
                  <rdf:li rdf:resource="https://identifiers.org/metanetx.chemical/MNXM1135"/>
                  <rdf:li rdf:resource="https://identifiers.org/seed.compound/cpd02894"/>
                  <rdf:li rdf:resource="https://identifiers.org/bigg.metabolite/2mahmp_c"/>
                </rdf:Bag>
              </bqbiol:is>
            </rdf:Description>
          </rdf:RDF>
        </annotation>
      </species>
      <species metaid="meta_M_4ampm_c" sboTerm="SBO:0000247" id="M_4ampm_c" name="4-Amino-2-methyl-5-phosphomethylpyrimidine" compartment="c" hasOnlySubstanceUnits="false" boundaryCondition="false" constant="false" fbc:charge="-2" fbc:chemicalFormula="C6H8N3O4P">
        <notes>
          <html xmlns="http://www.w3.org/1999/xhtml">
            <p>original_bigg_ids: [&apos;4ampm_c&apos;]</p>
          </html>
        </notes>
        <annotation>
          <rdf:RDF xmlns:rdf="http://www.w3.org/1999/02/22-rdf-syntax-ns#" xmlns:dcterms="http://purl.org/dc/terms/" xmlns:vCard="http://www.w3.org/2001/vcard-rdf/3.0#" xmlns:vCard4="http://www.w3.org/2006/vcard/ns#" xmlns:bqbiol="http://biomodels.net/biology-qualifiers/" xmlns:bqmodel="http://biomodels.net/model-qualifiers/">
            <rdf:Description rdf:about="#meta_M_4ampm_c">
              <bqbiol:is>
                <rdf:Bag>
                  <rdf:li rdf:resource="https://identifiers.org/chebi/CHEBI:44219"/>
                  <rdf:li rdf:resource="https://identifiers.org/metanetx.chemical/MNXM31161"/>
                  <rdf:li rdf:resource="https://identifiers.org/inchikey/SSWDVESQMBHOQT-UHFFFAOYSA-N"/>
                  <rdf:li rdf:resource="https://identifiers.org/seed.compound/cpd02775"/>
                  <rdf:li rdf:resource="https://identifiers.org/bigg.metabolite/4ampm_c"/>
                </rdf:Bag>
              </bqbiol:is>
            </rdf:Description>
          </rdf:RDF>
        </annotation>
      </species>
      <species metaid="meta_M_lgt__S_c" sboTerm="SBO:0000247" id="M_lgt__S_c" name="(R)-S-Lactoylglutathione" compartment="c" hasOnlySubstanceUnits="false" boundaryCondition="false" constant="false" fbc:charge="-1" fbc:chemicalFormula="C13H20N3O8S">
        <notes>
          <html xmlns="http://www.w3.org/1999/xhtml">
            <p>original_bigg_ids: [&apos;lgt__S_c&apos;]</p>
          </html>
        </notes>
        <annotation>
          <rdf:RDF xmlns:rdf="http://www.w3.org/1999/02/22-rdf-syntax-ns#" xmlns:dcterms="http://purl.org/dc/terms/" xmlns:vCard="http://www.w3.org/2001/vcard-rdf/3.0#" xmlns:vCard4="http://www.w3.org/2006/vcard/ns#" xmlns:bqbiol="http://biomodels.net/biology-qualifiers/" xmlns:bqmodel="http://biomodels.net/model-qualifiers/">
            <rdf:Description rdf:about="#meta_M_lgt__S_c">
              <bqbiol:is>
                <rdf:Bag>
                  <rdf:li rdf:resource="https://identifiers.org/reactome/R-ALL-5694130"/>
                  <rdf:li rdf:resource="https://identifiers.org/kegg.compound/C03451"/>
                  <rdf:li rdf:resource="https://identifiers.org/chebi/CHEBI:57474"/>
                  <rdf:li rdf:resource="https://identifiers.org/hmdb/HMDB62624"/>
                  <rdf:li rdf:resource="https://identifiers.org/biocyc/META:S-LACTOYL-GLUTATHIONE"/>
                  <rdf:li rdf:resource="https://identifiers.org/metanetx.chemical/MNXM1253"/>
                  <rdf:li rdf:resource="https://identifiers.org/inchikey/VDYDCVUWILIYQF-CSMHCCOUSA-M"/>
                  <rdf:li rdf:resource="https://identifiers.org/seed.compound/cpd02182"/>
                  <rdf:li rdf:resource="https://identifiers.org/bigg.metabolite/lgt__S_c"/>
                </rdf:Bag>
              </bqbiol:is>
            </rdf:Description>
          </rdf:RDF>
        </annotation>
      </species>
      <species metaid="meta_M_mthgxl_c" sboTerm="SBO:0000247" id="M_mthgxl_c" name="Methylglyoxal" compartment="c" hasOnlySubstanceUnits="false" boundaryCondition="false" constant="false" fbc:charge="0" fbc:chemicalFormula="C3H4O2">
        <notes>
          <html xmlns="http://www.w3.org/1999/xhtml">
            <p>original_bigg_ids: [&apos;mthgxl_c&apos;]</p>
          </html>
        </notes>
        <annotation>
          <rdf:RDF xmlns:rdf="http://www.w3.org/1999/02/22-rdf-syntax-ns#" xmlns:dcterms="http://purl.org/dc/terms/" xmlns:vCard="http://www.w3.org/2001/vcard-rdf/3.0#" xmlns:vCard4="http://www.w3.org/2006/vcard/ns#" xmlns:bqbiol="http://biomodels.net/biology-qualifiers/" xmlns:bqmodel="http://biomodels.net/model-qualifiers/">
            <rdf:Description rdf:about="#meta_M_mthgxl_c">
              <bqbiol:is>
                <rdf:Bag>
                  <rdf:li rdf:resource="https://identifiers.org/reactome/R-ALL-5694074"/>
                  <rdf:li rdf:resource="https://identifiers.org/inchikey/AIJULSRZWUXGPQ-UHFFFAOYSA-N"/>
                  <rdf:li rdf:resource="https://identifiers.org/kegg.compound/C00546"/>
                  <rdf:li rdf:resource="https://identifiers.org/chebi/CHEBI:6875"/>
                  <rdf:li rdf:resource="https://identifiers.org/hmdb/HMDB01167"/>
                  <rdf:li rdf:resource="https://identifiers.org/biocyc/META:METHYL-GLYOXAL"/>
                  <rdf:li rdf:resource="https://identifiers.org/metanetx.chemical/MNXM310"/>
                  <rdf:li rdf:resource="https://identifiers.org/seed.compound/cpd00428"/>
                  <rdf:li rdf:resource="https://identifiers.org/bigg.metabolite/mthgxl_c"/>
                </rdf:Bag>
              </bqbiol:is>
            </rdf:Description>
          </rdf:RDF>
        </annotation>
      </species>
      <species metaid="meta_M_gsn_m" sboTerm="SBO:0000247" id="M_gsn_m" name="Guanosine" compartment="m" hasOnlySubstanceUnits="false" boundaryCondition="false" constant="false" fbc:charge="0" fbc:chemicalFormula="C10H13N5O5">
        <notes>
          <html xmlns="http://www.w3.org/1999/xhtml">
            <p>original_bigg_ids: [&apos;gsn_m&apos;]</p>
          </html>
        </notes>
        <annotation>
          <rdf:RDF xmlns:rdf="http://www.w3.org/1999/02/22-rdf-syntax-ns#" xmlns:dcterms="http://purl.org/dc/terms/" xmlns:vCard="http://www.w3.org/2001/vcard-rdf/3.0#" xmlns:vCard4="http://www.w3.org/2006/vcard/ns#" xmlns:bqbiol="http://biomodels.net/biology-qualifiers/" xmlns:bqmodel="http://biomodels.net/model-qualifiers/">
            <rdf:Description rdf:about="#meta_M_gsn_m">
              <bqbiol:is>
                <rdf:Bag>
                  <rdf:li rdf:resource="https://identifiers.org/kegg.compound/C00387"/>
                  <rdf:li rdf:resource="https://identifiers.org/chebi/CHEBI:5564"/>
                  <rdf:li rdf:resource="https://identifiers.org/hmdb/HMDB00133"/>
                  <rdf:li rdf:resource="https://identifiers.org/biocyc/META:GUANOSINE"/>
                  <rdf:li rdf:resource="https://identifiers.org/metanetx.chemical/MNXM401"/>
                  <rdf:li rdf:resource="https://identifiers.org/inchikey/NYHBQMYGNKIUIF-UUOKFMHZSA-N"/>
                  <rdf:li rdf:resource="https://identifiers.org/seed.compound/cpd00311"/>
                  <rdf:li rdf:resource="https://identifiers.org/bigg.metabolite/gsn_m"/>
                </rdf:Bag>
              </bqbiol:is>
            </rdf:Description>
          </rdf:RDF>
        </annotation>
      </species>
      <species metaid="meta_M_gua_m" sboTerm="SBO:0000247" id="M_gua_m" name="Guanine" compartment="m" hasOnlySubstanceUnits="false" boundaryCondition="false" constant="false" fbc:charge="0" fbc:chemicalFormula="C5H5N5O">
        <notes>
          <html xmlns="http://www.w3.org/1999/xhtml">
            <p>original_bigg_ids: [&apos;gua_m&apos;]</p>
          </html>
        </notes>
        <annotation>
          <rdf:RDF xmlns:rdf="http://www.w3.org/1999/02/22-rdf-syntax-ns#" xmlns:dcterms="http://purl.org/dc/terms/" xmlns:vCard="http://www.w3.org/2001/vcard-rdf/3.0#" xmlns:vCard4="http://www.w3.org/2006/vcard/ns#" xmlns:bqbiol="http://biomodels.net/biology-qualifiers/" xmlns:bqmodel="http://biomodels.net/model-qualifiers/">
            <rdf:Description rdf:about="#meta_M_gua_m">
              <bqbiol:is>
                <rdf:Bag>
                  <rdf:li rdf:resource="https://identifiers.org/reactome/R-ALL-83956"/>
                  <rdf:li rdf:resource="https://identifiers.org/kegg.compound/C00242"/>
                  <rdf:li rdf:resource="https://identifiers.org/chebi/CHEBI:5563"/>
                  <rdf:li rdf:resource="https://identifiers.org/hmdb/HMDB00132"/>
                  <rdf:li rdf:resource="https://identifiers.org/biocyc/META:GUANINE"/>
                  <rdf:li rdf:resource="https://identifiers.org/metanetx.chemical/MNXM259"/>
                  <rdf:li rdf:resource="https://identifiers.org/inchikey/UYTPUPDQBNUYGX-UHFFFAOYSA-N"/>
                  <rdf:li rdf:resource="https://identifiers.org/seed.compound/cpd00207"/>
                  <rdf:li rdf:resource="https://identifiers.org/bigg.metabolite/gua_m"/>
                </rdf:Bag>
              </bqbiol:is>
            </rdf:Description>
          </rdf:RDF>
        </annotation>
      </species>
      <species metaid="meta_M_r1p_m" sboTerm="SBO:0000247" id="M_r1p_m" name="Alpha-D-Ribose 1-phosphate" compartment="m" hasOnlySubstanceUnits="false" boundaryCondition="false" constant="false" fbc:charge="-2" fbc:chemicalFormula="C5H9O8P">
        <notes>
          <html xmlns="http://www.w3.org/1999/xhtml">
            <p>original_bigg_ids: [&apos;r1p_m&apos;]</p>
          </html>
        </notes>
        <annotation>
          <rdf:RDF xmlns:rdf="http://www.w3.org/1999/02/22-rdf-syntax-ns#" xmlns:dcterms="http://purl.org/dc/terms/" xmlns:vCard="http://www.w3.org/2001/vcard-rdf/3.0#" xmlns:vCard4="http://www.w3.org/2006/vcard/ns#" xmlns:bqbiol="http://biomodels.net/biology-qualifiers/" xmlns:bqmodel="http://biomodels.net/model-qualifiers/">
            <rdf:Description rdf:about="#meta_M_r1p_m">
              <bqbiol:is>
                <rdf:Bag>
                  <rdf:li rdf:resource="https://identifiers.org/reactome/R-ALL-112016"/>
                  <rdf:li rdf:resource="https://identifiers.org/kegg.compound/C00620"/>
                  <rdf:li rdf:resource="https://identifiers.org/chebi/CHEBI:57720"/>
                  <rdf:li rdf:resource="https://identifiers.org/hmdb/HMDB01489"/>
                  <rdf:li rdf:resource="https://identifiers.org/biocyc/META:RIBOSE-1P"/>
                  <rdf:li rdf:resource="https://identifiers.org/metanetx.chemical/MNXM295"/>
                  <rdf:li rdf:resource="https://identifiers.org/inchikey/YXJDFQJKERBOBM-TXICZTDVSA-L"/>
                  <rdf:li rdf:resource="https://identifiers.org/seed.compound/cpd00475"/>
                  <rdf:li rdf:resource="https://identifiers.org/bigg.metabolite/r1p_m"/>
                </rdf:Bag>
              </bqbiol:is>
            </rdf:Description>
          </rdf:RDF>
        </annotation>
      </species>
      <species metaid="meta_M_ocdca_c" sboTerm="SBO:0000247" id="M_ocdca_c" name="Octadecanoate (n-C18:0)" compartment="c" hasOnlySubstanceUnits="false" boundaryCondition="false" constant="false" fbc:charge="-1" fbc:chemicalFormula="C18H35O2">
        <notes>
          <html xmlns="http://www.w3.org/1999/xhtml">
            <p>original_bigg_ids: [&apos;ocdca_c&apos;]</p>
          </html>
        </notes>
        <annotation>
          <rdf:RDF xmlns:rdf="http://www.w3.org/1999/02/22-rdf-syntax-ns#" xmlns:dcterms="http://purl.org/dc/terms/" xmlns:vCard="http://www.w3.org/2001/vcard-rdf/3.0#" xmlns:vCard4="http://www.w3.org/2006/vcard/ns#" xmlns:bqbiol="http://biomodels.net/biology-qualifiers/" xmlns:bqmodel="http://biomodels.net/model-qualifiers/">
            <rdf:Description rdf:about="#meta_M_ocdca_c">
              <bqbiol:is>
                <rdf:Bag>
                  <rdf:li rdf:resource="https://identifiers.org/reactome/R-ALL-428198"/>
                  <rdf:li rdf:resource="https://identifiers.org/kegg.compound/C01530"/>
                  <rdf:li rdf:resource="https://identifiers.org/chebi/CHEBI:45710"/>
                  <rdf:li rdf:resource="https://identifiers.org/kegg.drug/D00119"/>
                  <rdf:li rdf:resource="https://identifiers.org/hmdb/HMDB00827"/>
                  <rdf:li rdf:resource="https://identifiers.org/lipidmaps/LMFA01010047"/>
                  <rdf:li rdf:resource="https://identifiers.org/biocyc/META:STEARIC_ACID"/>
                  <rdf:li rdf:resource="https://identifiers.org/metanetx.chemical/MNXM236"/>
                  <rdf:li rdf:resource="https://identifiers.org/inchikey/QIQXTHQIDYTFRH-UHFFFAOYSA-M"/>
                  <rdf:li rdf:resource="https://identifiers.org/seed.compound/cpd01080"/>
                  <rdf:li rdf:resource="https://identifiers.org/bigg.metabolite/ocdca_c"/>
                </rdf:Bag>
              </bqbiol:is>
            </rdf:Description>
          </rdf:RDF>
        </annotation>
      </species>
      <species metaid="meta_M_phpyr_c" sboTerm="SBO:0000247" id="M_phpyr_c" name="Phenylpyruvate" compartment="c" hasOnlySubstanceUnits="false" boundaryCondition="false" constant="false" fbc:charge="-1" fbc:chemicalFormula="C9H7O3">
        <notes>
          <html xmlns="http://www.w3.org/1999/xhtml">
            <p>original_bigg_ids: [&apos;phpyr_c&apos;]</p>
          </html>
        </notes>
        <annotation>
          <rdf:RDF xmlns:rdf="http://www.w3.org/1999/02/22-rdf-syntax-ns#" xmlns:dcterms="http://purl.org/dc/terms/" xmlns:vCard="http://www.w3.org/2001/vcard-rdf/3.0#" xmlns:vCard4="http://www.w3.org/2006/vcard/ns#" xmlns:bqbiol="http://biomodels.net/biology-qualifiers/" xmlns:bqmodel="http://biomodels.net/model-qualifiers/">
            <rdf:Description rdf:about="#meta_M_phpyr_c">
              <bqbiol:is>
                <rdf:Bag>
                  <rdf:li rdf:resource="https://identifiers.org/inchikey/BTNMPGBKDVTSJY-UHFFFAOYSA-M"/>
                  <rdf:li rdf:resource="https://identifiers.org/kegg.compound/C00166"/>
                  <rdf:li rdf:resource="https://identifiers.org/chebi/CHEBI:26007"/>
                  <rdf:li rdf:resource="https://identifiers.org/hmdb/HMDB31629"/>
                  <rdf:li rdf:resource="https://identifiers.org/biocyc/META:PHENYL-PYRUVATE"/>
                  <rdf:li rdf:resource="https://identifiers.org/metanetx.chemical/MNXM162242"/>
                  <rdf:li rdf:resource="https://identifiers.org/seed.compound/cpd00143"/>
                  <rdf:li rdf:resource="https://identifiers.org/bigg.metabolite/phpyr_c"/>
                </rdf:Bag>
              </bqbiol:is>
            </rdf:Description>
          </rdf:RDF>
        </annotation>
      </species>
      <species metaid="meta_M_pphn_c" sboTerm="SBO:0000247" id="M_pphn_c" name="Prephenate" compartment="c" hasOnlySubstanceUnits="false" boundaryCondition="false" constant="false" fbc:charge="-2" fbc:chemicalFormula="C10H8O6">
        <notes>
          <html xmlns="http://www.w3.org/1999/xhtml">
            <p>original_bigg_ids: [&apos;pphn_c&apos;]</p>
          </html>
        </notes>
        <annotation>
          <rdf:RDF xmlns:rdf="http://www.w3.org/1999/02/22-rdf-syntax-ns#" xmlns:dcterms="http://purl.org/dc/terms/" xmlns:vCard="http://www.w3.org/2001/vcard-rdf/3.0#" xmlns:vCard4="http://www.w3.org/2006/vcard/ns#" xmlns:bqbiol="http://biomodels.net/biology-qualifiers/" xmlns:bqmodel="http://biomodels.net/model-qualifiers/">
            <rdf:Description rdf:about="#meta_M_pphn_c">
              <bqbiol:is>
                <rdf:Bag>
                  <rdf:li rdf:resource="https://identifiers.org/kegg.compound/C00254"/>
                  <rdf:li rdf:resource="https://identifiers.org/chebi/CHEBI:84387"/>
                  <rdf:li rdf:resource="https://identifiers.org/inchikey/FPWMCUPFBRFMLH-XGAOUMNUSA-L"/>
                  <rdf:li rdf:resource="https://identifiers.org/hmdb/HMDB12283"/>
                  <rdf:li rdf:resource="https://identifiers.org/biocyc/META:PREPHENATE"/>
                  <rdf:li rdf:resource="https://identifiers.org/metanetx.chemical/MNXM503"/>
                  <rdf:li rdf:resource="https://identifiers.org/seed.compound/cpd00219"/>
                  <rdf:li rdf:resource="https://identifiers.org/bigg.metabolite/pphn_c"/>
                </rdf:Bag>
              </bqbiol:is>
            </rdf:Description>
          </rdf:RDF>
        </annotation>
      </species>
      <species metaid="meta_M_glytrna_c" sboTerm="SBO:0000247" id="M_glytrna_c" name="Glycyl-tRNA(Gly)" compartment="c" hasOnlySubstanceUnits="false" boundaryCondition="false" constant="false" fbc:charge="1" fbc:chemicalFormula="C2H4NOR">
        <notes>
          <html xmlns="http://www.w3.org/1999/xhtml">
            <p>original_bigg_ids: [&apos;glytrna_c&apos;]</p>
          </html>
        </notes>
        <annotation>
          <rdf:RDF xmlns:rdf="http://www.w3.org/1999/02/22-rdf-syntax-ns#" xmlns:dcterms="http://purl.org/dc/terms/" xmlns:vCard="http://www.w3.org/2001/vcard-rdf/3.0#" xmlns:vCard4="http://www.w3.org/2006/vcard/ns#" xmlns:bqbiol="http://biomodels.net/biology-qualifiers/" xmlns:bqmodel="http://biomodels.net/model-qualifiers/">
            <rdf:Description rdf:about="#meta_M_glytrna_c">
              <bqbiol:is>
                <rdf:Bag>
                  <rdf:li rdf:resource="https://identifiers.org/reactome/R-ALL-379784"/>
                  <rdf:li rdf:resource="https://identifiers.org/kegg.compound/C02412"/>
                  <rdf:li rdf:resource="https://identifiers.org/chebi/CHEBI:5503"/>
                  <rdf:li rdf:resource="https://identifiers.org/metanetx.chemical/MNXM89763"/>
                  <rdf:li rdf:resource="https://identifiers.org/seed.compound/cpd12100"/>
                  <rdf:li rdf:resource="https://identifiers.org/bigg.metabolite/glytrna_c"/>
                </rdf:Bag>
              </bqbiol:is>
            </rdf:Description>
          </rdf:RDF>
        </annotation>
      </species>
      <species metaid="meta_M_trnagly_c" sboTerm="SBO:0000247" id="M_trnagly_c" name="TRNA(Gly)" compartment="c" hasOnlySubstanceUnits="false" boundaryCondition="false" constant="false" fbc:charge="0" fbc:chemicalFormula="R">
        <notes>
          <html xmlns="http://www.w3.org/1999/xhtml">
            <p>original_bigg_ids: [&apos;trnagly_c&apos;]</p>
          </html>
        </notes>
        <annotation>
          <rdf:RDF xmlns:rdf="http://www.w3.org/1999/02/22-rdf-syntax-ns#" xmlns:dcterms="http://purl.org/dc/terms/" xmlns:vCard="http://www.w3.org/2001/vcard-rdf/3.0#" xmlns:vCard4="http://www.w3.org/2006/vcard/ns#" xmlns:bqbiol="http://biomodels.net/biology-qualifiers/" xmlns:bqmodel="http://biomodels.net/model-qualifiers/">
            <rdf:Description rdf:about="#meta_M_trnagly_c">
              <bqbiol:is>
                <rdf:Bag>
                  <rdf:li rdf:resource="https://identifiers.org/reactome/R-ALL-379770"/>
                  <rdf:li rdf:resource="https://identifiers.org/kegg.compound/C01642"/>
                  <rdf:li rdf:resource="https://identifiers.org/chebi/CHEBI:29176"/>
                  <rdf:li rdf:resource="https://identifiers.org/biocyc/META:GLY-tRNAs"/>
                  <rdf:li rdf:resource="https://identifiers.org/metanetx.chemical/MNXM90340"/>
                  <rdf:li rdf:resource="https://identifiers.org/seed.compound/cpd27116"/>
                  <rdf:li rdf:resource="https://identifiers.org/bigg.metabolite/trnagly_c"/>
                </rdf:Bag>
              </bqbiol:is>
            </rdf:Description>
          </rdf:RDF>
        </annotation>
      </species>
      <species metaid="meta_M_3hdcoa_x" sboTerm="SBO:0000247" id="M_3hdcoa_x" name="(S)-3-Hydroxydecanoyl-CoA" compartment="x" hasOnlySubstanceUnits="false" boundaryCondition="false" constant="false" fbc:charge="-4" fbc:chemicalFormula="C31H50N7O18P3S">
        <notes>
          <html xmlns="http://www.w3.org/1999/xhtml">
            <p>original_bigg_ids: [&apos;3hdcoa_x&apos;]</p>
          </html>
        </notes>
        <annotation>
          <rdf:RDF xmlns:rdf="http://www.w3.org/1999/02/22-rdf-syntax-ns#" xmlns:dcterms="http://purl.org/dc/terms/" xmlns:vCard="http://www.w3.org/2001/vcard-rdf/3.0#" xmlns:vCard4="http://www.w3.org/2006/vcard/ns#" xmlns:bqbiol="http://biomodels.net/biology-qualifiers/" xmlns:bqmodel="http://biomodels.net/model-qualifiers/">
            <rdf:Description rdf:about="#meta_M_3hdcoa_x">
              <bqbiol:is>
                <rdf:Bag>
                  <rdf:li rdf:resource="https://identifiers.org/reactome/R-ALL-77341"/>
                  <rdf:li rdf:resource="https://identifiers.org/kegg.compound/C05264"/>
                  <rdf:li rdf:resource="https://identifiers.org/chebi/CHEBI:62616"/>
                  <rdf:li rdf:resource="https://identifiers.org/inchikey/HIVSMYZAMUNFKZ-PNPVFPMQSA-J"/>
                  <rdf:li rdf:resource="https://identifiers.org/hmdb/HMDB03938"/>
                  <rdf:li rdf:resource="https://identifiers.org/lipidmaps/LMFA07050154"/>
                  <rdf:li rdf:resource="https://identifiers.org/biocyc/META:CPD0-2244"/>
                  <rdf:li rdf:resource="https://identifiers.org/metanetx.chemical/MNXM674"/>
                  <rdf:li rdf:resource="https://identifiers.org/seed.compound/cpd03118"/>
                  <rdf:li rdf:resource="https://identifiers.org/bigg.metabolite/3hdcoa_x"/>
                </rdf:Bag>
              </bqbiol:is>
            </rdf:Description>
          </rdf:RDF>
        </annotation>
      </species>
      <species metaid="meta_M_3odcoa_x" sboTerm="SBO:0000247" id="M_3odcoa_x" name="3-Oxodecanoyl-CoA" compartment="x" hasOnlySubstanceUnits="false" boundaryCondition="false" constant="false" fbc:charge="-4" fbc:chemicalFormula="C31H48N7O18P3S">
        <notes>
          <html xmlns="http://www.w3.org/1999/xhtml">
            <p>original_bigg_ids: [&apos;3odcoa_x&apos;]</p>
          </html>
        </notes>
        <annotation>
          <rdf:RDF xmlns:rdf="http://www.w3.org/1999/02/22-rdf-syntax-ns#" xmlns:dcterms="http://purl.org/dc/terms/" xmlns:vCard="http://www.w3.org/2001/vcard-rdf/3.0#" xmlns:vCard4="http://www.w3.org/2006/vcard/ns#" xmlns:bqbiol="http://biomodels.net/biology-qualifiers/" xmlns:bqmodel="http://biomodels.net/model-qualifiers/">
            <rdf:Description rdf:about="#meta_M_3odcoa_x">
              <bqbiol:is>
                <rdf:Bag>
                  <rdf:li rdf:resource="https://identifiers.org/reactome/R-ALL-77339"/>
                  <rdf:li rdf:resource="https://identifiers.org/inchikey/AZCVXMAPLHSIKY-HSJNEKGZSA-J"/>
                  <rdf:li rdf:resource="https://identifiers.org/kegg.compound/C05265"/>
                  <rdf:li rdf:resource="https://identifiers.org/chebi/CHEBI:62548"/>
                  <rdf:li rdf:resource="https://identifiers.org/hmdb/HMDB06349"/>
                  <rdf:li rdf:resource="https://identifiers.org/lipidmaps/LMFA07050239"/>
                  <rdf:li rdf:resource="https://identifiers.org/biocyc/META:CPD0-2123"/>
                  <rdf:li rdf:resource="https://identifiers.org/metanetx.chemical/MNXM677"/>
                  <rdf:li rdf:resource="https://identifiers.org/seed.compound/cpd03119"/>
                  <rdf:li rdf:resource="https://identifiers.org/bigg.metabolite/3odcoa_x"/>
                </rdf:Bag>
              </bqbiol:is>
            </rdf:Description>
          </rdf:RDF>
        </annotation>
      </species>
      <species metaid="meta_M_dcacoa_c" sboTerm="SBO:0000247" id="M_dcacoa_c" name="Decanoyl-CoA (n-C10:0CoA)" compartment="c" hasOnlySubstanceUnits="false" boundaryCondition="false" constant="false" fbc:charge="-4" fbc:chemicalFormula="C31H50N7O17P3S">
        <notes>
          <html xmlns="http://www.w3.org/1999/xhtml">
            <p>original_bigg_ids: [&apos;dcacoa_c&apos;]</p>
          </html>
        </notes>
        <annotation>
          <rdf:RDF xmlns:rdf="http://www.w3.org/1999/02/22-rdf-syntax-ns#" xmlns:dcterms="http://purl.org/dc/terms/" xmlns:vCard="http://www.w3.org/2001/vcard-rdf/3.0#" xmlns:vCard4="http://www.w3.org/2006/vcard/ns#" xmlns:bqbiol="http://biomodels.net/biology-qualifiers/" xmlns:bqmodel="http://biomodels.net/model-qualifiers/">
            <rdf:Description rdf:about="#meta_M_dcacoa_c">
              <bqbiol:is>
                <rdf:Bag>
                  <rdf:li rdf:resource="https://identifiers.org/hmdb/HMDB06404"/>
                  <rdf:li rdf:resource="https://identifiers.org/metanetx.chemical/MNXM162283"/>
                  <rdf:li rdf:resource="https://identifiers.org/bigg.metabolite/dcacoa_c"/>
                </rdf:Bag>
              </bqbiol:is>
            </rdf:Description>
          </rdf:RDF>
        </annotation>
      </species>
      <species metaid="meta_M_ddcacoa_c" sboTerm="SBO:0000247" id="M_ddcacoa_c" name="Dodecanoyl-CoA (n-C12:0CoA)" compartment="c" hasOnlySubstanceUnits="false" boundaryCondition="false" constant="false" fbc:charge="-4" fbc:chemicalFormula="C33H54N7O17P3S">
        <notes>
          <html xmlns="http://www.w3.org/1999/xhtml">
            <p>original_bigg_ids: [&apos;ddcacoa_c&apos;]</p>
          </html>
        </notes>
        <annotation>
          <rdf:RDF xmlns:rdf="http://www.w3.org/1999/02/22-rdf-syntax-ns#" xmlns:dcterms="http://purl.org/dc/terms/" xmlns:vCard="http://www.w3.org/2001/vcard-rdf/3.0#" xmlns:vCard4="http://www.w3.org/2006/vcard/ns#" xmlns:bqbiol="http://biomodels.net/biology-qualifiers/" xmlns:bqmodel="http://biomodels.net/model-qualifiers/">
            <rdf:Description rdf:about="#meta_M_ddcacoa_c">
              <bqbiol:is>
                <rdf:Bag>
                  <rdf:li rdf:resource="https://identifiers.org/reactome/R-ALL-77261"/>
                  <rdf:li rdf:resource="https://identifiers.org/kegg.compound/C01832"/>
                  <rdf:li rdf:resource="https://identifiers.org/chebi/CHEBI:6392"/>
                  <rdf:li rdf:resource="https://identifiers.org/hmdb/HMDB03571"/>
                  <rdf:li rdf:resource="https://identifiers.org/lipidmaps/LMFA07050340"/>
                  <rdf:li rdf:resource="https://identifiers.org/biocyc/META:LAUROYLCOA-CPD"/>
                  <rdf:li rdf:resource="https://identifiers.org/metanetx.chemical/MNXM363"/>
                  <rdf:li rdf:resource="https://identifiers.org/inchikey/YMCXGHLSVALICC-GMHMEAMDSA-J"/>
                  <rdf:li rdf:resource="https://identifiers.org/seed.compound/cpd01260"/>
                  <rdf:li rdf:resource="https://identifiers.org/bigg.metabolite/ddcacoa_c"/>
                </rdf:Bag>
              </bqbiol:is>
            </rdf:Description>
          </rdf:RDF>
        </annotation>
      </species>
      <species metaid="meta_M_dhap_c" sboTerm="SBO:0000247" id="M_dhap_c" name="Dihydroxyacetone phosphate" compartment="c" hasOnlySubstanceUnits="false" boundaryCondition="false" constant="false" fbc:charge="-2" fbc:chemicalFormula="C3H5O6P">
        <notes>
          <html xmlns="http://www.w3.org/1999/xhtml">
            <p>original_bigg_ids: [&apos;dhap_c&apos;]</p>
          </html>
        </notes>
        <annotation>
          <rdf:RDF xmlns:rdf="http://www.w3.org/1999/02/22-rdf-syntax-ns#" xmlns:dcterms="http://purl.org/dc/terms/" xmlns:vCard="http://www.w3.org/2001/vcard-rdf/3.0#" xmlns:vCard4="http://www.w3.org/2006/vcard/ns#" xmlns:bqbiol="http://biomodels.net/biology-qualifiers/" xmlns:bqmodel="http://biomodels.net/model-qualifiers/">
            <rdf:Description rdf:about="#meta_M_dhap_c">
              <bqbiol:is>
                <rdf:Bag>
                  <rdf:li rdf:resource="https://identifiers.org/reactome/R-ALL-75970"/>
                  <rdf:li rdf:resource="https://identifiers.org/kegg.compound/C00111"/>
                  <rdf:li rdf:resource="https://identifiers.org/chebi/CHEBI:57642"/>
                  <rdf:li rdf:resource="https://identifiers.org/inchikey/GNGACRATGGDKBX-UHFFFAOYSA-L"/>
                  <rdf:li rdf:resource="https://identifiers.org/hmdb/HMDB11735"/>
                  <rdf:li rdf:resource="https://identifiers.org/biocyc/META:DIHYDROXY-ACETONE-PHOSPHATE"/>
                  <rdf:li rdf:resource="https://identifiers.org/metanetx.chemical/MNXM77"/>
                  <rdf:li rdf:resource="https://identifiers.org/seed.compound/cpd00095"/>
                  <rdf:li rdf:resource="https://identifiers.org/bigg.metabolite/dhap_c"/>
                </rdf:Bag>
              </bqbiol:is>
            </rdf:Description>
          </rdf:RDF>
        </annotation>
      </species>
      <species metaid="meta_M_hdcoa_c" sboTerm="SBO:0000247" id="M_hdcoa_c" name="Hexadecenoyl-CoA (n-C16:1CoA)" compartment="c" hasOnlySubstanceUnits="false" boundaryCondition="false" constant="false" fbc:charge="-4" fbc:chemicalFormula="C37H60N7O17P3S">
        <notes>
          <html xmlns="http://www.w3.org/1999/xhtml">
            <p>original_bigg_ids: [&apos;hdcoa_c&apos;]</p>
          </html>
        </notes>
        <annotation>
          <rdf:RDF xmlns:rdf="http://www.w3.org/1999/02/22-rdf-syntax-ns#" xmlns:dcterms="http://purl.org/dc/terms/" xmlns:vCard="http://www.w3.org/2001/vcard-rdf/3.0#" xmlns:vCard4="http://www.w3.org/2006/vcard/ns#" xmlns:bqbiol="http://biomodels.net/biology-qualifiers/" xmlns:bqmodel="http://biomodels.net/model-qualifiers/">
            <rdf:Description rdf:about="#meta_M_hdcoa_c">
              <bqbiol:is>
                <rdf:Bag>
                  <rdf:li rdf:resource="https://identifiers.org/metanetx.chemical/MNXM90167"/>
                  <rdf:li rdf:resource="https://identifiers.org/bigg.metabolite/hdcoa_c"/>
                </rdf:Bag>
              </bqbiol:is>
            </rdf:Description>
          </rdf:RDF>
        </annotation>
      </species>
      <species metaid="meta_M_ocdycacoa_c" sboTerm="SBO:0000247" id="M_ocdycacoa_c" name="Octadecynoyl CoA  n C182CoA  C39H62N7O17P3S" compartment="c" hasOnlySubstanceUnits="false" boundaryCondition="false" constant="false" fbc:charge="-4" fbc:chemicalFormula="C39H62N7O17P3S">
        <notes>
          <html xmlns="http://www.w3.org/1999/xhtml">
            <p>original_bigg_ids: [&apos;ocdycacoa_c&apos;]</p>
          </html>
        </notes>
        <annotation>
          <rdf:RDF xmlns:rdf="http://www.w3.org/1999/02/22-rdf-syntax-ns#" xmlns:dcterms="http://purl.org/dc/terms/" xmlns:vCard="http://www.w3.org/2001/vcard-rdf/3.0#" xmlns:vCard4="http://www.w3.org/2006/vcard/ns#" xmlns:bqbiol="http://biomodels.net/biology-qualifiers/" xmlns:bqmodel="http://biomodels.net/model-qualifiers/">
            <rdf:Description rdf:about="#meta_M_ocdycacoa_c">
              <bqbiol:is>
                <rdf:Bag>
                  <rdf:li rdf:resource="https://identifiers.org/metanetx.chemical/MNXM1768"/>
                  <rdf:li rdf:resource="https://identifiers.org/bigg.metabolite/ocdycacoa_c"/>
                </rdf:Bag>
              </bqbiol:is>
            </rdf:Description>
          </rdf:RDF>
        </annotation>
      </species>
      <species metaid="meta_M_odecoa_c" sboTerm="SBO:0000247" id="M_odecoa_c" name="Octadecenoyl-CoA (n-C18:1CoA)" compartment="c" hasOnlySubstanceUnits="false" boundaryCondition="false" constant="false" fbc:charge="-4" fbc:chemicalFormula="C39H64N7O17P3S">
        <notes>
          <html xmlns="http://www.w3.org/1999/xhtml">
            <p>original_bigg_ids: [&apos;odecoa_c&apos;]</p>
          </html>
        </notes>
        <annotation>
          <rdf:RDF xmlns:rdf="http://www.w3.org/1999/02/22-rdf-syntax-ns#" xmlns:dcterms="http://purl.org/dc/terms/" xmlns:vCard="http://www.w3.org/2001/vcard-rdf/3.0#" xmlns:vCard4="http://www.w3.org/2006/vcard/ns#" xmlns:bqbiol="http://biomodels.net/biology-qualifiers/" xmlns:bqmodel="http://biomodels.net/model-qualifiers/">
            <rdf:Description rdf:about="#meta_M_odecoa_c">
              <bqbiol:is>
                <rdf:Bag>
                  <rdf:li rdf:resource="https://identifiers.org/metanetx.chemical/MNXM1848"/>
                  <rdf:li rdf:resource="https://identifiers.org/bigg.metabolite/odecoa_c"/>
                </rdf:Bag>
              </bqbiol:is>
            </rdf:Description>
          </rdf:RDF>
        </annotation>
      </species>
      <species metaid="meta_M_pmtcoa_c" sboTerm="SBO:0000247" id="M_pmtcoa_c" name="Palmitoyl-CoA (n-C16:0CoA)" compartment="c" hasOnlySubstanceUnits="false" boundaryCondition="false" constant="false" fbc:charge="-4" fbc:chemicalFormula="C37H62N7O17P3S">
        <notes>
          <html xmlns="http://www.w3.org/1999/xhtml">
            <p>original_bigg_ids: [&apos;pmtcoa_c&apos;]</p>
          </html>
        </notes>
        <annotation>
          <rdf:RDF xmlns:rdf="http://www.w3.org/1999/02/22-rdf-syntax-ns#" xmlns:dcterms="http://purl.org/dc/terms/" xmlns:vCard="http://www.w3.org/2001/vcard-rdf/3.0#" xmlns:vCard4="http://www.w3.org/2006/vcard/ns#" xmlns:bqbiol="http://biomodels.net/biology-qualifiers/" xmlns:bqmodel="http://biomodels.net/model-qualifiers/">
            <rdf:Description rdf:about="#meta_M_pmtcoa_c">
              <bqbiol:is>
                <rdf:Bag>
                  <rdf:li rdf:resource="https://identifiers.org/reactome/R-ALL-5358339"/>
                  <rdf:li rdf:resource="https://identifiers.org/kegg.compound/C00154"/>
                  <rdf:li rdf:resource="https://identifiers.org/chebi/CHEBI:7898"/>
                  <rdf:li rdf:resource="https://identifiers.org/hmdb/HMDB59623"/>
                  <rdf:li rdf:resource="https://identifiers.org/lipidmaps/LMFA07050360"/>
                  <rdf:li rdf:resource="https://identifiers.org/biocyc/META:PALMITYL-COA"/>
                  <rdf:li rdf:resource="https://identifiers.org/inchikey/MNBKLUUYKPBKDU-BBECNAHFSA-J"/>
                  <rdf:li rdf:resource="https://identifiers.org/metanetx.chemical/MNXM88"/>
                  <rdf:li rdf:resource="https://identifiers.org/seed.compound/cpd00134"/>
                  <rdf:li rdf:resource="https://identifiers.org/bigg.metabolite/pmtcoa_c"/>
                </rdf:Bag>
              </bqbiol:is>
            </rdf:Description>
          </rdf:RDF>
        </annotation>
      </species>
      <species metaid="meta_M_stcoa_c" sboTerm="SBO:0000247" id="M_stcoa_c" name="Stearoyl-CoA (n-C18:0CoA)" compartment="c" hasOnlySubstanceUnits="false" boundaryCondition="false" constant="false" fbc:charge="-4" fbc:chemicalFormula="C39H66N7O17P3S">
        <notes>
          <html xmlns="http://www.w3.org/1999/xhtml">
            <p>original_bigg_ids: [&apos;stcoa_c&apos;]</p>
          </html>
        </notes>
        <annotation>
          <rdf:RDF xmlns:rdf="http://www.w3.org/1999/02/22-rdf-syntax-ns#" xmlns:dcterms="http://purl.org/dc/terms/" xmlns:vCard="http://www.w3.org/2001/vcard-rdf/3.0#" xmlns:vCard4="http://www.w3.org/2006/vcard/ns#" xmlns:bqbiol="http://biomodels.net/biology-qualifiers/" xmlns:bqmodel="http://biomodels.net/model-qualifiers/">
            <rdf:Description rdf:about="#meta_M_stcoa_c">
              <bqbiol:is>
                <rdf:Bag>
                  <rdf:li rdf:resource="https://identifiers.org/reactome/R-ALL-428139"/>
                  <rdf:li rdf:resource="https://identifiers.org/kegg.compound/C00412"/>
                  <rdf:li rdf:resource="https://identifiers.org/chebi/CHEBI:9256"/>
                  <rdf:li rdf:resource="https://identifiers.org/hmdb/HMDB01114"/>
                  <rdf:li rdf:resource="https://identifiers.org/lipidmaps/LMFA07050369"/>
                  <rdf:li rdf:resource="https://identifiers.org/biocyc/META:STEAROYL-COA"/>
                  <rdf:li rdf:resource="https://identifiers.org/metanetx.chemical/MNXM272"/>
                  <rdf:li rdf:resource="https://identifiers.org/inchikey/SIARJEKBADXQJG-LFZQUHGESA-J"/>
                  <rdf:li rdf:resource="https://identifiers.org/seed.compound/cpd00327"/>
                  <rdf:li rdf:resource="https://identifiers.org/bigg.metabolite/stcoa_c"/>
                </rdf:Bag>
              </bqbiol:is>
            </rdf:Description>
          </rdf:RDF>
        </annotation>
      </species>
      <species metaid="meta_M_ctp_c" sboTerm="SBO:0000247" id="M_ctp_c" name="CTP C9H12N3O14P3" compartment="c" hasOnlySubstanceUnits="false" boundaryCondition="false" constant="false" fbc:charge="-4" fbc:chemicalFormula="C9H12N3O14P3">
        <notes>
          <html xmlns="http://www.w3.org/1999/xhtml">
            <p>original_bigg_ids: [&apos;ctp_c&apos;]</p>
          </html>
        </notes>
        <annotation>
          <rdf:RDF xmlns:rdf="http://www.w3.org/1999/02/22-rdf-syntax-ns#" xmlns:dcterms="http://purl.org/dc/terms/" xmlns:vCard="http://www.w3.org/2001/vcard-rdf/3.0#" xmlns:vCard4="http://www.w3.org/2006/vcard/ns#" xmlns:bqbiol="http://biomodels.net/biology-qualifiers/" xmlns:bqmodel="http://biomodels.net/model-qualifiers/">
            <rdf:Description rdf:about="#meta_M_ctp_c">
              <bqbiol:is>
                <rdf:Bag>
                  <rdf:li rdf:resource="https://identifiers.org/reactome/R-ALL-29470"/>
                  <rdf:li rdf:resource="https://identifiers.org/kegg.compound/C00063"/>
                  <rdf:li rdf:resource="https://identifiers.org/chebi/CHEBI:58231"/>
                  <rdf:li rdf:resource="https://identifiers.org/hmdb/HMDB00082"/>
                  <rdf:li rdf:resource="https://identifiers.org/biocyc/META:CTP"/>
                  <rdf:li rdf:resource="https://identifiers.org/metanetx.chemical/MNXM63"/>
                  <rdf:li rdf:resource="https://identifiers.org/inchikey/PCDQPRRSZKQHHS-XVFCMESISA-J"/>
                  <rdf:li rdf:resource="https://identifiers.org/seed.compound/cpd00052"/>
                  <rdf:li rdf:resource="https://identifiers.org/bigg.metabolite/ctp_c"/>
                </rdf:Bag>
              </bqbiol:is>
            </rdf:Description>
          </rdf:RDF>
        </annotation>
      </species>
      <species metaid="meta_M_3mb2coa_m" sboTerm="SBO:0000247" id="M_3mb2coa_m" name="3-Methylbut-2-enoyl-CoA" compartment="m" hasOnlySubstanceUnits="false" boundaryCondition="false" constant="false" fbc:charge="-4" fbc:chemicalFormula="C26H38N7O17P3S">
        <notes>
          <html xmlns="http://www.w3.org/1999/xhtml">
            <p>original_bigg_ids: [&apos;3mb2coa_m&apos;]</p>
          </html>
        </notes>
        <annotation>
          <rdf:RDF xmlns:rdf="http://www.w3.org/1999/02/22-rdf-syntax-ns#" xmlns:dcterms="http://purl.org/dc/terms/" xmlns:vCard="http://www.w3.org/2001/vcard-rdf/3.0#" xmlns:vCard4="http://www.w3.org/2006/vcard/ns#" xmlns:bqbiol="http://biomodels.net/biology-qualifiers/" xmlns:bqmodel="http://biomodels.net/model-qualifiers/">
            <rdf:Description rdf:about="#meta_M_3mb2coa_m">
              <bqbiol:is>
                <rdf:Bag>
                  <rdf:li rdf:resource="https://identifiers.org/reactome/R-ALL-70744"/>
                  <rdf:li rdf:resource="https://identifiers.org/inchikey/BXIPALATIYNHJN-ZMHDXICWSA-J"/>
                  <rdf:li rdf:resource="https://identifiers.org/kegg.compound/C03069"/>
                  <rdf:li rdf:resource="https://identifiers.org/chebi/CHEBI:57344"/>
                  <rdf:li rdf:resource="https://identifiers.org/hmdb/HMDB01493"/>
                  <rdf:li rdf:resource="https://identifiers.org/lipidmaps/LMFA07050234"/>
                  <rdf:li rdf:resource="https://identifiers.org/biocyc/META:3-METHYL-CROTONYL-COA"/>
                  <rdf:li rdf:resource="https://identifiers.org/metanetx.chemical/MNXM389"/>
                  <rdf:li rdf:resource="https://identifiers.org/seed.compound/cpd01966"/>
                  <rdf:li rdf:resource="https://identifiers.org/bigg.metabolite/3mb2coa_m"/>
                </rdf:Bag>
              </bqbiol:is>
            </rdf:Description>
          </rdf:RDF>
        </annotation>
      </species>
      <species metaid="meta_M_fad_m" sboTerm="SBO:0000247" id="M_fad_m" name="Flavin adenine dinucleotide oxidized" compartment="m" hasOnlySubstanceUnits="false" boundaryCondition="false" constant="false" fbc:charge="-2" fbc:chemicalFormula="C27H31N9O15P2">
        <notes>
          <html xmlns="http://www.w3.org/1999/xhtml">
            <p>original_bigg_ids: [&apos;fad_m&apos;]</p>
          </html>
        </notes>
        <annotation>
          <rdf:RDF xmlns:rdf="http://www.w3.org/1999/02/22-rdf-syntax-ns#" xmlns:dcterms="http://purl.org/dc/terms/" xmlns:vCard="http://www.w3.org/2001/vcard-rdf/3.0#" xmlns:vCard4="http://www.w3.org/2006/vcard/ns#" xmlns:bqbiol="http://biomodels.net/biology-qualifiers/" xmlns:bqmodel="http://biomodels.net/model-qualifiers/">
            <rdf:Description rdf:about="#meta_M_fad_m">
              <bqbiol:is>
                <rdf:Bag>
                  <rdf:li rdf:resource="https://identifiers.org/reactome/R-ALL-29386"/>
                  <rdf:li rdf:resource="https://identifiers.org/kegg.compound/C00016"/>
                  <rdf:li rdf:resource="https://identifiers.org/chebi/CHEBI:57692"/>
                  <rdf:li rdf:resource="https://identifiers.org/kegg.drug/D00005"/>
                  <rdf:li rdf:resource="https://identifiers.org/hmdb/HMDB01248"/>
                  <rdf:li rdf:resource="https://identifiers.org/inchikey/IMGVNJNCCGXBHD-UYBVJOGSSA-K"/>
                  <rdf:li rdf:resource="https://identifiers.org/biocyc/META:FAD"/>
                  <rdf:li rdf:resource="https://identifiers.org/metanetx.chemical/MNXM33"/>
                  <rdf:li rdf:resource="https://identifiers.org/seed.compound/cpd00015"/>
                  <rdf:li rdf:resource="https://identifiers.org/bigg.metabolite/fad_m"/>
                </rdf:Bag>
              </bqbiol:is>
            </rdf:Description>
          </rdf:RDF>
        </annotation>
      </species>
      <species metaid="meta_M_fadh2_m" sboTerm="SBO:0000247" id="M_fadh2_m" name="Flavin adenine dinucleotide reduced" compartment="m" hasOnlySubstanceUnits="false" boundaryCondition="false" constant="false" fbc:charge="-2" fbc:chemicalFormula="C27H33N9O15P2">
        <notes>
          <html xmlns="http://www.w3.org/1999/xhtml">
            <p>original_bigg_ids: [&apos;fadh2_m&apos;]</p>
          </html>
        </notes>
        <annotation>
          <rdf:RDF xmlns:rdf="http://www.w3.org/1999/02/22-rdf-syntax-ns#" xmlns:dcterms="http://purl.org/dc/terms/" xmlns:vCard="http://www.w3.org/2001/vcard-rdf/3.0#" xmlns:vCard4="http://www.w3.org/2006/vcard/ns#" xmlns:bqbiol="http://biomodels.net/biology-qualifiers/" xmlns:bqmodel="http://biomodels.net/model-qualifiers/">
            <rdf:Description rdf:about="#meta_M_fadh2_m">
              <bqbiol:is>
                <rdf:Bag>
                  <rdf:li rdf:resource="https://identifiers.org/reactome/R-ALL-31649"/>
                  <rdf:li rdf:resource="https://identifiers.org/kegg.compound/C01352"/>
                  <rdf:li rdf:resource="https://identifiers.org/chebi/CHEBI:58307"/>
                  <rdf:li rdf:resource="https://identifiers.org/hmdb/HMDB06358"/>
                  <rdf:li rdf:resource="https://identifiers.org/biocyc/META:FADH2"/>
                  <rdf:li rdf:resource="https://identifiers.org/metanetx.chemical/MNXM38"/>
                  <rdf:li rdf:resource="https://identifiers.org/inchikey/YPZRHBJKEMOYQH-UYBVJOGSSA-L"/>
                  <rdf:li rdf:resource="https://identifiers.org/seed.compound/cpd00982"/>
                  <rdf:li rdf:resource="https://identifiers.org/bigg.metabolite/fadh2_m"/>
                </rdf:Bag>
              </bqbiol:is>
            </rdf:Description>
          </rdf:RDF>
        </annotation>
      </species>
      <species metaid="meta_M_ivcoa_m" sboTerm="SBO:0000247" id="M_ivcoa_m" name="Isovaleryl-CoA" compartment="m" hasOnlySubstanceUnits="false" boundaryCondition="false" constant="false" fbc:charge="-4" fbc:chemicalFormula="C26H40N7O17P3S">
        <notes>
          <html xmlns="http://www.w3.org/1999/xhtml">
            <p>original_bigg_ids: [&apos;ivcoa_m&apos;]</p>
          </html>
        </notes>
        <annotation>
          <rdf:RDF xmlns:rdf="http://www.w3.org/1999/02/22-rdf-syntax-ns#" xmlns:dcterms="http://purl.org/dc/terms/" xmlns:vCard="http://www.w3.org/2001/vcard-rdf/3.0#" xmlns:vCard4="http://www.w3.org/2006/vcard/ns#" xmlns:bqbiol="http://biomodels.net/biology-qualifiers/" xmlns:bqmodel="http://biomodels.net/model-qualifiers/">
            <rdf:Description rdf:about="#meta_M_ivcoa_m">
              <bqbiol:is>
                <rdf:Bag>
                  <rdf:li rdf:resource="https://identifiers.org/reactome/R-ALL-70715"/>
                  <rdf:li rdf:resource="https://identifiers.org/kegg.compound/C02939"/>
                  <rdf:li rdf:resource="https://identifiers.org/chebi/CHEBI:57345"/>
                  <rdf:li rdf:resource="https://identifiers.org/hmdb/HMDB01113"/>
                  <rdf:li rdf:resource="https://identifiers.org/lipidmaps/LMFA07050336"/>
                  <rdf:li rdf:resource="https://identifiers.org/biocyc/META:ISOVALERYL-COA"/>
                  <rdf:li rdf:resource="https://identifiers.org/metanetx.chemical/MNXM471"/>
                  <rdf:li rdf:resource="https://identifiers.org/inchikey/UYVZIWWBJMYRCD-ZMHDXICWSA-J"/>
                  <rdf:li rdf:resource="https://identifiers.org/seed.compound/cpd01882"/>
                  <rdf:li rdf:resource="https://identifiers.org/bigg.metabolite/ivcoa_m"/>
                </rdf:Bag>
              </bqbiol:is>
            </rdf:Description>
          </rdf:RDF>
        </annotation>
      </species>
      <species metaid="meta_M_3hbcoa_x" sboTerm="SBO:0000247" id="M_3hbcoa_x" name="(S)-3-Hydroxybutanoyl-CoA" compartment="x" hasOnlySubstanceUnits="false" boundaryCondition="false" constant="false" fbc:charge="-4" fbc:chemicalFormula="C25H38N7O18P3S">
        <notes>
          <html xmlns="http://www.w3.org/1999/xhtml">
            <p>original_bigg_ids: [&apos;3hbcoa_x&apos;]</p>
          </html>
        </notes>
        <annotation>
          <rdf:RDF xmlns:rdf="http://www.w3.org/1999/02/22-rdf-syntax-ns#" xmlns:dcterms="http://purl.org/dc/terms/" xmlns:vCard="http://www.w3.org/2001/vcard-rdf/3.0#" xmlns:vCard4="http://www.w3.org/2006/vcard/ns#" xmlns:bqbiol="http://biomodels.net/biology-qualifiers/" xmlns:bqmodel="http://biomodels.net/model-qualifiers/">
            <rdf:Description rdf:about="#meta_M_3hbcoa_x">
              <bqbiol:is>
                <rdf:Bag>
                  <rdf:li rdf:resource="https://identifiers.org/reactome/R-ALL-77251"/>
                  <rdf:li rdf:resource="https://identifiers.org/kegg.compound/C01144"/>
                  <rdf:li rdf:resource="https://identifiers.org/chebi/CHEBI:57316"/>
                  <rdf:li rdf:resource="https://identifiers.org/hmdb/HMDB62259"/>
                  <rdf:li rdf:resource="https://identifiers.org/lipidmaps/LMFA07050153"/>
                  <rdf:li rdf:resource="https://identifiers.org/biocyc/META:S-3-HYDROXYBUTANOYL-COA"/>
                  <rdf:li rdf:resource="https://identifiers.org/metanetx.chemical/MNXM446"/>
                  <rdf:li rdf:resource="https://identifiers.org/inchikey/QHHKKMYHDBRONY-VKBDFPRVSA-J"/>
                  <rdf:li rdf:resource="https://identifiers.org/seed.compound/cpd00842"/>
                  <rdf:li rdf:resource="https://identifiers.org/bigg.metabolite/3hbcoa_x"/>
                </rdf:Bag>
              </bqbiol:is>
            </rdf:Description>
          </rdf:RDF>
        </annotation>
      </species>
      <species metaid="meta_M_b2coa_x" sboTerm="SBO:0000247" id="M_b2coa_x" name="Crotonoyl-CoA" compartment="x" hasOnlySubstanceUnits="false" boundaryCondition="false" constant="false" fbc:charge="-4" fbc:chemicalFormula="C25H36N7O17P3S">
        <notes>
          <html xmlns="http://www.w3.org/1999/xhtml">
            <p>original_bigg_ids: [&apos;b2coa_x&apos;]</p>
          </html>
        </notes>
        <annotation>
          <rdf:RDF xmlns:rdf="http://www.w3.org/1999/02/22-rdf-syntax-ns#" xmlns:dcterms="http://purl.org/dc/terms/" xmlns:vCard="http://www.w3.org/2001/vcard-rdf/3.0#" xmlns:vCard4="http://www.w3.org/2006/vcard/ns#" xmlns:bqbiol="http://biomodels.net/biology-qualifiers/" xmlns:bqmodel="http://biomodels.net/model-qualifiers/">
            <rdf:Description rdf:about="#meta_M_b2coa_x">
              <bqbiol:is>
                <rdf:Bag>
                  <rdf:li rdf:resource="https://identifiers.org/reactome/R-ALL-77313"/>
                  <rdf:li rdf:resource="https://identifiers.org/kegg.compound/C00877"/>
                  <rdf:li rdf:resource="https://identifiers.org/chebi/CHEBI:58669"/>
                  <rdf:li rdf:resource="https://identifiers.org/hmdb/HMDB62466"/>
                  <rdf:li rdf:resource="https://identifiers.org/inchikey/KFWWCMJSYSSPSK-PAXLJYGASA-J"/>
                  <rdf:li rdf:resource="https://identifiers.org/lipidmaps/LMFA07050307"/>
                  <rdf:li rdf:resource="https://identifiers.org/biocyc/META:CROTONYL-COA"/>
                  <rdf:li rdf:resource="https://identifiers.org/metanetx.chemical/MNXM214"/>
                  <rdf:li rdf:resource="https://identifiers.org/seed.compound/cpd00650"/>
                  <rdf:li rdf:resource="https://identifiers.org/bigg.metabolite/b2coa_x"/>
                </rdf:Bag>
              </bqbiol:is>
            </rdf:Description>
          </rdf:RDF>
        </annotation>
      </species>
      <species metaid="meta_M_Lkynr_c" sboTerm="SBO:0000247" id="M_Lkynr_c" name="L Kynurenine C10H12N2O3" compartment="c" hasOnlySubstanceUnits="false" boundaryCondition="false" constant="false" fbc:charge="0" fbc:chemicalFormula="C10H12N2O3">
        <notes>
          <html xmlns="http://www.w3.org/1999/xhtml">
            <p>original_bigg_ids: [&apos;Lkynr_c&apos;]</p>
          </html>
        </notes>
        <annotation>
          <rdf:RDF xmlns:rdf="http://www.w3.org/1999/02/22-rdf-syntax-ns#" xmlns:dcterms="http://purl.org/dc/terms/" xmlns:vCard="http://www.w3.org/2001/vcard-rdf/3.0#" xmlns:vCard4="http://www.w3.org/2006/vcard/ns#" xmlns:bqbiol="http://biomodels.net/biology-qualifiers/" xmlns:bqmodel="http://biomodels.net/model-qualifiers/">
            <rdf:Description rdf:about="#meta_M_Lkynr_c">
              <bqbiol:is>
                <rdf:Bag>
                  <rdf:li rdf:resource="https://identifiers.org/reactome/R-ALL-893607"/>
                  <rdf:li rdf:resource="https://identifiers.org/kegg.compound/C00328"/>
                  <rdf:li rdf:resource="https://identifiers.org/chebi/CHEBI:67010"/>
                  <rdf:li rdf:resource="https://identifiers.org/hmdb/HMDB00684"/>
                  <rdf:li rdf:resource="https://identifiers.org/biocyc/META:CPD-14736"/>
                  <rdf:li rdf:resource="https://identifiers.org/metanetx.chemical/MNXM260"/>
                  <rdf:li rdf:resource="https://identifiers.org/inchikey/YGPSJZOEDVAXAB-QMMMGPOBSA-N"/>
                  <rdf:li rdf:resource="https://identifiers.org/seed.compound/cpd30794"/>
                  <rdf:li rdf:resource="https://identifiers.org/bigg.metabolite/Lkynr_c"/>
                </rdf:Bag>
              </bqbiol:is>
            </rdf:Description>
          </rdf:RDF>
        </annotation>
      </species>
      <species metaid="meta_M_anth_c" sboTerm="SBO:0000247" id="M_anth_c" name="Anthranilate" compartment="c" hasOnlySubstanceUnits="false" boundaryCondition="false" constant="false" fbc:charge="-1" fbc:chemicalFormula="C7H6NO2">
        <notes>
          <html xmlns="http://www.w3.org/1999/xhtml">
            <p>original_bigg_ids: [&apos;anth_c&apos;]</p>
          </html>
        </notes>
        <annotation>
          <rdf:RDF xmlns:rdf="http://www.w3.org/1999/02/22-rdf-syntax-ns#" xmlns:dcterms="http://purl.org/dc/terms/" xmlns:vCard="http://www.w3.org/2001/vcard-rdf/3.0#" xmlns:vCard4="http://www.w3.org/2006/vcard/ns#" xmlns:bqbiol="http://biomodels.net/biology-qualifiers/" xmlns:bqmodel="http://biomodels.net/model-qualifiers/">
            <rdf:Description rdf:about="#meta_M_anth_c">
              <bqbiol:is>
                <rdf:Bag>
                  <rdf:li rdf:resource="https://identifiers.org/kegg.compound/C00108"/>
                  <rdf:li rdf:resource="https://identifiers.org/chebi/CHEBI:40980"/>
                  <rdf:li rdf:resource="https://identifiers.org/hmdb/HMDB01123"/>
                  <rdf:li rdf:resource="https://identifiers.org/biocyc/META:ANTHRANILATE"/>
                  <rdf:li rdf:resource="https://identifiers.org/metanetx.chemical/MNXM188"/>
                  <rdf:li rdf:resource="https://identifiers.org/inchikey/RWZYAGGXGHYGMB-UHFFFAOYSA-M"/>
                  <rdf:li rdf:resource="https://identifiers.org/seed.compound/cpd00093"/>
                  <rdf:li rdf:resource="https://identifiers.org/bigg.metabolite/anth_c"/>
                </rdf:Bag>
              </bqbiol:is>
            </rdf:Description>
          </rdf:RDF>
        </annotation>
      </species>
      <species metaid="meta_M_hisp_c" sboTerm="SBO:0000247" id="M_hisp_c" name="L-Histidinol phosphate" compartment="c" hasOnlySubstanceUnits="false" boundaryCondition="false" constant="false" fbc:charge="-1" fbc:chemicalFormula="C6H11N3O4P">
        <notes>
          <html xmlns="http://www.w3.org/1999/xhtml">
            <p>original_bigg_ids: [&apos;hisp_c&apos;]</p>
          </html>
        </notes>
        <annotation>
          <rdf:RDF xmlns:rdf="http://www.w3.org/1999/02/22-rdf-syntax-ns#" xmlns:dcterms="http://purl.org/dc/terms/" xmlns:vCard="http://www.w3.org/2001/vcard-rdf/3.0#" xmlns:vCard4="http://www.w3.org/2006/vcard/ns#" xmlns:bqbiol="http://biomodels.net/biology-qualifiers/" xmlns:bqmodel="http://biomodels.net/model-qualifiers/">
            <rdf:Description rdf:about="#meta_M_hisp_c">
              <bqbiol:is>
                <rdf:Bag>
                  <rdf:li rdf:resource="https://identifiers.org/kegg.compound/C01100"/>
                  <rdf:li rdf:resource="https://identifiers.org/chebi/CHEBI:6242"/>
                  <rdf:li rdf:resource="https://identifiers.org/inchikey/CWNDERHTHMWBSI-YFKPBYRVSA-M"/>
                  <rdf:li rdf:resource="https://identifiers.org/biocyc/META:L-HISTIDINOL-P"/>
                  <rdf:li rdf:resource="https://identifiers.org/metanetx.chemical/MNXM1482"/>
                  <rdf:li rdf:resource="https://identifiers.org/seed.compound/cpd00807"/>
                  <rdf:li rdf:resource="https://identifiers.org/bigg.metabolite/hisp_c"/>
                </rdf:Bag>
              </bqbiol:is>
            </rdf:Description>
          </rdf:RDF>
        </annotation>
      </species>
      <species metaid="meta_M_imacp_c" sboTerm="SBO:0000247" id="M_imacp_c" name="3-(Imidazol-4-yl)-2-oxopropyl phosphate" compartment="c" hasOnlySubstanceUnits="false" boundaryCondition="false" constant="false" fbc:charge="-2" fbc:chemicalFormula="C6H7N2O5P">
        <notes>
          <html xmlns="http://www.w3.org/1999/xhtml">
            <p>original_bigg_ids: [&apos;imacp_c&apos;]</p>
          </html>
        </notes>
        <annotation>
          <rdf:RDF xmlns:rdf="http://www.w3.org/1999/02/22-rdf-syntax-ns#" xmlns:dcterms="http://purl.org/dc/terms/" xmlns:vCard="http://www.w3.org/2001/vcard-rdf/3.0#" xmlns:vCard4="http://www.w3.org/2006/vcard/ns#" xmlns:bqbiol="http://biomodels.net/biology-qualifiers/" xmlns:bqmodel="http://biomodels.net/model-qualifiers/">
            <rdf:Description rdf:about="#meta_M_imacp_c">
              <bqbiol:is>
                <rdf:Bag>
                  <rdf:li rdf:resource="https://identifiers.org/kegg.compound/C01267"/>
                  <rdf:li rdf:resource="https://identifiers.org/chebi/CHEBI:57766"/>
                  <rdf:li rdf:resource="https://identifiers.org/hmdb/HMDB12236"/>
                  <rdf:li rdf:resource="https://identifiers.org/biocyc/META:IMIDAZOLE-ACETOL-P"/>
                  <rdf:li rdf:resource="https://identifiers.org/metanetx.chemical/MNXM1456"/>
                  <rdf:li rdf:resource="https://identifiers.org/inchikey/YCFFMSOLUMRAMD-UHFFFAOYSA-L"/>
                  <rdf:li rdf:resource="https://identifiers.org/seed.compound/cpd00930"/>
                  <rdf:li rdf:resource="https://identifiers.org/bigg.metabolite/imacp_c"/>
                </rdf:Bag>
              </bqbiol:is>
            </rdf:Description>
          </rdf:RDF>
        </annotation>
      </species>
      <species metaid="meta_M_tdecoa_x" sboTerm="SBO:0000247" id="M_tdecoa_x" name="Tetradecenoyl-CoA (n-C14:1CoA)" compartment="x" hasOnlySubstanceUnits="false" boundaryCondition="false" constant="false" fbc:charge="-4" fbc:chemicalFormula="C35H56N7O17P3S">
        <notes>
          <html xmlns="http://www.w3.org/1999/xhtml">
            <p>original_bigg_ids: [&apos;tdecoa_x&apos;]</p>
          </html>
        </notes>
        <annotation>
          <rdf:RDF xmlns:rdf="http://www.w3.org/1999/02/22-rdf-syntax-ns#" xmlns:dcterms="http://purl.org/dc/terms/" xmlns:vCard="http://www.w3.org/2001/vcard-rdf/3.0#" xmlns:vCard4="http://www.w3.org/2006/vcard/ns#" xmlns:bqbiol="http://biomodels.net/biology-qualifiers/" xmlns:bqmodel="http://biomodels.net/model-qualifiers/">
[truncated: 8,745,070 more chars]
