# Supplementary material for: Multi-Omics Driven Metabolic Network Reconstruction and Analysis of Lignocellulosic Carbon Utilization in Rhodosporidium toruloides
Source: Front Bioeng Biotechnol. 2021 Jan 8;8:612832. doi: 10.3389/fbioe.2020.612832 (PMC7873862; doi:10.3389/fbioe.2020.612832)
Supplement: Supplementary File 5 — Comparison of gene essentiality predictions by the developed model and a previously published model. [file Data_Sheet_2.ZIP › Supplementary File S2/Rt_IFO0880.json]

{
"metabolites":[
{
"id":"adp_c",
"name":"ADP C10H12N5O10P2",
"compartment":"c",
"charge":-3,
"formula":"C10H12N5O10P2",
"notes":{
"original_bigg_ids":[
"adp_c"
]
},
"annotation":{
"bigg.metabolite":"adp_c",
"biocyc":"META:ADP",
"chebi":"CHEBI:87518",
"hmdb":"HMDB01341",
"inchikey":"XTWYTFMLZFPYCI-KQYNXXCUSA-K",
"kegg.compound":"C00008",
"kegg.glycan":"G11113",
"metanetx.chemical":"MNXM7",
"reactome":"R-ALL-8869360",
"sbo":"SBO:0000247",
"seed.compound":"cpd00008"
}
},
{
"id":"atp_c",
"name":"ATP C10H12N5O13P3",
"compartment":"c",
"charge":-4,
"formula":"C10H12N5O13P3",
"notes":{
"original_bigg_ids":[
"atp_c"
]
},
"annotation":{
"bigg.metabolite":"atp_c",
"biocyc":"META:ATP",
"chebi":"CHEBI:57299",
"hmdb":"HMDB00538",
"inchikey":"ZKHQWZAMYRWXGA-KQYNXXCUSA-J",
"kegg.compound":"C00002",
"kegg.drug":"D08646",
"metanetx.chemical":"MNXM3",
"reactome":"R-ALL-8938081",
"sbo":"SBO:0000247",
"seed.compound":"cpd00002"
}
},
{
"id":"atp_x",
"name":"ATP C10H12N5O13P3",
"compartment":"x",
"charge":-4,
"formula":"C10H12N5O13P3",
"notes":{
"original_bigg_ids":[
"atp_x"
]
},
"annotation":{
"bigg.metabolite":"atp_x",
"biocyc":"META:ATP",
"chebi":"CHEBI:57299",
"hmdb":"HMDB00538",
"inchikey":"ZKHQWZAMYRWXGA-KQYNXXCUSA-J",
"kegg.compound":"C00002",
"kegg.drug":"D08646",
"metanetx.chemical":"MNXM3",
"reactome":"R-ALL-8938081",
"sbo":"SBO:0000247",
"seed.compound":"cpd00002"
}
},
{
"id":"h_c",
"name":"H+",
"compartment":"c",
"charge":1,
"formula":"H",
"notes":{
"original_bigg_ids":[
"h_c"
]
},
"annotation":{
"bigg.metabolite":"h_c",
"biocyc":"META:PROTON",
"chebi":"CHEBI:5584",
"hmdb":"HMDB59597",
"inchikey":"GPRLSGONYQIRFK-UHFFFAOYSA-N",
"kegg.compound":"C00080",
"metanetx.chemical":"MNXM1",
"reactome":"R-ALL-74722",
"sbo":"SBO:0000247",
"seed.compound":"cpd00067"
}
},
{
"id":"h_x",
"name":"H+",
"compartment":"x",
"charge":1,
"formula":"H",
"notes":{
"original_bigg_ids":[
"h_x"
]
},
"annotation":{
"bigg.metabolite":"h_x",
"biocyc":"META:PROTON",
"chebi":"CHEBI:5584",
"hmdb":"HMDB59597",
"inchikey":"GPRLSGONYQIRFK-UHFFFAOYSA-N",
"kegg.compound":"C00080",
"metanetx.chemical":"MNXM1",
"reactome":"R-ALL-74722",
"sbo":"SBO:0000247",
"seed.compound":"cpd00067"
}
},
{
"id":"2phetoh_c",
"name":"2 phenylethanol C8H10O",
"compartment":"c",
"charge":0,
"formula":"C8H10O",
"notes":{
"original_bigg_ids":[
"2phetoh_c"
]
},
"annotation":{
"bigg.metabolite":"2phetoh_c",
"biocyc":"META:CPD-7035",
"chebi":"CHEBI:8096",
"hmdb":"HMDB33944",
"inchikey":"WRMNZCZEMHIOCP-UHFFFAOYSA-N",
"kegg.compound":"C05853",
"kegg.drug":"D00192",
"metanetx.chemical":"MNXM2476",
"sbo":"SBO:0000247",
"seed.compound":"cpd03481"
}
},
{
"id":"nadp_c",
"name":"Nicotinamide adenine dinucleotide phosphate",
"compartment":"c",
"charge":-3,
"formula":"C21H25N7O17P3",
"notes":{
"original_bigg_ids":[
"nadp_c"
]
},
"annotation":{
"bigg.metabolite":"nadp_c",
"biocyc":"META:NADP",
"chebi":"CHEBI:7424",
"hmdb":"HMDB00217",
"inchikey":"XJLXINKUBYWONI-NNYOXOHSSA-K",
"kegg.compound":"C00006",
"metanetx.chemical":"MNXM5",
"reactome":"R-ALL-6790191",
"sbo":"SBO:0000247",
"seed.compound":"cpd00006"
}
},
{
"id":"nadph_c",
"name":"Nicotinamide adenine dinucleotide phosphate - reduced",
"compartment":"c",
"charge":-4,
"formula":"C21H26N7O17P3",
"notes":{
"original_bigg_ids":[
"nadph_c"
]
},
"annotation":{
"bigg.metabolite":"nadph_c",
"biocyc":"META:NADPH",
"chebi":"CHEBI:7425",
"hmdb":"HMDB06341",
"inchikey":"ACFIXJIJDZMPPO-NNYOXOHSSA-J",
"kegg.compound":"C00005",
"metanetx.chemical":"MNXM6",
"reactome":"R-ALL-6790135",
"sbo":"SBO:0000247",
"seed.compound":"cpd00005"
}
},
{
"id":"pacald_c",
"name":"Phenylacetaldehyde",
"compartment":"c",
"charge":0,
"formula":"C8H8O",
"notes":{
"original_bigg_ids":[
"pacald_c"
]
},
"annotation":{
"bigg.metabolite":"pacald_c",
"biocyc":"META:PHENYLACETALDEHYDE",
"chebi":"CHEBI:8084",
"hmdb":"HMDB06236",
"inchikey":"DTUQWGWMVIHBKE-UHFFFAOYSA-N",
"kegg.compound":"C00601",
"metanetx.chemical":"MNXM473",
"reactome":"R-ALL-500607",
"sbo":"SBO:0000247",
"seed.compound":"cpd00464"
}
},
{
"id":"10fthf_m",
"name":"10-Formyltetrahydrofolate",
"compartment":"m",
"charge":-2,
"formula":"C20H21N7O7",
"notes":{
"original_bigg_ids":[
"10fthf_m"
]
},
"annotation":{
"bigg.metabolite":"10fthf_m",
"biocyc":"META:10-FORMYL-THF",
"chebi":"CHEBI:698",
"hmdb":"HMDB00972",
"inchikey":"AUFGTPPARQZWDO-YPMHNXCESA-L",
"kegg.compound":"C00234",
"metanetx.chemical":"MNXM237",
"reactome":"R-ALL-5389850",
"sbo":"SBO:0000247",
"seed.compound":"cpd00201"
}
},
{
"id":"h2o_m",
"name":"H2O H2O",
"compartment":"m",
"charge":0,
"formula":"H2O",
"notes":{
"original_bigg_ids":[
"h2o_m"
]
},
"annotation":{
"bigg.metabolite":"h2o_m",
"biocyc":"META:WATER",
"chebi":"CHEBI:5594",
"hmdb":"HMDB02111",
"inchikey":"XLYOFNOQVPJJNP-UHFFFAOYSA-N",
"kegg.compound":"C01328",
"kegg.drug":"D06322",
"metanetx.chemical":"MNXM2",
"reactome":"R-ALL-8851517",
"sbo":"SBO:0000247",
"seed.compound":"cpd27222"
}
},
{
"id":"h_m",
"name":"H+",
"compartment":"m",
"charge":1,
"formula":"H",
"notes":{
"original_bigg_ids":[
"h_m"
]
},
"annotation":{
"bigg.metabolite":"h_m",
"biocyc":"META:PROTON",
"chebi":"CHEBI:5584",
"hmdb":"HMDB59597",
"inchikey":"GPRLSGONYQIRFK-UHFFFAOYSA-N",
"kegg.compound":"C00080",
"metanetx.chemical":"MNXM1",
"reactome":"R-ALL-74722",
"sbo":"SBO:0000247",
"seed.compound":"cpd00067"
}
},
{
"id":"methf_m",
"name":"5,10-Methenyltetrahydrofolate",
"compartment":"m",
"charge":-1,
"formula":"C20H20N7O6",
"notes":{
"original_bigg_ids":[
"methf_m"
]
},
"annotation":{
"bigg.metabolite":"methf_m",
"biocyc":"META:5-10-METHENYL-THF",
"chebi":"CHEBI:57455",
"hmdb":"HMDB62623",
"inchikey":"MEANFMOQMXYMCT-OLZOCXBDSA-M",
"kegg.compound":"C00445",
"metanetx.chemical":"MNXM511",
"reactome":"R-ALL-6801458",
"sbo":"SBO:0000247",
"seed.compound":"cpd00347"
}
},
{
"id":"ade_c",
"name":"Adenine",
"compartment":"c",
"charge":0,
"formula":"C5H5N5",
"notes":{
"original_bigg_ids":[
"ade_c"
]
},
"annotation":{
"bigg.metabolite":"ade_c",
"biocyc":"META:ADENINE-RING",
"chebi":"CHEBI:40579",
"hmdb":"HMDB00034",
"inchikey":"GFFGJBXGBJISGV-UHFFFAOYSA-N",
"kegg.compound":"C00147",
"kegg.drug":"D00034",
"metanetx.chemical":"MNXM168",
"reactome":"R-ALL-83951",
"sbo":"SBO:0000247",
"seed.compound":"cpd22238"
}
},
{
"id":"amp_c",
"name":"AMP C10H12N5O7P",
"compartment":"c",
"charge":-2,
"formula":"C10H12N5O7P",
"notes":{
"original_bigg_ids":[
"amp_c"
]
},
"annotation":{
"bigg.metabolite":"amp_c",
"biocyc":"META:AMP-GROUP",
"chebi":"CHEBI:47222",
"hmdb":"HMDB00045",
"inchikey":"UDMBCSSLTHHNCD-KQYNXXCUSA-L",
"kegg.compound":"C00020",
"kegg.drug":"D02769",
"metanetx.chemical":"MNXM14",
"reactome":"R-ALL-76577",
"sbo":"SBO:0000247",
"seed.compound":"cpd22272"
}
},
{
"id":"h2o_c",
"name":"H2O H2O",
"compartment":"c",
"charge":0,
"formula":"H2O",
"notes":{
"original_bigg_ids":[
"h2o_c"
]
},
"annotation":{
"bigg.metabolite":"h2o_c",
"biocyc":"META:WATER",
"chebi":"CHEBI:5594",
"hmdb":"HMDB02111",
"inchikey":"XLYOFNOQVPJJNP-UHFFFAOYSA-N",
"kegg.compound":"C01328",
"kegg.drug":"D06322",
"metanetx.chemical":"MNXM2",
"reactome":"R-ALL-8851517",
"sbo":"SBO:0000247",
"seed.compound":"cpd27222"
}
},
{
"id":"r5p_c",
"name":"Alpha-D-Ribose 5-phosphate",
"compartment":"c",
"charge":-2,
"formula":"C5H9O8P",
"notes":{
"original_bigg_ids":[
"r5p_c"
]
},
"annotation":{
"bigg.metabolite":"r5p_c",
"biocyc":"META:CPD-15318",
"chebi":"CHEBI:22413",
"inchikey":"KTVPXOYAKDPRHY-AIHAYLRMSA-L",
"kegg.compound":"C03736",
"metanetx.chemical":"MNXM15900",
"sbo":"SBO:0000247",
"seed.compound":"cpd19028"
}
},
{
"id":"2kmb_c",
"name":"4-Methylthio-2-oxobutanoic acid",
"compartment":"c",
"charge":-1,
"formula":"C5H7O3S",
"annotation":{
"bigg.metabolite":"2kmb_c",
"biocyc":"META:CPD-479",
"chebi":"CHEBI:63388",
"hmdb":"HMDB13210",
"inchikey":"SXFSQZDSUWACKX-UHFFFAOYSA-M",
"kegg.compound":"C01180",
"lipidmaps":"LMFA01060170",
"metanetx.chemical":"MNXM276",
"reactome":"R-ALL-1237122",
"sbo":"SBO:0000247",
"seed.compound":"cpd00869"
}
},
{
"id":"dhmtp_c",
"name":"1,2-Dihydroxy-5-(methylthio)pent-1-en-3-one",
"compartment":"c",
"charge":-1,
"formula":"C6H9O3S",
"annotation":{
"bigg.metabolite":"dhmtp_c",
"biocyc":"META:CPD-85",
"chebi":"CHEBI:58795",
"hmdb":"HMDB12134",
"inchikey":"CILXJJLQPTUUSS-XQRVVYSFSA-N",
"kegg.compound":"C15606",
"metanetx.chemical":"MNXM494",
"reactome":"R-ALL-1237155",
"sbo":"SBO:0000247",
"seed.compound":"cpd11255"
}
},
{
"id":"for_c",
"name":"Formate",
"compartment":"c",
"charge":-1,
"formula":"CH1O2",
"annotation":{
"bigg.metabolite":"for_c",
"biocyc":"META:FORMATE",
"chebi":"CHEBI:5145",
"hmdb":"HMDB00142",
"inchikey":"BDAGIHXWWSANSR-UHFFFAOYSA-M",
"kegg.compound":"C00058",
"metanetx.chemical":"MNXM39",
"reactome":"R-ALL-6801451",
"sbo":"SBO:0000247",
"seed.compound":"cpd22511"
}
},
{
"id":"o2_c",
"name":"Oxygen",
"compartment":"c",
"charge":0,
"formula":"O2",
"annotation":{
"bigg.metabolite":"o2_c",
"biocyc":"META:OXYGEN-MOLECULE",
"chebi":"CHEBI:7860",
"hmdb":"HMDB01377",
"inchikey":"MYMOFIZGZYHOMD-UHFFFAOYSA-N",
"kegg.compound":"C00007",
"kegg.drug":"D00003",
"metanetx.chemical":"MNXM4",
"reactome":"R-ALL-5668566",
"sbo":"SBO:0000247",
"seed.compound":"cpd00007"
}
},
{
"id":"cdpchol_c",
"name":"CDPcholine C14H25N4O11P2",
"compartment":"c",
"charge":-1,
"formula":"C14H25N4O11P2",
"notes":{
"original_bigg_ids":[
"cdpchol_c"
]
},
"annotation":{
"bigg.metabolite":"cdpchol_c",
"biocyc":"META:CDP-CHOLINE",
"chebi":"CHEBI:58779",
"hmdb":"HMDB01413",
"inchikey":"RZZPDXZPRHQOCG-OJAKKHQRSA-M",
"kegg.compound":"C00307",
"kegg.drug":"D00057",
"metanetx.chemical":"MNXM283",
"reactome":"R-ALL-1524060",
"sbo":"SBO:0000247",
"seed.compound":"cpd00256"
}
},
{
"id":"cmp_c",
"name":"CMP C9H12N3O8P",
"compartment":"c",
"charge":-2,
"formula":"C9H12N3O8P",
"notes":{
"original_bigg_ids":[
"cmp_c"
]
},
"annotation":{
"bigg.metabolite":"cmp_c",
"biocyc":"META:CMP",
"chebi":"CHEBI:60377",
"hmdb":"HMDB00095",
"inchikey":"IERHLVCPSMICTF-XVFCMESISA-L",
"kegg.compound":"C00055",
"kegg.glycan":"G10621",
"metanetx.chemical":"MNXM31",
"reactome":"R-ALL-727810",
"sbo":"SBO:0000247",
"seed.compound":"cpd00046"
}
},
{
"id":"nad_m",
"name":"Nicotinamide adenine dinucleotide",
"compartment":"m",
"charge":-1,
"formula":"C21H26N7O14P2",
"notes":{
"original_bigg_ids":[
"nad_m"
]
},
"annotation":{
"bigg.metabolite":"nad_m",
"biocyc":"META:NAD",
"chebi":"CHEBI:7422",
"hmdb":"HMDB00902",
"inchikey":"BAWFJGJZGIEFAR-NNYOXOHSSA-M",
"kegg.compound":"C00003",
"kegg.drug":"D00002",
"metanetx.chemical":"MNXM8",
"reactome":"R-ALL-352330",
"sbo":"SBO:0000247",
"seed.compound":"cpd00003"
}
},
{
"id":"nadh_m",
"name":"Nicotinamide adenine dinucleotide - reduced",
"compartment":"m",
"charge":-2,
"formula":"C21H27N7O14P2",
"notes":{
"original_bigg_ids":[
"nadh_m"
]
},
"annotation":{
"bigg.metabolite":"nadh_m",
"biocyc":"META:NADH",
"chebi":"CHEBI:7423",
"hmdb":"HMDB01487",
"inchikey":"BOPGDPNILDQYTO-NNYOXOHSSA-L",
"kegg.compound":"C00004",
"metanetx.chemical":"MNXM10",
"reactome":"R-ALL-73473",
"sbo":"SBO:0000247",
"seed.compound":"cpd00004"
}
},
{
"id":"succ_m",
"name":"Succinate",
"compartment":"m",
"charge":-2,
"formula":"C4H4O4",
"notes":{
"original_bigg_ids":[
"succ_m"
]
},
"annotation":{
"bigg.metabolite":"succ_m",
"biocyc":"META:SUC",
"chebi":"CHEBI:9304",
"hmdb":"HMDB00254",
"inchikey":"KDYFGRWQOYBRFD-UHFFFAOYSA-L",
"kegg.compound":"C00042",
"lipidmaps":"LMFA01170043",
"metanetx.chemical":"MNXM25",
"reactome":"R-ALL-5278787",
"sbo":"SBO:0000247",
"seed.compound":"cpd00036"
}
},
{
"id":"sucsal_m",
"name":"Succinic semialdehyde",
"compartment":"m",
"charge":-1,
"formula":"C4H5O3",
"notes":{
"original_bigg_ids":[
"sucsal_m"
]
},
"annotation":{
"bigg.metabolite":"sucsal_m",
"biocyc":"META:SUCC-S-ALD",
"chebi":"CHEBI:9305",
"hmdb":"HMDB01259",
"inchikey":"UIUJIQZEACWQSV-UHFFFAOYSA-M",
"kegg.compound":"C00232",
"lipidmaps":"LMFA06000118",
"metanetx.chemical":"MNXM172",
"reactome":"R-ALL-880046",
"sbo":"SBO:0000247",
"seed.compound":"cpd00199"
}
},
{
"id":"h_e",
"name":"H+",
"compartment":"e",
"charge":1,
"formula":"H",
"notes":{
"original_bigg_ids":[
"h_e"
]
},
"annotation":{
"bigg.metabolite":"h_e",
"biocyc":"META:PROTON",
"chebi":"CHEBI:5584",
"hmdb":"HMDB59597",
"inchikey":"GPRLSGONYQIRFK-UHFFFAOYSA-N",
"kegg.compound":"C00080",
"metanetx.chemical":"MNXM1",
"reactome":"R-ALL-74722",
"sbo":"SBO:0000247",
"seed.compound":"cpd00067"
}
},
{
"id":"pyr_c",
"name":"Pyruvate",
"compartment":"c",
"charge":-1,
"formula":"C3H3O3",
"notes":{
"original_bigg_ids":[
"pyr_c"
]
},
"annotation":{
"bigg.metabolite":"pyr_c",
"biocyc":"META:PYRUVATE",
"chebi":"CHEBI:8685",
"hmdb":"HMDB00243",
"inchikey":"LCTONWCANYUPML-UHFFFAOYSA-M",
"kegg.compound":"C00022",
"lipidmaps":"LMFA01060077",
"metanetx.chemical":"MNXM23",
"reactome":"R-ALL-5357717",
"sbo":"SBO:0000247",
"seed.compound":"cpd00020"
}
},
{
"id":"pyr_e",
"name":"Pyruvate",
"compartment":"e",
"charge":-1,
"formula":"C3H3O3",
"notes":{
"original_bigg_ids":[
"pyr_e"
]
},
"annotation":{
"bigg.metabolite":"pyr_e",
"biocyc":"META:PYRUVATE",
"chebi":"CHEBI:8685",
"hmdb":"HMDB00243",
"inchikey":"LCTONWCANYUPML-UHFFFAOYSA-M",
"kegg.compound":"C00022",
"lipidmaps":"LMFA01060077",
"metanetx.chemical":"MNXM23",
"reactome":"R-ALL-5357717",
"sbo":"SBO:0000247",
"seed.compound":"cpd00020"
}
},
{
"id":"co2_m",
"name":"CO2 CO2",
"compartment":"m",
"charge":0,
"formula":"CO2",
"notes":{
"original_bigg_ids":[
"co2_m"
]
},
"annotation":{
"bigg.metabolite":"co2_m",
"biocyc":"META:CARBON-DIOXIDE",
"chebi":"CHEBI:48829",
"hmdb":"HMDB01967",
"inchikey":"CURLTUGMZLYLDI-UHFFFAOYSA-N",
"kegg.compound":"C00011",
"kegg.drug":"D00004",
"metanetx.chemical":"MNXM13",
"reactome":"R-ALL-5668565",
"sbo":"SBO:0000247",
"seed.compound":"cpd00011"
}
},
{
"id":"nicrnt_m",
"name":"Nicotinate D-ribonucleotide",
"compartment":"m",
"charge":-2,
"formula":"C11H12NO9P",
"notes":{
"original_bigg_ids":[
"nicrnt_m"
]
},
"annotation":{
"bigg.metabolite":"nicrnt_m",
"biocyc":"META:NICOTINATE_NUCLEOTIDE",
"chebi":"CHEBI:7561",
"hmdb":"HMDB59646",
"inchikey":"JOUIQRNQJGXQDC-ZYUZMQFOSA-L",
"kegg.compound":"C01185",
"metanetx.chemical":"MNXM194",
"reactome":"R-ALL-8938083",
"sbo":"SBO:0000247",
"seed.compound":"cpd00873"
}
},
{
"id":"ppi_m",
"name":"Diphosphate",
"compartment":"m",
"charge":-3,
"formula":"HO7P2",
"notes":{
"original_bigg_ids":[
"ppi_m"
]
},
"annotation":{
"bigg.metabolite":"ppi_m",
"biocyc":"META:PYROPHOSPHATE-GROUP",
"chebi":"CHEBI:8683",
"hmdb":"HMDB00250",
"inchikey":"XPPKVPWEQAFLFU-UHFFFAOYSA-K",
"kegg.compound":"C00013",
"metanetx.chemical":"MNXM11",
"reactome":"R-ALL-8938078",
"sbo":"SBO:0000247",
"seed.compound":"cpd27828"
}
},
{
"id":"prpp_m",
"name":"5-Phospho-alpha-D-ribose 1-diphosphate",
"compartment":"m",
"charge":-5,
"formula":"C5H8O14P3",
"notes":{
"original_bigg_ids":[
"prpp_m"
]
},
"annotation":{
"bigg.metabolite":"prpp_m",
"biocyc":"META:PRPP",
"chebi":"CHEBI:58017",
"hmdb":"HMDB62643",
"inchikey":"PQGCEDQWHSBAJP-TXICZTDVSA-I",
"kegg.compound":"C00119",
"metanetx.chemical":"MNXM91",
"reactome":"R-ALL-73566",
"sbo":"SBO:0000247",
"seed.compound":"cpd00103"
}
},
{
"id":"quln_m",
"name":"Quinolinate",
"compartment":"m",
"charge":-2,
"formula":"C7H3NO4",
"notes":{
"original_bigg_ids":[
"quln_m"
]
},
"annotation":{
"bigg.metabolite":"quln_m",
"biocyc":"META:QUINOLINATE",
"chebi":"CHEBI:8663",
"hmdb":"HMDB00232",
"inchikey":"GJAWHXHKYYXBSV-UHFFFAOYSA-L",
"kegg.compound":"C03722",
"metanetx.chemical":"MNXM555",
"reactome":"R-ALL-197238",
"sbo":"SBO:0000247",
"seed.compound":"cpd02333"
}
},
{
"id":"aacoa_m",
"name":"Acetoacetyl-CoA",
"compartment":"m",
"charge":-4,
"formula":"C25H36N7O18P3S",
"notes":{
"original_bigg_ids":[
"aacoa_m"
]
},
"annotation":{
"bigg.metabolite":"aacoa_m",
"biocyc":"META:ACETOACETYL-COA",
"chebi":"CHEBI:57286",
"hmdb":"HMDB11665",
"inchikey":"OJFDKHTZOUZBOS-CITAKDKDSA-J",
"kegg.compound":"C00332",
"lipidmaps":"LMFA07050030",
"metanetx.chemical":"MNXM133",
"reactome":"R-ALL-73871",
"sbo":"SBO:0000247",
"seed.compound":"cpd00279"
}
},
{
"id":"accoa_m",
"name":"Acetyl-CoA",
"compartment":"m",
"charge":-4,
"formula":"C23H34N7O17P3S",
"notes":{
"original_bigg_ids":[
"accoa_m"
]
},
"annotation":{
"bigg.metabolite":"accoa_m",
"biocyc":"META:ACETYL-COA",
"chebi":"CHEBI:57288",
"hmdb":"HMDB01206",
"inchikey":"ZSLZBFCDCINBPY-ZSJPKINUSA-J",
"kegg.compound":"C00024",
"lipidmaps":"LMFA07050281",
"metanetx.chemical":"MNXM21",
"reactome":"R-ALL-76183",
"sbo":"SBO:0000247",
"seed.compound":"cpd00022"
}
},
{
"id":"coa_m",
"name":"Coenzyme A",
"compartment":"m",
"charge":-4,
"formula":"C21H32N7O16P3S",
"notes":{
"original_bigg_ids":[
"coa_m"
]
},
"annotation":{
"bigg.metabolite":"coa_m",
"biocyc":"META:COA-GROUP",
"chebi":"CHEBI:741566",
"hmdb":"HMDB62184",
"inchikey":"RGJOEKWQDUBAIZ-IBOSZNHHSA-J",
"kegg.compound":"C00010",
"metanetx.chemical":"MNXM12",
"reactome":"R-ALL-8939024",
"sbo":"SBO:0000247",
"seed.compound":"cpd22528"
}
},
{
"id":"hmgcoa_m",
"name":"Hydroxymethylglutaryl CoA C27H39N7O20P3S",
"compartment":"m",
"charge":-5,
"formula":"C27H39N7O20P3S",
"notes":{
"original_bigg_ids":[
"hmgcoa_m"
]
},
"annotation":{
"bigg.metabolite":"hmgcoa_m",
"chebi":"CHEBI:11814",
"hmdb":"HMDB01375",
"inchikey":"CABVTRNMFUVUDM-SJBCKIPMSA-I",
"lipidmaps":"LMFA07050209",
"metanetx.chemical":"MNXM36493",
"sbo":"SBO:0000247"
}
},
{
"id":"akg_c",
"name":"2-Oxoglutarate",
"compartment":"c",
"charge":-2,
"formula":"C5H4O5",
"annotation":{
"bigg.metabolite":"akg_c",
"biocyc":"META:2-KETOGLUTARATE",
"chebi":"CHEBI:40661",
"hmdb":"HMDB62781",
"inchikey":"KPGXRSRHYNQIFN-UHFFFAOYSA-L",
"kegg.compound":"C00026",
"metanetx.chemical":"MNXM20",
"reactome":"R-ALL-561075",
"sbo":"SBO:0000247",
"seed.compound":"cpd00024"
}
},
{
"id":"glu__L_c",
"name":"L-Glutamate",
"compartment":"c",
"charge":-1,
"formula":"C5H8NO4",
"annotation":{
"bigg.metabolite":"glu__L_c",
"biocyc":"META:Glutamates",
"chebi":"CHEBI:76051",
"hmdb":"HMDB60475",
"inchikey":"WHUUTDBJXJRKMK-VKHMYHEASA-M",
"kegg.compound":"C00302",
"kegg.drug":"D04341",
"metanetx.chemical":"MNXM89557",
"reactome":"R-ALL-428614",
"sbo":"SBO:0000247",
"seed.compound":"cpd27177"
}
},
{
"id":"35cgmp_c",
"name":"3',5'-Cyclic GMP",
"compartment":"c",
"charge":-1,
"formula":"C10H11N5O7P",
"notes":{
"original_bigg_ids":[
"35cgmp_c"
]
},
"annotation":{
"bigg.metabolite":"35cgmp_c",
"biocyc":"META:CGMP",
"chebi":"CHEBI:57746",
"hmdb":"HMDB01314",
"inchikey":"ZOOGRGPOEVQQDX-UUOKFMHZSA-M",
"kegg.compound":"C00942",
"metanetx.chemical":"MNXM665",
"sbo":"SBO:0000247",
"seed.compound":"cpd00697"
}
},
{
"id":"gmp_c",
"name":"GMP C10H12N5O8P",
"compartment":"c",
"charge":-2,
"formula":"C10H12N5O8P",
"notes":{
"original_bigg_ids":[
"gmp_c"
]
},
"annotation":{
"bigg.metabolite":"gmp_c",
"biocyc":"META:GMP",
"chebi":"CHEBI:58115",
"hmdb":"HMDB01397",
"inchikey":"RQFCJASXJCIDSX-UUOKFMHZSA-L",
"kegg.compound":"C00144",
"metanetx.chemical":"MNXM113",
"sbo":"SBO:0000247",
"seed.compound":"cpd00126"
}
},
{
"id":"pap_c",
"name":"Adenosine 3',5'-bisphosphate",
"compartment":"c",
"charge":-4,
"formula":"C10H11N5O10P2",
"notes":{
"original_bigg_ids":[
"pap_c"
]
},
"annotation":{
"bigg.metabolite":"pap_c",
"biocyc":"META:3-5-ADP",
"chebi":"CHEBI:58343",
"hmdb":"HMDB01468",
"inchikey":"WHTCPDAXWFLDIH-KQYNXXCUSA-J",
"kegg.compound":"C00054",
"metanetx.chemical":"MNXM45",
"reactome":"R-ALL-8942170",
"sbo":"SBO:0000247",
"seed.compound":"cpd00045"
}
},
{
"id":"paps_c",
"name":"3'-Phosphoadenylyl sulfate",
"compartment":"c",
"charge":-4,
"formula":"C10H11N5O13P2S",
"notes":{
"original_bigg_ids":[
"paps_c"
]
},
"annotation":{
"bigg.metabolite":"paps_c",
"biocyc":"META:PAPS",
"chebi":"CHEBI:58339",
"hmdb":"HMDB62646",
"inchikey":"GACDQMDRPRGCTN-KQYNXXCUSA-J",
"kegg.compound":"C00053",
"metanetx.chemical":"MNXM49",
"reactome":"R-ALL-741440",
"sbo":"SBO:0000247",
"seed.compound":"cpd00044"
}
},
{
"id":"so3_c",
"name":"Sulfite",
"compartment":"c",
"charge":-2,
"formula":"O3S",
"notes":{
"original_bigg_ids":[
"so3_c"
]
},
"annotation":{
"bigg.metabolite":"so3_c",
"biocyc":"META:SO3",
"chebi":"CHEBI:9344",
"hmdb":"HMDB34829",
"inchikey":"LSNNMFCWUKXFEE-UHFFFAOYSA-L",
"kegg.compound":"C11481",
"metanetx.chemical":"MNXM105630",
"sbo":"SBO:0000247",
"seed.compound":"cpd00081"
}
},
{
"id":"trdox_c",
"name":"Oxidized thioredoxin",
"compartment":"c",
"charge":0,
"formula":"X",
"notes":{
"original_bigg_ids":[
"trdox_c"
]
},
"annotation":{
"bigg.metabolite":"trdox_c",
"biocyc":"META:Ox-Thioredoxin",
"chebi":"CHEBI:7845",
"kegg.compound":"C00343",
"metanetx.chemical":"MNXM148",
"reactome":"R-ALL-2142833",
"sbo":"SBO:0000247",
"seed.compound":"cpd29682"
}
},
{
"id":"trdrd_c",
"name":"Reduced thioredoxin",
"compartment":"c",
"charge":0,
"formula":"XH2",
"notes":{
"original_bigg_ids":[
"trdrd_c"
]
},
"annotation":{
"bigg.metabolite":"trdrd_c",
"biocyc":"META:Red-Thioredoxin",
"chebi":"CHEBI:15033",
"kegg.compound":"C00342",
"metanetx.chemical":"MNXM96993",
"reactome":"R-ALL-2142774",
"sbo":"SBO:0000247",
"seed.compound":"cpd28060"
}
},
{
"id":"adp_m",
"name":"ADP",
"compartment":"m",
"charge":-3,
"formula":"C10H12N5O10P2",
"annotation":{
"bigg.metabolite":"adp_m",
"biocyc":"META:ADP",
"chebi":"CHEBI:87518",
"hmdb":"HMDB01341",
"inchikey":"XTWYTFMLZFPYCI-KQYNXXCUSA-K",
"kegg.compound":"C00008",
"kegg.glycan":"G11113",
"metanetx.chemical":"MNXM7",
"reactome":"R-ALL-8869360",
"sbo":"SBO:0000247",
"seed.compound":"cpd00008"
}
},
{
"id":"atp_m",
"name":"ATP",
"compartment":"m",
"charge":-4,
"formula":"C10H12N5O13P3",
"annotation":{
"bigg.metabolite":"atp_m",
"biocyc":"META:ATP",
"chebi":"CHEBI:57299",
"hmdb":"HMDB00538",
"inchikey":"ZKHQWZAMYRWXGA-KQYNXXCUSA-J",
"kegg.compound":"C00002",
"kegg.drug":"D08646",
"metanetx.chemical":"MNXM3",
"reactome":"R-ALL-8938081",
"sbo":"SBO:0000247",
"seed.compound":"cpd00002"
}
},
{
"id":"glu__L_m",
"name":"L-Glutamate",
"compartment":"m",
"charge":-1,
"formula":"C5H8NO4",
"annotation":{
"bigg.metabolite":"glu__L_m",
"biocyc":"META:Glutamates",
"chebi":"CHEBI:76051",
"hmdb":"HMDB60475",
"inchikey":"WHUUTDBJXJRKMK-VKHMYHEASA-M",
"kegg.compound":"C00302",
"kegg.drug":"D04341",
"metanetx.chemical":"MNXM89557",
"reactome":"R-ALL-428614",
"sbo":"SBO:0000247",
"seed.compound":"cpd27177"
}
},
{
"id":"pi_m",
"name":"Orthophosphate",
"compartment":"m",
"charge":-2,
"formula":"HO4P",
"annotation":{
"bigg.metabolite":"pi_m",
"biocyc":"META:Pi",
"chebi":"CHEBI:7793",
"hmdb":"HMDB05947",
"inchikey":"NBIIXXVUZAFLBC-UHFFFAOYSA-L",
"kegg.compound":"C00009",
"kegg.drug":"D05467",
"metanetx.chemical":"MNXM9",
"reactome":"R-ALL-8851513",
"sbo":"SBO:0000247",
"seed.compound":"cpd27787"
}
},
{
"id":"thf_m",
"name":"Tetrahydrofolate",
"compartment":"m",
"charge":-2,
"formula":"C19H21N7O6",
"annotation":{
"bigg.metabolite":"thf_m",
"biocyc":"META:THF",
"chebi":"CHEBI:9482",
"inchikey":"MSTNYGQPCMXVAQ-RYUDHWBXSA-L",
"kegg.compound":"C00101",
"metanetx.chemical":"MNXM79",
"reactome":"R-ALL-200671",
"sbo":"SBO:0000247",
"seed.compound":"cpd29254"
}
},
{
"id":"amp_x",
"name":"AMP C10H12N5O7P",
"compartment":"x",
"charge":-2,
"formula":"C10H12N5O7P",
"notes":{
"original_bigg_ids":[
"amp_x"
]
},
"annotation":{
"bigg.metabolite":"amp_x",
"biocyc":"META:AMP-GROUP",
"chebi":"CHEBI:47222",
"hmdb":"HMDB00045",
"inchikey":"UDMBCSSLTHHNCD-KQYNXXCUSA-L",
"kegg.compound":"C00020",
"kegg.drug":"D02769",
"metanetx.chemical":"MNXM14",
"reactome":"R-ALL-76577",
"sbo":"SBO:0000247",
"seed.compound":"cpd22272"
}
},
{
"id":"coa_x",
"name":"Coenzyme A",
"compartment":"x",
"charge":-4,
"formula":"C21H32N7O16P3S",
"notes":{
"original_bigg_ids":[
"coa_x"
]
},
"annotation":{
"bigg.metabolite":"coa_x",
"biocyc":"META:COA-GROUP",
"chebi":"CHEBI:741566",
"hmdb":"HMDB62184",
"inchikey":"RGJOEKWQDUBAIZ-IBOSZNHHSA-J",
"kegg.compound":"C00010",
"metanetx.chemical":"MNXM12",
"reactome":"R-ALL-8939024",
"sbo":"SBO:0000247",
"seed.compound":"cpd22528"
}
},
{
"id":"occoa_x",
"name":"Octanoyl-CoA (n-C8:0CoA)",
"compartment":"x",
"charge":-4,
"formula":"C29H46N7O17P3S",
"notes":{
"original_bigg_ids":[
"occoa_x"
]
},
"annotation":{
"bigg.metabolite":"occoa_x",
"biocyc":"META:CPD-196",
"chebi":"CHEBI:7724",
"hmdb":"HMDB06257",
"inchikey":"KQMZYOXOBSXMII-CECATXLMSA-J",
"kegg.compound":"C01944",
"lipidmaps":"LMFA07050355",
"metanetx.chemical":"MNXM342",
"reactome":"R-ALL-77337",
"sbo":"SBO:0000247",
"seed.compound":"cpd01335"
}
},
{
"id":"octa_x",
"name":"Octanoate (n-C8:0)",
"compartment":"x",
"charge":-1,
"formula":"C8H15O2",
"notes":{
"original_bigg_ids":[
"octa_x"
]
},
"annotation":{
"bigg.metabolite":"octa_x",
"biocyc":"META:CPD-195",
"chebi":"CHEBI:44501",
"hmdb":"HMDB62511",
"inchikey":"WWZKQHOCKIZLMA-UHFFFAOYSA-M",
"kegg.compound":"C06423",
"kegg.drug":"D05220",
"lipidmaps":"LMFA01010008",
"metanetx.chemical":"MNXM750",
"sbo":"SBO:0000247",
"seed.compound":"cpd03846"
}
},
{
"id":"ppi_x",
"name":"Diphosphate",
"compartment":"x",
"charge":-3,
"formula":"HO7P2",
"notes":{
"original_bigg_ids":[
"ppi_x"
]
},
"annotation":{
"bigg.metabolite":"ppi_x",
"biocyc":"META:PYROPHOSPHATE-GROUP",
"chebi":"CHEBI:8683",
"hmdb":"HMDB00250",
"inchikey":"XPPKVPWEQAFLFU-UHFFFAOYSA-K",
"kegg.compound":"C00013",
"metanetx.chemical":"MNXM11",
"reactome":"R-ALL-8938078",
"sbo":"SBO:0000247",
"seed.compound":"cpd27828"
}
},
{
"id":"rib__D_c",
"name":"D-Ribose",
"compartment":"c",
"charge":0,
"formula":"C5H10O5",
"notes":{
"original_bigg_ids":[
"rib__D_c"
]
},
"annotation":{
"bigg.metabolite":"rib__D_c",
"biocyc":"META:D-Ribopyranose",
"chebi":"CHEBI:47013",
"hmdb":"HMDB00283",
"inchikey":"HMFHBZSHGGEWLO-SOOFDHNKSA-N",
"kegg.compound":"C21057",
"metanetx.chemical":"MNXM242",
"sbo":"SBO:0000247",
"seed.compound":"cpd00105"
}
},
{
"id":"ura_c",
"name":"Uracil",
"compartment":"c",
"charge":0,
"formula":"C4H4N2O2",
"notes":{
"original_bigg_ids":[
"ura_c"
]
},
"annotation":{
"bigg.metabolite":"ura_c",
"biocyc":"META:URACIL",
"chebi":"CHEBI:9882",
"hmdb":"HMDB00300",
"inchikey":"ISAKRJDGNUQOIC-UHFFFAOYSA-N",
"kegg.compound":"C00106",
"kegg.drug":"D09776",
"metanetx.chemical":"MNXM158",
"reactome":"R-ALL-83962",
"sbo":"SBO:0000247",
"seed.compound":"cpd00092"
}
},
{
"id":"uri_c",
"name":"Uridine",
"compartment":"c",
"charge":0,
"formula":"C9H12N2O6",
"notes":{
"original_bigg_ids":[
"uri_c"
]
},
"annotation":{
"bigg.metabolite":"uri_c",
"biocyc":"META:URIDINE",
"chebi":"CHEBI:9893",
"hmdb":"HMDB00296",
"inchikey":"DRTQHJPVMGBUCF-XVFCMESISA-N",
"kegg.compound":"C00299",
"metanetx.chemical":"MNXM288",
"sbo":"SBO:0000247",
"seed.compound":"cpd00249"
}
},
{
"id":"acald_m",
"name":"Acetaldehyde",
"compartment":"m",
"charge":0,
"formula":"C2H4O",
"notes":{
"original_bigg_ids":[
"acald_m"
]
},
"annotation":{
"bigg.metabolite":"acald_m",
"biocyc":"META:ACETALD",
"chebi":"CHEBI:40533",
"hmdb":"HMDB00990",
"inchikey":"IKHGUXGNUITLKF-UHFFFAOYSA-N",
"kegg.compound":"C00084",
"metanetx.chemical":"MNXM75",
"reactome":"R-ALL-29510",
"sbo":"SBO:0000247",
"seed.compound":"cpd00071"
}
},
{
"id":"dc2coa_x",
"name":"Trans-Dec-2-enoyl-CoA",
"compartment":"x",
"charge":-4,
"formula":"C31H48N7O17P3S",
"notes":{
"original_bigg_ids":[
"dc2coa_x"
]
},
"annotation":{
"bigg.metabolite":"dc2coa_x",
"biocyc":"META:T2-DECENOYL-COA",
"chebi":"CHEBI:61406",
"hmdb":"HMDB03948",
"inchikey":"MGNBGCRQQFMNBM-YJHHLLFWSA-J",
"kegg.compound":"C05275",
"lipidmaps":"LMFA07050391",
"metanetx.chemical":"MNXM580",
"reactome":"R-ALL-77343",
"sbo":"SBO:0000247",
"seed.compound":"cpd03129"
}
},
{
"id":"dcacoa_x",
"name":"Decanoyl-CoA (n-C10:0CoA)",
"compartment":"x",
"charge":-4,
"formula":"C31H50N7O17P3S",
"notes":{
"original_bigg_ids":[
"dcacoa_x"
]
},
"annotation":{
"bigg.metabolite":"dcacoa_x",
"hmdb":"HMDB06404",
"metanetx.chemical":"MNXM162283",
"sbo":"SBO:0000247"
}
},
{
"id":"h2o2_x",
"name":"Hydrogen peroxide",
"compartment":"x",
"charge":0,
"formula":"H2O2",
"notes":{
"original_bigg_ids":[
"h2o2_x"
]
},
"annotation":{
"bigg.metabolite":"h2o2_x",
"biocyc":"META:HYDROGEN-PEROXIDE",
"chebi":"CHEBI:5586",
"hmdb":"HMDB06491",
"inchikey":"MHAJPDPJQMAIIY-UHFFFAOYSA-N",
"kegg.compound":"C00027",
"kegg.drug":"D00008",
"metanetx.chemical":"MNXM22",
"reactome":"R-ALL-351629",
"sbo":"SBO:0000247",
"seed.compound":"cpd00025"
}
},
{
"id":"o2_x",
"name":"O2 O2",
"compartment":"x",
"charge":0,
"formula":"O2",
"notes":{
"original_bigg_ids":[
"o2_x"
]
},
"annotation":{
"bigg.metabolite":"o2_x",
"biocyc":"META:OXYGEN-MOLECULE",
"chebi":"CHEBI:7860",
"hmdb":"HMDB01377",
"inchikey":"MYMOFIZGZYHOMD-UHFFFAOYSA-N",
"kegg.compound":"C00007",
"kegg.drug":"D00003",
"metanetx.chemical":"MNXM4",
"reactome":"R-ALL-5668566",
"sbo":"SBO:0000247",
"seed.compound":"cpd00007"
}
},
{
"id":"3c2hmp_c",
"name":"3-Carboxy-2-hydroxy-4-methylpentanoate",
"compartment":"c",
"charge":-2,
"formula":"C7H10O5",
"notes":{
"original_bigg_ids":[
"3c2hmp_c"
]
},
"annotation":{
"bigg.metabolite":"3c2hmp_c",
"biocyc":"META:2-D-THREO-HYDROXY-3-CARBOXY-ISOCAPROATE",
"chebi":"CHEBI:43468",
"hmdb":"HMDB12156",
"inchikey":"RNQHMTFBUSSBJQ-CRCLSJGQSA-L",
"kegg.compound":"C04411",
"metanetx.chemical":"MNXM891",
"sbo":"SBO:0000247",
"seed.compound":"cpd02693"
}
},
{
"id":"3ipmmest_c",
"name":"3 isopropylmalate methyl ester C8H13O5",
"compartment":"c",
"charge":-1,
"formula":"C8H13O5",
"notes":{
"original_bigg_ids":[
"3ipmmest_c"
]
},
"annotation":{
"bigg.metabolite":"3ipmmest_c",
"metanetx.chemical":"MNXM14578",
"sbo":"SBO:0000247",
"seed.compound":"cpd16875"
}
},
{
"id":"ahcys_c",
"name":"S-Adenosyl-L-homocysteine",
"compartment":"c",
"charge":0,
"formula":"C14H20N6O5S",
"notes":{
"original_bigg_ids":[
"ahcys_c"
]
},
"annotation":{
"bigg.metabolite":"ahcys_c",
"biocyc":"META:ADENOSYL-HOMO-CYS",
"chebi":"CHEBI:8945",
"hmdb":"HMDB00939",
"inchikey":"ZJUKTBDSGOFHSH-WFMPWKQPSA-N",
"kegg.compound":"C00021",
"metanetx.chemical":"MNXM19",
"reactome":"R-ALL-77502",
"sbo":"SBO:0000247",
"seed.compound":"cpd00019"
}
},
{
"id":"amet_c",
"name":"S-Adenosyl-L-methionine",
"compartment":"c",
"charge":1,
"formula":"C15H23N6O5S",
"notes":{
"original_bigg_ids":[
"amet_c"
]
},
"annotation":{
"bigg.metabolite":"amet_c",
"biocyc":"META:S-ADENOSYLMETHIONINE",
"chebi":"CHEBI:8946",
"hmdb":"HMDB62709",
"inchikey":"MEFKEPWMEQBLKI-AIRLBKTGSA-O",
"kegg.compound":"C00019",
"metanetx.chemical":"MNXM16",
"reactome":"R-ALL-77087",
"sbo":"SBO:0000247",
"seed.compound":"cpd00017"
}
},
{
"id":"ACP_m",
"name":"Acyl carrier protein",
"compartment":"m",
"charge":-1,
"formula":"C11H21N2O7PRS",
"notes":{
"original_bigg_ids":[
"ACP_m"
]
},
"annotation":{
"bigg.metabolite":"ACP_m",
"biocyc":"META:ACP",
"chebi":"CHEBI:2458",
"kegg.compound":"C00229",
"metanetx.chemical":"MNXM925",
"sbo":"SBO:0000247",
"seed.compound":"cpd11493"
}
},
{
"id":"malACP_m",
"name":"Malonyl-[acyl-carrier protein]",
"compartment":"m",
"charge":-2,
"formula":"C14H22N2O10PRS",
"notes":{
"original_bigg_ids":[
"malACP_m"
]
},
"annotation":{
"bigg.metabolite":"malACP_m",
"biocyc":"META:MALONYL-ACP",
"chebi":"CHEBI:6662",
"kegg.compound":"C01209",
"metanetx.chemical":"MNXM184",
"sbo":"SBO:0000247",
"seed.compound":"cpd11492"
}
},
{
"id":"nadp_m",
"name":"Nicotinamide adenine dinucleotide phosphate",
"compartment":"m",
"charge":-3,
"formula":"C21H25N7O17P3",
"notes":{
"original_bigg_ids":[
"nadp_m"
]
},
"annotation":{
"bigg.metabolite":"nadp_m",
"biocyc":"META:NADP",
"chebi":"CHEBI:7424",
"hmdb":"HMDB00217",
"inchikey":"XJLXINKUBYWONI-NNYOXOHSSA-K",
"kegg.compound":"C00006",
"metanetx.chemical":"MNXM5",
"reactome":"R-ALL-6790191",
"sbo":"SBO:0000247",
"seed.compound":"cpd00006"
}
},
{
"id":"nadph_m",
"name":"Nicotinamide adenine dinucleotide phosphate - reduced",
"compartment":"m",
"charge":-4,
"formula":"C21H26N7O17P3",
"notes":{
"original_bigg_ids":[
"nadph_m"
]
},
"annotation":{
"bigg.metabolite":"nadph_m",
"biocyc":"META:NADPH",
"chebi":"CHEBI:7425",
"hmdb":"HMDB06341",
"inchikey":"ACFIXJIJDZMPPO-NNYOXOHSSA-J",
"kegg.compound":"C00005",
"metanetx.chemical":"MNXM6",
"reactome":"R-ALL-6790135",
"sbo":"SBO:0000247",
"seed.compound":"cpd00005"
}
},
{
"id":"nad_c",
"name":"Nicotinamide adenine dinucleotide",
"compartment":"c",
"charge":-1,
"formula":"C21H26N7O14P2",
"notes":{
"original_bigg_ids":[
"nad_c"
]
},
"annotation":{
"bigg.metabolite":"nad_c",
"biocyc":"META:NAD",
"chebi":"CHEBI:7422",
"hmdb":"HMDB00902",
"inchikey":"BAWFJGJZGIEFAR-NNYOXOHSSA-M",
"kegg.compound":"C00003",
"kegg.drug":"D00002",
"metanetx.chemical":"MNXM8",
"reactome":"R-ALL-352330",
"sbo":"SBO:0000247",
"seed.compound":"cpd00003"
}
},
{
"id":"nadh_c",
"name":"Nicotinamide adenine dinucleotide - reduced",
"compartment":"c",
"charge":-2,
"formula":"C21H27N7O14P2",
"notes":{
"original_bigg_ids":[
"nadh_c"
]
},
"annotation":{
"bigg.metabolite":"nadh_c",
"biocyc":"META:NADH",
"chebi":"CHEBI:7423",
"hmdb":"HMDB01487",
"inchikey":"BOPGDPNILDQYTO-NNYOXOHSSA-L",
"kegg.compound":"C00004",
"metanetx.chemical":"MNXM10",
"reactome":"R-ALL-73473",
"sbo":"SBO:0000247",
"seed.compound":"cpd00004"
}
},
{
"id":"udpg_c",
"name":"UDPglucose",
"compartment":"c",
"charge":-2,
"formula":"C15H22N2O17P2",
"notes":{
"original_bigg_ids":[
"udpg_c"
]
},
"annotation":{
"bigg.metabolite":"udpg_c",
"biocyc":"META:CPD-12575",
"chebi":"CHEBI:9895",
"hmdb":"HMDB60079",
"inchikey":"HSCJRCZFDFQWRP-RDKQLNKOSA-L",
"kegg.compound":"C00029",
"kegg.glycan":"G10608",
"metanetx.chemical":"MNXM722710",
"reactome":"R-ALL-744227",
"sbo":"SBO:0000247",
"seed.compound":"cpd28293"
}
},
{
"id":"udpglcur_c",
"name":"UDP-D-glucuronate",
"compartment":"c",
"charge":-3,
"formula":"C15H19N2O18P2",
"notes":{
"original_bigg_ids":[
"udpglcur_c"
]
},
"annotation":{
"bigg.metabolite":"udpglcur_c",
"biocyc":"META:UDP-GLUCURONATE",
"chebi":"CHEBI:9846",
"hmdb":"HMDB01384",
"inchikey":"HDYANYHVCAPMJV-LXQIFKJMSA-K",
"kegg.compound":"C00167",
"kegg.glycan":"G10612",
"metanetx.chemical":"MNXM87",
"reactome":"R-ALL-1889970",
"sbo":"SBO:0000247",
"seed.compound":"cpd00144"
}
},
{
"id":"cytd_c",
"name":"Cytidine",
"compartment":"c",
"charge":0,
"formula":"C9H13N3O5",
"notes":{
"original_bigg_ids":[
"cytd_c"
]
},
"annotation":{
"bigg.metabolite":"cytd_c",
"biocyc":"META:CYTIDINE",
"chebi":"CHEBI:41709",
"hmdb":"HMDB00089",
"inchikey":"UHDGCWIWMRVCDJ-XVFCMESISA-N",
"kegg.compound":"C00475",
"kegg.drug":"D07769",
"metanetx.chemical":"MNXM338",
"sbo":"SBO:0000247",
"seed.compound":"cpd00367"
}
},
{
"id":"gdp_c",
"name":"GDP C10H12N5O11P2",
"compartment":"c",
"charge":-3,
"formula":"C10H12N5O11P2",
"notes":{
"original_bigg_ids":[
"gdp_c"
]
},
"annotation":{
"bigg.metabolite":"gdp_c",
"biocyc":"META:GDP",
"chebi":"CHEBI:65180",
"hmdb":"HMDB01201",
"inchikey":"QGWNDRXFNXRZMB-UUOKFMHZSA-K",
"kegg.compound":"C00035",
"kegg.glycan":"G10620",
"metanetx.chemical":"MNXM30",
"reactome":"R-ALL-29420",
"sbo":"SBO:0000247",
"seed.compound":"cpd00031"
}
},
{
"id":"gtp_c",
"name":"GTP C10H12N5O14P3",
"compartment":"c",
"charge":-4,
"formula":"C10H12N5O14P3",
"notes":{
"original_bigg_ids":[
"gtp_c"
]
},
"annotation":{
"bigg.metabolite":"gtp_c",
"biocyc":"META:GTP",
"chebi":"CHEBI:57600",
"hmdb":"HMDB01273",
"inchikey":"XKMLYUALXHKNFT-UUOKFMHZSA-J",
"kegg.compound":"C00044",
"metanetx.chemical":"MNXM51",
"reactome":"R-ALL-29438",
"sbo":"SBO:0000247",
"seed.compound":"cpd00038"
}
},
{
"id":"ACP_c",
"name":"Acyl-carrier protein",
"compartment":"c",
"charge":-1,
"formula":"C11H21N2O7PRS",
"annotation":{
"bigg.metabolite":"ACP_c",
"biocyc":"META:ACP",
"chebi":"CHEBI:2458",
"kegg.compound":"C00229",
"metanetx.chemical":"MNXM925",
"sbo":"SBO:0000247",
"seed.compound":"cpd11493"
}
},
{
"id":"btamp_c",
"name":"Biotinyl-5'-aMP",
"compartment":"c",
"charge":-1,
"formula":"C20H27N7O9PS",
"annotation":{
"bigg.metabolite":"btamp_c",
"inchikey":"UTQCSTJVMLODHM-RHCAYAJFSA-N",
"metanetx.chemical":"MNXM722791",
"sbo":"SBO:0000247",
"seed.compound":"cpd22432"
}
},
{
"id":"btn_c",
"name":"Biotin",
"compartment":"c",
"charge":-1,
"formula":"C10H15N2O3S",
"annotation":{
"bigg.metabolite":"btn_c",
"biocyc":"META:BIOTIN",
"chebi":"CHEBI:57586",
"hmdb":"HMDB00030",
"inchikey":"YBJHBAHKTGYVGT-ZKWXMUAHSA-M",
"kegg.compound":"C00120",
"kegg.drug":"D00029",
"metanetx.chemical":"MNXM304",
"reactome":"R-ALL-29582",
"sbo":"SBO:0000247",
"seed.compound":"cpd00104"
}
},
{
"id":"ppi_c",
"name":"Diphosphate",
"compartment":"c",
"charge":-3,
"formula":"HO7P2",
"annotation":{
"bigg.metabolite":"ppi_c",
"biocyc":"META:PYROPHOSPHATE-GROUP",
"chebi":"CHEBI:8683",
"hmdb":"HMDB00250",
"inchikey":"XPPKVPWEQAFLFU-UHFFFAOYSA-K",
"kegg.compound":"C00013",
"metanetx.chemical":"MNXM11",
"reactome":"R-ALL-8938078",
"sbo":"SBO:0000247",
"seed.compound":"cpd27828"
}
},
{
"id":"L2aadp_c",
"name":"L-2-Aminoadipate",
"compartment":"c",
"charge":-1,
"formula":"C6H10NO4",
"annotation":{
"bigg.metabolite":"L2aadp_c",
"biocyc":"META:CPD-468",
"chebi":"CHEBI:6161",
"inchikey":"OYIFNHCXNCRBQI-BYPYZUCNSA-M",
"kegg.compound":"C00956",
"metanetx.chemical":"MNXM268",
"reactome":"R-ALL-508531",
"sbo":"SBO:0000247",
"seed.compound":"cpd00705"
}
},
{
"id":"3odcoa_m",
"name":"3-Oxodecanoyl-CoA",
"compartment":"m",
"charge":-4,
"formula":"C31H48N7O18P3S",
"annotation":{
"bigg.metabolite":"3odcoa_m",
"biocyc":"META:CPD0-2123",
"chebi":"CHEBI:62548",
"hmdb":"HMDB06349",
"inchikey":"AZCVXMAPLHSIKY-HSJNEKGZSA-J",
"kegg.compound":"C05265",
"lipidmaps":"LMFA07050239",
"metanetx.chemical":"MNXM677",
"reactome":"R-ALL-77339",
"sbo":"SBO:0000247",
"seed.compound":"cpd03119"
}
},
{
"id":"occoa_m",
"name":"Octanoyl-CoA",
"compartment":"m",
"charge":-4,
"formula":"C29H46N7O17P3S",
"annotation":{
"bigg.metabolite":"occoa_m",
"biocyc":"META:CPD-196",
"chebi":"CHEBI:7724",
"hmdb":"HMDB06257",
"inchikey":"KQMZYOXOBSXMII-CECATXLMSA-J",
"kegg.compound":"C01944",
"lipidmaps":"LMFA07050355",
"metanetx.chemical":"MNXM342",
"reactome":"R-ALL-77337",
"sbo":"SBO:0000247",
"seed.compound":"cpd01335"
}
},
{
"id":"glx_c",
"name":"Glyoxylate",
"compartment":"c",
"charge":-1,
"formula":"C2H1O3",
"annotation":{
"bigg.metabolite":"glx_c",
"biocyc":"META:GLYOX",
"chebi":"CHEBI:5509",
"hmdb":"HMDB00119",
"inchikey":"HHLFWLYXYJOTON-UHFFFAOYSA-M",
"kegg.compound":"C00048",
"metanetx.chemical":"MNXM69",
"reactome":"R-ALL-904849",
"sbo":"SBO:0000247",
"seed.compound":"cpd00040"
}
},
{
"id":"gly_c",
"name":"Glycine",
"compartment":"c",
"charge":0,
"formula":"C2H5NO2",
"annotation":{
"bigg.metabolite":"gly_c",
"biocyc":"META:GLY",
"chebi":"CHEBI:57305",
"hmdb":"HMDB00123",
"inchikey":"DHMQDGOQFOQNFH-UHFFFAOYSA-N",
"kegg.compound":"C00037",
"kegg.drug":"D00011",
"metanetx.chemical":"MNXM29",
"reactome":"R-ALL-29424",
"sbo":"SBO:0000247",
"seed.compound":"cpd00033"
}
},
{
"id":"hpyr_c",
"name":"Hydroxypyruvate",
"compartment":"c",
"charge":-1,
"formula":"C3H3O4",
"annotation":{
"bigg.metabolite":"hpyr_c",
"biocyc":"META:OH-PYR",
"chebi":"CHEBI:5813",
"hmdb":"HMDB01352",
"inchikey":"HHDDCCUIIUWNGJ-UHFFFAOYSA-M",
"kegg.compound":"C00168",
"metanetx.chemical":"MNXM392",
"sbo":"SBO:0000247",
"seed.compound":"cpd00145"
}
},
{
"id":"ser__L_c",
"name":"L-Serine",
"compartment":"c",
"charge":0,
"formula":"C3H7NO3",
"annotation":{
"bigg.metabolite":"ser__L_c",
"biocyc":"META:Serines",
"chebi":"CHEBI:9116",
"hmdb":"HMDB62263",
"inchikey":"MTCFGRXMJLQNBG-REOHCLBHSA-N",
"kegg.compound":"C00716",
"kegg.drug":"D00016",
"lipidmaps":"LMFA01100045",
"metanetx.chemical":"MNXM53",
"reactome":"R-ALL-8932979",
"sbo":"SBO:0000247",
"seed.compound":"cpd30743"
}
},
{
"id":"ac_c",
"name":"Acetate",
"compartment":"c",
"charge":-1,
"formula":"C2H3O2",
"notes":{
"original_bigg_ids":[
"ac_c"
]
},
"annotation":{
"bigg.metabolite":"ac_c",
"biocyc":"META:ACET",
"chebi":"CHEBI:40486",
"hmdb":"HMDB00042",
"inchikey":"QTBSBXVTEAMEQO-UHFFFAOYSA-M",
"kegg.compound":"C00033",
"kegg.drug":"D00010",
"lipidmaps":"LMFA01010002",
"metanetx.chemical":"MNXM26",
"reactome":"R-ALL-390305",
"sbo":"SBO:0000247",
"seed.compound":"cpd00029"
}
},
{
"id":"chitin_c",
"name":"Chitin  monomer  C8H13NO5",
"compartment":"c",
"charge":0,
"formula":"C8H13NO5",
"notes":{
"original_bigg_ids":[
"chitin_c"
]
},
"annotation":{
"bigg.metabolite":"chitin_c",
"metanetx.chemical":"MNXM92167",
"sbo":"SBO:0000247"
}
},
{
"id":"chitos_c",
"name":"Chitosan C6H11NO4",
"compartment":"c",
"charge":0,
"formula":"C6H11NO4",
"notes":{
"original_bigg_ids":[
"chitos_c"
]
},
"annotation":{
"bigg.metabolite":"chitos_c",
"biocyc":"META:Chitosan",
"chebi":"CHEBI:57704",
"hmdb":"HMDB03404",
"kegg.glycan":"G01059",
"metanetx.chemical":"MNXM2106",
"sbo":"SBO:0000247"
}
},
{
"id":"coa_c",
"name":"Coenzyme A",
"compartment":"c",
"charge":-4,
"formula":"C21H32N7O16P3S",
"notes":{
"original_bigg_ids":[
"coa_c"
]
},
"annotation":{
"bigg.metabolite":"coa_c",
"biocyc":"META:COA-GROUP",
"chebi":"CHEBI:741566",
"hmdb":"HMDB62184",
"inchikey":"RGJOEKWQDUBAIZ-IBOSZNHHSA-J",
"kegg.compound":"C00010",
"metanetx.chemical":"MNXM12",
"reactome":"R-ALL-8939024",
"sbo":"SBO:0000247",
"seed.compound":"cpd22528"
}
},
{
"id":"tdecoa_c",
"name":"Tetradecenoyl-CoA (n-C14:1CoA)",
"compartment":"c",
"charge":-4,
"formula":"C35H56N7O17P3S",
"notes":{
"original_bigg_ids":[
"tdecoa_c"
]
},
"annotation":{
"bigg.metabolite":"tdecoa_c",
"metanetx.chemical":"MNXM2290",
"sbo":"SBO:0000247"
}
},
{
"id":"ttdcea_c",
"name":"Tetradecenoate (n-C14:1)",
"compartment":"c",
"charge":-1,
"formula":"C14H25O2",
"notes":{
"original_bigg_ids":[
"ttdcea_c"
]
},
"annotation":{
"bigg.metabolite":"ttdcea_c",
"metanetx.chemical":"MNXM641",
"sbo":"SBO:0000247"
}
},
{
"id":"accoa_c",
"name":"Acetyl-CoA",
"compartment":"c",
"charge":-4,
"formula":"C23H34N7O17P3S",
"notes":{
"original_bigg_ids":[
"accoa_c"
]
},
"annotation":{
"bigg.metabolite":"accoa_c",
"biocyc":"META:ACETYL-COA",
"chebi":"CHEBI:57288",
"hmdb":"HMDB01206",
"inchikey":"ZSLZBFCDCINBPY-ZSJPKINUSA-J",
"kegg.compound":"C00024",
"lipidmaps":"LMFA07050281",
"metanetx.chemical":"MNXM21",
"reactome":"R-ALL-76183",
"sbo":"SBO:0000247",
"seed.compound":"cpd00022"
}
},
{
"id":"co2_c",
"name":"CO2 CO2",
"compartment":"c",
"charge":0,
"formula":"CO2",
"notes":{
"original_bigg_ids":[
"co2_c"
]
},
"annotation":{
"bigg.metabolite":"co2_c",
"biocyc":"META:CARBON-DIOXIDE",
"chebi":"CHEBI:48829",
"hmdb":"HMDB01967",
"inchikey":"CURLTUGMZLYLDI-UHFFFAOYSA-N",
"kegg.compound":"C00011",
"kegg.drug":"D00004",
"metanetx.chemical":"MNXM13",
"reactome":"R-ALL-5668565",
"sbo":"SBO:0000247",
"seed.compound":"cpd00011"
}
},
{
"id":"malcoa_c",
"name":"Malonyl CoA C24H33N7O19P3S",
"compartment":"c",
"charge":-5,
"formula":"C24H33N7O19P3S",
"notes":{
"original_bigg_ids":[
"malcoa_c"
]
},
"annotation":{
"bigg.metabolite":"malcoa_c",
"biocyc":"META:MALONYL-COA",
"chebi":"CHEBI:6661",
"hmdb":"HMDB01175",
"inchikey":"LTYOQGRJFJAKNA-DVVLENMVSA-I",
"kegg.compound":"C00083",
"lipidmaps":"LMFA07050345",
"metanetx.chemical":"MNXM40",
"reactome":"R-ALL-977323",
"sbo":"SBO:0000247",
"seed.compound":"cpd12270"
}
},
{
"id":"octa_c",
"name":"Octanoate (n-C8:0)",
"compartment":"c",
"charge":-1,
"formula":"C8H15O2",
"notes":{
"original_bigg_ids":[
"octa_c"
]
},
"annotation":{
"bigg.metabolite":"octa_c",
"biocyc":"META:CPD-195",
"chebi":"CHEBI:44501",
"hmdb":"HMDB62511",
"inchikey":"WWZKQHOCKIZLMA-UHFFFAOYSA-M",
"kegg.compound":"C06423",
"kegg.drug":"D05220",
"lipidmaps":"LMFA01010008",
"metanetx.chemical":"MNXM750",
"sbo":"SBO:0000247",
"seed.compound":"cpd03846"
}
},
{
"id":"pi_c",
"name":"Phosphate",
"compartment":"c",
"charge":-2,
"formula":"HO4P",
"notes":{
"original_bigg_ids":[
"pi_c"
]
},
"annotation":{
"bigg.metabolite":"pi_c",
"biocyc":"META:Pi",
"chebi":"CHEBI:7793",
"hmdb":"HMDB05947",
"inchikey":"NBIIXXVUZAFLBC-UHFFFAOYSA-L",
"kegg.compound":"C00009",
"kegg.drug":"D05467",
"metanetx.chemical":"MNXM9",
"reactome":"R-ALL-8851513",
"sbo":"SBO:0000247",
"seed.compound":"cpd27787"
}
},
{
"id":"3ohdcoa_x",
"name":"3-Oxohexadecanoyl-CoA",
"compartment":"x",
"charge":-4,
"formula":"C37H60N7O18P3S",
"notes":{
"original_bigg_ids":[
"3ohdcoa_x"
]
},
"annotation":{
"bigg.metabolite":"3ohdcoa_x",
"biocyc":"META:3-OXOPALMITOYL-COA",
"chebi":"CHEBI:57349",
"hmdb":"HMDB06402",
"inchikey":"NQMPLXPCRJOSHL-BBECNAHFSA-J",
"kegg.compound":"C05259",
"lipidmaps":"LMFA07050250",
"metanetx.chemical":"MNXM738",
"reactome":"R-ALL-77302",
"sbo":"SBO:0000247",
"seed.compound":"cpd03114"
}
},
{
"id":"accoa_x",
"name":"Acetyl-CoA",
"compartment":"x",
"charge":-4,
"formula":"C23H34N7O17P3S",
"notes":{
"original_bigg_ids":[
"accoa_x"
]
},
"annotation":{
"bigg.metabolite":"accoa_x",
"biocyc":"META:ACETYL-COA",
"chebi":"CHEBI:57288",
"hmdb":"HMDB01206",
"inchikey":"ZSLZBFCDCINBPY-ZSJPKINUSA-J",
"kegg.compound":"C00024",
"lipidmaps":"LMFA07050281",
"metanetx.chemical":"MNXM21",
"reactome":"R-ALL-76183",
"sbo":"SBO:0000247",
"seed.compound":"cpd00022"
}
},
{
"id":"tdcoa_x",
"name":"Tetradecanoyl-CoA (n-C14:0CoA)",
"compartment":"x",
"charge":-4,
"formula":"C35H58N7O17P3S",
"notes":{
"original_bigg_ids":[
"tdcoa_x"
]
},
"annotation":{
"bigg.metabolite":"tdcoa_x",
"biocyc":"META:TETRADECANOYL-COA",
"chebi":"CHEBI:9475",
"hmdb":"HMDB06517",
"inchikey":"DUAFKXOFBZQTQE-QSGBVPJFSA-J",
"kegg.compound":"C02593",
"lipidmaps":"LMFA07050373",
"metanetx.chemical":"MNXM224",
"reactome":"R-ALL-77272",
"sbo":"SBO:0000247",
"seed.compound":"cpd01695"
}
},
{
"id":"acser_c",
"name":"O-Acetyl-L-serine",
"compartment":"c",
"charge":0,
"formula":"C5H9NO4",
"annotation":{
"bigg.metabolite":"acser_c",
"biocyc":"META:ACETYLSERINE",
"chebi":"CHEBI:7668",
"hmdb":"HMDB03011",
"inchikey":"VZXPDPZARILFQX-BYPYZUCNSA-N",
"kegg.compound":"C00979",
"metanetx.chemical":"MNXM418",
"reactome":"R-ALL-936709",
"sbo":"SBO:0000247",
"seed.compound":"cpd00722"
}
},
{
"id":"cys__L_c",
"name":"L-Cysteine",
"compartment":"c",
"charge":0,
"formula":"C3H7NO2S",
"annotation":{
"bigg.metabolite":"cys__L_c",
"biocyc":"META:CYS",
"chebi":"CHEBI:6207",
"hmdb":"HMDB00574",
"inchikey":"XUJNEKJLAYXESH-REOHCLBHSA-N",
"kegg.compound":"C00736",
"kegg.drug":"D00026",
"metanetx.chemical":"MNXM55",
"reactome":"R-ALL-5668576",
"sbo":"SBO:0000247",
"seed.compound":"cpd00547"
}
},
{
"id":"tsul_c",
"name":"Thiosulfate",
"compartment":"c",
"charge":-2,
"formula":"O3S2",
"annotation":{
"bigg.metabolite":"tsul_c",
"biocyc":"META:S2O3",
"chebi":"CHEBI:9569",
"hmdb":"HMDB60293",
"inchikey":"DHCDFWKWKRSZHF-UHFFFAOYSA-M",
"kegg.compound":"C05529",
"metanetx.chemical":"MNXM323",
"reactome":"R-ALL-1614595",
"sbo":"SBO:0000247",
"seed.compound":"cpd00268"
}
},
{
"id":"datp_c",
"name":"DATP C10H12N5O12P3",
"compartment":"c",
"charge":-4,
"formula":"C10H12N5O12P3",
"notes":{
"original_bigg_ids":[
"datp_c"
]
},
"annotation":{
"bigg.metabolite":"datp_c",
"biocyc":"META:DATP",
"chebi":"CHEBI:61404",
"hmdb":"HMDB01532",
"inchikey":"SUYVUBYJARFZHO-RRKCRQDMSA-J",
"kegg.compound":"C00131",
"metanetx.chemical":"MNXM286",
"reactome":"R-ALL-110644",
"sbo":"SBO:0000247",
"seed.compound":"cpd00115"
}
},
{
"id":"N1aspmd_c",
"name":"N1-Acetylspermidine",
"compartment":"c",
"charge":2,
"formula":"C9H23N3O",
"notes":{
"original_bigg_ids":[
"N1aspmd_c"
]
},
"annotation":{
"bigg.metabolite":"N1aspmd_c",
"biocyc":"META:CPD-568",
"chebi":"CHEBI:7356",
"hmdb":"HMDB01276",
"inchikey":"MQTAVJHICJWXBR-UHFFFAOYSA-P",
"kegg.compound":"C00612",
"metanetx.chemical":"MNXM501",
"reactome":"R-ALL-353555",
"sbo":"SBO:0000247",
"seed.compound":"cpd00470"
}
},
{
"id":"aprut_c",
"name":"N Acetylputrescine C6H15N2O",
"compartment":"c",
"charge":1,
"formula":"C6H15N2O",
"notes":{
"original_bigg_ids":[
"aprut_c"
]
},
"annotation":{
"bigg.metabolite":"aprut_c",
"biocyc":"META:CPD-569",
"chebi":"CHEBI:7222",
"hmdb":"HMDB60268",
"inchikey":"KLZGKIDSEJWEDW-UHFFFAOYSA-O",
"kegg.compound":"C02714",
"metanetx.chemical":"MNXM1153",
"sbo":"SBO:0000247",
"seed.compound":"cpd01758"
}
},
{
"id":"h2o2_c",
"name":"Hydrogen peroxide",
"compartment":"c",
"charge":0,
"formula":"H2O2",
"notes":{
"original_bigg_ids":[
"h2o2_c"
]
},
"annotation":{
"bigg.metabolite":"h2o2_c",
"biocyc":"META:HYDROGEN-PEROXIDE",
"chebi":"CHEBI:5586",
"hmdb":"HMDB06491",
"inchikey":"MHAJPDPJQMAIIY-UHFFFAOYSA-N",
"kegg.compound":"C00027",
"kegg.drug":"D00008",
"metanetx.chemical":"MNXM22",
"reactome":"R-ALL-351629",
"sbo":"SBO:0000247",
"seed.compound":"cpd00025"
}
},
{
"id":"5pmev_c",
"name":" R  5 Phosphomevalonate C6H10O7P",
"compartment":"c",
"charge":-3,
"formula":"C6H10O7P",
"notes":{
"original_bigg_ids":[
"5pmev_c"
]
},
"annotation":{
"bigg.metabolite":"5pmev_c",
"biocyc":"META:CPD-499",
"chebi":"CHEBI:58146",
"hmdb":"HMDB01343",
"inchikey":"OKZYCXHTTZZYSK-ZCFIWIBFSA-K",
"kegg.compound":"C01107",
"lipidmaps":"LMFA01050415",
"metanetx.chemical":"MNXM567",
"sbo":"SBO:0000247",
"seed.compound":"cpd00812"
}
},
{
"id":"mev__R_c",
"name":" R  Mevalonate C6H11O4",
"compartment":"c",
"charge":-1,
"formula":"C6H11O4",
"notes":{
"original_bigg_ids":[
"mev_R_c"
]
},
"annotation":{
"bigg.metabolite":"mev__R_c",
"biocyc":"META:MEVALONATE",
"chebi":"CHEBI:43870",
"hmdb":"HMDB59629",
"inchikey":"KJTLQQUUPVSXIM-ZCFIWIBFSA-M",
"kegg.compound":"C00418",
"lipidmaps":"LMFA01050352",
"metanetx.chemical":"MNXM333",
"reactome":"R-ALL-191424",
"sbo":"SBO:0000247",
"seed.compound":"cpd00332"
}
},
{
"id":"h2o_r",
"name":"H2O",
"compartment":"r",
"charge":0,
"formula":"H2O",
"annotation":{
"bigg.metabolite":"h2o_r",
"biocyc":"META:WATER",
"chebi":"CHEBI:5594",
"hmdb":"HMDB02111",
"inchikey":"XLYOFNOQVPJJNP-UHFFFAOYSA-N",
"kegg.compound":"C01328",
"kegg.drug":"D06322",
"metanetx.chemical":"MNXM2",
"reactome":"R-ALL-8851517",
"sbo":"SBO:0000247",
"seed.compound":"cpd27222"
}
},
{
"id":"h_r",
"name":"H+",
"compartment":"r",
"charge":1,
"formula":"H",
"annotation":{
"bigg.metabolite":"h_r",
"biocyc":"META:PROTON",
"chebi":"CHEBI:5584",
"hmdb":"HMDB59597",
"inchikey":"GPRLSGONYQIRFK-UHFFFAOYSA-N",
"kegg.compound":"C00080",
"metanetx.chemical":"MNXM1",
"reactome":"R-ALL-74722",
"sbo":"SBO:0000247",
"seed.compound":"cpd00067"
}
},
{
"id":"nadp_r",
"name":"NADP+",
"compartment":"r",
"charge":-3,
"formula":"C21H25N7O17P3",
"annotation":{
"bigg.metabolite":"nadp_r",
"biocyc":"META:NADP",
"chebi":"CHEBI:7424",
"hmdb":"HMDB00217",
"inchikey":"XJLXINKUBYWONI-NNYOXOHSSA-K",
"kegg.compound":"C00006",
"metanetx.chemical":"MNXM5",
"reactome":"R-ALL-6790191",
"sbo":"SBO:0000247",
"seed.compound":"cpd00006"
}
},
{
"id":"nadph_r",
"name":"NADPH",
"compartment":"r",
"charge":-4,
"formula":"C21H26N7O17P3",
"annotation":{
"bigg.metabolite":"nadph_r",
"biocyc":"META:NADPH",
"chebi":"CHEBI:7425",
"hmdb":"HMDB06341",
"inchikey":"ACFIXJIJDZMPPO-NNYOXOHSSA-J",
"kegg.compound":"C00005",
"metanetx.chemical":"MNXM6",
"reactome":"R-ALL-6790135",
"sbo":"SBO:0000247",
"seed.compound":"cpd00005"
}
},
{
"id":"o2_r",
"name":"Oxygen",
"compartment":"r",
"charge":0,
"formula":"O2",
"annotation":{
"bigg.metabolite":"o2_r",
"biocyc":"META:OXYGEN-MOLECULE",
"chebi":"CHEBI:7860",
"hmdb":"HMDB01377",
"inchikey":"MYMOFIZGZYHOMD-UHFFFAOYSA-N",
"kegg.compound":"C00007",
"kegg.drug":"D00003",
"metanetx.chemical":"MNXM4",
"reactome":"R-ALL-5668566",
"sbo":"SBO:0000247",
"seed.compound":"cpd00007"
}
},
{
"id":"ala__L_c",
"name":"L-Alanine",
"compartment":"c",
"charge":0,
"formula":"C3H7NO2",
"notes":{
"original_bigg_ids":[
"ala_DASH_L_c"
]
},
"annotation":{
"bigg.metabolite":"ala__L_c",
"biocyc":"META:L-ALPHA-ALANINE",
"chebi":"CHEBI:76050",
"hmdb":"HMDB62251",
"inchikey":"QNAYBMKLOCPYGJ-REOHCLBHSA-N",
"kegg.compound":"C01401",
"kegg.drug":"D00012",
"metanetx.chemical":"MNXM32",
"reactome":"R-ALL-389664",
"sbo":"SBO:0000247",
"seed.compound":"cpd01003"
}
},
{
"id":"dadp_c",
"name":"DADP C10H12N5O9P2",
"compartment":"c",
"charge":-3,
"formula":"C10H12N5O9P2",
"notes":{
"original_bigg_ids":[
"dadp_c"
]
},
"annotation":{
"bigg.metabolite":"dadp_c",
"biocyc":"META:DADP",
"chebi":"CHEBI:57667",
"hmdb":"HMDB01508",
"inchikey":"DAEAPNUQQAICNR-RRKCRQDMSA-K",
"kegg.compound":"C00206",
"metanetx.chemical":"MNXM374",
"reactome":"R-ALL-500087",
"sbo":"SBO:0000247",
"seed.compound":"cpd00177"
}
},
{
"id":"ump_c",
"name":"UMP C9H11N2O9P",
"compartment":"c",
"charge":-2,
"formula":"C9H11N2O9P",
"notes":{
"original_bigg_ids":[
"ump_c"
]
},
"annotation":{
"bigg.metabolite":"ump_c",
"biocyc":"META:UMP",
"chebi":"CHEBI:9849",
"hmdb":"HMDB00288",
"inchikey":"DJJCXFVJDGTHFX-XVFCMESISA-L",
"kegg.compound":"C00105",
"metanetx.chemical":"MNXM80",
"reactome":"R-ALL-735698",
"sbo":"SBO:0000247",
"seed.compound":"cpd00091"
}
},
{
"id":"gln__L_c",
"name":"L-Glutamine",
"compartment":"c",
"charge":0,
"formula":"C5H10N2O3",
"annotation":{
"bigg.metabolite":"gln__L_c",
"biocyc":"META:GLN",
"chebi":"CHEBI:6227",
"hmdb":"HMDB00641",
"inchikey":"ZDXPYRJPNDTMRX-VKHMYHEASA-N",
"kegg.compound":"C00303",
"kegg.drug":"D00015",
"metanetx.chemical":"MNXM37",
"reactome":"R-ALL-29472",
"sbo":"SBO:0000247",
"seed.compound":"cpd00253"
}
},
{
"id":"co2_x",
"name":"CO2",
"compartment":"x",
"charge":0,
"formula":"CO2",
"annotation":{
"bigg.metabolite":"co2_x",
"biocyc":"META:CARBON-DIOXIDE",
"chebi":"CHEBI:48829",
"hmdb":"HMDB01967",
"inchikey":"CURLTUGMZLYLDI-UHFFFAOYSA-N",
"kegg.compound":"C00011",
"kegg.drug":"D00004",
"metanetx.chemical":"MNXM13",
"reactome":"R-ALL-5668565",
"sbo":"SBO:0000247",
"seed.compound":"cpd00011"
}
},
{
"id":"gly_x",
"name":"Glycine",
"compartment":"x",
"charge":0,
"formula":"C2H5NO2",
"annotation":{
"bigg.metabolite":"gly_x",
"biocyc":"META:GLY",
"chebi":"CHEBI:57305",
"hmdb":"HMDB00123",
"inchikey":"DHMQDGOQFOQNFH-UHFFFAOYSA-N",
"kegg.compound":"C00037",
"kegg.drug":"D00011",
"metanetx.chemical":"MNXM29",
"reactome":"R-ALL-29424",
"sbo":"SBO:0000247",
"seed.compound":"cpd00033"
}
},
{
"id":"nad_x",
"name":"NAD+",
"compartment":"x",
"charge":-1,
"formula":"C21H26N7O14P2",
"annotation":{
"bigg.metabolite":"nad_x",
"biocyc":"META:NAD",
"chebi":"CHEBI:7422",
"hmdb":"HMDB00902",
"inchikey":"BAWFJGJZGIEFAR-NNYOXOHSSA-M",
"kegg.compound":"C00003",
"kegg.drug":"D00002",
"metanetx.chemical":"MNXM8",
"reactome":"R-ALL-352330",
"sbo":"SBO:0000247",
"seed.compound":"cpd00003"
}
},
{
"id":"nadh_x",
"name":"NADH",
"compartment":"x",
"charge":-2,
"formula":"C21H27N7O14P2",
"annotation":{
"bigg.metabolite":"nadh_x",
"biocyc":"META:NADH",
"chebi":"CHEBI:7423",
"hmdb":"HMDB01487",
"inchikey":"BOPGDPNILDQYTO-NNYOXOHSSA-L",
"kegg.compound":"C00004",
"metanetx.chemical":"MNXM10",
"reactome":"R-ALL-73473",
"sbo":"SBO:0000247",
"seed.compound":"cpd00004"
}
},
{
"id":"nh4_x",
"name":"NH3",
"compartment":"x",
"charge":1,
"formula":"H4N",
"annotation":{
"bigg.metabolite":"nh4_x",
"biocyc":"META:AMMONIUM",
"chebi":"CHEBI:7435",
"hmdb":"HMDB41827",
"inchikey":"QGZKDVFQNNGYKY-UHFFFAOYSA-O",
"kegg.compound":"C01342",
"kegg.drug":"D02916",
"metanetx.chemical":"MNXM15",
"reactome":"R-ALL-76230",
"sbo":"SBO:0000247",
"seed.compound":"cpd19013"
}
},
{
"id":"h2o_e",
"name":"H2O H2O",
"compartment":"e",
"charge":0,
"formula":"H2O",
"notes":{
"original_bigg_ids":[
"h2o_e"
]
},
"annotation":{
"bigg.metabolite":"h2o_e",
"biocyc":"META:WATER",
"chebi":"CHEBI:5594",
"hmdb":"HMDB02111",
"inchikey":"XLYOFNOQVPJJNP-UHFFFAOYSA-N",
"kegg.compound":"C01328",
"kegg.drug":"D06322",
"metanetx.chemical":"MNXM2",
"reactome":"R-ALL-8851517",
"sbo":"SBO:0000247",
"seed.compound":"cpd27222"
}
},
{
"id":"hdca_e",
"name":"Hexadecanoate (n-C16:0)",
"compartment":"e",
"charge":-1,
"formula":"C16H31O2",
"notes":{
"original_bigg_ids":[
"hdca_e"
]
},
"annotation":{
"bigg.metabolite":"hdca_e",
"biocyc":"META:PALMITATE",
"chebi":"CHEBI:7896",
"hmdb":"HMDB60083",
"inchikey":"IPCSVZSSVZVIGE-UHFFFAOYSA-M",
"kegg.compound":"C00249",
"kegg.drug":"D05341",
"lipidmaps":"LMFA01010046",
"metanetx.chemical":"MNXM108",
"reactome":"R-ALL-76168",
"sbo":"SBO:0000247",
"seed.compound":"cpd00214"
}
},
{
"id":"hdcea_e",
"name":"Hexadecenoate (n-C16:1)",
"compartment":"e",
"charge":-1,
"formula":"C16H29O2",
"notes":{
"original_bigg_ids":[
"hdcea_e"
]
},
"annotation":{
"bigg.metabolite":"hdcea_e",
"metanetx.chemical":"MNXM950",
"sbo":"SBO:0000247"
}
},
{
"id":"ocdca_e",
"name":"Octadecanoate (n-C18:0)",
"compartment":"e",
"charge":-1,
"formula":"C18H35O2",
"notes":{
"original_bigg_ids":[
"ocdca_e"
]
},
"annotation":{
"bigg.metabolite":"ocdca_e",
"biocyc":"META:STEARIC_ACID",
"chebi":"CHEBI:45710",
"hmdb":"HMDB00827",
"inchikey":"QIQXTHQIDYTFRH-UHFFFAOYSA-M",
"kegg.compound":"C01530",
"kegg.drug":"D00119",
"lipidmaps":"LMFA01010047",
"metanetx.chemical":"MNXM236",
"reactome":"R-ALL-428198",
"sbo":"SBO:0000247",
"seed.compound":"cpd01080"
}
},
{
"id":"ocdcea_e",
"name":"Octadecenoate (n-C18:1)",
"compartment":"e",
"charge":-1,
"formula":"C18H33O2",
"notes":{
"original_bigg_ids":[
"ocdcea_e"
]
},
"annotation":{
"bigg.metabolite":"ocdcea_e",
"biocyc":"META:OLEATE-CPD",
"chebi":"CHEBI:7741",
"hmdb":"HMDB02066",
"inchikey":"ZQPPMHVWECSIRJ-KTKRTIGZSA-M",
"kegg.compound":"C00712",
"kegg.drug":"D02315",
"lipidmaps":"LMFA01030810",
"metanetx.chemical":"MNXM306",
"sbo":"SBO:0000247",
"seed.compound":"cpd00536"
}
},
{
"id":"ttdca_e",
"name":"Tetradecanoate (n-C14:0)",
"compartment":"e",
"charge":-1,
"formula":"C14H27O2",
"notes":{
"original_bigg_ids":[
"ttdca_e"
]
},
"annotation":{
"bigg.metabolite":"ttdca_e",
"metanetx.chemical":"MNXM162239",
"sbo":"SBO:0000247"
}
},
{
"id":"zymst_e",
"name":"Zymosterol C27H44O",
"compartment":"e",
"charge":0,
"formula":"C27H44O",
"notes":{
"original_bigg_ids":[
"zymst_e"
]
},
"annotation":{
"bigg.metabolite":"zymst_e",
"biocyc":"META:ZYMOSTEROL",
"chebi":"CHEBI:27370",
"hmdb":"HMDB06271",
"inchikey":"CGSJXLIKVBJVRY-XTGBIJOFSA-N",
"kegg.compound":"C05437",
"lipidmaps":"LMST01010066",
"metanetx.chemical":"MNXM574",
"reactome":"R-ALL-194691",
"sbo":"SBO:0000247",
"seed.compound":"cpd03221"
}
},
{
"id":"aacald_c",
"name":"Aminoacetaldehyde",
"compartment":"c",
"charge":1,
"formula":"C2H6NO",
"notes":{
"original_bigg_ids":[
"aacald_c"
]
},
"annotation":{
"bigg.metabolite":"aacald_c",
"biocyc":"META:CPD-1772",
"chebi":"CHEBI:58213",
"inchikey":"LYIIBVSRGJSHAV-UHFFFAOYSA-O",
"kegg.compound":"C06735",
"metanetx.chemical":"MNXM2212",
"sbo":"SBO:0000247",
"seed.compound":"cpd04122"
}
},
{
"id":"succ_c",
"name":"Succinate",
"compartment":"c",
"charge":-2,
"formula":"C4H4O4",
"notes":{
"original_bigg_ids":[
"succ_c"
]
},
"annotation":{
"bigg.metabolite":"succ_c",
"biocyc":"META:SUC",
"chebi":"CHEBI:9304",
"hmdb":"HMDB00254",
"inchikey":"KDYFGRWQOYBRFD-UHFFFAOYSA-L",
"kegg.compound":"C00042",
"lipidmaps":"LMFA01170043",
"metanetx.chemical":"MNXM25",
"reactome":"R-ALL-5278787",
"sbo":"SBO:0000247",
"seed.compound":"cpd00036"
}
},
{
"id":"taur_c",
"name":"Taurine C2H7NO3S",
"compartment":"c",
"charge":0,
"formula":"C2H7NO3S",
"notes":{
"original_bigg_ids":[
"taur_c"
]
},
"annotation":{
"bigg.metabolite":"taur_c",
"biocyc":"META:TAURINE",
"chebi":"CHEBI:9406",
"hmdb":"HMDB00251",
"inchikey":"XOAAWQZATWQOTB-UHFFFAOYSA-N",
"kegg.compound":"C00245",
"kegg.drug":"D00047",
"metanetx.chemical":"MNXM282",
"reactome":"R-ALL-194069",
"sbo":"SBO:0000247",
"seed.compound":"cpd00210"
}
},
{
"id":"cit_x",
"name":"Citrate",
"compartment":"x",
"charge":-3,
"formula":"C6H5O7",
"notes":{
"original_bigg_ids":[
"cit_x"
]
},
"annotation":{
"bigg.metabolite":"cit_x",
"biocyc":"META:CIT",
"chebi":"CHEBI:76049",
"hmdb":"HMDB00094",
"inchikey":"KRKNYBCHXYNGOX-UHFFFAOYSA-K",
"kegg.compound":"C00158",
"kegg.drug":"D00037",
"metanetx.chemical":"MNXM131",
"reactome":"R-ALL-76190",
"sbo":"SBO:0000247",
"seed.compound":"cpd00137"
}
},
{
"id":"h2o_x",
"name":"H2O H2O",
"compartment":"x",
"charge":0,
"formula":"H2O",
"notes":{
"original_bigg_ids":[
"h2o_x"
]
},
"annotation":{
"bigg.metabolite":"h2o_x",
"biocyc":"META:WATER",
"chebi":"CHEBI:5594",
"hmdb":"HMDB02111",
"inchikey":"XLYOFNOQVPJJNP-UHFFFAOYSA-N",
"kegg.compound":"C01328",
"kegg.drug":"D06322",
"metanetx.chemical":"MNXM2",
"reactome":"R-ALL-8851517",
"sbo":"SBO:0000247",
"seed.compound":"cpd27222"
}
},
{
"id":"oaa_x",
"name":"Oxaloacetate",
"compartment":"x",
"charge":-2,
"formula":"C4H2O5",
"notes":{
"original_bigg_ids":[
"oaa_x"
]
},
"annotation":{
"bigg.metabolite":"oaa_x",
"biocyc":"META:OXALACETIC_ACID",
"chebi":"CHEBI:7812",
"hmdb":"HMDB00223",
"inchikey":"KHPXUQMNIQBQEV-UHFFFAOYSA-L",
"kegg.compound":"C00036",
"lipidmaps":"LMFA01170120",
"metanetx.chemical":"MNXM46",
"reactome":"R-ALL-76213",
"sbo":"SBO:0000247",
"seed.compound":"cpd00032"
}
},
{
"id":"tdcoa_c",
"name":"Tetradecanoyl-CoA",
"compartment":"c",
"charge":-4,
"formula":"C35H58N7O17P3S",
"annotation":{
"bigg.metabolite":"tdcoa_c",
"biocyc":"META:TETRADECANOYL-COA",
"chebi":"CHEBI:9475",
"hmdb":"HMDB06517",
"inchikey":"DUAFKXOFBZQTQE-QSGBVPJFSA-J",
"kegg.compound":"C02593",
"lipidmaps":"LMFA07050373",
"metanetx.chemical":"MNXM224",
"reactome":"R-ALL-77272",
"sbo":"SBO:0000247",
"seed.compound":"cpd01695"
}
},
{
"id":"3php_c",
"name":"3-Phosphohydroxypyruvate",
"compartment":"c",
"charge":-3,
"formula":"C3H2O7P",
"notes":{
"original_bigg_ids":[
"3php_c"
]
},
"annotation":{
"bigg.metabolite":"3php_c",
"biocyc":"META:3-P-HYDROXYPYRUVATE",
"chebi":"CHEBI:30933",
"hmdb":"HMDB60175",
"inchikey":"LFLUCDOSQPJJBE-UHFFFAOYSA-K",
"kegg.compound":"C03232",
"metanetx.chemical":"MNXM541",
"reactome":"R-ALL-977329",
"sbo":"SBO:0000247",
"seed.compound":"cpd02069"
}
},
{
"id":"pser__L_c",
"name":"O-Phospho-L-serine",
"compartment":"c",
"charge":-2,
"formula":"C3H6NO6P",
"notes":{
"original_bigg_ids":[
"pser__L_c"
]
},
"annotation":{
"bigg.metabolite":"pser__L_c",
"biocyc":"META:3-P-SERINE",
"chebi":"CHEBI:7692",
"hmdb":"HMDB00272",
"inchikey":"BZQFBWGGLXLEPQ-REOHCLBHSA-L",
"kegg.compound":"C01005",
"metanetx.chemical":"MNXM379",
"reactome":"R-ALL-936706",
"sbo":"SBO:0000247",
"seed.compound":"cpd00738"
}
},
{
"id":"h2o2_m",
"name":"Hydrogen peroxide",
"compartment":"m",
"charge":0,
"formula":"H2O2",
"annotation":{
"bigg.metabolite":"h2o2_m",
"biocyc":"META:HYDROGEN-PEROXIDE",
"chebi":"CHEBI:5586",
"hmdb":"HMDB06491",
"inchikey":"MHAJPDPJQMAIIY-UHFFFAOYSA-N",
"kegg.compound":"C00027",
"kegg.drug":"D00008",
"metanetx.chemical":"MNXM22",
"reactome":"R-ALL-351629",
"sbo":"SBO:0000247",
"seed.compound":"cpd00025"
}
},
{
"id":"o2_m",
"name":"Oxygen",
"compartment":"m",
"charge":0,
"formula":"O2",
"annotation":{
"bigg.metabolite":"o2_m",
"biocyc":"META:OXYGEN-MOLECULE",
"chebi":"CHEBI:7860",
"hmdb":"HMDB01377",
"inchikey":"MYMOFIZGZYHOMD-UHFFFAOYSA-N",
"kegg.compound":"C00007",
"kegg.drug":"D00003",
"metanetx.chemical":"MNXM4",
"reactome":"R-ALL-5668566",
"sbo":"SBO:0000247",
"seed.compound":"cpd00007"
}
},
{
"id":"cys__L_e",
"name":"L-Cysteine",
"compartment":"e",
"charge":0,
"formula":"C3H7NO2S",
"notes":{
"original_bigg_ids":[
"cys_L_e"
]
},
"annotation":{
"bigg.metabolite":"cys__L_e",
"biocyc":"META:CYS",
"chebi":"CHEBI:6207",
"hmdb":"HMDB00574",
"inchikey":"XUJNEKJLAYXESH-REOHCLBHSA-N",
"kegg.compound":"C00736",
"kegg.drug":"D00026",
"metanetx.chemical":"MNXM55",
"reactome":"R-ALL-5668576",
"sbo":"SBO:0000247",
"seed.compound":"cpd00547"
}
},
{
"id":"1pyr5c_m",
"name":"1-Pyrroline-5-carboxylate",
"compartment":"m",
"charge":-1,
"formula":"C5H6NO2",
"notes":{
"original_bigg_ids":[
"1pyr5c_m"
]
},
"annotation":{
"bigg.metabolite":"1pyr5c_m",
"biocyc":"META:L-DELTA1-PYRROLINE_5-CARBOXYLATE",
"chebi":"CHEBI:371",
"hmdb":"HMDB02240",
"inchikey":"DWAKNKKXGALPNW-UHFFFAOYSA-M",
"kegg.compound":"C04322",
"metanetx.chemical":"MNXM1617",
"reactome":"R-ALL-35305",
"sbo":"SBO:0000247",
"seed.compound":"cpd29655"
}
},
{
"id":"pro__L_m",
"name":"L-Proline",
"compartment":"m",
"charge":0,
"formula":"C5H9NO2",
"notes":{
"original_bigg_ids":[
"pro_DASH_L_m"
]
},
"annotation":{
"bigg.metabolite":"pro__L_m",
"biocyc":"META:PRO",
"chebi":"CHEBI:6286",
"hmdb":"HMDB00162",
"inchikey":"ONIBWKKTOPOVIA-BYPYZUCNSA-N",
"kegg.compound":"C16435",
"kegg.drug":"D00035",
"metanetx.chemical":"MNXM114",
"reactome":"R-ALL-379717",
"sbo":"SBO:0000247",
"seed.compound":"cpd15140"
}
},
{
"id":"od2coa_m",
"name":"(2E)-Octadecenoyl-CoA",
"compartment":"m",
"charge":-4,
"formula":"C39H64N7O17P3S",
"annotation":{
"bigg.metabolite":"od2coa_m",
"biocyc":"META:CPD-10262",
"chebi":"CHEBI:71412",
"hmdb":"HMDB62633",
"inchikey":"NBCCUIHOHUKBMK-ZDDAFBBHSA-J",
"kegg.compound":"C16218",
"lipidmaps":"LMFA07050385",
"metanetx.chemical":"MNXM954",
"reactome":"R-ALL-548809",
"sbo":"SBO:0000247",
"seed.compound":"cpd14937"
}
},
{
"id":"adp_v",
"name":"ADP C10H12N5O10P2",
"compartment":"v",
"charge":-3,
"formula":"C10H12N5O10P2",
"notes":{
"original_bigg_ids":[
"adp_v"
]
},
"annotation":{
"bigg.metabolite":"adp_v",
"biocyc":"META:ADP",
"chebi":"CHEBI:87518",
"hmdb":"HMDB01341",
"inchikey":"XTWYTFMLZFPYCI-KQYNXXCUSA-K",
"kegg.compound":"C00008",
"kegg.glycan":"G11113",
"metanetx.chemical":"MNXM7",
"reactome":"R-ALL-8869360",
"sbo":"SBO:0000247",
"seed.compound":"cpd00008"
}
},
{
"id":"atp_v",
"name":"ATP C10H12N5O13P3",
"compartment":"v",
"charge":-4,
"formula":"C10H12N5O13P3",
"notes":{
"original_bigg_ids":[
"atp_v"
]
},
"annotation":{
"bigg.metabolite":"atp_v",
"biocyc":"META:ATP",
"chebi":"CHEBI:57299",
"hmdb":"HMDB00538",
"inchikey":"ZKHQWZAMYRWXGA-KQYNXXCUSA-J",
"kegg.compound":"C00002",
"kegg.drug":"D08646",
"metanetx.chemical":"MNXM3",
"reactome":"R-ALL-8938081",
"sbo":"SBO:0000247",
"seed.compound":"cpd00002"
}
},
{
"id":"h2o_v",
"name":"H2O H2O",
"compartment":"v",
"charge":0,
"formula":"H2O",
"notes":{
"original_bigg_ids":[
"h2o_v"
]
},
"annotation":{
"bigg.metabolite":"h2o_v",
"biocyc":"META:WATER",
"chebi":"CHEBI:5594",
"hmdb":"HMDB02111",
"inchikey":"XLYOFNOQVPJJNP-UHFFFAOYSA-N",
"kegg.compound":"C01328",
"kegg.drug":"D06322",
"metanetx.chemical":"MNXM2",
"reactome":"R-ALL-8851517",
"sbo":"SBO:0000247",
"seed.compound":"cpd27222"
}
},
{
"id":"h_v",
"name":"H+",
"compartment":"v",
"charge":1,
"formula":"H",
"notes":{
"original_bigg_ids":[
"h_v"
]
},
"annotation":{
"bigg.metabolite":"h_v",
"biocyc":"META:PROTON",
"chebi":"CHEBI:5584",
"hmdb":"HMDB59597",
"inchikey":"GPRLSGONYQIRFK-UHFFFAOYSA-N",
"kegg.compound":"C00080",
"metanetx.chemical":"MNXM1",
"reactome":"R-ALL-74722",
"sbo":"SBO:0000247",
"seed.compound":"cpd00067"
}
},
{
"id":"pi_v",
"name":"Phosphate",
"compartment":"v",
"charge":-2,
"formula":"HO4P",
"notes":{
"original_bigg_ids":[
"pi_v"
]
},
"annotation":{
"bigg.metabolite":"pi_v",
"biocyc":"META:Pi",
"chebi":"CHEBI:7793",
"hmdb":"HMDB05947",
"inchikey":"NBIIXXVUZAFLBC-UHFFFAOYSA-L",
"kegg.compound":"C00009",
"kegg.drug":"D05467",
"metanetx.chemical":"MNXM9",
"reactome":"R-ALL-8851513",
"sbo":"SBO:0000247",
"seed.compound":"cpd27787"
}
},
{
"id":"ethamp_c",
"name":"Ethanolamine phosphate C2H7NO4P",
"compartment":"c",
"charge":-1,
"formula":"C2H7NO4P",
"notes":{
"original_bigg_ids":[
"ethamp_c"
]
},
"annotation":{
"bigg.metabolite":"ethamp_c",
"biocyc":"META:PHOSPHORYL-ETHANOLAMINE",
"chebi":"CHEBI:58190",
"hmdb":"HMDB60152",
"inchikey":"SUHOOTKUPISOBE-UHFFFAOYSA-M",
"kegg.compound":"C00346",
"metanetx.chemical":"MNXM187",
"reactome":"R-ALL-5696414",
"sbo":"SBO:0000247",
"seed.compound":"cpd00285"
}
},
{
"id":"dca_e",
"name":"Decanoate (n-C10:0)",
"compartment":"e",
"charge":-1,
"formula":"C10H19O2",
"notes":{
"original_bigg_ids":[
"dca_e"
]
},
"annotation":{
"bigg.metabolite":"dca_e",
"metanetx.chemical":"MNXM162295",
"sbo":"SBO:0000247"
}
},
{
"id":"ddca_e",
"name":"Dodecanoate (n-C12:0)",
"compartment":"e",
"charge":-1,
"formula":"C12H23O2",
"notes":{
"original_bigg_ids":[
"ddca_e"
]
},
"annotation":{
"bigg.metabolite":"ddca_e",
"metanetx.chemical":"MNXM162258",
"sbo":"SBO:0000247"
}
},
{
"id":"g3pc_e",
"name":"Sn-Glycero-3-phosphocholine",
"compartment":"e",
"charge":0,
"formula":"C8H20NO6P",
"notes":{
"original_bigg_ids":[
"g3pc_e"
]
},
"annotation":{
"bigg.metabolite":"g3pc_e",
"biocyc":"META:L-1-GLYCERO-PHOSPHORYLCHOLINE",
"chebi":"CHEBI:76433",
"inchikey":"SUHOQUVVVLNYQR-MRVPVSSYSA-N",
"kegg.compound":"C00670",
"kegg.drug":"D07349",
"metanetx.chemical":"MNXM367",
"reactome":"R-ALL-1498750",
"sbo":"SBO:0000247",
"seed.compound":"cpd00507"
}
},
{
"id":"ocdcya_e",
"name":"Octadecadienoate  n C182  C18H31O2",
"compartment":"e",
"charge":-1,
"formula":"C18H31O2",
"notes":{
"original_bigg_ids":[
"ocdcya_e"
]
},
"annotation":{
"bigg.metabolite":"ocdcya_e",
"metanetx.chemical":"MNXM4069",
"sbo":"SBO:0000247"
}
},
{
"id":"pc_RT_e",
"name":"Phosphatidylcholine  yeast specific C4040H7844N100O800P100",
"compartment":"e",
"charge":0,
"formula":"C4388H8232N100O800P100",
"notes":{
"original_bigg_ids":[
"pc_SC_e"
]
},
"annotation":{
"bigg.metabolite":"pc_RT_e",
"sbo":"SBO:0000247"
}
},
{
"id":"pac_c",
"name":"Phenylacetic acid",
"compartment":"c",
"charge":-1,
"formula":"C8H7O2",
"notes":{
"original_bigg_ids":[
"pac_c"
]
},
"annotation":{
"bigg.metabolite":"pac_c",
"biocyc":"META:Phenyl-Acetates",
"chebi":"CHEBI:8085",
"hmdb":"HMDB40733",
"inchikey":"WLJVXDMOQOGPHL-UHFFFAOYSA-M",
"kegg.compound":"C15583",
"metanetx.chemical":"MNXM497",
"reactome":"R-ALL-177153",
"sbo":"SBO:0000247",
"seed.compound":"cpd19069"
}
},
{
"id":"ahdt_c",
"name":"2-Amino-4-hydroxy-6-(erythro-1,2,3-trihydroxypropyl)dihydropteridine triphosphate",
"compartment":"c",
"charge":-4,
"formula":"C9H12N5O13P3",
"notes":{
"original_bigg_ids":[
"ahdt_c"
]
},
"annotation":{
"bigg.metabolite":"ahdt_c",
"biocyc":"META:DIHYDRONEOPTERIN-P3",
"chebi":"CHEBI:58462",
"hmdb":"HMDB12181",
"inchikey":"DGGUVLXVLHAAGT-XINAWCOVSA-J",
"kegg.compound":"C04895",
"metanetx.chemical":"MNXM397",
"reactome":"R-ALL-1474124",
"sbo":"SBO:0000247",
"seed.compound":"cpd02978"
}
},
{
"id":"dhnpt_c",
"name":"Dihydroneopterin",
"compartment":"c",
"charge":0,
"formula":"C9H13N5O4",
"notes":{
"original_bigg_ids":[
"dhnpt_c"
]
},
"annotation":{
"bigg.metabolite":"dhnpt_c",
"biocyc":"META:DIHYDRO-NEO-PTERIN",
"chebi":"CHEBI:44427",
"hmdb":"HMDB02275",
"inchikey":"YQIFAMYNGGOTFB-XINAWCOVSA-N",
"kegg.compound":"C04874",
"metanetx.chemical":"MNXM162359",
"sbo":"SBO:0000247",
"seed.compound":"cpd02961"
}
},
{
"id":"hexc_c",
"name":"Hexacosanoate  n C260  C26H51O2",
"compartment":"c",
"charge":-1,
"formula":"C26H51O2",
"notes":{
"original_bigg_ids":[
"hexc_c"
]
},
"annotation":{
"bigg.metabolite":"hexc_c",
"metanetx.chemical":"MNXM1833",
"sbo":"SBO:0000247"
}
},
{
"id":"ttc_c",
"name":"Tetracosanoate  n C240  C24H47O2",
"compartment":"c",
"charge":-1,
"formula":"C24H47O2",
"notes":{
"original_bigg_ids":[
"ttc_c"
]
},
"annotation":{
"bigg.metabolite":"ttc_c",
"metanetx.chemical":"MNXM114383",
"sbo":"SBO:0000247"
}
},
{
"id":"cgly_c",
"name":"Cys-Gly",
"compartment":"c",
"charge":0,
"formula":"C5H10N2O3S",
"annotation":{
"bigg.metabolite":"cgly_c",
"biocyc":"META:CYS-GLY",
"chebi":"CHEBI:61694",
"hmdb":"HMDB28775",
"inchikey":"ZUKPVRWZDMRIEO-VKHMYHEASA-N",
"kegg.compound":"C01419",
"metanetx.chemical":"MNXM683",
"reactome":"R-ALL-1247934",
"sbo":"SBO:0000247",
"seed.compound":"cpd01017"
}
},
{
"id":"gthrd_c",
"name":"Glutathione",
"compartment":"c",
"charge":-1,
"formula":"C10H16N3O6S",
"annotation":{
"bigg.metabolite":"gthrd_c",
"biocyc":"META:GLUTATHIONE",
"chebi":"CHEBI:57925",
"hmdb":"HMDB62697",
"inchikey":"RWSXRVCMGQZWBV-WDSKDSINSA-M",
"kegg.compound":"C00051",
"kegg.drug":"D00014",
"metanetx.chemical":"MNXM57",
"reactome":"R-ALL-29450",
"sbo":"SBO:0000247",
"seed.compound":"cpd00042"
}
},
{
"id":"dcdp_c",
"name":"DCDP C9H12N3O10P2",
"compartment":"c",
"charge":-3,
"formula":"C9H12N3O10P2",
"notes":{
"original_bigg_ids":[
"dcdp_c"
]
},
"annotation":{
"bigg.metabolite":"dcdp_c",
"biocyc":"META:DCDP",
"chebi":"CHEBI:58593",
"hmdb":"HMDB01245",
"inchikey":"FTDHDKPUHBLBTL-SHYZEUOFSA-K",
"kegg.compound":"C00705",
"metanetx.chemical":"MNXM411",
"sbo":"SBO:0000247",
"seed.compound":"cpd00533"
}
},
{
"id":"dctp_c",
"name":"DCTP C9H12N3O13P3",
"compartment":"c",
"charge":-4,
"formula":"C9H12N3O13P3",
"notes":{
"original_bigg_ids":[
"dctp_c"
]
},
"annotation":{
"bigg.metabolite":"dctp_c",
"biocyc":"META:DCTP",
"chebi":"CHEBI:61481",
"hmdb":"HMDB00998",
"inchikey":"RGWHQCVHVJXOKC-SHYZEUOFSA-J",
"kegg.compound":"C00458",
"metanetx.chemical":"MNXM360",
"sbo":"SBO:0000247",
"seed.compound":"cpd00356"
}
},
{
"id":"12ppd__R_c",
"name":"(R)-Propane-1,2-diol",
"compartment":"c",
"charge":0,
"formula":"C3H8O2",
"notes":{
"original_bigg_ids":[
"12ppd__R_c"
]
},
"annotation":{
"bigg.metabolite":"12ppd__R_c",
"biocyc":"META:CPD-8891",
"chebi":"CHEBI:44863",
"inchikey":"DNIAPMSPPWPWGF-GSVOUGTGSA-N",
"kegg.compound":"C02912",
"metanetx.chemical":"MNXM90191",
"sbo":"SBO:0000247",
"seed.compound":"cpd01861"
}
},
{
"id":"lald__D_c",
"name":"D-Lactaldehyde",
"compartment":"c",
"charge":0,
"formula":"C3H6O2",
"notes":{
"original_bigg_ids":[
"lald__D_c"
]
},
"annotation":{
"bigg.metabolite":"lald__D_c",
"biocyc":"META:CPD-358",
"chebi":"CHEBI:340",
"hmdb":"HMDB06949",
"inchikey":"BSABBBMNWQWLLU-GSVOUGTGSA-N",
"kegg.compound":"C00937",
"metanetx.chemical":"MNXM909",
"sbo":"SBO:0000247",
"seed.compound":"cpd00693"
}
},
{
"id":"glyclt_c",
"name":"Glycolate C2H3O3",
"compartment":"c",
"charge":-1,
"formula":"C2H3O3",
"notes":{
"original_bigg_ids":[
"glyclt_c"
]
},
"annotation":{
"bigg.metabolite":"glyclt_c",
"biocyc":"META:GLYCOLLATE",
"chebi":"CHEBI:5475",
"hmdb":"HMDB03035",
"inchikey":"AEMRFAOFKBGASW-UHFFFAOYSA-M",
"kegg.compound":"C00160",
"metanetx.chemical":"MNXM222",
"reactome":"R-ALL-389822",
"sbo":"SBO:0000247",
"seed.compound":"cpd12347"
}
},
{
"id":"dgdp_c",
"name":"DGDP C10H12N5O10P2",
"compartment":"c",
"charge":-3,
"formula":"C10H12N5O10P2",
"notes":{
"original_bigg_ids":[
"dgdp_c"
]
},
"annotation":{
"bigg.metabolite":"dgdp_c",
"biocyc":"META:DGDP",
"chebi":"CHEBI:58595",
"hmdb":"HMDB00960",
"inchikey":"CIKGWCTVFSRMJU-KVQBGUIXSA-K",
"kegg.compound":"C00361",
"metanetx.chemical":"MNXM436",
"reactome":"R-ALL-500077",
"sbo":"SBO:0000247",
"seed.compound":"cpd00295"
}
},
{
"id":"dgmp_c",
"name":"DGMP C10H12N5O7P",
"compartment":"c",
"charge":-2,
"formula":"C10H12N5O7P",
"notes":{
"original_bigg_ids":[
"dgmp_c"
]
},
"annotation":{
"bigg.metabolite":"dgmp_c",
"biocyc":"META:DGMP",
"chebi":"CHEBI:57673",
"inchikey":"LTFMZDNNPPEQNG-KVQBGUIXSA-L",
"kegg.compound":"C00362",
"metanetx.chemical":"MNXM546",
"reactome":"R-ALL-500071",
"sbo":"SBO:0000247",
"seed.compound":"cpd00296"
}
},
{
"id":"ppi_r",
"name":"Diphosphate",
"compartment":"r",
"charge":-3,
"formula":"HO7P2",
"annotation":{
"bigg.metabolite":"ppi_r",
"biocyc":"META:PYROPHOSPHATE-GROUP",
"chebi":"CHEBI:8683",
"hmdb":"HMDB00250",
"inchikey":"XPPKVPWEQAFLFU-UHFFFAOYSA-K",
"kegg.compound":"C00013",
"metanetx.chemical":"MNXM11",
"reactome":"R-ALL-8938078",
"sbo":"SBO:0000247",
"seed.compound":"cpd27828"
}
},
{
"id":"sql_r",
"name":"Squalene",
"compartment":"r",
"charge":0,
"formula":"C30H50",
"annotation":{
"bigg.metabolite":"sql_r",
"biocyc":"META:SQUALENE",
"chebi":"CHEBI:9245",
"hmdb":"HMDB00256",
"inchikey":"YYGNTYWPHWGJRM-AAJYLUCBSA-N",
"kegg.compound":"C00751",
"lipidmaps":"LMPR0106010002",
"metanetx.chemical":"MNXM292",
"reactome":"R-ALL-191269",
"sbo":"SBO:0000247",
"seed.compound":"cpd00559"
}
},
{
"id":"cer1_26_r",
"name":"Ceramide 1  Sphinganinen C260  C44H89NO3",
"compartment":"r",
"charge":0,
"formula":"C44H89NO3",
"notes":{
"original_bigg_ids":[
"cer1_26_r"
]
},
"annotation":{
"bigg.metabolite":"cer1_26_r",
"metanetx.chemical":"MNXM2987",
"sbo":"SBO:0000247"
}
},
{
"id":"coa_r",
"name":"Coenzyme A",
"compartment":"r",
"charge":-4,
"formula":"C21H32N7O16P3S",
"notes":{
"original_bigg_ids":[
"coa_r"
]
},
"annotation":{
"bigg.metabolite":"coa_r",
"biocyc":"META:COA-GROUP",
"chebi":"CHEBI:741566",
"hmdb":"HMDB62184",
"inchikey":"RGJOEKWQDUBAIZ-IBOSZNHHSA-J",
"kegg.compound":"C00010",
"metanetx.chemical":"MNXM12",
"reactome":"R-ALL-8939024",
"sbo":"SBO:0000247",
"seed.compound":"cpd22528"
}
},
{
"id":"hexccoa_r",
"name":"Hexacosanoyl CoA  n C260CoA  C47H82N7O17P3S",
"compartment":"r",
"charge":-4,
"formula":"C47H82N7O17P3S",
"notes":{
"original_bigg_ids":[
"hexccoa_r"
]
},
"annotation":{
"bigg.metabolite":"hexccoa_r",
"metanetx.chemical":"MNXM1479",
"sbo":"SBO:0000247"
}
},
{
"id":"sphgn_r",
"name":"Sphinganine C18H40NO2",
"compartment":"r",
"charge":1,
"formula":"C18H40NO2",
"notes":{
"original_bigg_ids":[
"sphgn_r"
]
},
"annotation":{
"bigg.metabolite":"sphgn_r",
"biocyc":"META:DIHYDRO-SPHINGOSINE",
"chebi":"CHEBI:9221",
"hmdb":"HMDB00269",
"inchikey":"OTKJDMGTUTTYMP-ZWKOTPCHSA-O",
"kegg.compound":"C00836",
"lipidmaps":"LMSP01020001",
"metanetx.chemical":"MNXM302",
"reactome":"R-ALL-428694",
"sbo":"SBO:0000247",
"seed.compound":"cpd26862"
}
},
{
"id":"cit_m",
"name":"Citrate",
"compartment":"m",
"charge":-3,
"formula":"C6H5O7",
"notes":{
"original_bigg_ids":[
"cit_m"
]
},
"annotation":{
"bigg.metabolite":"cit_m",
"biocyc":"META:CIT",
"chebi":"CHEBI:76049",
"hmdb":"HMDB00094",
"inchikey":"KRKNYBCHXYNGOX-UHFFFAOYSA-K",
"kegg.compound":"C00158",
"kegg.drug":"D00037",
"metanetx.chemical":"MNXM131",
"reactome":"R-ALL-76190",
"sbo":"SBO:0000247",
"seed.compound":"cpd00137"
}
},
{
"id":"oaa_m",
"name":"Oxaloacetate",
"compartment":"m",
"charge":-2,
"formula":"C4H2O5",
"notes":{
"original_bigg_ids":[
"oaa_m"
]
},
"annotation":{
"bigg.metabolite":"oaa_m",
"biocyc":"META:OXALACETIC_ACID",
"chebi":"CHEBI:7812",
"hmdb":"HMDB00223",
"inchikey":"KHPXUQMNIQBQEV-UHFFFAOYSA-L",
"kegg.compound":"C00036",
"lipidmaps":"LMFA01170120",
"metanetx.chemical":"MNXM46",
"reactome":"R-ALL-76213",
"sbo":"SBO:0000247",
"seed.compound":"cpd00032"
}
},
{
"id":"adp_n",
"name":"ADP C10H12N5O10P2",
"compartment":"n",
"charge":-3,
"formula":"C10H12N5O10P2",
"notes":{
"original_bigg_ids":[
"adp_n"
]
},
"annotation":{
"bigg.metabolite":"adp_n",
"biocyc":"META:ADP",
"chebi":"CHEBI:87518",
"hmdb":"HMDB01341",
"inchikey":"XTWYTFMLZFPYCI-KQYNXXCUSA-K",
"kegg.compound":"C00008",
"kegg.glycan":"G11113",
"metanetx.chemical":"MNXM7",
"reactome":"R-ALL-8869360",
"sbo":"SBO:0000247",
"seed.compound":"cpd00008"
}
},
{
"id":"atp_n",
"name":"ATP C10H12N5O13P3",
"compartment":"n",
"charge":-4,
"formula":"C10H12N5O13P3",
"notes":{
"original_bigg_ids":[
"atp_n"
]
},
"annotation":{
"bigg.metabolite":"atp_n",
"biocyc":"META:ATP",
"chebi":"CHEBI:57299",
"hmdb":"HMDB00538",
"inchikey":"ZKHQWZAMYRWXGA-KQYNXXCUSA-J",
"kegg.compound":"C00002",
"kegg.drug":"D08646",
"metanetx.chemical":"MNXM3",
"reactome":"R-ALL-8938081",
"sbo":"SBO:0000247",
"seed.compound":"cpd00002"
}
},
{
"id":"h_n",
"name":"H+",
"compartment":"n",
"charge":1,
"formula":"H",
"notes":{
"original_bigg_ids":[
"h_n"
]
},
"annotation":{
"bigg.metabolite":"h_n",
"biocyc":"META:PROTON",
"chebi":"CHEBI:5584",
"hmdb":"HMDB59597",
"inchikey":"GPRLSGONYQIRFK-UHFFFAOYSA-N",
"kegg.compound":"C00080",
"metanetx.chemical":"MNXM1",
"reactome":"R-ALL-74722",
"sbo":"SBO:0000247",
"seed.compound":"cpd00067"
}
},
{
"id":"mi1456p_n",
"name":"1D myo Inositol 1 4 5 6 tetrakisphosphate C6H8O18P4",
"compartment":"n",
"charge":-8,
"formula":"C6H8O18P4",
"notes":{
"original_bigg_ids":[
"mi1456p_n"
]
},
"annotation":{
"bigg.metabolite":"mi1456p_n",
"metanetx.chemical":"MNXM91848",
"sbo":"SBO:0000247"
}
},
{
"id":"mi145p_n",
"name":"1D myo Inositol 1 4 5 trisphosphate C6H9O15P3",
"compartment":"n",
"charge":-6,
"formula":"C6H9O15P3",
"notes":{
"original_bigg_ids":[
"mi145p_n"
]
},
"annotation":{
"bigg.metabolite":"mi145p_n",
"metanetx.chemical":"MNXM145560",
"sbo":"SBO:0000247"
}
},
{
"id":"amp_m",
"name":"AMP C10H12N5O7P",
"compartment":"m",
"charge":-2,
"formula":"C10H12N5O7P",
"notes":{
"original_bigg_ids":[
"amp_m"
]
},
"annotation":{
"bigg.metabolite":"amp_m",
"biocyc":"META:AMP-GROUP",
"chebi":"CHEBI:47222",
"hmdb":"HMDB00045",
"inchikey":"UDMBCSSLTHHNCD-KQYNXXCUSA-L",
"kegg.compound":"C00020",
"kegg.drug":"D02769",
"metanetx.chemical":"MNXM14",
"reactome":"R-ALL-76577",
"sbo":"SBO:0000247",
"seed.compound":"cpd22272"
}
},
{
"id":"gdp_m",
"name":"GDP C10H12N5O11P2",
"compartment":"m",
"charge":-3,
"formula":"C10H12N5O11P2",
"notes":{
"original_bigg_ids":[
"gdp_m"
]
},
"annotation":{
"bigg.metabolite":"gdp_m",
"biocyc":"META:GDP",
"chebi":"CHEBI:65180",
"hmdb":"HMDB01201",
"inchikey":"QGWNDRXFNXRZMB-UUOKFMHZSA-K",
"kegg.compound":"C00035",
"kegg.glycan":"G10620",
"metanetx.chemical":"MNXM30",
"reactome":"R-ALL-29420",
"sbo":"SBO:0000247",
"seed.compound":"cpd00031"
}
},
{
"id":"gtp_m",
"name":"GTP C10H12N5O14P3",
"compartment":"m",
"charge":-4,
"formula":"C10H12N5O14P3",
"notes":{
"original_bigg_ids":[
"gtp_m"
]
},
"annotation":{
"bigg.metabolite":"gtp_m",
"biocyc":"META:GTP",
"chebi":"CHEBI:57600",
"hmdb":"HMDB01273",
"inchikey":"XKMLYUALXHKNFT-UUOKFMHZSA-J",
"kegg.compound":"C00044",
"metanetx.chemical":"MNXM51",
"reactome":"R-ALL-29438",
"sbo":"SBO:0000247",
"seed.compound":"cpd00038"
}
},
{
"id":"dmpp_c",
"name":"Dimethylallyl diphosphate",
"compartment":"c",
"charge":-3,
"formula":"C5H9O7P2",
"notes":{
"original_bigg_ids":[
"dmpp_c"
]
},
"annotation":{
"bigg.metabolite":"dmpp_c",
"biocyc":"META:CPD-4211",
"chebi":"CHEBI:8394",
"hmdb":"HMDB02101",
"inchikey":"CBIDRCWHNCKSTO-UHFFFAOYSA-K",
"kegg.compound":"C00235",
"lipidmaps":"LMPR01010001",
"metanetx.chemical":"MNXM132",
"reactome":"R-ALL-6787596",
"sbo":"SBO:0000247",
"seed.compound":"cpd00202"
}
},
{
"id":"grdp_c",
"name":"Geranyl diphosphate",
"compartment":"c",
"charge":-3,
"formula":"C10H17O7P2",
"notes":{
"original_bigg_ids":[
"grdp_c"
]
},
"annotation":{
"bigg.metabolite":"grdp_c",
"biocyc":"META:GERANYL-PP",
"chebi":"CHEBI:58057",
"hmdb":"HMDB06506",
"inchikey":"GVVPGTZRZFNKDS-JXMROGBWSA-K",
"kegg.compound":"C00341",
"lipidmaps":"LMPR0102010001",
"metanetx.chemical":"MNXM100",
"reactome":"R-ALL-191409",
"sbo":"SBO:0000247",
"seed.compound":"cpd03476"
}
},
{
"id":"ipdp_c",
"name":"Isopentenyl diphosphate",
"compartment":"c",
"charge":-3,
"formula":"C5H9O7P2",
"notes":{
"original_bigg_ids":[
"ipdp_c"
]
},
"annotation":{
"bigg.metabolite":"ipdp_c",
"biocyc":"META:DELTA3-ISOPENTENYL-PP",
"chebi":"CHEBI:6037",
"hmdb":"HMDB04196",
"inchikey":"NUHSROFQTUXZQQ-UHFFFAOYSA-K",
"kegg.compound":"C00129",
"lipidmaps":"LMPR01010008",
"metanetx.chemical":"MNXM83",
"reactome":"R-ALL-2162256",
"sbo":"SBO:0000247",
"seed.compound":"cpd00113"
}
},
{
"id":"2mahmp_c",
"name":"2-Methyl-4-amino-5-hydroxymethylpyrimidine diphosphate",
"compartment":"c",
"charge":-3,
"formula":"C6H8N3O7P2",
"notes":{
"original_bigg_ids":[
"2mahmp_c"
]
},
"annotation":{
"bigg.metabolite":"2mahmp_c",
"biocyc":"META:AMINO-HYDROXYMETHYL-METHYLPYRIMIDINE-PP",
"chebi":"CHEBI:57841",
"inchikey":"AGQJQCFEPUVXNK-UHFFFAOYSA-K",
"kegg.compound":"C04752",
"metanetx.chemical":"MNXM1135",
"sbo":"SBO:0000247",
"seed.compound":"cpd02894"
}
},
{
"id":"4ampm_c",
"name":"4-Amino-2-methyl-5-phosphomethylpyrimidine",
"compartment":"c",
"charge":-2,
"formula":"C6H8N3O4P",
"notes":{
"original_bigg_ids":[
"4ampm_c"
]
},
"annotation":{
"bigg.metabolite":"4ampm_c",
"chebi":"CHEBI:44219",
"inchikey":"SSWDVESQMBHOQT-UHFFFAOYSA-N",
"metanetx.chemical":"MNXM31161",
"sbo":"SBO:0000247",
"seed.compound":"cpd02775"
}
},
{
"id":"lgt__S_c",
"name":"(R)-S-Lactoylglutathione",
"compartment":"c",
"charge":-1,
"formula":"C13H20N3O8S",
"notes":{
"original_bigg_ids":[
"lgt__S_c"
]
},
"annotation":{
"bigg.metabolite":"lgt__S_c",
"biocyc":"META:S-LACTOYL-GLUTATHIONE",
"chebi":"CHEBI:57474",
"hmdb":"HMDB62624",
"inchikey":"VDYDCVUWILIYQF-CSMHCCOUSA-M",
"kegg.compound":"C03451",
"metanetx.chemical":"MNXM1253",
"reactome":"R-ALL-5694130",
"sbo":"SBO:0000247",
"seed.compound":"cpd02182"
}
},
{
"id":"mthgxl_c",
"name":"Methylglyoxal",
"compartment":"c",
"charge":0,
"formula":"C3H4O2",
"notes":{
"original_bigg_ids":[
"mthgxl_c"
]
},
"annotation":{
"bigg.metabolite":"mthgxl_c",
"biocyc":"META:METHYL-GLYOXAL",
"chebi":"CHEBI:6875",
"hmdb":"HMDB01167",
"inchikey":"AIJULSRZWUXGPQ-UHFFFAOYSA-N",
"kegg.compound":"C00546",
"metanetx.chemical":"MNXM310",
"reactome":"R-ALL-5694074",
"sbo":"SBO:0000247",
"seed.compound":"cpd00428"
}
},
{
"id":"gsn_m",
"name":"Guanosine",
"compartment":"m",
"charge":0,
"formula":"C10H13N5O5",
"notes":{
"original_bigg_ids":[
"gsn_m"
]
},
"annotation":{
"bigg.metabolite":"gsn_m",
"biocyc":"META:GUANOSINE",
"chebi":"CHEBI:5564",
"hmdb":"HMDB00133",
"inchikey":"NYHBQMYGNKIUIF-UUOKFMHZSA-N",
"kegg.compound":"C00387",
"metanetx.chemical":"MNXM401",
"sbo":"SBO:0000247",
"seed.compound":"cpd00311"
}
},
{
"id":"gua_m",
"name":"Guanine",
"compartment":"m",
"charge":0,
"formula":"C5H5N5O",
"notes":{
"original_bigg_ids":[
"gua_m"
]
},
"annotation":{
"bigg.metabolite":"gua_m",
"biocyc":"META:GUANINE",
"chebi":"CHEBI:5563",
"hmdb":"HMDB00132",
"inchikey":"UYTPUPDQBNUYGX-UHFFFAOYSA-N",
"kegg.compound":"C00242",
"metanetx.chemical":"MNXM259",
"reactome":"R-ALL-83956",
"sbo":"SBO:0000247",
"seed.compound":"cpd00207"
}
},
{
"id":"r1p_m",
"name":"Alpha-D-Ribose 1-phosphate",
"compartment":"m",
"charge":-2,
"formula":"C5H9O8P",
"notes":{
"original_bigg_ids":[
"r1p_m"
]
},
"annotation":{
"bigg.metabolite":"r1p_m",
"biocyc":"META:RIBOSE-1P",
"chebi":"CHEBI:57720",
"hmdb":"HMDB01489",
"inchikey":"YXJDFQJKERBOBM-TXICZTDVSA-L",
"kegg.compound":"C00620",
"metanetx.chemical":"MNXM295",
"reactome":"R-ALL-112016",
"sbo":"SBO:0000247",
"seed.compound":"cpd00475"
}
},
{
"id":"ocdca_c",
"name":"Octadecanoate (n-C18:0)",
"compartment":"c",
"charge":-1,
"formula":"C18H35O2",
"notes":{
"original_bigg_ids":[
"ocdca_c"
]
},
"annotation":{
"bigg.metabolite":"ocdca_c",
"biocyc":"META:STEARIC_ACID",
"chebi":"CHEBI:45710",
"hmdb":"HMDB00827",
"inchikey":"QIQXTHQIDYTFRH-UHFFFAOYSA-M",
"kegg.compound":"C01530",
"kegg.drug":"D00119",
"lipidmaps":"LMFA01010047",
"metanetx.chemical":"MNXM236",
"reactome":"R-ALL-428198",
"sbo":"SBO:0000247",
"seed.compound":"cpd01080"
}
},
{
"id":"phpyr_c",
"name":"Phenylpyruvate",
"compartment":"c",
"charge":-1,
"formula":"C9H7O3",
"notes":{
"original_bigg_ids":[
"phpyr_c"
]
},
"annotation":{
"bigg.metabolite":"phpyr_c",
"biocyc":"META:PHENYL-PYRUVATE",
"chebi":"CHEBI:26007",
"hmdb":"HMDB31629",
"inchikey":"BTNMPGBKDVTSJY-UHFFFAOYSA-M",
"kegg.compound":"C00166",
"metanetx.chemical":"MNXM162242",
"sbo":"SBO:0000247",
"seed.compound":"cpd00143"
}
},
{
"id":"pphn_c",
"name":"Prephenate",
"compartment":"c",
"charge":-2,
"formula":"C10H8O6",
"notes":{
"original_bigg_ids":[
"pphn_c"
]
},
"annotation":{
"bigg.metabolite":"pphn_c",
"biocyc":"META:PREPHENATE",
"chebi":"CHEBI:84387",
"hmdb":"HMDB12283",
"inchikey":"FPWMCUPFBRFMLH-XGAOUMNUSA-L",
"kegg.compound":"C00254",
"metanetx.chemical":"MNXM503",
"sbo":"SBO:0000247",
"seed.compound":"cpd00219"
}
},
{
"id":"glytrna_c",
"name":"Glycyl-tRNA(Gly)",
"compartment":"c",
"charge":1,
"formula":"C2H4NOR",
"notes":{
"original_bigg_ids":[
"glytrna_c"
]
},
"annotation":{
"bigg.metabolite":"glytrna_c",
"chebi":"CHEBI:5503",
"kegg.compound":"C02412",
"metanetx.chemical":"MNXM89763",
"reactome":"R-ALL-379784",
"sbo":"SBO:0000247",
"seed.compound":"cpd12100"
}
},
{
"id":"trnagly_c",
"name":"TRNA(Gly)",
"compartment":"c",
"charge":0,
"formula":"R",
"notes":{
"original_bigg_ids":[
"trnagly_c"
]
},
"annotation":{
"bigg.metabolite":"trnagly_c",
"biocyc":"META:GLY-tRNAs",
"chebi":"CHEBI:29176",
"kegg.compound":"C01642",
"metanetx.chemical":"MNXM90340",
"reactome":"R-ALL-379770",
"sbo":"SBO:0000247",
"seed.compound":"cpd27116"
}
},
{
"id":"3hdcoa_x",
"name":"(S)-3-Hydroxydecanoyl-CoA",
"compartment":"x",
"charge":-4,
"formula":"C31H50N7O18P3S",
"notes":{
"original_bigg_ids":[
"3hdcoa_x"
]
},
"annotation":{
"bigg.metabolite":"3hdcoa_x",
"biocyc":"META:CPD0-2244",
"chebi":"CHEBI:62616",
"hmdb":"HMDB03938",
"inchikey":"HIVSMYZAMUNFKZ-PNPVFPMQSA-J",
"kegg.compound":"C05264",
"lipidmaps":"LMFA07050154",
"metanetx.chemical":"MNXM674",
"reactome":"R-ALL-77341",
"sbo":"SBO:0000247",
"seed.compound":"cpd03118"
}
},
{
"id":"3odcoa_x",
"name":"3-Oxodecanoyl-CoA",
"compartment":"x",
"charge":-4,
"formula":"C31H48N7O18P3S",
"notes":{
"original_bigg_ids":[
"3odcoa_x"
]
},
"annotation":{
"bigg.metabolite":"3odcoa_x",
"biocyc":"META:CPD0-2123",
"chebi":"CHEBI:62548",
"hmdb":"HMDB06349",
"inchikey":"AZCVXMAPLHSIKY-HSJNEKGZSA-J",
"kegg.compound":"C05265",
"lipidmaps":"LMFA07050239",
"metanetx.chemical":"MNXM677",
"reactome":"R-ALL-77339",
"sbo":"SBO:0000247",
"seed.compound":"cpd03119"
}
},
{
"id":"dcacoa_c",
"name":"Decanoyl-CoA (n-C10:0CoA)",
"compartment":"c",
"charge":-4,
"formula":"C31H50N7O17P3S",
"notes":{
"original_bigg_ids":[
"dcacoa_c"
]
},
"annotation":{
"bigg.metabolite":"dcacoa_c",
"hmdb":"HMDB06404",
"metanetx.chemical":"MNXM162283",
"sbo":"SBO:0000247"
}
},
{
"id":"ddcacoa_c",
"name":"Dodecanoyl-CoA (n-C12:0CoA)",
"compartment":"c",
"charge":-4,
"formula":"C33H54N7O17P3S",
"notes":{
"original_bigg_ids":[
"ddcacoa_c"
]
},
"annotation":{
"bigg.metabolite":"ddcacoa_c",
"biocyc":"META:LAUROYLCOA-CPD",
"chebi":"CHEBI:6392",
"hmdb":"HMDB03571",
"inchikey":"YMCXGHLSVALICC-GMHMEAMDSA-J",
"kegg.compound":"C01832",
"lipidmaps":"LMFA07050340",
"metanetx.chemical":"MNXM363",
"reactome":"R-ALL-77261",
"sbo":"SBO:0000247",
"seed.compound":"cpd01260"
}
},
{
"id":"dhap_c",
"name":"Dihydroxyacetone phosphate",
"compartment":"c",
"charge":-2,
"formula":"C3H5O6P",
"notes":{
"original_bigg_ids":[
"dhap_c"
]
},
"annotation":{
"bigg.metabolite":"dhap_c",
"biocyc":"META:DIHYDROXY-ACETONE-PHOSPHATE",
"chebi":"CHEBI:57642",
"hmdb":"HMDB11735",
"inchikey":"GNGACRATGGDKBX-UHFFFAOYSA-L",
"kegg.compound":"C00111",
"metanetx.chemical":"MNXM77",
"reactome":"R-ALL-75970",
"sbo":"SBO:0000247",
"seed.compound":"cpd00095"
}
},
{
"id":"hdcoa_c",
"name":"Hexadecenoyl-CoA (n-C16:1CoA)",
"compartment":"c",
"charge":-4,
"formula":"C37H60N7O17P3S",
"notes":{
"original_bigg_ids":[
"hdcoa_c"
]
},
"annotation":{
"bigg.metabolite":"hdcoa_c",
"metanetx.chemical":"MNXM90167",
"sbo":"SBO:0000247"
}
},
{
"id":"ocdycacoa_c",
"name":"Octadecynoyl CoA  n C182CoA  C39H62N7O17P3S",
"compartment":"c",
"charge":-4,
"formula":"C39H62N7O17P3S",
"notes":{
"original_bigg_ids":[
"ocdycacoa_c"
]
},
"annotation":{
"bigg.metabolite":"ocdycacoa_c",
"metanetx.chemical":"MNXM1768",
"sbo":"SBO:0000247"
}
},
{
"id":"odecoa_c",
"name":"Octadecenoyl-CoA (n-C18:1CoA)",
"compartment":"c",
"charge":-4,
"formula":"C39H64N7O17P3S",
"notes":{
"original_bigg_ids":[
"odecoa_c"
]
},
"annotation":{
"bigg.metabolite":"odecoa_c",
"metanetx.chemical":"MNXM1848",
"sbo":"SBO:0000247"
}
},
{
"id":"pmtcoa_c",
"name":"Palmitoyl-CoA (n-C16:0CoA)",
"compartment":"c",
"charge":-4,
"formula":"C37H62N7O17P3S",
"notes":{
"original_bigg_ids":[
"pmtcoa_c"
]
},
"annotation":{
"bigg.metabolite":"pmtcoa_c",
"biocyc":"META:PALMITYL-COA",
"chebi":"CHEBI:7898",
"hmdb":"HMDB59623",
"inchikey":"MNBKLUUYKPBKDU-BBECNAHFSA-J",
"kegg.compound":"C00154",
"lipidmaps":"LMFA07050360",
"metanetx.chemical":"MNXM88",
"reactome":"R-ALL-5358339",
"sbo":"SBO:0000247",
"seed.compound":"cpd00134"
}
},
{
"id":"stcoa_c",
"name":"Stearoyl-CoA (n-C18:0CoA)",
"compartment":"c",
"charge":-4,
"formula":"C39H66N7O17P3S",
"notes":{
"original_bigg_ids":[
"stcoa_c"
]
},
"annotation":{
"bigg.metabolite":"stcoa_c",
"biocyc":"META:STEAROYL-COA",
"chebi":"CHEBI:9256",
"hmdb":"HMDB01114",
"inchikey":"SIARJEKBADXQJG-LFZQUHGESA-J",
"kegg.compound":"C00412",
"lipidmaps":"LMFA07050369",
"metanetx.chemical":"MNXM272",
"reactome":"R-ALL-428139",
"sbo":"SBO:0000247",
"seed.compound":"cpd00327"
}
},
{
"id":"ctp_c",
"name":"CTP C9H12N3O14P3",
"compartment":"c",
"charge":-4,
"formula":"C9H12N3O14P3",
"notes":{
"original_bigg_ids":[
"ctp_c"
]
},
"annotation":{
"bigg.metabolite":"ctp_c",
"biocyc":"META:CTP",
"chebi":"CHEBI:58231",
"hmdb":"HMDB00082",
"inchikey":"PCDQPRRSZKQHHS-XVFCMESISA-J",
"kegg.compound":"C00063",
"metanetx.chemical":"MNXM63",
"reactome":"R-ALL-29470",
"sbo":"SBO:0000247",
"seed.compound":"cpd00052"
}
},
{
"id":"3mb2coa_m",
"name":"3-Methylbut-2-enoyl-CoA",
"compartment":"m",
"charge":-4,
"formula":"C26H38N7O17P3S",
"notes":{
"original_bigg_ids":[
"3mb2coa_m"
]
},
"annotation":{
"bigg.metabolite":"3mb2coa_m",
"biocyc":"META:3-METHYL-CROTONYL-COA",
"chebi":"CHEBI:57344",
"hmdb":"HMDB01493",
"inchikey":"BXIPALATIYNHJN-ZMHDXICWSA-J",
"kegg.compound":"C03069",
"lipidmaps":"LMFA07050234",
"metanetx.chemical":"MNXM389",
"reactome":"R-ALL-70744",
"sbo":"SBO:0000247",
"seed.compound":"cpd01966"
}
},
{
"id":"fad_m",
"name":"Flavin adenine dinucleotide oxidized",
"compartment":"m",
"charge":-2,
"formula":"C27H31N9O15P2",
"notes":{
"original_bigg_ids":[
"fad_m"
]
},
"annotation":{
"bigg.metabolite":"fad_m",
"biocyc":"META:FAD",
"chebi":"CHEBI:57692",
"hmdb":"HMDB01248",
"inchikey":"IMGVNJNCCGXBHD-UYBVJOGSSA-K",
"kegg.compound":"C00016",
"kegg.drug":"D00005",
"metanetx.chemical":"MNXM33",
"reactome":"R-ALL-29386",
"sbo":"SBO:0000247",
"seed.compound":"cpd00015"
}
},
{
"id":"fadh2_m",
"name":"Flavin adenine dinucleotide reduced",
"compartment":"m",
"charge":-2,
"formula":"C27H33N9O15P2",
"notes":{
"original_bigg_ids":[
"fadh2_m"
]
},
"annotation":{
"bigg.metabolite":"fadh2_m",
"biocyc":"META:FADH2",
"chebi":"CHEBI:58307",
"hmdb":"HMDB06358",
"inchikey":"YPZRHBJKEMOYQH-UYBVJOGSSA-L",
"kegg.compound":"C01352",
"metanetx.chemical":"MNXM38",
"reactome":"R-ALL-31649",
"sbo":"SBO:0000247",
"seed.compound":"cpd00982"
}
},
{
"id":"ivcoa_m",
"name":"Isovaleryl-CoA",
"compartment":"m",
"charge":-4,
"formula":"C26H40N7O17P3S",
"notes":{
"original_bigg_ids":[
"ivcoa_m"
]
},
"annotation":{
"bigg.metabolite":"ivcoa_m",
"biocyc":"META:ISOVALERYL-COA",
"chebi":"CHEBI:57345",
"hmdb":"HMDB01113",
"inchikey":"UYVZIWWBJMYRCD-ZMHDXICWSA-J",
"kegg.compound":"C02939",
"lipidmaps":"LMFA07050336",
"metanetx.chemical":"MNXM471",
"reactome":"R-ALL-70715",
"sbo":"SBO:0000247",
"seed.compound":"cpd01882"
}
},
{
"id":"3hbcoa_x",
"name":"(S)-3-Hydroxybutanoyl-CoA",
"compartment":"x",
"charge":-4,
"formula":"C25H38N7O18P3S",
"notes":{
"original_bigg_ids":[
"3hbcoa_x"
]
},
"annotation":{
"bigg.metabolite":"3hbcoa_x",
"biocyc":"META:S-3-HYDROXYBUTANOYL-COA",
"chebi":"CHEBI:57316",
"hmdb":"HMDB62259",
"inchikey":"QHHKKMYHDBRONY-VKBDFPRVSA-J",
"kegg.compound":"C01144",
"lipidmaps":"LMFA07050153",
"metanetx.chemical":"MNXM446",
"reactome":"R-ALL-77251",
"sbo":"SBO:0000247",
"seed.compound":"cpd00842"
}
},
{
"id":"b2coa_x",
"name":"Crotonoyl-CoA",
"compartment":"x",
"charge":-4,
"formula":"C25H36N7O17P3S",
"notes":{
"original_bigg_ids":[
"b2coa_x"
]
},
"annotation":{
"bigg.metabolite":"b2coa_x",
"biocyc":"META:CROTONYL-COA",
"chebi":"CHEBI:58669",
"hmdb":"HMDB62466",
"inchikey":"KFWWCMJSYSSPSK-PAXLJYGASA-J",
"kegg.compound":"C00877",
"lipidmaps":"LMFA07050307",
"metanetx.chemical":"MNXM214",
"reactome":"R-ALL-77313",
"sbo":"SBO:0000247",
"seed.compound":"cpd00650"
}
},
{
"id":"Lkynr_c",
"name":"L Kynurenine C10H12N2O3",
"compartment":"c",
"charge":0,
"formula":"C10H12N2O3",
"notes":{
"original_bigg_ids":[
"Lkynr_c"
]
},
"annotation":{
"bigg.metabolite":"Lkynr_c",
"biocyc":"META:CPD-14736",
"chebi":"CHEBI:67010",
"hmdb":"HMDB00684",
"inchikey":"YGPSJZOEDVAXAB-QMMMGPOBSA-N",
"kegg.compound":"C00328",
"metanetx.chemical":"MNXM260",
"reactome":"R-ALL-893607",
"sbo":"SBO:0000247",
"seed.compound":"cpd30794"
}
},
{
"id":"anth_c",
"name":"Anthranilate",
"compartment":"c",
"charge":-1,
"formula":"C7H6NO2",
"notes":{
"original_bigg_ids":[
"anth_c"
]
},
"annotation":{
"bigg.metabolite":"anth_c",
"biocyc":"META:ANTHRANILATE",
"chebi":"CHEBI:40980",
"hmdb":"HMDB01123",
"inchikey":"RWZYAGGXGHYGMB-UHFFFAOYSA-M",
"kegg.compound":"C00108",
"metanetx.chemical":"MNXM188",
"sbo":"SBO:0000247",
"seed.compound":"cpd00093"
}
},
{
"id":"hisp_c",
"name":"L-Histidinol phosphate",
"compartment":"c",
"charge":-1,
"formula":"C6H11N3O4P",
"notes":{
"original_bigg_ids":[
"hisp_c"
]
},
"annotation":{
"bigg.metabolite":"hisp_c",
"biocyc":"META:L-HISTIDINOL-P",
"chebi":"CHEBI:6242",
"inchikey":"CWNDERHTHMWBSI-YFKPBYRVSA-M",
"kegg.compound":"C01100",
"metanetx.chemical":"MNXM1482",
"sbo":"SBO:0000247",
"seed.compound":"cpd00807"
}
},
{
"id":"imacp_c",
"name":"3-(Imidazol-4-yl)-2-oxopropyl phosphate",
"compartment":"c",
"charge":-2,
"formula":"C6H7N2O5P",
"notes":{
"original_bigg_ids":[
"imacp_c"
]
},
"annotation":{
"bigg.metabolite":"imacp_c",
"biocyc":"META:IMIDAZOLE-ACETOL-P",
"chebi":"CHEBI:57766",
"hmdb":"HMDB12236",
"inchikey":"YCFFMSOLUMRAMD-UHFFFAOYSA-L",
"kegg.compound":"C01267",
"metanetx.chemical":"MNXM1456",
"sbo":"SBO:0000247",
"seed.compound":"cpd00930"
}
},
{
"id":"tdecoa_x",
"name":"Tetradecenoyl-CoA (n-C14:1CoA)",
"compartment":"x",
"charge":-4,
"formula":"C35H56N7O17P3S",
"notes":{
"original_bigg_ids":[
"tdecoa_x"
]
},
"annotation":{
"bigg.metabolite":"tdecoa_x",
"metanetx.chemical":"MNXM2290",
"sbo":"SBO:0000247"
}
},
{
"id":"ttdcea_x",
"name":"Tetradecenoate (n-C14:1)",
"compartment":"x",
"charge":-1,
"formula":"C14H25O2",
"notes":{
"original_bigg_ids":[
"ttdcea_x"
]
},
"annotation":{
"bigg.metabolite":"ttdcea_x",
"metanetx.chemical":"MNXM641",
"sbo":"SBO:0000247"
}
},
{
"id":"co2_r",
"name":"CO2",
"compartment":"r",
"charge":0,
"formula":"CO2",
"annotation":{
"bigg.metabolite":"co2_r",
"biocyc":"META:CARBON-DIOXIDE",
"chebi":"CHEBI:48829",
"hmdb":"HMDB01967",
"inchikey":"CURLTUGMZLYLDI-UHFFFAOYSA-N",
"kegg.compound":"C00011",
"kegg.drug":"D00004",
"metanetx.chemical":"MNXM13",
"reactome":"R-ALL-5668565",
"sbo":"SBO:0000247",
"seed.compound":"cpd00011"
}
},
{
"id":"pe_RT_r",
"name":"Phosphatidylethanolamine",
"compartment":"r",
"charge":0,
"formula":"C4088H7632N100O800P100",
"annotation":{
"bigg.metabolite":"pe_RT_r",
"sbo":"SBO:0000247"
}
},
{
"id":"fe2_c",
"name":"Fe2+ mitochondria",
"compartment":"c",
"charge":2,
"formula":"Fe",
"notes":{
"original_bigg_ids":[
"fe2_c"
]
},
"annotation":{
"bigg.metabolite":"fe2_c",
"biocyc":"META:FE+2",
"chebi":"CHEBI:49599",
"hmdb":"HMDB00692",
"inchikey":"CWYNVVGOOAEACU-UHFFFAOYSA-N",
"kegg.compound":"C14818",
"metanetx.chemical":"MNXM111",
"sbo":"SBO:0000247",
"seed.compound":"cpd10515"
}
},
{
"id":"fe2_e",
"name":"Fe2+ mitochondria",
"compartment":"e",
"charge":2,
"formula":"Fe",
"notes":{
"original_bigg_ids":[
"fe2_e"
]
},
"annotation":{
"bigg.metabolite":"fe2_e",
"biocyc":"META:FE+2",
"chebi":"CHEBI:49599",
"hmdb":"HMDB00692",
"inchikey":"CWYNVVGOOAEACU-UHFFFAOYSA-N",
"kegg.compound":"C14818",
"metanetx.chemical":"MNXM111",
"sbo":"SBO:0000247",
"seed.compound":"cpd10515"
}
},
{
"id":"2mbald_c",
"name":"2 methylbutyraldehyde C5H10O",
"compartment":"c",
"charge":0,
"formula":"C5H10O",
"notes":{
"original_bigg_ids":[
"2mbald_c"
]
},
"annotation":{
"bigg.metabolite":"2mbald_c",
"biocyc":"META:METHYLBUT-CPD",
"chebi":"CHEBI:19692",
"hmdb":"HMDB31526",
"inchikey":"BYGQBDHUGHBGMD-UHFFFAOYSA-N",
"kegg.compound":"C02223",
"metanetx.chemical":"MNXM2604",
"sbo":"SBO:0000247",
"seed.compound":"cpd01499"
}
},
{
"id":"3mop_c",
"name":"(S)-3-Methyl-2-oxopentanoate",
"compartment":"c",
"charge":-1,
"formula":"C6H9O3",
"notes":{
"original_bigg_ids":[
"3mop_c"
]
},
"annotation":{
"bigg.metabolite":"3mop_c",
"biocyc":"META:2-KETO-3-METHYL-VALERATE",
"chebi":"CHEBI:401",
"inchikey":"JVQYSWDUAOAHFM-BYPYZUCNSA-M",
"kegg.compound":"C00671",
"lipidmaps":"LMFA01020275",
"metanetx.chemical":"MNXM439",
"sbo":"SBO:0000247",
"seed.compound":"cpd00508"
}
},
{
"id":"Lfmkynr_c",
"name":"L-Formylkynurenine",
"compartment":"c",
"charge":0,
"formula":"C11H12N2O4",
"annotation":{
"bigg.metabolite":"Lfmkynr_c",
"biocyc":"META:N-FORMYLKYNURENINE",
"chebi":"CHEBI:6215",
"hmdb":"HMDB60485",
"inchikey":"BYHJHXPTQMMKCA-QMMMGPOBSA-N",
"kegg.compound":"C15605",
"metanetx.chemical":"MNXM1288",
"reactome":"R-ALL-33179",
"sbo":"SBO:0000247",
"seed.compound":"cpd27595"
}
},
{
"id":"ddca_x",
"name":"Dodecanoate (n-C12:0)",
"compartment":"x",
"charge":-1,
"formula":"C12H23O2",
"notes":{
"original_bigg_ids":[
"ddca_x"
]
},
"annotation":{
"bigg.metabolite":"ddca_x",
"metanetx.chemical":"MNXM162258",
"sbo":"SBO:0000247"
}
},
{
"id":"ddcacoa_x",
"name":"Dodecanoyl-CoA (n-C12:0CoA)",
"compartment":"x",
"charge":-4,
"formula":"C33H54N7O17P3S",
"notes":{
"original_bigg_ids":[
"ddcacoa_x"
]
},
"annotation":{
"bigg.metabolite":"ddcacoa_x",
"biocyc":"META:LAUROYLCOA-CPD",
"chebi":"CHEBI:6392",
"hmdb":"HMDB03571",
"inchikey":"YMCXGHLSVALICC-GMHMEAMDSA-J",
"kegg.compound":"C01832",
"lipidmaps":"LMFA07050340",
"metanetx.chemical":"MNXM363",
"reactome":"R-ALL-77261",
"sbo":"SBO:0000247",
"seed.compound":"cpd01260"
}
},
{
"id":"glutrna_c",
"name":"L-Glutamyl-tRNA(Glu)",
"compartment":"c",
"charge":0,
"formula":"C5H7NO3R",
"notes":{
"original_bigg_ids":[
"glutrna_c"
]
},
"annotation":{
"bigg.metabolite":"glutrna_c",
"chebi":"CHEBI:6232",
"kegg.compound":"C02987",
"metanetx.chemical":"MNXM89752",
"reactome":"R-ALL-379751",
"sbo":"SBO:0000247",
"seed.compound":"cpd12227"
}
},
{
"id":"trnaglu_c",
"name":"TRNA (Glu)",
"compartment":"c",
"charge":0,
"formula":"R",
"notes":{
"original_bigg_ids":[
"trnaglu_c"
]
},
"annotation":{
"bigg.metabolite":"trnaglu_c",
"biocyc":"META:GLT-tRNAs",
"chebi":"CHEBI:29175",
"kegg.compound":"C01641",
"metanetx.chemical":"MNXM90886",
"reactome":"R-ALL-379778",
"sbo":"SBO:0000247",
"seed.compound":"cpd11912"
}
},
{
"id":"10fthf_c",
"name":"10-Formyltetrahydrofolate",
"compartment":"c",
"charge":-2,
"formula":"C20H21N7O7",
"notes":{
"original_bigg_ids":[
"10fthf_c"
]
},
"annotation":{
"bigg.metabolite":"10fthf_c",
"biocyc":"META:10-FORMYL-THF",
"chebi":"CHEBI:698",
"hmdb":"HMDB00972",
"inchikey":"AUFGTPPARQZWDO-YPMHNXCESA-L",
"kegg.compound":"C00234",
"metanetx.chemical":"MNXM237",
"reactome":"R-ALL-5389850",
"sbo":"SBO:0000247",
"seed.compound":"cpd00201"
}
},
{
"id":"aicar_c",
"name":"5-Amino-1-(5-Phospho-D-ribosyl)imidazole-4-carboxamide",
"compartment":"c",
"charge":-2,
"formula":"C9H13N4O8P",
"notes":{
"original_bigg_ids":[
"aicar_c"
]
},
"annotation":{
"bigg.metabolite":"aicar_c",
"biocyc":"META:AICAR",
"chebi":"CHEBI:58475",
"hmdb":"HMDB01517",
"inchikey":"NOTGFIUVDGNKRI-UUOKFMHZSA-L",
"kegg.compound":"C04677",
"metanetx.chemical":"MNXM365",
"reactome":"R-ALL-111409",
"sbo":"SBO:0000247",
"seed.compound":"cpd02851"
}
},
{
"id":"fprica_c",
"name":"5-Formamido-1-(5-phospho-D-ribosyl)imidazole-4-carboxamide",
"compartment":"c",
"charge":-2,
"formula":"C10H13N4O9P",
"notes":{
"original_bigg_ids":[
"fprica_c"
]
},
"annotation":{
"bigg.metabolite":"fprica_c",
"biocyc":"META:PHOSPHORIBOSYL-FORMAMIDO-CARBOXAMIDE",
"chebi":"CHEBI:58467",
"hmdb":"HMDB62708",
"inchikey":"ABCOOORLYAOBOZ-KQYNXXCUSA-L",
"kegg.compound":"C04734",
"metanetx.chemical":"MNXM456",
"reactome":"R-ALL-111427",
"sbo":"SBO:0000247",
"seed.compound":"cpd02884"
}
},
{
"id":"thf_c",
"name":"5,6,7,8-Tetrahydrofolate",
"compartment":"c",
"charge":-2,
"formula":"C19H21N7O6",
"notes":{
"original_bigg_ids":[
"thf_c"
]
},
"annotation":{
"bigg.metabolite":"thf_c",
"biocyc":"META:THF",
"chebi":"CHEBI:9482",
"inchikey":"MSTNYGQPCMXVAQ-RYUDHWBXSA-L",
"kegg.compound":"C00101",
"metanetx.chemical":"MNXM79",
"reactome":"R-ALL-200671",
"sbo":"SBO:0000247",
"seed.compound":"cpd29254"
}
},
{
"id":"nh4_c",
"name":"Ammonium",
"compartment":"c",
"charge":1,
"formula":"H4N",
"notes":{
"original_bigg_ids":[
"nh4_c"
]
},
"annotation":{
"bigg.metabolite":"nh4_c",
"biocyc":"META:AMMONIUM",
"chebi":"CHEBI:7435",
"hmdb":"HMDB41827",
"inchikey":"QGZKDVFQNNGYKY-UHFFFAOYSA-O",
"kegg.compound":"C01342",
"kegg.drug":"D02916",
"metanetx.chemical":"MNXM15",
"reactome":"R-ALL-76230",
"sbo":"SBO:0000247",
"seed.compound":"cpd19013"
}
},
{
"id":"adp_r",
"name":"ADP",
"compartment":"r",
"charge":-3,
"formula":"C10H12N5O10P2",
"annotation":{
"bigg.metabolite":"adp_r",
"biocyc":"META:ADP",
"chebi":"CHEBI:87518",
"hmdb":"HMDB01341",
"inchikey":"XTWYTFMLZFPYCI-KQYNXXCUSA-K",
"kegg.compound":"C00008",
"kegg.glycan":"G11113",
"metanetx.chemical":"MNXM7",
"reactome":"R-ALL-8869360",
"sbo":"SBO:0000247",
"seed.compound":"cpd00008"
}
},
{
"id":"atp_r",
"name":"ATP",
"compartment":"r",
"charge":-4,
"formula":"C10H12N5O13P3",
"annotation":{
"bigg.metabolite":"atp_r",
"biocyc":"META:ATP",
"chebi":"CHEBI:57299",
"hmdb":"HMDB00538",
"inchikey":"ZKHQWZAMYRWXGA-KQYNXXCUSA-J",
"kegg.compound":"C00002",
"kegg.drug":"D08646",
"metanetx.chemical":"MNXM3",
"reactome":"R-ALL-8938081",
"sbo":"SBO:0000247",
"seed.compound":"cpd00002"
}
},
{
"id":"sph1p_r",
"name":"Sphinganine 1-phosphate",
"compartment":"r",
"charge":-1,
"formula":"C18H39NO5P",
"annotation":{
"bigg.metabolite":"sph1p_r",
"biocyc":"META:CPD-649",
"chebi":"CHEBI:9222",
"hmdb":"HMDB01383",
"inchikey":"YHEDRJPUIRMZMP-ZWKOTPCHSA-M",
"kegg.compound":"C01120",
"lipidmaps":"LMSP01050002",
"metanetx.chemical":"MNXM487",
"reactome":"R-ALL-428275",
"sbo":"SBO:0000247",
"seed.compound":"cpd00824"
}
},
{
"id":"fad_c",
"name":"Flavin adenine dinucleotide oxidized",
"compartment":"c",
"charge":-2,
"formula":"C27H31N9O15P2",
"notes":{
"original_bigg_ids":[
"fad_c"
]
},
"annotation":{
"bigg.metabolite":"fad_c",
"biocyc":"META:FAD",
"chebi":"CHEBI:57692",
"hmdb":"HMDB01248",
"inchikey":"IMGVNJNCCGXBHD-UYBVJOGSSA-K",
"kegg.compound":"C00016",
"kegg.drug":"D00005",
"metanetx.chemical":"MNXM33",
"reactome":"R-ALL-29386",
"sbo":"SBO:0000247",
"seed.compound":"cpd00015"
}
},
{
"id":"34dhpac_c",
"name":"3,4-Dihydroxyphenylacetaldehyde",
"compartment":"c",
"charge":0,
"formula":"C8H8O3",
"annotation":{
"bigg.metabolite":"34dhpac_c",
"biocyc":"META:34-DIHYDROXYPHENYLACETALDEHYDE",
"chebi":"CHEBI:27978",
"hmdb":"HMDB06778",
"inchikey":"IADQVXRMSNIUEL-UHFFFAOYSA-N",
"kegg.compound":"C04043",
"metanetx.chemical":"MNXM1401",
"sbo":"SBO:0000247",
"seed.compound":"cpd02500"
}
},
{
"id":"dopa_c",
"name":"Dopamine",
"compartment":"c",
"charge":1,
"formula":"C8H12NO2",
"annotation":{
"bigg.metabolite":"dopa_c",
"biocyc":"META:DOPAMINE",
"chebi":"CHEBI:59905",
"hmdb":"HMDB00073",
"inchikey":"VYFYYTLLBUKUHU-UHFFFAOYSA-O",
"kegg.compound":"C03758",
"kegg.drug":"D07870",
"metanetx.chemical":"MNXM205",
"reactome":"R-ALL-380873",
"sbo":"SBO:0000247",
"seed.compound":"cpd02357"
}
},
{
"id":"f6p_c",
"name":"beta-D-Fructose 6-phosphate",
"compartment":"c",
"charge":-2,
"formula":"C6H11O9P",
"annotation":{
"bigg.metabolite":"f6p_c",
"biocyc":"META:FRUCTOSE-6P",
"chebi":"CHEBI:57634",
"hmdb":"HMDB03971",
"inchikey":"BGWGXPAPYGQALX-ARQDHWQXSA-L",
"kegg.compound":"C05345",
"metanetx.chemical":"MNXM89621",
"sbo":"SBO:0000247",
"seed.compound":"cpd19035"
}
},
{
"id":"13dpg_c",
"name":"3-Phospho-D-glyceroyl phosphate",
"compartment":"c",
"charge":-4,
"formula":"C3H4O10P2",
"notes":{
"original_bigg_ids":[
"13dpg_c"
]
},
"annotation":{
"bigg.metabolite":"13dpg_c",
"biocyc":"META:DPG",
"chebi":"CHEBI:57604",
"hmdb":"HMDB62758",
"inchikey":"LJQLQCAXBUHEAZ-UWTATZPHSA-J",
"kegg.compound":"C00236",
"metanetx.chemical":"MNXM261",
"reactome":"R-ALL-29800",
"sbo":"SBO:0000247",
"seed.compound":"cpd00203"
}
},
{
"id":"23dpg_c",
"name":"2 3 Disphospho D glycerate C3H3O10P2",
"compartment":"c",
"charge":-5,
"formula":"C3H3O10P2",
"notes":{
"original_bigg_ids":[
"23dpg_c"
]
},
"annotation":{
"bigg.metabolite":"23dpg_c",
"biocyc":"META:23-DIPHOSPHOGLYCERATE",
"chebi":"CHEBI:873",
"hmdb":"HMDB01294",
"inchikey":"XOHUEYCVLUUEJJ-UWTATZPHSA-I",
"kegg.compound":"C03339",
"metanetx.chemical":"MNXM892",
"reactome":"R-ALL-6798337",
"sbo":"SBO:0000247",
"seed.compound":"cpd02119"
}
},
{
"id":"g3p_c",
"name":"Glyceraldehyde 3-phosphate",
"compartment":"c",
"charge":-2,
"formula":"C3H5O6P",
"notes":{
"original_bigg_ids":[
"g3p_c"
]
},
"annotation":{
"bigg.metabolite":"g3p_c",
"biocyc":"META:GAP",
"chebi":"CHEBI:59776",
"hmdb":"HMDB01112",
"inchikey":"LXJXRIRHZLFYRP-VKHMYHEASA-L",
"kegg.compound":"C00661",
"metanetx.chemical":"MNXM74",
"reactome":"R-ALL-29578",
"sbo":"SBO:0000247",
"seed.compound":"cpd19005"
}
},
{
"id":"dnad_c",
"name":"Deamino-NAD+",
"compartment":"c",
"charge":-2,
"formula":"C21H24N6O15P2",
"notes":{
"original_bigg_ids":[
"dnad_c"
]
},
"annotation":{
"bigg.metabolite":"dnad_c",
"biocyc":"META:DEAMIDO-NAD",
"chebi":"CHEBI:58437",
"hmdb":"HMDB01179",
"inchikey":"SENPVEZBRZQVST-HISDBWNOSA-L",
"kegg.compound":"C00857",
"metanetx.chemical":"MNXM309",
"reactome":"R-ALL-8938090",
"sbo":"SBO:0000247",
"seed.compound":"cpd00638"
}
},
{
"id":"13dampp_c",
"name":"1 3 Diaminopropane C3H12N2",
"compartment":"c",
"charge":2,
"formula":"C3H12N2",
"notes":{
"original_bigg_ids":[
"13dampp_c"
]
},
"annotation":{
"bigg.metabolite":"13dampp_c",
"metanetx.chemical":"MNXM146468",
"sbo":"SBO:0000247"
}
},
{
"id":"4abutn_c",
"name":"4-Aminobutanal",
"compartment":"c",
"charge":1,
"formula":"C4H10NO",
"notes":{
"original_bigg_ids":[
"4abutn_c"
]
},
"annotation":{
"bigg.metabolite":"4abutn_c",
"biocyc":"META:4-AMINO-BUTYRALDEHYDE",
"chebi":"CHEBI:58264",
"hmdb":"HMDB60247",
"inchikey":"DZQLQEYLEYWJIB-UHFFFAOYSA-O",
"kegg.compound":"C00555",
"metanetx.chemical":"MNXM422",
"sbo":"SBO:0000247",
"seed.compound":"cpd12219"
}
},
{
"id":"spmd_c",
"name":"Spermidine",
"compartment":"c",
"charge":3,
"formula":"C7H22N3",
"notes":{
"original_bigg_ids":[
"spmd_c"
]
},
"annotation":{
"bigg.metabolite":"spmd_c",
"biocyc":"META:SPERMIDINE",
"chebi":"CHEBI:9218",
"hmdb":"HMDB01257",
"inchikey":"ATHGHQPFGPMSJY-UHFFFAOYSA-Q",
"kegg.compound":"C00315",
"metanetx.chemical":"MNXM124",
"reactome":"R-ALL-204635",
"sbo":"SBO:0000247",
"seed.compound":"cpd00264"
}
},
{
"id":"gdpmann_c",
"name":"GDP-mannose",
"compartment":"c",
"charge":-2,
"formula":"C16H23N5O16P2",
"annotation":{
"bigg.metabolite":"gdpmann_c",
"biocyc":"META:GDP-MANNOSE",
"chebi":"CHEBI:84881",
"hmdb":"HMDB01163",
"inchikey":"MVMSCBBUIHUTGJ-GDJBGNAASA-L",
"kegg.compound":"C00096",
"kegg.glycan":"G10614",
"metanetx.chemical":"MNXM82",
"sbo":"SBO:0000247",
"seed.compound":"cpd00083"
}
},
{
"id":"his__L_c",
"name":"L-Histidine",
"compartment":"c",
"charge":0,
"formula":"C6H9N3O2",
"notes":{
"original_bigg_ids":[
"his_L_c"
]
},
"annotation":{
"bigg.metabolite":"his__L_c",
"biocyc":"META:HIS",
"chebi":"CHEBI:6240",
"hmdb":"HMDB03412",
"inchikey":"HNDVDQJCIGZPNO-YFKPBYRVSA-N",
"kegg.compound":"C00768",
"kegg.drug":"D00032",
"metanetx.chemical":"MNXM134",
"reactome":"R-ALL-379695",
"sbo":"SBO:0000247",
"seed.compound":"cpd00572"
}
},
{
"id":"histrna_c",
"name":"L-Histidyl-tRNA(His)",
"compartment":"c",
"charge":1,
"formula":"C6H8N3OR",
"notes":{
"original_bigg_ids":[
"histrna_c"
]
},
"annotation":{
"bigg.metabolite":"histrna_c",
"chebi":"CHEBI:6243",
"kegg.compound":"C02988",
"metanetx.chemical":"MNXM89831",
"reactome":"R-ALL-379786",
"sbo":"SBO:0000247",
"seed.compound":"cpd12228"
}
},
{
"id":"trnahis_c",
"name":"TRNA(His)",
"compartment":"c",
"charge":0,
"formula":"R",
"notes":{
"original_bigg_ids":[
"trnahis_c"
]
},
"annotation":{
"bigg.metabolite":"trnahis_c",
"biocyc":"META:HIS-tRNAs",
"chebi":"CHEBI:29178",
"kegg.compound":"C01643",
"metanetx.chemical":"MNXM90878",
"reactome":"R-ALL-379758",
"sbo":"SBO:0000247",
"seed.compound":"cpd27218"
}
},
{
"id":"phe__L_m",
"name":"L-Phenylalanine",
"compartment":"m",
"charge":0,
"formula":"C9H11NO2",
"notes":{
"original_bigg_ids":[
"phe_L_m"
]
},
"annotation":{
"bigg.metabolite":"phe__L_m",
"biocyc":"META:PHE",
"chebi":"CHEBI:8089",
"hmdb":"HMDB00612",
"inchikey":"COLNVLDHVKWLRT-QMMMGPOBSA-N",
"kegg.compound":"C02057",
"kegg.drug":"D00021",
"metanetx.chemical":"MNXM97",
"reactome":"R-ALL-379701",
"sbo":"SBO:0000247",
"seed.compound":"cpd01400"
}
},
{
"id":"phetrna_m",
"name":"L-Phenylalanyl-tRNA(Phe)",
"compartment":"m",
"charge":1,
"formula":"C9H10NOR",
"notes":{
"original_bigg_ids":[
"phetrna_m"
]
},
"annotation":{
"bigg.metabolite":"phetrna_m",
"chebi":"CHEBI:6283",
"kegg.compound":"C03511",
"metanetx.chemical":"MNXM89802",
"reactome":"R-ALL-379792",
"sbo":"SBO:0000247",
"seed.compound":"cpd12335"
}
},
{
"id":"trnaphe_m",
"name":"TRNA(Phe)",
"compartment":"m",
"charge":0,
"formula":"R",
"notes":{
"original_bigg_ids":[
"trnaphe_m"
]
},
"annotation":{
"bigg.metabolite":"trnaphe_m",
"biocyc":"META:PHE-tRNAs",
"chebi":"CHEBI:29184",
"kegg.compound":"C01648",
"metanetx.chemical":"MNXM90753",
"reactome":"R-ALL-379767",
"sbo":"SBO:0000247",
"seed.compound":"cpd27782"
}
},
{
"id":"thmpp_c",
"name":"Thiamin diphosphate",
"compartment":"c",
"charge":-2,
"formula":"C12H16N4O7P2S",
"annotation":{
"bigg.metabolite":"thmpp_c",
"biocyc":"META:THIAMINE-PYROPHOSPHATE",
"chebi":"CHEBI:9532",
"hmdb":"HMDB62636",
"inchikey":"AYEKOFBPNLCAJY-UHFFFAOYSA-L",
"kegg.compound":"C00068",
"metanetx.chemical":"MNXM256",
"reactome":"R-ALL-8878387",
"sbo":"SBO:0000247",
"seed.compound":"cpd00056"
}
},
{
"id":"ddca_c",
"name":"Dodecanoate (n-C12:0)",
"compartment":"c",
"charge":-1,
"formula":"C12H23O2",
"notes":{
"original_bigg_ids":[
"ddca_c"
]
},
"annotation":{
"bigg.metabolite":"ddca_c",
"metanetx.chemical":"MNXM162258",
"sbo":"SBO:0000247"
}
},
{
"id":"glc__D_c",
"name":"alpha-D-Glucose",
"compartment":"c",
"charge":0,
"formula":"C6H12O6",
"annotation":{
"bigg.metabolite":"glc__D_c",
"biocyc":"META:Glucopyranose",
"chebi":"CHEBI:4167",
"hmdb":"HMDB06564",
"inchikey":"WQZGKKKJIJFFOK-GASJEMHNSA-N",
"kegg.compound":"C00031",
"kegg.drug":"D00009",
"metanetx.chemical":"MNXM41",
"sbo":"SBO:0000247",
"seed.compound":"cpd26821"
}
},
{
"id":"cit_c",
"name":"Citrate",
"compartment":"c",
"charge":-3,
"formula":"C6H5O7",
"notes":{
"original_bigg_ids":[
"cit_c"
]
},
"annotation":{
"bigg.metabolite":"cit_c",
"biocyc":"META:CIT",
"chebi":"CHEBI:76049",
"hmdb":"HMDB00094",
"inchikey":"KRKNYBCHXYNGOX-UHFFFAOYSA-K",
"kegg.compound":"C00158",
"kegg.drug":"D00037",
"metanetx.chemical":"MNXM131",
"reactome":"R-ALL-76190",
"sbo":"SBO:0000247",
"seed.compound":"cpd00137"
}
},
{
"id":"pep_c",
"name":"Phosphoenolpyruvate",
"compartment":"c",
"charge":-3,
"formula":"C3H2O6P",
"notes":{
"original_bigg_ids":[
"pep_c"
]
},
"annotation":{
"bigg.metabolite":"pep_c",
"biocyc":"META:PHOSPHO-ENOL-PYRUVATE",
"chebi":"CHEBI:8147",
"hmdb":"HMDB00263",
"inchikey":"DTBNBXWJWCWCIK-UHFFFAOYSA-K",
"kegg.compound":"C00074",
"metanetx.chemical":"MNXM73",
"reactome":"R-ALL-372364",
"sbo":"SBO:0000247",
"seed.compound":"cpd00061"
}
},
{
"id":"pep_m",
"name":"Phosphoenolpyruvate",
"compartment":"m",
"charge":-3,
"formula":"C3H2O6P",
"notes":{
"original_bigg_ids":[
"pep_m"
]
},
"annotation":{
"bigg.metabolite":"pep_m",
"biocyc":"META:PHOSPHO-ENOL-PYRUVATE",
"chebi":"CHEBI:8147",
"hmdb":"HMDB00263",
"inchikey":"DTBNBXWJWCWCIK-UHFFFAOYSA-K",
"kegg.compound":"C00074",
"metanetx.chemical":"MNXM73",
"reactome":"R-ALL-372364",
"sbo":"SBO:0000247",
"seed.compound":"cpd00061"
}
},
{
"id":"3c4mop_c",
"name":"3-Carboxy-4-methyl-2-oxopentanoate",
"compartment":"c",
"charge":-2,
"formula":"C7H8O5",
"notes":{
"original_bigg_ids":[
"3c4mop_c"
]
},
"annotation":{
"bigg.metabolite":"3c4mop_c",
"biocyc":"META:CPD-7100",
"chebi":"CHEBI:19975",
"hmdb":"HMDB12149",
"inchikey":"HIIZAGQWABAMRR-BYPYZUCNSA-L",
"kegg.compound":"C04236",
"metanetx.chemical":"MNXM1602",
"sbo":"SBO:0000247",
"seed.compound":"cpd02605"
}
},
{
"id":"4mop_c",
"name":"4-Methyl-2-oxopentanoate",
"compartment":"c",
"charge":-1,
"formula":"C6H9O3",
"notes":{
"original_bigg_ids":[
"4mop_c"
]
},
"annotation":{
"bigg.metabolite":"4mop_c",
"biocyc":"META:2K-4CH3-PENTANOATE",
"chebi":"CHEBI:48430",
"hmdb":"HMDB00762",
"inchikey":"BKAJNAXTPSGJCU-UHFFFAOYSA-M",
"kegg.compound":"C00233",
"metanetx.chemical":"MNXM404",
"sbo":"SBO:0000247",
"seed.compound":"cpd00200"
}
},
{
"id":"udp_c",
"name":"UDP C9H11N2O12P2",
"compartment":"c",
"charge":-3,
"formula":"C9H11N2O12P2",
"notes":{
"original_bigg_ids":[
"udp_c"
]
},
"annotation":{
"bigg.metabolite":"udp_c",
"biocyc":"META:UDP",
"chebi":"CHEBI:9802",
"hmdb":"HMDB00295",
"inchikey":"XCCTYIAWTASOJW-XVFCMESISA-K",
"kegg.compound":"C00015",
"kegg.glycan":"G10619",
"metanetx.chemical":"MNXM17",
"reactome":"R-ALL-205687",
"sbo":"SBO:0000247",
"seed.compound":"cpd00014"
}
},
{
"id":"utp_c",
"name":"UTP C9H11N2O15P3",
"compartment":"c",
"charge":-4,
"formula":"C9H11N2O15P3",
"notes":{
"original_bigg_ids":[
"utp_c"
]
},
"annotation":{
"bigg.metabolite":"utp_c",
"biocyc":"META:UTP",
"chebi":"CHEBI:9850",
"hmdb":"HMDB00285",
"inchikey":"PGAVKCOVUIYSFO-XVFCMESISA-J",
"kegg.compound":"C00075",
"metanetx.chemical":"MNXM121",
"reactome":"R-ALL-29494",
"sbo":"SBO:0000247",
"seed.compound":"cpd00062"
}
},
{
"id":"leu__L_c",
"name":"L-Leucine",
"compartment":"c",
"charge":0,
"formula":"C6H13NO2",
"notes":{
"original_bigg_ids":[
"leu_L_c"
]
},
"annotation":{
"bigg.metabolite":"leu__L_c",
"biocyc":"META:LEU",
"chebi":"CHEBI:6260",
"hmdb":"HMDB62203",
"inchikey":"ROHFNLRQFUQHCH-YFKPBYRVSA-N",
"kegg.compound":"C16439",
"kegg.drug":"D00030",
"lipidmaps":"LMFA01100048",
"metanetx.chemical":"MNXM140",
"reactome":"R-ALL-351964",
"sbo":"SBO:0000247",
"seed.compound":"cpd15143"
}
},
{
"id":"dtdp_c",
"name":"DTDP C10H13N2O11P2",
"compartment":"c",
"charge":-3,
"formula":"C10H13N2O11P2",
"notes":{
"original_bigg_ids":[
"dtdp_c"
]
},
"annotation":{
"bigg.metabolite":"dtdp_c",
"biocyc":"META:TDP",
"chebi":"CHEBI:58369",
"hmdb":"HMDB01274",
"inchikey":"UJLXYODCHAELLY-XLPZGREQSA-K",
"kegg.compound":"C00363",
"metanetx.chemical":"MNXM152",
"sbo":"SBO:0000247",
"seed.compound":"cpd00297"
}
},
{
"id":"dtmp_c",
"name":"DTMP C10H13N2O8P",
"compartment":"c",
"charge":-2,
"formula":"C10H13N2O8P",
"notes":{
"original_bigg_ids":[
"dtmp_c"
]
},
"annotation":{
"bigg.metabolite":"dtmp_c",
"biocyc":"META:TMP",
"chebi":"CHEBI:63549",
"hmdb":"HMDB01227",
"inchikey":"GYOZYWVXFNDGLU-XLPZGREQSA-L",
"kegg.compound":"C00364",
"metanetx.chemical":"MNXM257",
"reactome":"R-ALL-109366",
"sbo":"SBO:0000247",
"seed.compound":"cpd00298"
}
},
{
"id":"2mppal_c",
"name":"2 methylpropanal C4H8O",
"compartment":"c",
"charge":0,
"formula":"C4H8O",
"notes":{
"original_bigg_ids":[
"2mppal_c"
]
},
"annotation":{
"bigg.metabolite":"2mppal_c",
"biocyc":"META:CPD-7000",
"chebi":"CHEBI:48943",
"hmdb":"HMDB31243",
"inchikey":"AMIMRNSIRUDHCM-UHFFFAOYSA-N",
"metanetx.chemical":"MNXM5189",
"sbo":"SBO:0000247",
"seed.compound":"cpd24683"
}
},
{
"id":"ibutoh_c",
"name":"Isobutyl alcohol C4H10O",
"compartment":"c",
"charge":0,
"formula":"C4H10O",
"notes":{
"original_bigg_ids":[
"ibutoh_c"
]
},
"annotation":{
"bigg.metabolite":"ibutoh_c",
"biocyc":"META:ISOBUTANOL",
"chebi":"CHEBI:46645",
"hmdb":"HMDB06006",
"inchikey":"ZXEKIIBDNHEJCQ-UHFFFAOYSA-N",
"kegg.compound":"C14710",
"lipidmaps":"LMFA05000100",
"metanetx.chemical":"MNXM5188",
"sbo":"SBO:0000247",
"seed.compound":"cpd10408"
}
},
{
"id":"pi_x",
"name":"Phosphate",
"compartment":"x",
"charge":-2,
"formula":"HO4P",
"notes":{
"original_bigg_ids":[
"pi_x"
]
},
"annotation":{
"bigg.metabolite":"pi_x",
"biocyc":"META:Pi",
"chebi":"CHEBI:7793",
"hmdb":"HMDB05947",
"inchikey":"NBIIXXVUZAFLBC-UHFFFAOYSA-L",
"kegg.compound":"C00009",
"kegg.drug":"D05467",
"metanetx.chemical":"MNXM9",
"reactome":"R-ALL-8851513",
"sbo":"SBO:0000247",
"seed.compound":"cpd27787"
}
},
{
"id":"ddcacoa_m",
"name":"Lauroyl-CoA",
"compartment":"m",
"charge":-4,
"formula":"C33H54N7O17P3S",
"annotation":{
"bigg.metabolite":"ddcacoa_m",
"biocyc":"META:LAUROYLCOA-CPD",
"chebi":"CHEBI:6392",
"hmdb":"HMDB03571",
"inchikey":"YMCXGHLSVALICC-GMHMEAMDSA-J",
"kegg.compound":"C01832",
"lipidmaps":"LMFA07050340",
"metanetx.chemical":"MNXM363",
"reactome":"R-ALL-77261",
"sbo":"SBO:0000247",
"seed.compound":"cpd01260"
}
},
{
"id":"ddca_m",
"name":"Dodecanoic acid",
"compartment":"m",
"charge":-1,
"formula":"C12H23O2",
"annotation":{
"bigg.metabolite":"ddca_m",
"sbo":"SBO:0000247"
}
},
{
"id":"hdca_x",
"name":"Hexadecanoate (n-C16:0)",
"compartment":"x",
"charge":-1,
"formula":"C16H31O2",
"notes":{
"original_bigg_ids":[
"hdca_x"
]
},
"annotation":{
"bigg.metabolite":"hdca_x",
"biocyc":"META:PALMITATE",
"chebi":"CHEBI:7896",
"hmdb":"HMDB60083",
"inchikey":"IPCSVZSSVZVIGE-UHFFFAOYSA-M",
"kegg.compound":"C00249",
"kegg.drug":"D05341",
"lipidmaps":"LMFA01010046",
"metanetx.chemical":"MNXM108",
"reactome":"R-ALL-76168",
"sbo":"SBO:0000247",
"seed.compound":"cpd00214"
}
},
{
"id":"pmtcoa_x",
"name":"Palmitoyl-CoA (n-C16:0CoA)",
"compartment":"x",
"charge":-4,
"formula":"C37H62N7O17P3S",
"notes":{
"original_bigg_ids":[
"pmtcoa_x"
]
},
"annotation":{
"bigg.metabolite":"pmtcoa_x",
"biocyc":"META:PALMITYL-COA",
"chebi":"CHEBI:7898",
"hmdb":"HMDB59623",
"inchikey":"MNBKLUUYKPBKDU-BBECNAHFSA-J",
"kegg.compound":"C00154",
"lipidmaps":"LMFA07050360",
"metanetx.chemical":"MNXM88",
"reactome":"R-ALL-5358339",
"sbo":"SBO:0000247",
"seed.compound":"cpd00134"
}
},
{
"id":"6pgc_c",
"name":"6-Phospho-D-gluconate",
"compartment":"c",
"charge":-3,
"formula":"C6H10O10P",
"notes":{
"original_bigg_ids":[
"6pgc_c"
]
},
"annotation":{
"bigg.metabolite":"6pgc_c",
"biocyc":"META:CPD-2961",
"chebi":"CHEBI:58759",
"hmdb":"HMDB62800",
"inchikey":"BIRSGZKFKXLSJQ-SQOUGZDYSA-K",
"kegg.compound":"C00345",
"metanetx.chemical":"MNXM325",
"reactome":"R-ALL-29996",
"sbo":"SBO:0000247",
"seed.compound":"cpd00284"
}
},
{
"id":"6pgl_c",
"name":"6-phospho-D-glucono-1,5-lactone",
"compartment":"c",
"charge":-2,
"formula":"C6H9O9P",
"notes":{
"original_bigg_ids":[
"6pgl_c"
]
},
"annotation":{
"bigg.metabolite":"6pgl_c",
"biocyc":"META:D-6-P-GLUCONO-DELTA-LACTONE",
"chebi":"CHEBI:57955",
"hmdb":"HMDB62628",
"inchikey":"IJOJIVNDFQSGAB-SQOUGZDYSA-L",
"kegg.compound":"C01236",
"metanetx.chemical":"MNXM429",
"reactome":"R-ALL-31467",
"sbo":"SBO:0000247",
"seed.compound":"cpd00911"
}
},
{
"id":"2obut_m",
"name":"2-Oxobutanoate",
"compartment":"m",
"charge":-1,
"formula":"C4H5O3",
"notes":{
"original_bigg_ids":[
"2obut_m"
]
},
"annotation":{
"bigg.metabolite":"2obut_m",
"biocyc":"META:2-OXOBUTANOATE",
"chebi":"CHEBI:39748",
"hmdb":"HMDB06544",
"inchikey":"TYEYBOSBBBHJIV-UHFFFAOYSA-M",
"kegg.compound":"C00109",
"lipidmaps":"LMFA01060002",
"metanetx.chemical":"MNXM159",
"reactome":"R-ALL-936714",
"sbo":"SBO:0000247",
"seed.compound":"cpd00094"
}
},
{
"id":"nh4_m",
"name":"Ammonium",
"compartment":"m",
"charge":1,
"formula":"H4N",
"notes":{
"original_bigg_ids":[
"nh4_m"
]
},
"annotation":{
"bigg.metabolite":"nh4_m",
"biocyc":"META:AMMONIUM",
"chebi":"CHEBI:7435",
"hmdb":"HMDB41827",
"inchikey":"QGZKDVFQNNGYKY-UHFFFAOYSA-O",
"kegg.compound":"C01342",
"kegg.drug":"D02916",
"metanetx.chemical":"MNXM15",
"reactome":"R-ALL-76230",
"sbo":"SBO:0000247",
"seed.compound":"cpd19013"
}
},
{
"id":"thr__L_m",
"name":"L-Threonine",
"compartment":"m",
"charge":0,
"formula":"C4H9NO3",
"notes":{
"original_bigg_ids":[
"thr_L_m"
]
},
"annotation":{
"bigg.metabolite":"thr__L_m",
"biocyc":"META:THR",
"chebi":"CHEBI:6308",
"hmdb":"HMDB00167",
"inchikey":"AYFVYJQAPQTCCC-GBXIJSLDSA-N",
"kegg.compound":"C00188",
"kegg.drug":"D00041",
"metanetx.chemical":"MNXM142",
"reactome":"R-ALL-379706",
"sbo":"SBO:0000247",
"seed.compound":"cpd00161"
}
},
{
"id":"cellb_c",
"name":"Cellobiose",
"compartment":"c",
"charge":0,
"formula":"C12H22O11",
"annotation":{
"bigg.metabolite":"cellb_c",
"biocyc":"META:CELLOBIOSE",
"chebi":"CHEBI:41353",
"hmdb":"HMDB00055",
"inchikey":"GUBGYTABKSRVRQ-QRZGKKJRSA-N",
"kegg.compound":"C06422",
"kegg.glycan":"G00289",
"metanetx.chemical":"MNXM1142",
"sbo":"SBO:0000247",
"seed.compound":"cpd03845"
}
},
{
"id":"glu5sa_m",
"name":"L-Glutamate 5-semialdehyde",
"compartment":"m",
"charge":0,
"formula":"C5H9NO3",
"notes":{
"original_bigg_ids":[
"glu5sa_m"
]
},
"annotation":{
"bigg.metabolite":"glu5sa_m",
"biocyc":"META:L-GLUTAMATE_GAMMA-SEMIALDEHYDE",
"chebi":"CHEBI:6225",
"hmdb":"HMDB02104",
"inchikey":"KABXUUFDPUOJMW-BYPYZUCNSA-N",
"kegg.compound":"C01165",
"metanetx.chemical":"MNXM245",
"reactome":"R-ALL-31339",
"sbo":"SBO:0000247",
"seed.compound":"cpd00858"
}
},
{
"id":"trnatrp_c",
"name":"TRNA(Trp)",
"compartment":"c",
"charge":0,
"formula":"R",
"notes":{
"original_bigg_ids":[
"trnatrp_c"
]
},
"annotation":{
"bigg.metabolite":"trnatrp_c",
"biocyc":"META:TRP-tRNAs",
"chebi":"CHEBI:29181",
"kegg.compound":"C01652",
"metanetx.chemical":"MNXM90755",
"reactome":"R-ALL-379774",
"sbo":"SBO:0000247",
"seed.compound":"cpd28239"
}
},
{
"id":"trp__L_c",
"name":"L-Tryptophan",
"compartment":"c",
"charge":0,
"formula":"C11H12N2O2",
"notes":{
"original_bigg_ids":[
"trp_L_c"
]
},
"annotation":{
"bigg.metabolite":"trp__L_c",
"biocyc":"META:TRP",
"chebi":"CHEBI:9769",
"hmdb":"HMDB30396",
"inchikey":"QIVBCDIJIAJPQS-VIFPVBQESA-N",
"kegg.compound":"C00806",
"kegg.drug":"D00020",
"metanetx.chemical":"MNXM94",
"reactome":"R-ALL-379709",
"sbo":"SBO:0000247",
"seed.compound":"cpd19007"
}
},
{
"id":"trptrna_c",
"name":"L-Tryptophanyl-tRNA(Trp)",
"compartment":"c",
"charge":1,
"formula":"C11H11N2OR",
"notes":{
"original_bigg_ids":[
"trptrna_c"
]
},
"annotation":{
"bigg.metabolite":"trptrna_c",
"chebi":"CHEBI:6312",
"kegg.compound":"C03512",
"metanetx.chemical":"MNXM89804",
"reactome":"R-ALL-379765",
"sbo":"SBO:0000247",
"seed.compound":"cpd12336"
}
},
{
"id":"amet_e",
"name":"S-Adenosyl-L-methionine",
"compartment":"e",
"charge":1,
"formula":"C15H23N6O5S",
"annotation":{
"bigg.metabolite":"amet_e",
"biocyc":"META:S-ADENOSYLMETHIONINE",
"chebi":"CHEBI:8946",
"hmdb":"HMDB62709",
"inchikey":"MEFKEPWMEQBLKI-AIRLBKTGSA-O",
"kegg.compound":"C00019",
"metanetx.chemical":"MNXM16",
"reactome":"R-ALL-77087",
"sbo":"SBO:0000247",
"seed.compound":"cpd00017"
}
},
{
"id":"cyst__L_c",
"name":"L-Cystathionine",
"compartment":"c",
"charge":0,
"formula":"C7H14N2O4S",
"notes":{
"original_bigg_ids":[
"cyst__L_c"
]
},
"annotation":{
"bigg.metabolite":"cyst__L_c",
"biocyc":"META:L-CYSTATHIONINE",
"chebi":"CHEBI:6205",
"hmdb":"HMDB03614",
"inchikey":"ILRYLPWNYFXEMH-WHFBIAKZSA-N",
"kegg.compound":"C02291",
"metanetx.chemical":"MNXM319",
"reactome":"R-ALL-1614518",
"sbo":"SBO:0000247",
"seed.compound":"cpd19019"
}
},
{
"id":"suchms_c",
"name":"O-Succinyl-L-homoserine",
"compartment":"c",
"charge":-1,
"formula":"C8H12NO6",
"notes":{
"original_bigg_ids":[
"suchms_c"
]
},
"annotation":{
"bigg.metabolite":"suchms_c",
"biocyc":"META:O-SUCCINYL-L-HOMOSERINE",
"chebi":"CHEBI:7704",
"inchikey":"GNISQJGXJIDKDJ-YFKPBYRVSA-M",
"kegg.compound":"C01118",
"metanetx.chemical":"MNXM820",
"sbo":"SBO:0000247",
"seed.compound":"cpd00822"
}
},
{
"id":"achms_c",
"name":"O Acetyl L homoserine C6H11NO4",
"compartment":"c",
"charge":0,
"formula":"C6H11NO4",
"notes":{
"original_bigg_ids":[
"achms_c"
]
},
"annotation":{
"bigg.metabolite":"achms_c",
"biocyc":"META:CPD-667",
"chebi":"CHEBI:7667",
"inchikey":"FCXZBWSIAGGPCB-YFKPBYRVSA-N",
"kegg.compound":"C01077",
"metanetx.chemical":"MNXM699",
"sbo":"SBO:0000247",
"seed.compound":"cpd00790"
}
},
{
"id":"ch4s_c",
"name":"Methanethiol CH4S",
"compartment":"c",
"charge":0,
"formula":"CH4S",
"notes":{
"original_bigg_ids":[
"ch4s_c"
]
},
"annotation":{
"bigg.metabolite":"ch4s_c",
"biocyc":"META:CPD-7671",
"chebi":"CHEBI:6814",
"hmdb":"HMDB03227",
"inchikey":"LSDPWZHWYPCBBB-UHFFFAOYSA-N",
"kegg.compound":"C00409",
"metanetx.chemical":"MNXM652",
"sbo":"SBO:0000247",
"seed.compound":"cpd00324"
}
},
{
"id":"met__L_c",
"name":"L-Methionine",
"compartment":"c",
"charge":0,
"formula":"C5H11NO2S",
"notes":{
"original_bigg_ids":[
"met_L_c"
]
},
"annotation":{
"bigg.metabolite":"met__L_c",
"biocyc":"META:MET",
"chebi":"CHEBI:6829",
"hmdb":"HMDB33951",
"inchikey":"FFEARJCKVFRZRR-BYPYZUCNSA-N",
"kegg.compound":"C01733",
"kegg.drug":"D04984",
"metanetx.chemical":"MNXM61",
"reactome":"R-ALL-379705",
"sbo":"SBO:0000247",
"seed.compound":"cpd30746"
}
},
{
"id":"ac_e",
"name":"Acetate",
"compartment":"e",
"charge":-1,
"formula":"C2H3O2",
"notes":{
"original_bigg_ids":[
"ac_e"
]
},
"annotation":{
"bigg.metabolite":"ac_e",
"biocyc":"META:ACET",
"chebi":"CHEBI:40486",
"hmdb":"HMDB00042",
"inchikey":"QTBSBXVTEAMEQO-UHFFFAOYSA-M",
"kegg.compound":"C00033",
"kegg.drug":"D00010",
"lipidmaps":"LMFA01010002",
"metanetx.chemical":"MNXM26",
"reactome":"R-ALL-390305",
"sbo":"SBO:0000247",
"seed.compound":"cpd00029"
}
},
{
"id":"dkmpp_c",
"name":"2,3-diketo-5-methylthio-1-phosphopentane",
"compartment":"c",
"charge":-2,
"formula":"C6H9O6PS",
"notes":{
"original_bigg_ids":[
"dkmpp_c"
]
},
"annotation":{
"bigg.metabolite":"dkmpp_c",
"biocyc":"META:CPD-8999",
"chebi":"CHEBI:58828",
"hmdb":"HMDB62750",
"inchikey":"HKEAOVFNWRDVAJ-UHFFFAOYSA-L",
"kegg.compound":"C15650",
"metanetx.chemical":"MNXM162358",
"reactome":"R-ALL-1237176",
"sbo":"SBO:0000247",
"seed.compound":"cpd11295"
}
},
{
"id":"lanost_c",
"name":"Lanosterol C30H50O",
"compartment":"c",
"charge":0,
"formula":"C30H50O",
"notes":{
"original_bigg_ids":[
"lanost_c"
]
},
"annotation":{
"bigg.metabolite":"lanost_c",
"biocyc":"META:LANOSTEROL",
"chebi":"CHEBI:6374",
"hmdb":"HMDB01462",
"inchikey":"CAHGCLMLTWQZNJ-BQNIITSRSA-N",
"kegg.compound":"C01724",
"lipidmaps":"LMST01010017",
"metanetx.chemical":"MNXM482",
"reactome":"R-ALL-194634",
"sbo":"SBO:0000247",
"seed.compound":"cpd01188"
}
},
{
"id":"2mb2coa_m",
"name":"Trans-2-Methylbut-2-enoyl-CoA",
"compartment":"m",
"charge":-4,
"formula":"C26H38N7O17P3S",
"notes":{
"original_bigg_ids":[
"2mb2coa_m"
]
},
"annotation":{
"bigg.metabolite":"2mb2coa_m",
"biocyc":"META:CPD-1083",
"chebi":"CHEBI:57337",
"hmdb":"HMDB62753",
"inchikey":"PMWATMXOQQZNBX-DKBZLLMOSA-J",
"kegg.compound":"C03345",
"lipidmaps":"LMFA07050374",
"metanetx.chemical":"MNXM609",
"reactome":"R-ALL-70799",
"sbo":"SBO:0000247",
"seed.compound":"cpd29594"
}
},
{
"id":"2mbcoa_m",
"name":"2-Methylbutanoyl-CoA",
"compartment":"m",
"charge":-4,
"formula":"C26H40N7O17P3S",
"notes":{
"original_bigg_ids":[
"2mbcoa_m"
]
},
"annotation":{
"bigg.metabolite":"2mbcoa_m",
"biocyc":"META:2-METHYL-BUTYRYL-COA",
"chebi":"CHEBI:57336",
"hmdb":"HMDB02253",
"inchikey":"LYNVNYDEQMMNMZ-XGXNYEOVSA-J",
"kegg.compound":"C01033",
"lipidmaps":"LMFA07050190",
"metanetx.chemical":"MNXM569",
"reactome":"R-ALL-70718",
"sbo":"SBO:0000247",
"seed.compound":"cpd00760"
}
},
{
"id":"2dr1p_c",
"name":"2-Deoxy-D-ribose 1-phosphate",
"compartment":"c",
"charge":-2,
"formula":"C5H9O7P",
"notes":{
"original_bigg_ids":[
"2dr1p_c"
]
},
"annotation":{
"bigg.metabolite":"2dr1p_c",
"biocyc":"META:DEOXY-D-RIBOSE-1-PHOSPHATE",
"chebi":"CHEBI:58576",
"hmdb":"HMDB01351",
"inchikey":"KBDKAJNTYKVSEK-VPENINKCSA-L",
"kegg.compound":"C00672",
"metanetx.chemical":"MNXM789",
"reactome":"R-ALL-112032",
"sbo":"SBO:0000247",
"seed.compound":"cpd26845"
}
},
{
"id":"thym_c",
"name":"Thymine C5H6N2O2",
"compartment":"c",
"charge":0,
"formula":"C5H6N2O2",
"notes":{
"original_bigg_ids":[
"thym_c"
]
},
"annotation":{
"bigg.metabolite":"thym_c",
"biocyc":"META:THYMINE",
"chebi":"CHEBI:9580",
"hmdb":"HMDB00262",
"inchikey":"RWQNBRDOKXIBIV-UHFFFAOYSA-N",
"kegg.compound":"C00178",
"metanetx.chemical":"MNXM386",
"reactome":"R-ALL-83960",
"sbo":"SBO:0000247",
"seed.compound":"cpd00151"
}
},
{
"id":"thymd_c",
"name":"Thymidine C10H14N2O5",
"compartment":"c",
"charge":0,
"formula":"C10H14N2O5",
"notes":{
"original_bigg_ids":[
"thymd_c"
]
},
"annotation":{
"bigg.metabolite":"thymd_c",
"biocyc":"META:THYMIDINE",
"chebi":"CHEBI:9579",
"hmdb":"HMDB00273",
"inchikey":"IQFYYKKMVGJFEH-XLPZGREQSA-N",
"kegg.compound":"C00214",
"metanetx.chemical":"MNXM420",
"reactome":"R-ALL-83928",
"sbo":"SBO:0000247",
"seed.compound":"cpd00184"
}
},
{
"id":"inost_c",
"name":"Myo-Inositol",
"compartment":"c",
"charge":0,
"formula":"C6H12O6",
"notes":{
"original_bigg_ids":[
"inost_c"
]
},
"annotation":{
"bigg.metabolite":"inost_c",
"biocyc":"META:MYO-INOSITOL",
"chebi":"CHEBI:52772",
"hmdb":"HMDB34220",
"inchikey":"CDAISMWEOUEBRE-GPIVLXJGSA-N",
"kegg.compound":"C19891",
"kegg.drug":"D08079",
"metanetx.chemical":"MNXM127",
"reactome":"R-ALL-429130",
"sbo":"SBO:0000247",
"seed.compound":"cpd21131"
}
},
{
"id":"inost_e",
"name":"Myo-Inositol",
"compartment":"e",
"charge":0,
"formula":"C6H12O6",
"notes":{
"original_bigg_ids":[
"inost_e"
]
},
"annotation":{
"bigg.metabolite":"inost_e",
"biocyc":"META:MYO-INOSITOL",
"chebi":"CHEBI:52772",
"hmdb":"HMDB34220",
"inchikey":"CDAISMWEOUEBRE-GPIVLXJGSA-N",
"kegg.compound":"C19891",
"kegg.drug":"D08079",
"metanetx.chemical":"MNXM127",
"reactome":"R-ALL-429130",
"sbo":"SBO:0000247",
"seed.compound":"cpd21131"
}
},
{
"id":"acald_c",
"name":"Acetaldehyde",
"compartment":"c",
"charge":0,
"formula":"C2H4O",
"annotation":{
"bigg.metabolite":"acald_c",
"biocyc":"META:ACETALD",
"chebi":"CHEBI:40533",
"hmdb":"HMDB00990",
"inchikey":"IKHGUXGNUITLKF-UHFFFAOYSA-N",
"kegg.compound":"C00084",
"metanetx.chemical":"MNXM75",
"reactome":"R-ALL-29510",
"sbo":"SBO:0000247",
"seed.compound":"cpd00071"
}
},
{
"id":"mi1p__D_c",
"name":"1D-myo-Inositol 1-phosphate",
"compartment":"c",
"charge":-2,
"formula":"C6H11O9P",
"notes":{
"original_bigg_ids":[
"mi1p_D_c"
]
},
"annotation":{
"bigg.metabolite":"mi1p__D_c",
"biocyc":"META:D-MYO-INOSITOL-1-MONOPHOSPHATE",
"chebi":"CHEBI:818",
"inchikey":"INAPMGSXUVUWAF-UOTPTPDRSA-L",
"kegg.compound":"C01177",
"metanetx.chemical":"MNXM646",
"reactome":"R-ALL-870330",
"sbo":"SBO:0000247",
"seed.compound":"cpd00867"
}
},
{
"id":"trnatrp_m",
"name":"TRNA(Trp)",
"compartment":"m",
"charge":0,
"formula":"R",
"notes":{
"original_bigg_ids":[
"trnatrp_m"
]
},
"annotation":{
"bigg.metabolite":"trnatrp_m",
"biocyc":"META:TRP-tRNAs",
"chebi":"CHEBI:29181",
"kegg.compound":"C01652",
"metanetx.chemical":"MNXM90755",
"reactome":"R-ALL-379774",
"sbo":"SBO:0000247",
"seed.compound":"cpd28239"
}
},
{
"id":"trp__L_m",
"name":"L-Tryptophan",
"compartment":"m",
"charge":0,
"formula":"C11H12N2O2",
"notes":{
"original_bigg_ids":[
"trp_L_m"
]
},
"annotation":{
"bigg.metabolite":"trp__L_m",
"biocyc":"META:TRP",
"chebi":"CHEBI:9769",
"hmdb":"HMDB30396",
"inchikey":"QIVBCDIJIAJPQS-VIFPVBQESA-N",
"kegg.compound":"C00806",
"kegg.drug":"D00020",
"metanetx.chemical":"MNXM94",
"reactome":"R-ALL-379709",
"sbo":"SBO:0000247",
"seed.compound":"cpd19007"
}
},
{
"id":"trptrna_m",
"name":"L-Tryptophanyl-tRNA(Trp)",
"compartment":"m",
"charge":1,
"formula":"C11H11N2OR",
"notes":{
"original_bigg_ids":[
"trptrna_m"
]
},
"annotation":{
"bigg.metabolite":"trptrna_m",
"chebi":"CHEBI:6312",
"kegg.compound":"C03512",
"metanetx.chemical":"MNXM89804",
"reactome":"R-ALL-379765",
"sbo":"SBO:0000247",
"seed.compound":"cpd12336"
}
},
{
"id":"dutp_c",
"name":"DUTP C9H11N2O14P3",
"compartment":"c",
"charge":-4,
"formula":"C9H11N2O14P3",
"notes":{
"original_bigg_ids":[
"dutp_c"
]
},
"annotation":{
"bigg.metabolite":"dutp_c",
"biocyc":"META:DUTP",
"chebi":"CHEBI:61555",
"hmdb":"HMDB01191",
"inchikey":"AHCYMLUZIRLXAA-SHYZEUOFSA-J",
"kegg.compound":"C00460",
"metanetx.chemical":"MNXM452",
"reactome":"R-ALL-500739",
"sbo":"SBO:0000247",
"seed.compound":"cpd00358"
}
},
{
"id":"icit_c",
"name":"Isocitrate",
"compartment":"c",
"charge":-3,
"formula":"C6H5O7",
"notes":{
"original_bigg_ids":[
"icit_c"
]
},
"annotation":{
"bigg.metabolite":"icit_c",
"chebi":"CHEBI:5998",
"hmdb":"HMDB00193",
"inchikey":"ODBLHEXUDAPZAU-UHFFFAOYSA-K",
"kegg.compound":"C00311",
"metanetx.chemical":"MNXM89661",
"sbo":"SBO:0000247",
"seed.compound":"cpd00260"
}
},
{
"id":"fru_c",
"name":"D-Fructose",
"compartment":"c",
"charge":0,
"formula":"C6H12O6",
"notes":{
"original_bigg_ids":[
"fru_c"
]
},
"annotation":{
"bigg.metabolite":"fru_c",
"biocyc":"META:Fructofuranose",
"chebi":"CHEBI:5172",
"hmdb":"HMDB62538",
"inchikey":"RFSUNEUAIZKAJO-VRPWFDPXSA-N",
"kegg.compound":"C10906",
"kegg.drug":"D00114",
"metanetx.chemical":"MNXM175",
"reactome":"R-ALL-29532",
"sbo":"SBO:0000247",
"seed.compound":"cpd27040"
}
},
{
"id":"hicit_m",
"name":"Homoisocitrate C7H7O7",
"compartment":"m",
"charge":-3,
"formula":"C7H7O7",
"notes":{
"original_bigg_ids":[
"hicit_m"
]
},
"annotation":{
"bigg.metabolite":"hicit_m",
"biocyc":"META:HOMO-I-CIT",
"chebi":"CHEBI:5756",
"inchikey":"OEJZZCGRGVFWHK-WVZVXSGGSA-K",
"kegg.compound":"C05662",
"metanetx.chemical":"MNXM984",
"sbo":"SBO:0000247",
"seed.compound":"cpd03372"
}
},
{
"id":"mal__L_c",
"name":"L-Malate",
"compartment":"c",
"charge":-2,
"formula":"C4H4O5",
"notes":{
"original_bigg_ids":[
"mal_L_c"
]
},
"annotation":{
"bigg.metabolite":"mal__L_c",
"biocyc":"META:MAL",
"chebi":"CHEBI:423",
"hmdb":"HMDB00156",
"inchikey":"BJEPYKJPYRNKOW-REOHCLBHSA-L",
"kegg.compound":"C00149",
"metanetx.chemical":"MNXM98",
"reactome":"R-ALL-198498",
"sbo":"SBO:0000247",
"seed.compound":"cpd00130"
}
},
{
"id":"mal__L_m",
"name":"L-Malate",
"compartment":"m",
"charge":-2,
"formula":"C4H4O5",
"notes":{
"original_bigg_ids":[
"mal_L_m"
]
},
"annotation":{
"bigg.metabolite":"mal__L_m",
"biocyc":"META:MAL",
"chebi":"CHEBI:423",
"hmdb":"HMDB00156",
"inchikey":"BJEPYKJPYRNKOW-REOHCLBHSA-L",
"kegg.compound":"C00149",
"metanetx.chemical":"MNXM98",
"reactome":"R-ALL-198498",
"sbo":"SBO:0000247",
"seed.compound":"cpd00130"
}
},
{
"id":"4gudbd_c",
"name":"4 Guanidinobutanamide C5H13N4O",
"compartment":"c",
"charge":1,
"formula":"C5H13N4O",
"notes":{
"original_bigg_ids":[
"4gudbd_c"
]
},
"annotation":{
"bigg.metabolite":"4gudbd_c",
"biocyc":"META:4-GUANIDO-BUTYRAMIDE",
"chebi":"CHEBI:58365",
"inchikey":"YHVFECVVGNXFKO-UHFFFAOYSA-O",
"kegg.compound":"C03078",
"metanetx.chemical":"MNXM2617",
"sbo":"SBO:0000247",
"seed.compound":"cpd01973"
}
},
{
"id":"4gudbutn_c",
"name":"4 Guanidinobutanoate C5H11N3O2",
"compartment":"c",
"charge":0,
"formula":"C5H11N3O2",
"notes":{
"original_bigg_ids":[
"4gudbutn_c"
]
},
"annotation":{
"bigg.metabolite":"4gudbutn_c",
"biocyc":"META:CPD-592",
"chebi":"CHEBI:86564",
"hmdb":"HMDB05991",
"inchikey":"TUHVEAJXIMEOSA-UHFFFAOYSA-N",
"kegg.compound":"C01035",
"metanetx.chemical":"MNXM1312",
"sbo":"SBO:0000247",
"seed.compound":"cpd00762"
}
},
{
"id":"2mcit_m",
"name":"2-Methylcitrate",
"compartment":"m",
"charge":-3,
"formula":"C7H7O7",
"notes":{
"original_bigg_ids":[
"2mcit_m"
]
},
"annotation":{
"bigg.metabolite":"2mcit_m",
"biocyc":"META:CPD-622",
"chebi":"CHEBI:58853",
"hmdb":"HMDB03610",
"inchikey":"YNOXCRMFGMSKIJ-NFNCENRGSA-K",
"kegg.compound":"C02225",
"lipidmaps":"LMFA01050442",
"metanetx.chemical":"MNXM90279",
"sbo":"SBO:0000247",
"seed.compound":"cpd24620"
}
},
{
"id":"ppcoa_m",
"name":"Propanoyl-CoA",
"compartment":"m",
"charge":-4,
"formula":"C24H36N7O17P3S",
"notes":{
"original_bigg_ids":[
"ppcoa_m"
]
},
"annotation":{
"bigg.metabolite":"ppcoa_m",
"biocyc":"META:PROPIONYL-COA",
"chebi":"CHEBI:8479",
"hmdb":"HMDB01275",
"inchikey":"QAQREVBBADEHPA-IEXPHMLFSA-J",
"kegg.compound":"C00100",
"lipidmaps":"LMFA07050364",
"metanetx.chemical":"MNXM86",
"reactome":"R-ALL-70843",
"sbo":"SBO:0000247",
"seed.compound":"cpd12196"
}
},
{
"id":"gsn_c",
"name":"Guanosine",
"compartment":"c",
"charge":0,
"formula":"C10H13N5O5",
"notes":{
"original_bigg_ids":[
"gsn_c"
]
},
"annotation":{
"bigg.metabolite":"gsn_c",
"biocyc":"META:GUANOSINE",
"chebi":"CHEBI:5564",
"hmdb":"HMDB00133",
"inchikey":"NYHBQMYGNKIUIF-UUOKFMHZSA-N",
"kegg.compound":"C00387",
"metanetx.chemical":"MNXM401",
"sbo":"SBO:0000247",
"seed.compound":"cpd00311"
}
},
{
"id":"gua_c",
"name":"Guanine",
"compartment":"c",
"charge":0,
"formula":"C5H5N5O",
"notes":{
"original_bigg_ids":[
"gua_c"
]
},
"annotation":{
"bigg.metabolite":"gua_c",
"biocyc":"META:GUANINE",
"chebi":"CHEBI:5563",
"hmdb":"HMDB00132",
"inchikey":"UYTPUPDQBNUYGX-UHFFFAOYSA-N",
"kegg.compound":"C00242",
"metanetx.chemical":"MNXM259",
"reactome":"R-ALL-83956",
"sbo":"SBO:0000247",
"seed.compound":"cpd00207"
}
},
{
"id":"4ppan_c",
"name":"D-4'-Phosphopantothenate",
"compartment":"c",
"charge":-3,
"formula":"C9H15NO8P",
"notes":{
"original_bigg_ids":[
"4ppan_c"
]
},
"annotation":{
"bigg.metabolite":"4ppan_c",
"biocyc":"META:4-P-PANTOTHENATE",
"chebi":"CHEBI:4082",
"hmdb":"HMDB62700",
"inchikey":"XHFVGHPGDLDEQO-ZETCQYMHSA-K",
"kegg.compound":"C03492",
"metanetx.chemical":"MNXM415",
"reactome":"R-ALL-196786",
"sbo":"SBO:0000247",
"seed.compound":"cpd02201"
}
},
{
"id":"pnto__R_c",
"name":"(R)-Pantothenate",
"compartment":"c",
"charge":-1,
"formula":"C9H16NO5",
"notes":{
"original_bigg_ids":[
"pnto_R_c"
]
},
"annotation":{
"bigg.metabolite":"pnto__R_c",
"biocyc":"META:PANTOTHENATE",
"chebi":"CHEBI:7916",
"hmdb":"HMDB62717",
"inchikey":"GHOKWGTUZJEAQD-ZETCQYMHSA-M",
"kegg.compound":"C00864",
"kegg.drug":"D07413",
"metanetx.chemical":"MNXM364",
"reactome":"R-ALL-199192",
"sbo":"SBO:0000247",
"seed.compound":"cpd00644"
}
},
{
"id":"adn_c",
"name":"Adenosine",
"compartment":"c",
"charge":0,
"formula":"C10H13N5O4",
"notes":{
"original_bigg_ids":[
"adn_c"
]
},
"annotation":{
"bigg.metabolite":"adn_c",
"biocyc":"META:ADENOSINE",
"chebi":"CHEBI:40911",
"hmdb":"HMDB04421",
"inchikey":"OIRDTQYFTABQOQ-KQYNXXCUSA-N",
"kegg.compound":"C00212",
"kegg.drug":"D00045",
"metanetx.chemical":"MNXM212",
"reactome":"R-ALL-8857850",
"sbo":"SBO:0000247",
"seed.compound":"cpd00182"
}
},
{
"id":"ins_c",
"name":"Inosine",
"compartment":"c",
"charge":0,
"formula":"C10H12N4O5",
"notes":{
"original_bigg_ids":[
"ins_c"
]
},
"annotation":{
"bigg.metabolite":"ins_c",
"biocyc":"META:INOSINE",
"chebi":"CHEBI:5927",
"hmdb":"HMDB00195",
"inchikey":"UGQMRVRMYYASKQ-KQYNXXCUSA-N",
"kegg.compound":"C00294",
"kegg.drug":"D00054",
"metanetx.chemical":"MNXM334",
"reactome":"R-ALL-83927",
"sbo":"SBO:0000247",
"seed.compound":"cpd00246"
}
},
{
"id":"akg_m",
"name":"2-Oxoglutarate",
"compartment":"m",
"charge":-2,
"formula":"C5H4O5",
"annotation":{
"bigg.metabolite":"akg_m",
"biocyc":"META:2-KETOGLUTARATE",
"chebi":"CHEBI:40661",
"hmdb":"HMDB62781",
"inchikey":"KPGXRSRHYNQIFN-UHFFFAOYSA-L",
"kegg.compound":"C00026",
"metanetx.chemical":"MNXM20",
"reactome":"R-ALL-561075",
"sbo":"SBO:0000247",
"seed.compound":"cpd00024"
}
},
{
"id":"ficytc_m",
"name":"Ferricytochrome c C42H52FeN8O6S2",
"compartment":"m",
"charge":3,
"formula":"C42H54FeN8O6S2",
"notes":{
"original_bigg_ids":[
"ficytc_m"
]
},
"annotation":{
"bigg.metabolite":"ficytc_m",
"biocyc":"META:Oxidized-cytochromes-c553",
"chebi":"CHEBI:5028",
"kegg.compound":"C01070",
"metanetx.chemical":"MNXM5749",
"sbo":"SBO:0000247",
"seed.compound":"cpd27756"
}
},
{
"id":"focytc_m",
"name":"Ferrocytochrome c C42H53FeN8O6S2",
"compartment":"m",
"charge":2,
"formula":"C42H54FeN8O6S2",
"notes":{
"original_bigg_ids":[
"focytc_m"
]
},
"annotation":{
"bigg.metabolite":"focytc_m",
"chebi":"CHEBI:5033",
"hmdb":"HMDB12947",
"kegg.compound":"C00924",
"metanetx.chemical":"MNXM5750",
"sbo":"SBO:0000247",
"seed.compound":"cpd00686"
}
},
{
"id":"lac__L_c",
"name":"L-Lactate",
"compartment":"c",
"charge":-1,
"formula":"C3H5O3",
"notes":{
"original_bigg_ids":[
"lac_L_c"
]
},
"annotation":{
"bigg.metabolite":"lac__L_c",
"biocyc":"META:L-LACTATE",
"chebi":"CHEBI:422",
"hmdb":"HMDB62492",
"inchikey":"JVTAAEKCZFNVCJ-REOHCLBHSA-M",
"kegg.compound":"C00186",
"metanetx.chemical":"MNXM179",
"reactome":"R-ALL-6807616",
"sbo":"SBO:0000247",
"seed.compound":"cpd00159"
}
},
{
"id":"ura_e",
"name":"Uracil",
"compartment":"e",
"charge":0,
"formula":"C4H4N2O2",
"notes":{
"original_bigg_ids":[
"ura_e"
]
},
"annotation":{
"bigg.metabolite":"ura_e",
"biocyc":"META:URACIL",
"chebi":"CHEBI:9882",
"hmdb":"HMDB00300",
"inchikey":"ISAKRJDGNUQOIC-UHFFFAOYSA-N",
"kegg.compound":"C00106",
"kegg.drug":"D09776",
"metanetx.chemical":"MNXM158",
"reactome":"R-ALL-83962",
"sbo":"SBO:0000247",
"seed.compound":"cpd00092"
}
},
{
"id":"ala_B_c",
"name":"beta-Alanine",
"compartment":"c",
"charge":0,
"formula":"C3H7NO2",
"annotation":{
"bigg.metabolite":"ala_B_c",
"biocyc":"META:B-ALANINE",
"chebi":"CHEBI:63070",
"hmdb":"HMDB00056",
"inchikey":"UCMIRNVEIXFBKS-UHFFFAOYSA-N",
"kegg.compound":"C00099",
"kegg.drug":"D07561",
"metanetx.chemical":"MNXM144",
"reactome":"R-ALL-909777",
"sbo":"SBO:0000247",
"seed.compound":"cpd00085"
}
},
{
"id":"msa_c",
"name":"3-Oxopropanoate",
"compartment":"c",
"charge":-1,
"formula":"C3H3O3",
"annotation":{
"bigg.metabolite":"msa_c",
"biocyc":"META:MALONATE-S-ALD",
"chebi":"CHEBI:33190",
"hmdb":"HMDB11666",
"inchikey":"OAKURXIZZOAYBC-UHFFFAOYSA-M",
"kegg.compound":"C00222",
"metanetx.chemical":"MNXM244",
"reactome":"R-ALL-909783",
"sbo":"SBO:0000247",
"seed.compound":"cpd00191"
}
},
{
"id":"stcoa_x",
"name":"Stearoyl-CoA (n-C18:0CoA)",
"compartment":"x",
"charge":-4,
"formula":"C39H66N7O17P3S",
"notes":{
"original_bigg_ids":[
"stcoa_x"
]
},
"annotation":{
"bigg.metabolite":"stcoa_x",
"biocyc":"META:STEAROYL-COA",
"chebi":"CHEBI:9256",
"hmdb":"HMDB01114",
"inchikey":"SIARJEKBADXQJG-LFZQUHGESA-J",
"kegg.compound":"C00412",
"lipidmaps":"LMFA07050369",
"metanetx.chemical":"MNXM272",
"reactome":"R-ALL-428139",
"sbo":"SBO:0000247",
"seed.compound":"cpd00327"
}
},
{
"id":"pad_c",
"name":"2 Phenylacetamide C8H9NO",
"compartment":"c",
"charge":0,
"formula":"C8H9NO",
"notes":{
"original_bigg_ids":[
"pad_c"
]
},
"annotation":{
"bigg.metabolite":"pad_c",
"biocyc":"META:CPD-238",
"chebi":"CHEBI:25974",
"hmdb":"HMDB10715",
"inchikey":"LSBDFXRDZJMBSC-UHFFFAOYSA-N",
"kegg.compound":"C02505",
"metanetx.chemical":"MNXM2073",
"sbo":"SBO:0000247",
"seed.compound":"cpd01647"
}
},
{
"id":"ergst_c",
"name":"Ergosterol C28H44O",
"compartment":"c",
"charge":0,
"formula":"C28H44O",
"notes":{
"original_bigg_ids":[
"ergst_c"
]
},
"annotation":{
"bigg.metabolite":"ergst_c",
"biocyc":"META:ERGOSTEROL",
"chebi":"CHEBI:4825",
"hmdb":"HMDB00878",
"inchikey":"DNVPQKQSNYMLRS-APGDWVJJSA-N",
"kegg.compound":"C01694",
"lipidmaps":"LMST01030093",
"metanetx.chemical":"MNXM922",
"sbo":"SBO:0000247",
"seed.compound":"cpd01170"
}
},
{
"id":"ergst_e",
"name":"Ergosterol C28H44O",
"compartment":"e",
"charge":0,
"formula":"C28H44O",
"notes":{
"original_bigg_ids":[
"ergst_e"
]
},
"annotation":{
"bigg.metabolite":"ergst_e",
"biocyc":"META:ERGOSTEROL",
"chebi":"CHEBI:4825",
"hmdb":"HMDB00878",
"inchikey":"DNVPQKQSNYMLRS-APGDWVJJSA-N",
"kegg.compound":"C01694",
"lipidmaps":"LMST01030093",
"metanetx.chemical":"MNXM922",
"sbo":"SBO:0000247",
"seed.compound":"cpd01170"
}
},
{
"id":"acrn_x",
"name":"O Acetylcarnitine C9H17NO4",
"compartment":"x",
"charge":0,
"formula":"C9H17NO4",
"notes":{
"original_bigg_ids":[
"acrn_x"
]
},
"annotation":{
"bigg.metabolite":"acrn_x",
"biocyc":"META:O-ACETYLCARNITINE",
"chebi":"CHEBI:7669",
"hmdb":"HMDB00515",
"inchikey":"RDHQFKQIGNGIED-MRVPVSSYSA-N",
"kegg.compound":"C02571",
"lipidmaps":"LMFA07070060",
"metanetx.chemical":"MNXM1028",
"reactome":"R-ALL-390287",
"sbo":"SBO:0000247",
"seed.compound":"cpd01682"
}
},
{
"id":"crn_x",
"name":"L-Carnitine",
"compartment":"x",
"charge":0,
"formula":"C7H15NO3",
"notes":{
"original_bigg_ids":[
"crn_x"
]
},
"annotation":{
"bigg.metabolite":"crn_x",
"biocyc":"META:CARNITINE",
"chebi":"CHEBI:6202",
"hmdb":"HMDB62496",
"inchikey":"PHIQHXFUZVPYII-ZCFIWIBFSA-N",
"kegg.compound":"C00487",
"kegg.drug":"D02176",
"metanetx.chemical":"MNXM173",
"reactome":"R-ALL-549207",
"sbo":"SBO:0000247",
"seed.compound":"cpd19003"
}
},
{
"id":"udpgal_c",
"name":"UDPgalactose",
"compartment":"c",
"charge":-2,
"formula":"C15H22N2O17P2",
"notes":{
"original_bigg_ids":[
"udpgal_c"
]
},
"annotation":{
"bigg.metabolite":"udpgal_c",
"biocyc":"META:CPD-14553",
"chebi":"CHEBI:9811",
"hmdb":"HMDB62573",
"inchikey":"HSCJRCZFDFQWRP-ABVWGUQPSA-L",
"kegg.compound":"C00052",
"kegg.glycan":"G10609",
"metanetx.chemical":"MNXM89795",
"reactome":"R-ALL-735682",
"sbo":"SBO:0000247",
"seed.compound":"cpd30770"
}
},
{
"id":"3dhsk_c",
"name":"3-Dehydroshikimate",
"compartment":"c",
"charge":-1,
"formula":"C7H7O5",
"notes":{
"original_bigg_ids":[
"3dhsk_c"
]
},
"annotation":{
"bigg.metabolite":"3dhsk_c",
"biocyc":"META:3-DEHYDRO-SHIKIMATE",
"chebi":"CHEBI:42005",
"inchikey":"SLWWJZMPHJJOPH-PHDIDXHHSA-M",
"kegg.compound":"C02637",
"metanetx.chemical":"MNXM611",
"reactome":"R-ALL-964941",
"sbo":"SBO:0000247",
"seed.compound":"cpd01716"
}
},
{
"id":"skm_c",
"name":"Shikimate",
"compartment":"c",
"charge":-1,
"formula":"C7H9O5",
"notes":{
"original_bigg_ids":[
"skm_c"
]
},
"annotation":{
"bigg.metabolite":"skm_c",
"biocyc":"META:SHIKIMATE",
"chebi":"CHEBI:9133",
"hmdb":"HMDB03070",
"inchikey":"JXOHGGNKMLTUBP-HSUXUTPPSA-M",
"kegg.compound":"C00493",
"metanetx.chemical":"MNXM602",
"reactome":"R-ALL-964932",
"sbo":"SBO:0000247",
"seed.compound":"cpd00383"
}
},
{
"id":"sucsal_c",
"name":"Succinic semialdehyde",
"compartment":"c",
"charge":-1,
"formula":"C4H5O3",
"notes":{
"original_bigg_ids":[
"sucsal_c"
]
},
"annotation":{
"bigg.metabolite":"sucsal_c",
"biocyc":"META:SUCC-S-ALD",
"chebi":"CHEBI:9305",
"hmdb":"HMDB01259",
"inchikey":"UIUJIQZEACWQSV-UHFFFAOYSA-M",
"kegg.compound":"C00232",
"lipidmaps":"LMFA06000118",
"metanetx.chemical":"MNXM172",
"reactome":"R-ALL-880046",
"sbo":"SBO:0000247",
"seed.compound":"cpd00199"
}
},
{
"id":"h2s_c",
"name":"Hydrogen sulfide",
"compartment":"c",
"charge":0,
"formula":"H2S",
"notes":{
"original_bigg_ids":[
"h2s_c"
]
},
"annotation":{
"bigg.metabolite":"h2s_c",
"biocyc":"META:HS",
"chebi":"CHEBI:5787",
"hmdb":"HMDB03276",
"inchikey":"RWSOTUBLDIXVET-UHFFFAOYSA-M",
"kegg.compound":"C00283",
"metanetx.chemical":"MNXM89582",
"reactome":"R-ALL-1663154",
"sbo":"SBO:0000247",
"seed.compound":"cpd24697"
}
},
{
"id":"succoa_m",
"name":"Succinyl-CoA",
"compartment":"m",
"charge":-5,
"formula":"C25H35N7O19P3S",
"notes":{
"original_bigg_ids":[
"succoa_m"
]
},
"annotation":{
"bigg.metabolite":"succoa_m",
"biocyc":"META:SUC-COA",
"chebi":"CHEBI:9310",
"hmdb":"HMDB01022",
"inchikey":"VNOYUJKHFWYWIR-ITIYDSSPSA-I",
"kegg.compound":"C00091",
"lipidmaps":"LMFA07050370",
"metanetx.chemical":"MNXM92",
"reactome":"R-ALL-70958",
"sbo":"SBO:0000247",
"seed.compound":"cpd00078"
}
},
{
"id":"2dhp_c",
"name":"2-Dehydropantoate",
"compartment":"c",
"charge":-1,
"formula":"C6H9O4",
"notes":{
"original_bigg_ids":[
"2dhp_c"
]
},
"annotation":{
"bigg.metabolite":"2dhp_c",
"biocyc":"META:2-DEHYDROPANTOATE",
"chebi":"CHEBI:19545",
"inchikey":"PKVVTUWHANFMQC-UHFFFAOYSA-M",
"kegg.compound":"C00966",
"metanetx.chemical":"MNXM959",
"sbo":"SBO:0000247",
"seed.compound":"cpd00712"
}
},
{
"id":"3mob_c",
"name":"3-Methyl-2-oxobutanoate",
"compartment":"c",
"charge":-1,
"formula":"C5H7O3",
"notes":{
"original_bigg_ids":[
"3mob_c"
]
},
"annotation":{
"bigg.metabolite":"3mob_c",
"biocyc":"META:2-KETO-ISOVALERATE",
"chebi":"CHEBI:43714",
"hmdb":"HMDB04260",
"inchikey":"QHKABHOOEWYVLI-UHFFFAOYSA-M",
"kegg.compound":"C00141",
"lipidmaps":"LMFA01020274",
"metanetx.chemical":"MNXM238",
"sbo":"SBO:0000247",
"seed.compound":"cpd00123"
}
},
{
"id":"mlthf_c",
"name":"5,10-Methylenetetrahydrofolate",
"compartment":"c",
"charge":-2,
"formula":"C20H21N7O6",
"notes":{
"original_bigg_ids":[
"mlthf_c"
]
},
"annotation":{
"bigg.metabolite":"mlthf_c",
"biocyc":"META:METHYLENE-THF",
"chebi":"CHEBI:1989",
"inchikey":"QYNUQALWYRSVHF-OLZOCXBDSA-L",
"kegg.compound":"C00143",
"metanetx.chemical":"MNXM183",
"sbo":"SBO:0000247"
}
},
{
"id":"fgam_c",
"name":"N2-Formyl-N1-(5-phospho-D-ribosyl)glycinamide",
"compartment":"c",
"charge":-2,
"formula":"C8H13N2O9P",
"notes":{
"original_bigg_ids":[
"fgam_c"
]
},
"annotation":{
"bigg.metabolite":"fgam_c",
"biocyc":"META:5-P-RIBOSYL-N-FORMYLGLYCINEAMIDE",
"chebi":"CHEBI:58426",
"hmdb":"HMDB06476",
"inchikey":"VDXLUNDMVKSKHO-ZRTZXPPTSA-L",
"kegg.compound":"C04376",
"metanetx.chemical":"MNXM453",
"reactome":"R-ALL-111354",
"sbo":"SBO:0000247",
"seed.compound":"cpd02678"
}
},
{
"id":"gar_c",
"name":"N1-(5-Phospho-D-ribosyl)glycinamide",
"compartment":"c",
"charge":-1,
"formula":"C7H14N2O8P",
"notes":{
"original_bigg_ids":[
"gar_c"
]
},
"annotation":{
"bigg.metabolite":"gar_c",
"biocyc":"META:5-PHOSPHO-RIBOSYL-GLYCINEAMIDE",
"chebi":"CHEBI:58457",
"hmdb":"HMDB02022",
"inchikey":"OBQMLSFOUZUIOB-HJZCUYRDSA-M",
"kegg.compound":"C03838",
"metanetx.chemical":"MNXM463",
"sbo":"SBO:0000247",
"seed.compound":"cpd02394"
}
},
{
"id":"pyam5p_c",
"name":"Pyridoxamine 5'-phosphate",
"compartment":"c",
"charge":-1,
"formula":"C8H12N2O5P",
"notes":{
"original_bigg_ids":[
"pyam5p_c"
]
},
"annotation":{
"bigg.metabolite":"pyam5p_c",
"biocyc":"META:PYRIDOXAMINE-5P",
"chebi":"CHEBI:8670",
"hmdb":"HMDB01555",
"inchikey":"ZMJGSOSNSPKHNH-UHFFFAOYSA-M",
"kegg.compound":"C00647",
"metanetx.chemical":"MNXM366",
"reactome":"R-ALL-965146",
"sbo":"SBO:0000247",
"seed.compound":"cpd00493"
}
},
{
"id":"pydam_c",
"name":"Pyridoxamine",
"compartment":"c",
"charge":1,
"formula":"C8H13N2O2",
"notes":{
"original_bigg_ids":[
"pydam_c"
]
},
"annotation":{
"bigg.metabolite":"pydam_c",
"biocyc":"META:PYRIDOXAMINE",
"chebi":"CHEBI:8669",
"hmdb":"HMDB62696",
"inchikey":"NHZMQXZHNVQTQA-UHFFFAOYSA-O",
"kegg.compound":"C00534",
"metanetx.chemical":"MNXM548",
"reactome":"R-ALL-964945",
"sbo":"SBO:0000247",
"seed.compound":"cpd00419"
}
},
{
"id":"3hanthrn_c",
"name":"3 Hydroxyanthranilate C7H7NO3",
"compartment":"c",
"charge":0,
"formula":"C7H7NO3",
"notes":{
"original_bigg_ids":[
"3hanthrn_c"
]
},
"annotation":{
"bigg.metabolite":"3hanthrn_c",
"biocyc":"META:CPD-9520",
"chebi":"CHEBI:61150",
"hmdb":"HMDB01476",
"inchikey":"WJXSWCUQABXPFS-UHFFFAOYSA-M",
"kegg.compound":"C00632",
"metanetx.chemical":"MNXM359",
"reactome":"R-ALL-30487",
"sbo":"SBO:0000247",
"seed.compound":"cpd25715"
}
},
{
"id":"hLkynr_c",
"name":"3 Hydroxy L kynurenine C10H12N2O4",
"compartment":"c",
"charge":0,
"formula":"C10H12N2O4",
"notes":{
"original_bigg_ids":[
"hLkynr_c"
]
},
"annotation":{
"bigg.metabolite":"hLkynr_c",
"biocyc":"META:3-HYDROXY-L-KYNURENINE",
"chebi":"CHEBI:58125",
"hmdb":"HMDB11631",
"inchikey":"VCKPUUFAIGNJHC-LURJTMIESA-N",
"kegg.compound":"C03227",
"metanetx.chemical":"MNXM576",
"reactome":"R-ALL-34351",
"sbo":"SBO:0000247",
"seed.compound":"cpd02065"
}
},
{
"id":"hdca_c",
"name":"Hexadecanoic acid",
"compartment":"c",
"charge":-1,
"formula":"C16H31O2",
"annotation":{
"bigg.metabolite":"hdca_c",
"biocyc":"META:PALMITATE",
"chebi":"CHEBI:7896",
"hmdb":"HMDB60083",
"inchikey":"IPCSVZSSVZVIGE-UHFFFAOYSA-M",
"kegg.compound":"C00249",
"kegg.drug":"D05341",
"lipidmaps":"LMFA01010046",
"metanetx.chemical":"MNXM108",
"reactome":"R-ALL-76168",
"sbo":"SBO:0000247",
"seed.compound":"cpd00214"
}
},
{
"id":"ahcys_m",
"name":"S-Adenosyl-L-homocysteine",
"compartment":"m",
"charge":0,
"formula":"C14H20N6O5S",
"annotation":{
"bigg.metabolite":"ahcys_m",
"biocyc":"META:ADENOSYL-HOMO-CYS",
"chebi":"CHEBI:8945",
"hmdb":"HMDB00939",
"inchikey":"ZJUKTBDSGOFHSH-WFMPWKQPSA-N",
"kegg.compound":"C00021",
"metanetx.chemical":"MNXM19",
"reactome":"R-ALL-77502",
"sbo":"SBO:0000247",
"seed.compound":"cpd00019"
}
},
{
"id":"amet_m",
"name":"S-Adenosyl-L-methionine",
"compartment":"m",
"charge":1,
"formula":"C15H23N6O5S",
"annotation":{
"bigg.metabolite":"amet_m",
"biocyc":"META:S-ADENOSYLMETHIONINE",
"chebi":"CHEBI:8946",
"hmdb":"HMDB62709",
"inchikey":"MEFKEPWMEQBLKI-AIRLBKTGSA-O",
"kegg.compound":"C00019",
"metanetx.chemical":"MNXM16",
"reactome":"R-ALL-77087",
"sbo":"SBO:0000247",
"seed.compound":"cpd00017"
}
},
{
"id":"dnad_n",
"name":"Deamino-NAD+",
"compartment":"n",
"charge":-2,
"formula":"C21H24N6O15P2",
"notes":{
"original_bigg_ids":[
"dnad_n"
]
},
"annotation":{
"bigg.metabolite":"dnad_n",
"biocyc":"META:DEAMIDO-NAD",
"chebi":"CHEBI:58437",
"hmdb":"HMDB01179",
"inchikey":"SENPVEZBRZQVST-HISDBWNOSA-L",
"kegg.compound":"C00857",
"metanetx.chemical":"MNXM309",
"reactome":"R-ALL-8938090",
"sbo":"SBO:0000247",
"seed.compound":"cpd00638"
}
},
{
"id":"nicrnt_n",
"name":"Nicotinate D-ribonucleotide",
"compartment":"n",
"charge":-2,
"formula":"C11H12NO9P",
"notes":{
"original_bigg_ids":[
"nicrnt_n"
]
},
"annotation":{
"bigg.metabolite":"nicrnt_n",
"biocyc":"META:NICOTINATE_NUCLEOTIDE",
"chebi":"CHEBI:7561",
"hmdb":"HMDB59646",
"inchikey":"JOUIQRNQJGXQDC-ZYUZMQFOSA-L",
"kegg.compound":"C01185",
"metanetx.chemical":"MNXM194",
"reactome":"R-ALL-8938083",
"sbo":"SBO:0000247",
"seed.compound":"cpd00873"
}
},
{
"id":"ppi_n",
"name":"Diphosphate",
"compartment":"n",
"charge":-3,
"formula":"HO7P2",
"notes":{
"original_bigg_ids":[
"ppi_n"
]
},
"annotation":{
"bigg.metabolite":"ppi_n",
"biocyc":"META:PYROPHOSPHATE-GROUP",
"chebi":"CHEBI:8683",
"hmdb":"HMDB00250",
"inchikey":"XPPKVPWEQAFLFU-UHFFFAOYSA-K",
"kegg.compound":"C00013",
"metanetx.chemical":"MNXM11",
"reactome":"R-ALL-8938078",
"sbo":"SBO:0000247",
"seed.compound":"cpd27828"
}
},
{
"id":"met__L_m",
"name":"L-Methionine",
"compartment":"m",
"charge":0,
"formula":"C5H11NO2S",
"notes":{
"original_bigg_ids":[
"met_L_m"
]
},
"annotation":{
"bigg.metabolite":"met__L_m",
"biocyc":"META:MET",
"chebi":"CHEBI:6829",
"hmdb":"HMDB33951",
"inchikey":"FFEARJCKVFRZRR-BYPYZUCNSA-N",
"kegg.compound":"C01733",
"kegg.drug":"D04984",
"metanetx.chemical":"MNXM61",
"reactome":"R-ALL-379705",
"sbo":"SBO:0000247",
"seed.compound":"cpd30746"
}
},
{
"id":"mettrna_m",
"name":"L-Methionyl-tRNA (Met)",
"compartment":"m",
"charge":1,
"formula":"C5H10NOSR",
"notes":{
"original_bigg_ids":[
"mettrna_m"
]
},
"annotation":{
"bigg.metabolite":"mettrna_m",
"kegg.compound":"C02430",
"metanetx.chemical":"MNXM90636",
"sbo":"SBO:0000247",
"seed.compound":"cpd12105"
}
},
{
"id":"trnamet_m",
"name":"TRNA(Met)",
"compartment":"m",
"charge":0,
"formula":"R",
"notes":{
"original_bigg_ids":[
"trnamet_m"
]
},
"annotation":{
"bigg.metabolite":"trnamet_m",
"biocyc":"META:Elongation-tRNAMet",
"chebi":"CHEBI:29173",
"kegg.compound":"C01647",
"metanetx.chemical":"MNXM90882",
"reactome":"R-ALL-5603445",
"sbo":"SBO:0000247",
"seed.compound":"cpd11918"
}
},
{
"id":"Sfglutth_c",
"name":"S-Formylglutathione",
"compartment":"c",
"charge":-1,
"formula":"C11H16N3O7S",
"notes":{
"original_bigg_ids":[
"Sfglutth_c"
]
},
"annotation":{
"bigg.metabolite":"Sfglutth_c",
"biocyc":"META:CPD-548",
"chebi":"CHEBI:8956",
"hmdb":"HMDB62625",
"inchikey":"FHXAGOICBFGEBF-BQBZGAKWSA-M",
"kegg.compound":"C01031",
"metanetx.chemical":"MNXM952",
"reactome":"R-ALL-5693723",
"sbo":"SBO:0000247",
"seed.compound":"cpd00759"
}
},
{
"id":"fmn_e",
"name":"FMN C17H19N4O9P",
"compartment":"e",
"charge":-2,
"formula":"C17H19N4O9P",
"notes":{
"original_bigg_ids":[
"fmn_e"
]
},
"annotation":{
"bigg.metabolite":"fmn_e",
"biocyc":"META:FMN",
"chebi":"CHEBI:58210",
"hmdb":"HMDB01520",
"inchikey":"ANKZYBDXHMZBDK-SCRDCRAPSA-K",
"kegg.compound":"C00061",
"metanetx.chemical":"MNXM119",
"reactome":"R-ALL-73524",
"sbo":"SBO:0000247",
"seed.compound":"cpd00050"
}
},
{
"id":"pi_e",
"name":"Phosphate",
"compartment":"e",
"charge":-2,
"formula":"HO4P",
"notes":{
"original_bigg_ids":[
"pi_e"
]
},
"annotation":{
"bigg.metabolite":"pi_e",
"biocyc":"META:Pi",
"chebi":"CHEBI:7793",
"hmdb":"HMDB05947",
"inchikey":"NBIIXXVUZAFLBC-UHFFFAOYSA-L",
"kegg.compound":"C00009",
"kegg.drug":"D05467",
"metanetx.chemical":"MNXM9",
"reactome":"R-ALL-8851513",
"sbo":"SBO:0000247",
"seed.compound":"cpd27787"
}
},
{
"id":"ribflv_e",
"name":"Riboflavin C17H20N4O6",
"compartment":"e",
"charge":0,
"formula":"C17H20N4O6",
"notes":{
"original_bigg_ids":[
"ribflv_e"
]
},
"annotation":{
"bigg.metabolite":"ribflv_e",
"biocyc":"META:RIBOFLAVIN",
"chebi":"CHEBI:8843",
"hmdb":"HMDB00244",
"inchikey":"AUNGANRZJHBGPY-SCRDCRAPSA-M",
"kegg.compound":"C00255",
"kegg.drug":"D00050",
"metanetx.chemical":"MNXM270",
"reactome":"R-ALL-3165253",
"sbo":"SBO:0000247",
"seed.compound":"cpd00220"
}
},
{
"id":"nadp_x",
"name":"Nicotinamide adenine dinucleotide phosphate",
"compartment":"x",
"charge":-3,
"formula":"C21H25N7O17P3",
"notes":{
"original_bigg_ids":[
"nadp_x"
]
},
"annotation":{
"bigg.metabolite":"nadp_x",
"biocyc":"META:NADP",
"chebi":"CHEBI:7424",
"hmdb":"HMDB00217",
"inchikey":"XJLXINKUBYWONI-NNYOXOHSSA-K",
"kegg.compound":"C00006",
"metanetx.chemical":"MNXM5",
"reactome":"R-ALL-6790191",
"sbo":"SBO:0000247",
"seed.compound":"cpd00006"
}
},
{
"id":"nadph_x",
"name":"Nicotinamide adenine dinucleotide phosphate - reduced",
"compartment":"x",
"charge":-4,
"formula":"C21H26N7O17P3",
"notes":{
"original_bigg_ids":[
"nadph_x"
]
},
"annotation":{
"bigg.metabolite":"nadph_x",
"biocyc":"META:NADPH",
"chebi":"CHEBI:7425",
"hmdb":"HMDB06341",
"inchikey":"ACFIXJIJDZMPPO-NNYOXOHSSA-J",
"kegg.compound":"C00005",
"metanetx.chemical":"MNXM6",
"reactome":"R-ALL-6790135",
"sbo":"SBO:0000247",
"seed.compound":"cpd00005"
}
},
{
"id":"4pasp_c",
"name":"4-Phospho-L-aspartate",
"compartment":"c",
"charge":-2,
"formula":"C4H6NO7P",
"notes":{
"original_bigg_ids":[
"4pasp_c"
]
},
"annotation":{
"bigg.metabolite":"4pasp_c",
"biocyc":"META:L-BETA-ASPARTYL-P",
"chebi":"CHEBI:57535",
"hmdb":"HMDB12250",
"inchikey":"IXZNKTPIYKDIGG-REOHCLBHSA-L",
"kegg.compound":"C03082",
"metanetx.chemical":"MNXM1177",
"sbo":"SBO:0000247",
"seed.compound":"cpd01977"
}
},
{
"id":"aspsa_c",
"name":"L-Aspartate 4-semialdehyde",
"compartment":"c",
"charge":0,
"formula":"C4H7NO3",
"notes":{
"original_bigg_ids":[
"aspsa_c"
]
},
"annotation":{
"bigg.metabolite":"aspsa_c",
"biocyc":"META:L-ASPARTATE-SEMIALDEHYDE",
"chebi":"CHEBI:6194",
"hmdb":"HMDB12249",
"inchikey":"HOSWPDPVFBCLSY-VKHMYHEASA-N",
"kegg.compound":"C00441",
"metanetx.chemical":"MNXM361",
"sbo":"SBO:0000247",
"seed.compound":"cpd00346"
}
},
{
"id":"3hhdcoa_x",
"name":"(S)-3-Hydroxyhexadecanoyl-CoA",
"compartment":"x",
"charge":-4,
"formula":"C37H62N7O18P3S",
"notes":{
"original_bigg_ids":[
"3hhdcoa_x"
]
},
"annotation":{
"bigg.metabolite":"3hhdcoa_x",
"biocyc":"META:CPD0-2232",
"chebi":"CHEBI:62613",
"hmdb":"HMDB03932",
"inchikey":"DEHLMTDDPWDRDR-BCIKBWLNSA-J",
"kegg.compound":"C05258",
"lipidmaps":"LMFA07050161",
"metanetx.chemical":"MNXM825",
"reactome":"R-ALL-77300",
"sbo":"SBO:0000247",
"seed.compound":"cpd03113"
}
},
{
"id":"hdd2coa_x",
"name":"Trans-Hexadec-2-enoyl-CoA",
"compartment":"x",
"charge":-4,
"formula":"C37H60N7O17P3S",
"notes":{
"original_bigg_ids":[
"hdd2coa_x"
]
},
"annotation":{
"bigg.metabolite":"hdd2coa_x",
"biocyc":"META:CPD0-2117",
"chebi":"CHEBI:61526",
"hmdb":"HMDB06533",
"inchikey":"JUPAQFRKPHPXLD-MSHHSVQMSA-J",
"kegg.compound":"C05272",
"lipidmaps":"LMFA07050144",
"metanetx.chemical":"MNXM581",
"reactome":"R-ALL-77284",
"sbo":"SBO:0000247",
"seed.compound":"cpd03126"
}
},
{
"id":"ttdca_x",
"name":"Tetradecanoate (n-C14:0)",
"compartment":"x",
"charge":-1,
"formula":"C14H27O2",
"notes":{
"original_bigg_ids":[
"ttdca_x"
]
},
"annotation":{
"bigg.metabolite":"ttdca_x",
"metanetx.chemical":"MNXM162239",
"sbo":"SBO:0000247"
}
},
{
"id":"3hmbcoa_m",
"name":"(S)-3-Hydroxy-2-methylbutyryl-CoA",
"compartment":"m",
"charge":-4,
"formula":"C26H40N7O18P3S",
"notes":{
"original_bigg_ids":[
"3hmbcoa_m"
]
},
"annotation":{
"bigg.metabolite":"3hmbcoa_m",
"biocyc":"META:2-METHYL-3-HYDROXY-BUTYRYL-COA",
"chebi":"CHEBI:57312",
"hmdb":"HMDB02029",
"inchikey":"PEKYNTFSOBAABV-LQUDNSJZSA-J",
"kegg.compound":"C04405",
"lipidmaps":"LMFA07050188",
"metanetx.chemical":"MNXM701",
"sbo":"SBO:0000247",
"seed.compound":"cpd02691"
}
},
{
"id":"glyc3p_m",
"name":"Glycerol 3-phosphate",
"compartment":"m",
"charge":-2,
"formula":"C3H7O6P",
"notes":{
"original_bigg_ids":[
"glyc3p_m"
]
},
"annotation":{
"bigg.metabolite":"glyc3p_m",
"biocyc":"META:GLYCEROL-3P",
"chebi":"CHEBI:57597",
"hmdb":"HMDB02722",
"inchikey":"AWUCVROLDVIAJX-GSVOUGTGSA-L",
"kegg.compound":"C00093",
"metanetx.chemical":"MNXM66",
"reactome":"R-ALL-76114",
"sbo":"SBO:0000247",
"seed.compound":"cpd00080"
}
},
{
"id":"ocdcya_c",
"name":"Octadecadienoate  n C182  C18H31O2",
"compartment":"c",
"charge":-1,
"formula":"C18H31O2",
"notes":{
"original_bigg_ids":[
"ocdcya_c"
]
},
"annotation":{
"bigg.metabolite":"ocdcya_c",
"metanetx.chemical":"MNXM4069",
"sbo":"SBO:0000247"
}
},
{
"id":"idp_c",
"name":"IDP",
"compartment":"c",
"charge":-3,
"formula":"C10H11N4O11P2",
"annotation":{
"bigg.metabolite":"idp_c",
"biocyc":"META:IDP",
"chebi":"CHEBI:5848",
"hmdb":"HMDB03335",
"inchikey":"JPXZQMKKFWMMGK-KQYNXXCUSA-K",
"kegg.compound":"C00104",
"metanetx.chemical":"MNXM495",
"reactome":"R-ALL-2509811",
"sbo":"SBO:0000247",
"seed.compound":"cpd00090"
}
},
{
"id":"itp_c",
"name":"ITP",
"compartment":"c",
"charge":-4,
"formula":"C10H11N4O14P3",
"annotation":{
"bigg.metabolite":"itp_c",
"biocyc":"META:ITP",
"chebi":"CHEBI:61402",
"hmdb":"HMDB00189",
"inchikey":"HAEJPQIATWHALX-KQYNXXCUSA-J",
"kegg.compound":"C00081",
"metanetx.chemical":"MNXM423",
"reactome":"R-ALL-2509836",
"sbo":"SBO:0000247",
"seed.compound":"cpd00068"
}
},
{
"id":"hxan_c",
"name":"Hypoxanthine",
"compartment":"c",
"charge":0,
"formula":"C5H4N4O",
"notes":{
"original_bigg_ids":[
"hxan_c"
]
},
"annotation":{
"bigg.metabolite":"hxan_c",
"biocyc":"META:HYPOXANTHINE",
"chebi":"CHEBI:5841",
"hmdb":"HMDB00157",
"inchikey":"FDGQSTZJBFJUBT-UHFFFAOYSA-N",
"kegg.compound":"C00262",
"metanetx.chemical":"MNXM213",
"reactome":"R-ALL-113599",
"sbo":"SBO:0000247",
"seed.compound":"cpd00226"
}
},
{
"id":"imp_c",
"name":"IMP C10H11N4O8P",
"compartment":"c",
"charge":-2,
"formula":"C10H11N4O8P",
"notes":{
"original_bigg_ids":[
"imp_c"
]
},
"annotation":{
"bigg.metabolite":"imp_c",
"biocyc":"META:IMP",
"chebi":"CHEBI:5849",
"hmdb":"HMDB00175",
"inchikey":"GRSZFWQUAKGDAV-KQYNXXCUSA-L",
"kegg.compound":"C00130",
"metanetx.chemical":"MNXM125",
"reactome":"R-ALL-29602",
"sbo":"SBO:0000247",
"seed.compound":"cpd00114"
}
},
{
"id":"prpp_c",
"name":"5-Phospho-alpha-D-ribose 1-diphosphate",
"compartment":"c",
"charge":-5,
"formula":"C5H8O14P3",
"notes":{
"original_bigg_ids":[
"prpp_c"
]
},
"annotation":{
"bigg.metabolite":"prpp_c",
"biocyc":"META:PRPP",
"chebi":"CHEBI:58017",
"hmdb":"HMDB62643",
"inchikey":"PQGCEDQWHSBAJP-TXICZTDVSA-I",
"kegg.compound":"C00119",
"metanetx.chemical":"MNXM91",
"reactome":"R-ALL-73566",
"sbo":"SBO:0000247",
"seed.compound":"cpd00103"
}
},
{
"id":"3c3hmp_m",
"name":"alpha-Isopropylmalate",
"compartment":"m",
"charge":-2,
"formula":"C7H10O5",
"annotation":{
"bigg.metabolite":"3c3hmp_m",
"biocyc":"META:3-CARBOXY-3-HYDROXY-ISOCAPROATE",
"chebi":"CHEBI:35128",
"hmdb":"HMDB00402",
"inchikey":"BITYXLXUCSKTJS-ZETCQYMHSA-L",
"kegg.compound":"C02504",
"lipidmaps":"LMFA01170083",
"metanetx.chemical":"MNXM985",
"sbo":"SBO:0000247",
"seed.compound":"cpd01646"
}
},
{
"id":"aprop_c",
"name":"Alpha Aminopropiononitrile C3H7N2",
"compartment":"c",
"charge":1,
"formula":"C3H7N2",
"notes":{
"original_bigg_ids":[
"aprop_c"
]
},
"annotation":{
"bigg.metabolite":"aprop_c",
"chebi":"CHEBI:27959",
"inchikey":"UAMZETBJZRERCQ-UHFFFAOYSA-N",
"kegg.compound":"C05714",
"metanetx.chemical":"MNXM5613",
"sbo":"SBO:0000247",
"seed.compound":"cpd03408"
}
},
{
"id":"23dhmp_m",
"name":"(R)-2,3-Dihydroxy-3-methylpentanoate",
"compartment":"m",
"charge":-1,
"formula":"C6H11O4",
"notes":{
"original_bigg_ids":[
"23dhmp_m"
]
},
"annotation":{
"bigg.metabolite":"23dhmp_m",
"biocyc":"META:1-KETO-2-METHYLVALERATE",
"chebi":"CHEBI:49258",
"hmdb":"HMDB12140",
"inchikey":"PDGXJDXVGMHUIR-UJURSFKZSA-M",
"kegg.compound":"C06007",
"lipidmaps":"LMFA01050452",
"metanetx.chemical":"MNXM1202",
"sbo":"SBO:0000247",
"seed.compound":"cpd19046"
}
},
{
"id":"3mop_m",
"name":"(S)-3-Methyl-2-oxopentanoate",
"compartment":"m",
"charge":-1,
"formula":"C6H9O3",
"notes":{
"original_bigg_ids":[
"3mop_m"
]
},
"annotation":{
"bigg.metabolite":"3mop_m",
"biocyc":"META:2-KETO-3-METHYL-VALERATE",
"chebi":"CHEBI:401",
"inchikey":"JVQYSWDUAOAHFM-BYPYZUCNSA-M",
"kegg.compound":"C00671",
"lipidmaps":"LMFA01020275",
"metanetx.chemical":"MNXM439",
"sbo":"SBO:0000247",
"seed.compound":"cpd00508"
}
},
{
"id":"ergst3glc_c",
"name":"Ergosterol 3 beta D glucoside C34H54O6",
"compartment":"c",
"charge":0,
"formula":"C34H54O6",
"notes":{
"original_bigg_ids":[
"ergst3glc_c"
]
},
"annotation":{
"bigg.metabolite":"ergst3glc_c",
"metanetx.chemical":"MNXM17561",
"sbo":"SBO:0000247",
"seed.compound":"cpd16881"
}
},
{
"id":"1pyr5c_c",
"name":"1-Pyrroline-5-carboxylate",
"compartment":"c",
"charge":-1,
"formula":"C5H6NO2",
"notes":{
"original_bigg_ids":[
"1pyr5c_c"
]
},
"annotation":{
"bigg.metabolite":"1pyr5c_c",
"biocyc":"META:L-DELTA1-PYRROLINE_5-CARBOXYLATE",
"chebi":"CHEBI:371",
"hmdb":"HMDB02240",
"inchikey":"DWAKNKKXGALPNW-UHFFFAOYSA-M",
"kegg.compound":"C04322",
"metanetx.chemical":"MNXM1617",
"reactome":"R-ALL-35305",
"sbo":"SBO:0000247",
"seed.compound":"cpd29655"
}
},
{
"id":"pro__L_c",
"name":"L-Proline",
"compartment":"c",
"charge":0,
"formula":"C5H9NO2",
"notes":{
"original_bigg_ids":[
"pro__L_c"
]
},
"annotation":{
"bigg.metabolite":"pro__L_c",
"biocyc":"META:PRO",
"chebi":"CHEBI:6286",
"hmdb":"HMDB00162",
"inchikey":"ONIBWKKTOPOVIA-BYPYZUCNSA-N",
"kegg.compound":"C16435",
"kegg.drug":"D00035",
"metanetx.chemical":"MNXM114",
"reactome":"R-ALL-379717",
"sbo":"SBO:0000247",
"seed.compound":"cpd15140"
}
},
{
"id":"na1_c",
"name":"Sodium",
"compartment":"c",
"charge":1,
"formula":"Na",
"notes":{
"original_bigg_ids":[
"na1_c"
]
},
"annotation":{
"bigg.metabolite":"na1_c",
"biocyc":"META:NA+",
"chebi":"CHEBI:9175",
"hmdb":"HMDB00588",
"inchikey":"FKNQFGJONOIPTF-UHFFFAOYSA-N",
"kegg.compound":"C01330",
"metanetx.chemical":"MNXM27",
"reactome":"R-ALL-83910",
"sbo":"SBO:0000247",
"seed.compound":"cpd00971"
}
},
{
"id":"na1_e",
"name":"Sodium",
"compartment":"e",
"charge":1,
"formula":"Na",
"notes":{
"original_bigg_ids":[
"na1_e"
]
},
"annotation":{
"bigg.metabolite":"na1_e",
"biocyc":"META:NA+",
"chebi":"CHEBI:9175",
"hmdb":"HMDB00588",
"inchikey":"FKNQFGJONOIPTF-UHFFFAOYSA-N",
"kegg.compound":"C01330",
"metanetx.chemical":"MNXM27",
"reactome":"R-ALL-83910",
"sbo":"SBO:0000247",
"seed.compound":"cpd00971"
}
},
{
"id":"dhf_m",
"name":"Dihydrofolate",
"compartment":"m",
"charge":-2,
"formula":"C19H19N7O6",
"annotation":{
"bigg.metabolite":"dhf_m",
"biocyc":"META:DIHYDROFOLATE",
"chebi":"CHEBI:57451",
"hmdb":"HMDB01056",
"inchikey":"OZRNSSUDZOLUSN-LBPRGKRZSA-L",
"kegg.compound":"C00415",
"metanetx.chemical":"MNXM281",
"reactome":"R-ALL-73604",
"sbo":"SBO:0000247",
"seed.compound":"cpd00330"
}
},
{
"id":"didp_c",
"name":"dIDP",
"compartment":"c",
"charge":-3,
"formula":"C10H11N4O10P2",
"annotation":{
"bigg.metabolite":"didp_c",
"biocyc":"META:CPD0-2231",
"chebi":"CHEBI:62286",
"hmdb":"HMDB03536",
"inchikey":"BKUSIKGSPSFQAC-RRKCRQDMSA-K",
"kegg.compound":"C01344",
"metanetx.chemical":"MNXM2174",
"reactome":"R-ALL-2509796",
"sbo":"SBO:0000247",
"seed.compound":"cpd00976"
}
},
{
"id":"ditp_c",
"name":"dITP",
"compartment":"c",
"charge":-4,
"formula":"C10H11N4O13P3",
"annotation":{
"bigg.metabolite":"ditp_c",
"biocyc":"META:DITP",
"chebi":"CHEBI:61382",
"inchikey":"UFJPAQSLHAGEBL-RRKCRQDMSA-J",
"kegg.compound":"C01345",
"metanetx.chemical":"MNXM1325",
"reactome":"R-ALL-2509835",
"sbo":"SBO:0000247",
"seed.compound":"cpd00977"
}
},
{
"id":"aps_c",
"name":"Adenosine 5'-phosphosulfate",
"compartment":"c",
"charge":-2,
"formula":"C10H12N5O10PS",
"notes":{
"original_bigg_ids":[
"aps_c"
]
},
"annotation":{
"bigg.metabolite":"aps_c",
"biocyc":"META:APS",
"chebi":"CHEBI:58243",
"hmdb":"HMDB01003",
"inchikey":"IRLPACMLTUPBCL-KQYNXXCUSA-L",
"kegg.compound":"C00224",
"metanetx.chemical":"MNXM287",
"reactome":"R-ALL-174370",
"sbo":"SBO:0000247",
"seed.compound":"cpd00193"
}
},
{
"id":"cmp_m",
"name":"CMP",
"compartment":"m",
"charge":-2,
"formula":"C9H12N3O8P",
"annotation":{
"bigg.metabolite":"cmp_m",
"biocyc":"META:CMP",
"chebi":"CHEBI:60377",
"hmdb":"HMDB00095",
"inchikey":"IERHLVCPSMICTF-XVFCMESISA-L",
"kegg.compound":"C00055",
"kegg.glycan":"G10621",
"metanetx.chemical":"MNXM31",
"reactome":"R-ALL-727810",
"sbo":"SBO:0000247",
"seed.compound":"cpd00046"
}
},
{
"id":"4hbz_m",
"name":"4-Hydroxybenzoate",
"compartment":"m",
"charge":-1,
"formula":"C7H5O3",
"notes":{
"original_bigg_ids":[
"4hbz_m"
]
},
"annotation":{
"bigg.metabolite":"4hbz_m",
"biocyc":"META:4-hydroxybenzoate",
"chebi":"CHEBI:44949",
"hmdb":"HMDB00500",
"inchikey":"FJKROLUGYXJWQN-UHFFFAOYSA-M",
"kegg.compound":"C00156",
"metanetx.chemical":"MNXM164",
"reactome":"R-ALL-2162213",
"sbo":"SBO:0000247",
"seed.compound":"cpd00136"
}
},
{
"id":"cdp_n",
"name":"CDP C9H12N3O11P2",
"compartment":"n",
"charge":-3,
"formula":"C9H12N3O11P2",
"notes":{
"original_bigg_ids":[
"cdp_n"
]
},
"annotation":{
"bigg.metabolite":"cdp_n",
"biocyc":"META:CDP",
"chebi":"CHEBI:58069",
"hmdb":"HMDB01546",
"inchikey":"ZWIADYZPOWUWEW-XVFCMESISA-K",
"kegg.compound":"C00112",
"metanetx.chemical":"MNXM220",
"sbo":"SBO:0000247",
"seed.compound":"cpd00096"
}
},
{
"id":"dcdp_n",
"name":"DCDP C9H12N3O10P2",
"compartment":"n",
"charge":-3,
"formula":"C9H12N3O10P2",
"notes":{
"original_bigg_ids":[
"dcdp_n"
]
},
"annotation":{
"bigg.metabolite":"dcdp_n",
"biocyc":"META:DCDP",
"chebi":"CHEBI:58593",
"hmdb":"HMDB01245",
"inchikey":"FTDHDKPUHBLBTL-SHYZEUOFSA-K",
"kegg.compound":"C00705",
"metanetx.chemical":"MNXM411",
"sbo":"SBO:0000247",
"seed.compound":"cpd00533"
}
},
{
"id":"h2o_n",
"name":"H2O H2O",
"compartment":"n",
"charge":0,
"formula":"H2O",
"notes":{
"original_bigg_ids":[
"h2o_n"
]
},
"annotation":{
"bigg.metabolite":"h2o_n",
"biocyc":"META:WATER",
"chebi":"CHEBI:5594",
"hmdb":"HMDB02111",
"inchikey":"XLYOFNOQVPJJNP-UHFFFAOYSA-N",
"kegg.compound":"C01328",
"kegg.drug":"D06322",
"metanetx.chemical":"MNXM2",
"reactome":"R-ALL-8851517",
"sbo":"SBO:0000247",
"seed.compound":"cpd27222"
}
},
{
"id":"trdox_n",
"name":"Oxidized thioredoxin",
"compartment":"n",
"charge":0,
"formula":"X",
"notes":{
"original_bigg_ids":[
"trdox_n"
]
},
"annotation":{
"bigg.metabolite":"trdox_n",
"biocyc":"META:Ox-Thioredoxin",
"chebi":"CHEBI:7845",
"kegg.compound":"C00343",
"metanetx.chemical":"MNXM148",
"reactome":"R-ALL-2142833",
"sbo":"SBO:0000247",
"seed.compound":"cpd29682"
}
},
{
"id":"trdrd_n",
"name":"Reduced thioredoxin",
"compartment":"n",
"charge":0,
"formula":"XH2",
"notes":{
"original_bigg_ids":[
"trdrd_n"
]
},
"annotation":{
"bigg.metabolite":"trdrd_n",
"biocyc":"META:Red-Thioredoxin",
"chebi":"CHEBI:15033",
"kegg.compound":"C00342",
"metanetx.chemical":"MNXM96993",
"reactome":"R-ALL-2142774",
"sbo":"SBO:0000247",
"seed.compound":"cpd28060"
}
},
{
"id":"cpppg3_c",
"name":"Coproporphyrinogen III",
"compartment":"c",
"charge":-4,
"formula":"C36H40N4O8",
"notes":{
"original_bigg_ids":[
"cpppg3_c"
]
},
"annotation":{
"bigg.metabolite":"cpppg3_c",
"biocyc":"META:COPROPORPHYRINOGEN_III",
"chebi":"CHEBI:57309",
"hmdb":"HMDB01261",
"inchikey":"NIUVHXTXUXOFEB-UHFFFAOYSA-J",
"kegg.compound":"C03263",
"metanetx.chemical":"MNXM410",
"reactome":"R-ALL-189455",
"sbo":"SBO:0000247",
"seed.compound":"cpd02083"
}
},
{
"id":"pppg9_c",
"name":"Protoporphyrinogen IX",
"compartment":"c",
"charge":-2,
"formula":"C34H38N4O4",
"notes":{
"original_bigg_ids":[
"pppg9_c"
]
},
"annotation":{
"bigg.metabolite":"pppg9_c",
"biocyc":"META:PROTOPORPHYRINOGEN",
"chebi":"CHEBI:8593",
"hmdb":"HMDB01097",
"inchikey":"UHSGPDMIQQYNAX-UHFFFAOYSA-L",
"kegg.compound":"C01079",
"metanetx.chemical":"MNXM351",
"reactome":"R-ALL-189478",
"sbo":"SBO:0000247",
"seed.compound":"cpd00791"
}
},
{
"id":"ptrc_c",
"name":"Putrescine",
"compartment":"c",
"charge":2,
"formula":"C4H14N2",
"notes":{
"original_bigg_ids":[
"ptrc_c"
]
},
"annotation":{
"bigg.metabolite":"ptrc_c",
"biocyc":"META:PUTRESCINE",
"chebi":"CHEBI:8650",
"hmdb":"HMDB60243",
"inchikey":"KIDHWZJUCRJVML-UHFFFAOYSA-P",
"kegg.compound":"C00134",
"metanetx.chemical":"MNXM118",
"reactome":"R-ALL-29610",
"sbo":"SBO:0000247",
"seed.compound":"cpd12215"
}
},
{
"id":"ptrc_e",
"name":"Putrescine",
"compartment":"e",
"charge":2,
"formula":"C4H14N2",
"notes":{
"original_bigg_ids":[
"ptrc_e"
]
},
"annotation":{
"bigg.metabolite":"ptrc_e",
"biocyc":"META:PUTRESCINE",
"chebi":"CHEBI:8650",
"hmdb":"HMDB60243",
"inchikey":"KIDHWZJUCRJVML-UHFFFAOYSA-P",
"kegg.compound":"C00134",
"metanetx.chemical":"MNXM118",
"reactome":"R-ALL-29610",
"sbo":"SBO:0000247",
"seed.compound":"cpd12215"
}
},
{
"id":"nac_c",
"name":"Nicotinate",
"compartment":"c",
"charge":-1,
"formula":"C6H4NO2",
"notes":{
"original_bigg_ids":[
"nac_c"
]
},
"annotation":{
"bigg.metabolite":"nac_c",
"biocyc":"META:NIACINE",
"chebi":"CHEBI:7559",
"hmdb":"HMDB01488",
"inchikey":"PVNIIMVLHYAWGP-UHFFFAOYSA-M",
"kegg.compound":"C00253",
"kegg.drug":"D00049",
"metanetx.chemical":"MNXM274",
"reactome":"R-ALL-8869604",
"sbo":"SBO:0000247",
"seed.compound":"cpd00218"
}
},
{
"id":"nicrnt_c",
"name":"Nicotinate D-ribonucleotide",
"compartment":"c",
"charge":-2,
"formula":"C11H12NO9P",
"notes":{
"original_bigg_ids":[
"nicrnt_c"
]
},
"annotation":{
"bigg.metabolite":"nicrnt_c",
"biocyc":"META:NICOTINATE_NUCLEOTIDE",
"chebi":"CHEBI:7561",
"hmdb":"HMDB59646",
"inchikey":"JOUIQRNQJGXQDC-ZYUZMQFOSA-L",
"kegg.compound":"C01185",
"metanetx.chemical":"MNXM194",
"reactome":"R-ALL-8938083",
"sbo":"SBO:0000247",
"seed.compound":"cpd00873"
}
},
{
"id":"etoh_c",
"name":"Ethanol",
"compartment":"c",
"charge":0,
"formula":"C2H6O",
"notes":{
"original_bigg_ids":[
"etoh_c"
]
},
"annotation":{
"bigg.metabolite":"etoh_c",
"biocyc":"META:ETOH",
"chebi":"CHEBI:52092",
"hmdb":"HMDB00108",
"inchikey":"LFQSCWFLJHTTHZ-UHFFFAOYSA-N",
"kegg.compound":"C00469",
"kegg.drug":"D06542",
"metanetx.chemical":"MNXM303",
"reactome":"R-ALL-30203",
"sbo":"SBO:0000247",
"seed.compound":"cpd00363"
}
},
{
"id":"cdp_c",
"name":"CDP C9H12N3O11P2",
"compartment":"c",
"charge":-3,
"formula":"C9H12N3O11P2",
"notes":{
"original_bigg_ids":[
"cdp_c"
]
},
"annotation":{
"bigg.metabolite":"cdp_c",
"biocyc":"META:CDP",
"chebi":"CHEBI:58069",
"hmdb":"HMDB01546",
"inchikey":"ZWIADYZPOWUWEW-XVFCMESISA-K",
"kegg.compound":"C00112",
"metanetx.chemical":"MNXM220",
"sbo":"SBO:0000247",
"seed.compound":"cpd00096"
}
},
{
"id":"glx_x",
"name":"Glyoxylate",
"compartment":"x",
"charge":-1,
"formula":"C2H1O3",
"annotation":{
"bigg.metabolite":"glx_x",
"biocyc":"META:GLYOX",
"chebi":"CHEBI:5509",
"hmdb":"HMDB00119",
"inchikey":"HHLFWLYXYJOTON-UHFFFAOYSA-M",
"kegg.compound":"C00048",
"metanetx.chemical":"MNXM69",
"reactome":"R-ALL-904849",
"sbo":"SBO:0000247",
"seed.compound":"cpd00040"
}
},
{
"id":"mal__L_x",
"name":"(S)-Malate",
"compartment":"x",
"charge":-2,
"formula":"C4H4O5",
"annotation":{
"bigg.metabolite":"mal__L_x",
"biocyc":"META:MAL",
"chebi":"CHEBI:423",
"hmdb":"HMDB00156",
"inchikey":"BJEPYKJPYRNKOW-REOHCLBHSA-L",
"kegg.compound":"C00149",
"metanetx.chemical":"MNXM98",
"reactome":"R-ALL-198498",
"sbo":"SBO:0000247",
"seed.compound":"cpd00130"
}
},
{
"id":"hdcoa_x",
"name":"Hexadecenoyl-CoA (n-C16:1CoA)",
"compartment":"x",
"charge":-4,
"formula":"C37H60N7O17P3S",
"notes":{
"original_bigg_ids":[
"hdcoa_x"
]
},
"annotation":{
"bigg.metabolite":"hdcoa_x",
"metanetx.chemical":"MNXM90167",
"sbo":"SBO:0000247"
}
},
{
"id":"lanost_e",
"name":"Lanosterol C30H50O",
"compartment":"e",
"charge":0,
"formula":"C30H50O",
"notes":{
"original_bigg_ids":[
"lanost_e"
]
},
"annotation":{
"bigg.metabolite":"lanost_e",
"biocyc":"META:LANOSTEROL",
"chebi":"CHEBI:6374",
"hmdb":"HMDB01462",
"inchikey":"CAHGCLMLTWQZNJ-BQNIITSRSA-N",
"kegg.compound":"C01724",
"lipidmaps":"LMST01010017",
"metanetx.chemical":"MNXM482",
"reactome":"R-ALL-194634",
"sbo":"SBO:0000247",
"seed.compound":"cpd01188"
}
},
{
"id":"3hddcoa_m",
"name":"(S)-3-Hydroxydodecanoyl-CoA",
"compartment":"m",
"charge":-4,
"formula":"C33H54N7O18P3S",
"notes":{
"original_bigg_ids":[
"3hddcoa_m"
]
},
"annotation":{
"bigg.metabolite":"3hddcoa_m",
"biocyc":"META:CPD0-2107",
"chebi":"CHEBI:62558",
"hmdb":"HMDB62260",
"inchikey":"IJFLXRCJWPKGKJ-LXIXEQKWSA-J",
"kegg.compound":"C05262",
"lipidmaps":"LMFA07050158",
"metanetx.chemical":"MNXM733",
"reactome":"R-ALL-77252",
"sbo":"SBO:0000247",
"seed.compound":"cpd03116"
}
},
{
"id":"dd2coa_m",
"name":"Trans-Dodec-2-enoyl-CoA",
"compartment":"m",
"charge":-4,
"formula":"C33H52N7O17P3S",
"notes":{
"original_bigg_ids":[
"dd2coa_m"
]
},
"annotation":{
"bigg.metabolite":"dd2coa_m",
"biocyc":"META:CPD-7222",
"chebi":"CHEBI:57330",
"hmdb":"HMDB11689",
"inchikey":"IRFYVBULXZMEDE-DEEZISNZSA-J",
"kegg.compound":"C03221",
"lipidmaps":"LMFA07050378",
"metanetx.chemical":"MNXM642",
"reactome":"R-ALL-77255",
"sbo":"SBO:0000247",
"seed.compound":"cpd02060"
}
},
{
"id":"L2aadp6sa_m",
"name":"L-2-Aminoadipate 6-semialdehyde",
"compartment":"m",
"charge":0,
"formula":"C6H11NO3",
"annotation":{
"bigg.metabolite":"L2aadp6sa_m",
"biocyc":"META:ALLYSINE",
"chebi":"CHEBI:6162",
"hmdb":"HMDB59595",
"inchikey":"GFXYTQPNNXGICT-YFKPBYRVSA-N",
"kegg.compound":"C04076",
"metanetx.chemical":"MNXM89905",
"reactome":"R-ALL-113556",
"sbo":"SBO:0000247",
"seed.compound":"cpd02522"
}
},
{
"id":"saccrp__L_m",
"name":"N6-(L-1,3-Dicarboxypropyl)-L-lysine",
"compartment":"m",
"charge":-1,
"formula":"C11H19N2O6",
"annotation":{
"bigg.metabolite":"saccrp__L_m",
"biocyc":"META:SACCHAROPINE",
"chebi":"CHEBI:7406",
"hmdb":"HMDB62698",
"inchikey":"ZDGJAHTZVHVLOT-YUMQZZPRSA-M",
"kegg.compound":"C00449",
"metanetx.chemical":"MNXM384",
"reactome":"R-ALL-30176",
"sbo":"SBO:0000247",
"seed.compound":"cpd00351"
}
},
{
"id":"chol_c",
"name":"Choline",
"compartment":"c",
"charge":1,
"formula":"C5H14NO",
"annotation":{
"bigg.metabolite":"chol_c",
"biocyc":"META:CHOLINE",
"chebi":"CHEBI:72322",
"hmdb":"HMDB00097",
"inchikey":"OEYIOHPDSNJKLS-UHFFFAOYSA-N",
"kegg.compound":"C00114",
"kegg.drug":"D10498",
"metanetx.chemical":"MNXM90",
"reactome":"R-ALL-6798162",
"sbo":"SBO:0000247",
"seed.compound":"cpd00098"
}
},
{
"id":"dudp_c",
"name":"DUDP C9H11N2O11P2",
"compartment":"c",
"charge":-3,
"formula":"C9H11N2O11P2",
"notes":{
"original_bigg_ids":[
"dudp_c"
]
},
"annotation":{
"bigg.metabolite":"dudp_c",
"biocyc":"META:DUDP",
"chebi":"CHEBI:60471",
"hmdb":"HMDB01000",
"inchikey":"QHWZTVCCBMIIKE-SHYZEUOFSA-K",
"kegg.compound":"C01346",
"metanetx.chemical":"MNXM572",
"sbo":"SBO:0000247",
"seed.compound":"cpd00978"
}
},
{
"id":"dump_c",
"name":"DUMP C9H11N2O8P",
"compartment":"c",
"charge":-2,
"formula":"C9H11N2O8P",
"notes":{
"original_bigg_ids":[
"dump_c"
]
},
"annotation":{
"bigg.metabolite":"dump_c",
"biocyc":"META:DUMP",
"chebi":"CHEBI:47722",
"hmdb":"HMDB01409",
"inchikey":"JSRLJPSBLDHEIO-SHYZEUOFSA-L",
"kegg.compound":"C00365",
"metanetx.chemical":"MNXM234",
"reactome":"R-ALL-500742",
"sbo":"SBO:0000247",
"seed.compound":"cpd00299"
}
},
{
"id":"allphn_c",
"name":"Allophanate C2H3N2O3",
"compartment":"c",
"charge":-1,
"formula":"C2H3N2O3",
"notes":{
"original_bigg_ids":[
"allphn_c"
]
},
"annotation":{
"bigg.metabolite":"allphn_c",
"biocyc":"META:CPD-578",
"chebi":"CHEBI:9889",
"inchikey":"AVWRKZWQTYIKIY-UHFFFAOYSA-M",
"kegg.compound":"C01010",
"metanetx.chemical":"MNXM1122",
"sbo":"SBO:0000247",
"seed.compound":"cpd00742"
}
},
{
"id":"duri_c",
"name":"Deoxyuridine",
"compartment":"c",
"charge":0,
"formula":"C9H12N2O5",
"notes":{
"original_bigg_ids":[
"duri_c"
]
},
"annotation":{
"bigg.metabolite":"duri_c",
"biocyc":"META:DEOXYURIDINE",
"chebi":"CHEBI:46293",
"hmdb":"HMDB00012",
"inchikey":"MXHRCPNRJAMMIM-SHYZEUOFSA-N",
"kegg.compound":"C00526",
"metanetx.chemical":"MNXM492",
"reactome":"R-ALL-500430",
"sbo":"SBO:0000247",
"seed.compound":"cpd00412"
}
},
{
"id":"hom__L_c",
"name":"L-Homoserine",
"compartment":"c",
"charge":0,
"formula":"C4H9NO3",
"notes":{
"original_bigg_ids":[
"hom_L_c"
]
},
"annotation":{
"bigg.metabolite":"hom__L_c",
"biocyc":"META:HOMO-SER",
"chebi":"CHEBI:6246",
"hmdb":"HMDB00719",
"inchikey":"UKAUYVFTDYCKQA-VKHMYHEASA-N",
"kegg.compound":"C00263",
"metanetx.chemical":"MNXM353",
"sbo":"SBO:0000247",
"seed.compound":"cpd00227"
}
},
{
"id":"phe__L_c",
"name":"L-Phenylalanine",
"compartment":"c",
"charge":0,
"formula":"C9H11NO2",
"notes":{
"original_bigg_ids":[
"phe_L_c"
]
},
"annotation":{
"bigg.metabolite":"phe__L_c",
"biocyc":"META:PHE",
"chebi":"CHEBI:8089",
"hmdb":"HMDB00612",
"inchikey":"COLNVLDHVKWLRT-QMMMGPOBSA-N",
"kegg.compound":"C02057",
"kegg.drug":"D00021",
"metanetx.chemical":"MNXM97",
"reactome":"R-ALL-379701",
"sbo":"SBO:0000247",
"seed.compound":"cpd01400"
}
},
{
"id":"phetrna_c",
"name":"L-Phenylalanyl-tRNA(Phe)",
"compartment":"c",
"charge":1,
"formula":"C9H10NOR",
"notes":{
"original_bigg_ids":[
"phetrna_c"
]
},
"annotation":{
"bigg.metabolite":"phetrna_c",
"chebi":"CHEBI:6283",
"kegg.compound":"C03511",
"metanetx.chemical":"MNXM89802",
"reactome":"R-ALL-379792",
"sbo":"SBO:0000247",
"seed.compound":"cpd12335"
}
},
{
"id":"trnaphe_c",
"name":"TRNA(Phe)",
"compartment":"c",
"charge":0,
"formula":"R",
"notes":{
"original_bigg_ids":[
"trnaphe_c"
]
},
"annotation":{
"bigg.metabolite":"trnaphe_c",
"biocyc":"META:PHE-tRNAs",
"chebi":"CHEBI:29184",
"kegg.compound":"C01648",
"metanetx.chemical":"MNXM90753",
"reactome":"R-ALL-379767",
"sbo":"SBO:0000247",
"seed.compound":"cpd27782"
}
},
{
"id":"ttdca_c",
"name":"Tetradecanoate (n-C14:0)",
"compartment":"c",
"charge":-1,
"formula":"C14H27O2",
"notes":{
"original_bigg_ids":[
"ttdca_c"
]
},
"annotation":{
"bigg.metabolite":"ttdca_c",
"metanetx.chemical":"MNXM162239",
"sbo":"SBO:0000247"
}
},
{
"id":"fmn_c",
"name":"FMN C17H19N4O9P",
"compartment":"c",
"charge":-2,
"formula":"C17H19N4O9P",
"notes":{
"original_bigg_ids":[
"fmn_c"
]
},
"annotation":{
"bigg.metabolite":"fmn_c",
"biocyc":"META:FMN",
"chebi":"CHEBI:58210",
"hmdb":"HMDB01520",
"inchikey":"ANKZYBDXHMZBDK-SCRDCRAPSA-K",
"kegg.compound":"C00061",
"metanetx.chemical":"MNXM119",
"reactome":"R-ALL-73524",
"sbo":"SBO:0000247",
"seed.compound":"cpd00050"
}
},
{
"id":"trnatyr_c",
"name":"TRNA(Tyr)",
"compartment":"c",
"charge":0,
"formula":"R",
"notes":{
"original_bigg_ids":[
"trnatyr_c"
]
},
"annotation":{
"bigg.metabolite":"trnatyr_c",
"biocyc":"META:TYR-tRNAs",
"chebi":"CHEBI:29182",
"kegg.compound":"C00787",
"metanetx.chemical":"MNXM90668",
"reactome":"R-ALL-379756",
"sbo":"SBO:0000247",
"seed.compound":"cpd11751"
}
},
{
"id":"tyr__L_c",
"name":"L-Tyrosine",
"compartment":"c",
"charge":0,
"formula":"C9H11NO3",
"notes":{
"original_bigg_ids":[
"tyr_L_c"
]
},
"annotation":{
"bigg.metabolite":"tyr__L_c",
"biocyc":"META:TYR",
"chebi":"CHEBI:9800",
"hmdb":"HMDB00647",
"inchikey":"OUYCCCASQSFEME-QMMMGPOBSA-N",
"kegg.compound":"C01536",
"kegg.drug":"D00022",
"metanetx.chemical":"MNXM76",
"reactome":"R-ALL-5668567",
"sbo":"SBO:0000247",
"seed.compound":"cpd30745"
}
},
{
"id":"tyrtrna_c",
"name":"L-Tyrosyl-tRNA(Tyr)",
"compartment":"c",
"charge":1,
"formula":"C9H10NO2R",
"notes":{
"original_bigg_ids":[
"tyrtrna_c"
]
},
"annotation":{
"bigg.metabolite":"tyrtrna_c",
"chebi":"CHEBI:6318",
"kegg.compound":"C02839",
"metanetx.chemical":"MNXM89822",
"reactome":"R-ALL-379785",
"sbo":"SBO:0000247",
"seed.compound":"cpd12194"
}
},
{
"id":"1ag3p_RT_r",
"name":"1-Acyl-sn-glycerol 3-phosphate",
"compartment":"r",
"charge":-200,
"formula":"C2094H3816O700P100",
"annotation":{
"bigg.metabolite":"1ag3p_RT_r",
"sbo":"SBO:0000247"
}
},
{
"id":"ddcacoa_r",
"name":"Lauroyl-CoA",
"compartment":"r",
"charge":-4,
"formula":"C33H54N7O17P3S",
"annotation":{
"bigg.metabolite":"ddcacoa_r",
"biocyc":"META:LAUROYLCOA-CPD",
"chebi":"CHEBI:6392",
"hmdb":"HMDB03571",
"inchikey":"YMCXGHLSVALICC-GMHMEAMDSA-J",
"kegg.compound":"C01832",
"lipidmaps":"LMFA07050340",
"metanetx.chemical":"MNXM363",
"reactome":"R-ALL-77261",
"sbo":"SBO:0000247",
"seed.compound":"cpd01260"
}
},
{
"id":"pmtcoa_r",
"name":"Palmitoyl-CoA",
"compartment":"r",
"charge":-4,
"formula":"C37H62N7O17P3S",
"annotation":{
"bigg.metabolite":"pmtcoa_r",
"biocyc":"META:PALMITYL-COA",
"chebi":"CHEBI:7898",
"hmdb":"HMDB59623",
"inchikey":"MNBKLUUYKPBKDU-BBECNAHFSA-J",
"kegg.compound":"C00154",
"lipidmaps":"LMFA07050360",
"metanetx.chemical":"MNXM88",
"reactome":"R-ALL-5358339",
"sbo":"SBO:0000247",
"seed.compound":"cpd00134"
}
},
{
"id":"stcoa_r",
"name":"Stearoyl-CoA",
"compartment":"r",
"charge":-4,
"formula":"C39H66N7O17P3S",
"annotation":{
"bigg.metabolite":"stcoa_r",
"biocyc":"META:STEAROYL-COA",
"chebi":"CHEBI:9256",
"hmdb":"HMDB01114",
"inchikey":"SIARJEKBADXQJG-LFZQUHGESA-J",
"kegg.compound":"C00412",
"lipidmaps":"LMFA07050369",
"metanetx.chemical":"MNXM272",
"reactome":"R-ALL-428139",
"sbo":"SBO:0000247",
"seed.compound":"cpd00327"
}
},
{
"id":"tdcoa_r",
"name":"Tetradecanoyl-CoA",
"compartment":"r",
"charge":-4,
"formula":"C35H58N7O17P3S",
"annotation":{
"bigg.metabolite":"tdcoa_r",
"biocyc":"META:TETRADECANOYL-COA",
"chebi":"CHEBI:9475",
"hmdb":"HMDB06517",
"inchikey":"DUAFKXOFBZQTQE-QSGBVPJFSA-J",
"kegg.compound":"C02593",
"lipidmaps":"LMFA07050373",
"metanetx.chemical":"MNXM224",
"reactome":"R-ALL-77272",
"sbo":"SBO:0000247",
"seed.compound":"cpd01695"
}
},
{
"id":"trnatyr_m",
"name":"TRNA(Tyr)",
"compartment":"m",
"charge":0,
"formula":"R",
"notes":{
"original_bigg_ids":[
"trnatyr_m"
]
},
"annotation":{
"bigg.metabolite":"trnatyr_m",
"biocyc":"META:TYR-tRNAs",
"chebi":"CHEBI:29182",
"kegg.compound":"C00787",
"metanetx.chemical":"MNXM90668",
"reactome":"R-ALL-379756",
"sbo":"SBO:0000247",
"seed.compound":"cpd11751"
}
},
{
"id":"tyr__L_m",
"name":"L-Tyrosine",
"compartment":"m",
"charge":0,
"formula":"C9H11NO3",
"notes":{
"original_bigg_ids":[
"tyr_L_m"
]
},
"annotation":{
"bigg.metabolite":"tyr__L_m",
"biocyc":"META:TYR",
"chebi":"CHEBI:9800",
"hmdb":"HMDB00647",
"inchikey":"OUYCCCASQSFEME-QMMMGPOBSA-N",
"kegg.compound":"C01536",
"kegg.drug":"D00022",
"metanetx.chemical":"MNXM76",
"reactome":"R-ALL-5668567",
"sbo":"SBO:0000247",
"seed.compound":"cpd30745"
}
},
{
"id":"tyrtrna_m",
"name":"L-Tyrosyl-tRNA(Tyr)",
"compartment":"m",
"charge":1,
"formula":"C9H10NO2R",
"notes":{
"original_bigg_ids":[
"tyrtrna_m"
]
},
"annotation":{
"bigg.metabolite":"tyrtrna_m",
"chebi":"CHEBI:6318",
"kegg.compound":"C02839",
"metanetx.chemical":"MNXM89822",
"reactome":"R-ALL-379785",
"sbo":"SBO:0000247",
"seed.compound":"cpd12194"
}
},
{
"id":"acybut_c",
"name":"Gamma Amino gamma cyanobutanoate C5H8N2O2",
"compartment":"c",
"charge":0,
"formula":"C5H8N2O2",
"notes":{
"original_bigg_ids":[
"acybut_c"
]
},
"annotation":{
"bigg.metabolite":"acybut_c",
"chebi":"CHEBI:28474",
"inchikey":"DXWQLTOXWVWMOH-UHFFFAOYSA-M",
"kegg.compound":"C05715",
"lipidmaps":"LMFA01100037",
"metanetx.chemical":"MNXM6272",
"sbo":"SBO:0000247",
"seed.compound":"cpd03409"
}
},
{
"id":"ile__L_m",
"name":"L-Isoleucine",
"compartment":"m",
"charge":0,
"formula":"C6H13NO2",
"notes":{
"original_bigg_ids":[
"ile_L_m"
]
},
"annotation":{
"bigg.metabolite":"ile__L_m",
"biocyc":"META:ILE",
"chebi":"CHEBI:6255",
"hmdb":"HMDB00172",
"inchikey":"AGPKZVBTJJNPAG-WHFBIAKZSA-N",
"kegg.compound":"C00407",
"kegg.drug":"D00065",
"lipidmaps":"LMFA01100047",
"metanetx.chemical":"MNXM231",
"reactome":"R-ALL-30102",
"sbo":"SBO:0000247",
"seed.compound":"cpd00322"
}
},
{
"id":"iletrna_m",
"name":"L-Isoleucyl-tRNA(Ile)",
"compartment":"m",
"charge":1,
"formula":"C6H12NOR",
"notes":{
"original_bigg_ids":[
"iletrna_m"
]
},
"annotation":{
"bigg.metabolite":"iletrna_m",
"chebi":"CHEBI:6256",
"kegg.compound":"C03127",
"metanetx.chemical":"MNXM89832",
"reactome":"R-ALL-379787",
"sbo":"SBO:0000247",
"seed.compound":"cpd12256"
}
},
{
"id":"trnaile_m",
"name":"TRNA(Ile)",
"compartment":"m",
"charge":0,
"formula":"R",
"notes":{
"original_bigg_ids":[
"trnaile_m"
]
},
"annotation":{
"bigg.metabolite":"trnaile_m",
"biocyc":"META:ILE-tRNAs",
"chebi":"CHEBI:29174",
"kegg.compound":"C01644",
"metanetx.chemical":"MNXM90879",
"reactome":"R-ALL-379750",
"sbo":"SBO:0000247",
"seed.compound":"cpd27269"
}
},
{
"id":"asp__L_c",
"name":"L-Aspartate",
"compartment":"c",
"charge":-1,
"formula":"C4H6NO4",
"notes":{
"original_bigg_ids":[
"asp__L_c"
]
},
"annotation":{
"bigg.metabolite":"asp__L_c",
"biocyc":"META:L-ASPARTATE",
"chebi":"CHEBI:6193",
"hmdb":"HMDB62501",
"inchikey":"CKLJMWTZIZZHCS-REOHCLBHSA-M",
"kegg.compound":"C16433",
"kegg.drug":"D00013",
"metanetx.chemical":"MNXM42",
"reactome":"R-ALL-29448",
"sbo":"SBO:0000247",
"seed.compound":"cpd19181"
}
},
{
"id":"caphis_c",
"name":"2  3 Carboxy 3 aminopropyl  L histidine C10H16N4O4",
"compartment":"c",
"charge":0,
"formula":"C10H16N4O4",
"notes":{
"original_bigg_ids":[
"caphis_c"
]
},
"annotation":{
"bigg.metabolite":"caphis_c",
"chebi":"CHEBI:966",
"hmdb":"HMDB11655",
"inchikey":"CJCSNWWKPUXVRD-MLWJPKLSSA-N",
"metanetx.chemical":"MNXM3804",
"sbo":"SBO:0000247",
"seed.compound":"cpd02710"
}
},
{
"id":"cmaphis_c",
"name":"2 3 Carboxy 3  methylammonio propyl L histidine C11H18N4O4",
"compartment":"c",
"charge":0,
"formula":"C11H18N4O4",
"notes":{
"original_bigg_ids":[
"cmaphis_c"
]
},
"annotation":{
"bigg.metabolite":"cmaphis_c",
"chebi":"CHEBI:57784",
"hmdb":"HMDB11654",
"inchikey":"YBMOTEQVMANKGX-JAMMHHFISA-N",
"kegg.compound":"C04692",
"metanetx.chemical":"MNXM3805",
"sbo":"SBO:0000247",
"seed.compound":"cpd02858"
}
},
{
"id":"dolmanp_r",
"name":"Dolichyl phosphate D-mannose",
"compartment":"r",
"charge":-1,
"formula":"C21H38O9P",
"annotation":{
"bigg.metabolite":"dolmanp_r",
"chebi":"CHEBI:57523",
"hmdb":"HMDB00994",
"kegg.compound":"C03862",
"kegg.glycan":"G10617",
"metanetx.chemical":"MNXM296",
"reactome":"R-ALL-449229",
"sbo":"SBO:0000247",
"seed.compound":"cpd12407"
}
},
{
"id":"udpgal_g",
"name":"UDPgalactose",
"compartment":"g",
"charge":-2,
"formula":"C15H22N2O17P2",
"notes":{
"original_bigg_ids":[
"udpgal_g"
]
},
"annotation":{
"bigg.metabolite":"udpgal_g",
"biocyc":"META:CPD-14553",
"chebi":"CHEBI:9811",
"hmdb":"HMDB62573",
"inchikey":"HSCJRCZFDFQWRP-ABVWGUQPSA-L",
"kegg.compound":"C00052",
"kegg.glycan":"G10609",
"metanetx.chemical":"MNXM89795",
"reactome":"R-ALL-735682",
"sbo":"SBO:0000247",
"seed.compound":"cpd30770"
}
},
{
"id":"lald__L_c",
"name":"L-Lactaldehyde",
"compartment":"c",
"charge":0,
"formula":"C3H6O2",
"notes":{
"original_bigg_ids":[
"lald_L_c"
]
},
"annotation":{
"bigg.metabolite":"lald__L_c",
"biocyc":"META:LACTALD",
"chebi":"CHEBI:6349",
"hmdb":"HMDB03052",
"inchikey":"BSABBBMNWQWLLU-VKHMYHEASA-N",
"kegg.compound":"C05999",
"metanetx.chemical":"MNXM2387",
"sbo":"SBO:0000247",
"seed.compound":"cpd27393"
}
},
{
"id":"phom_c",
"name":"O-Phospho-L-homoserine",
"compartment":"c",
"charge":-2,
"formula":"C4H8NO6P",
"notes":{
"original_bigg_ids":[
"phom_c"
]
},
"annotation":{
"bigg.metabolite":"phom_c",
"biocyc":"META:O-PHOSPHO-L-HOMOSERINE",
"chebi":"CHEBI:7691",
"hmdb":"HMDB62692",
"inchikey":"FXDNYOANAXWZHG-VKHMYHEASA-L",
"kegg.compound":"C01102",
"metanetx.chemical":"MNXM1334",
"sbo":"SBO:0000247",
"seed.compound":"cpd00809"
}
},
{
"id":"4ppcys_c",
"name":"N-((R)-4-Phosphopantothenoyl)-L-cysteine",
"compartment":"c",
"charge":-3,
"formula":"C12H20N2O9PS",
"notes":{
"original_bigg_ids":[
"4ppcys_c"
]
},
"annotation":{
"bigg.metabolite":"4ppcys_c",
"biocyc":"META:R-4-PHOSPHOPANTOTHENOYL-L-CYSTEINE",
"chebi":"CHEBI:59458",
"hmdb":"HMDB01117",
"inchikey":"XQYALQVLCNHCFT-CBAPKCEASA-K",
"kegg.compound":"C04352",
"metanetx.chemical":"MNXM483",
"reactome":"R-ALL-196834",
"sbo":"SBO:0000247",
"seed.compound":"cpd02666"
}
},
{
"id":"pan4p_c",
"name":"Pantetheine 4'-phosphate",
"compartment":"c",
"charge":-2,
"formula":"C11H21N2O7PS",
"notes":{
"original_bigg_ids":[
"pan4p_c"
]
},
"annotation":{
"bigg.metabolite":"pan4p_c",
"biocyc":"META:PHOSPHOPANTOTHEINE-GROUP",
"chebi":"CHEBI:7914",
"hmdb":"HMDB01416",
"inchikey":"JDMUPRLRUUMCTL-VIFPVBQESA-L",
"kegg.compound":"C01134",
"metanetx.chemical":"MNXM373",
"reactome":"R-ALL-8939005",
"sbo":"SBO:0000247",
"seed.compound":"cpd27792"
}
},
{
"id":"ap4a_c",
"name":"P1,P4-Bis(5'-adenosyl) tetraphosphate",
"compartment":"c",
"charge":-4,
"formula":"C20H24N10O19P4",
"notes":{
"original_bigg_ids":[
"ap4a_c"
]
},
"annotation":{
"bigg.metabolite":"ap4a_c",
"biocyc":"META:ADENOSYL-P4",
"chebi":"CHEBI:7875",
"hmdb":"HMDB06502",
"inchikey":"YOAHKNVSNCMZGQ-XPWFQUROSA-J",
"kegg.compound":"C01260",
"metanetx.chemical":"MNXM1089",
"sbo":"SBO:0000247",
"seed.compound":"cpd00924"
}
},
{
"id":"prbamp_c",
"name":"1-(5-Phosphoribosyl)-AMP",
"compartment":"c",
"charge":-4,
"formula":"C15H19N5O14P2",
"notes":{
"original_bigg_ids":[
"prbamp_c"
]
},
"annotation":{
"bigg.metabolite":"prbamp_c",
"biocyc":"META:PHOSPHORIBOSYL-AMP",
"chebi":"CHEBI:8166",
"hmdb":"HMDB12276",
"inchikey":"RTQMRTSPTLIIHM-KEOHHSTQSA-J",
"kegg.compound":"C02741",
"metanetx.chemical":"MNXM1515",
"sbo":"SBO:0000247",
"seed.compound":"cpd01777"
}
},
{
"id":"prbatp_c",
"name":"1-(5-Phosphoribosyl)-ATP",
"compartment":"c",
"charge":-6,
"formula":"C15H19N5O20P4",
"notes":{
"original_bigg_ids":[
"prbatp_c"
]
},
"annotation":{
"bigg.metabolite":"prbatp_c",
"biocyc":"META:PHOSPHORIBOSYL-ATP",
"chebi":"CHEBI:8167",
"hmdb":"HMDB03665",
"inchikey":"RKNHJBVBFHDXGR-KEOHHSTQSA-H",
"kegg.compound":"C02739",
"metanetx.chemical":"MNXM1351",
"sbo":"SBO:0000247",
"seed.compound":"cpd01775"
}
},
{
"id":"asptrna_c",
"name":"L-Aspartyl-tRNA(Asp)",
"compartment":"c",
"charge":0,
"formula":"C4H5NO3R",
"notes":{
"original_bigg_ids":[
"asptrna_c"
]
},
"annotation":{
"bigg.metabolite":"asptrna_c",
"kegg.compound":"C02984",
"metanetx.chemical":"MNXM90839",
"sbo":"SBO:0000247",
"seed.compound":"cpd12226"
}
},
{
"id":"trnaasp_c",
"name":"TRNA(Asp)",
"compartment":"c",
"charge":0,
"formula":"R",
"notes":{
"original_bigg_ids":[
"trnaasp_c"
]
},
"annotation":{
"bigg.metabolite":"trnaasp_c",
"biocyc":"META:ASP-tRNAs",
"chebi":"CHEBI:29186",
"kegg.compound":"C01638",
"metanetx.chemical":"MNXM90752",
"reactome":"R-ALL-379715",
"sbo":"SBO:0000247",
"seed.compound":"cpd22286"
}
},
{
"id":"tyr__L_v",
"name":"L-Tyrosine",
"compartment":"v",
"charge":0,
"formula":"C9H11NO3",
"notes":{
"original_bigg_ids":[
"tyr_L_v"
]
},
"annotation":{
"bigg.metabolite":"tyr__L_v",
"biocyc":"META:TYR",
"chebi":"CHEBI:9800",
"hmdb":"HMDB00647",
"inchikey":"OUYCCCASQSFEME-QMMMGPOBSA-N",
"kegg.compound":"C01536",
"kegg.drug":"D00022",
"metanetx.chemical":"MNXM76",
"reactome":"R-ALL-5668567",
"sbo":"SBO:0000247",
"seed.compound":"cpd30745"
}
},
{
"id":"co2_v",
"name":"CO2 CO2",
"compartment":"v",
"charge":0,
"formula":"CO2",
"notes":{
"original_bigg_ids":[
"co2_v"
]
},
"annotation":{
"bigg.metabolite":"co2_v",
"biocyc":"META:CARBON-DIOXIDE",
"chebi":"CHEBI:48829",
"hmdb":"HMDB01967",
"inchikey":"CURLTUGMZLYLDI-UHFFFAOYSA-N",
"kegg.compound":"C00011",
"kegg.drug":"D00004",
"metanetx.chemical":"MNXM13",
"reactome":"R-ALL-5668565",
"sbo":"SBO:0000247",
"seed.compound":"cpd00011"
}
},
{
"id":"pe_RT_v",
"name":"Phosphatidylethanolamine  yeast specific C3740H7244N100O800P100",
"compartment":"v",
"charge":0,
"formula":"C3740H7244N100O800P100",
"notes":{
"original_bigg_ids":[
"pe_SC_v"
]
},
"annotation":{
"bigg.metabolite":"pe_RT_v",
"sbo":"SBO:0000247"
}
},
{
"id":"ps_RT_v",
"name":"Phosphatidylserine  yeast specific C3840H7144N100O1000P100",
"compartment":"v",
"charge":-100,
"formula":"C3840H7144N100O1000P100",
"notes":{
"original_bigg_ids":[
"ps_SC_v"
]
},
"annotation":{
"bigg.metabolite":"ps_RT_v",
"sbo":"SBO:0000247"
}
},
{
"id":"dgtp_c",
"name":"DGTP C10H12N5O13P3",
"compartment":"c",
"charge":-4,
"formula":"C10H12N5O13P3",
"notes":{
"original_bigg_ids":[
"dgtp_c"
]
},
"annotation":{
"bigg.metabolite":"dgtp_c",
"biocyc":"META:DGTP",
"chebi":"CHEBI:61429",
"hmdb":"HMDB01440",
"inchikey":"HAAZLUGHYHWQIW-KVQBGUIXSA-J",
"kegg.compound":"C00286",
"metanetx.chemical":"MNXM344",
"sbo":"SBO:0000247",
"seed.compound":"cpd00241"
}
},
{
"id":"35ccmp_c",
"name":"3  5  Cyclic CMP C9H11N3O7P",
"compartment":"c",
"charge":-1,
"formula":"C9H11N3O7P",
"notes":{
"original_bigg_ids":[
"35ccmp_c"
]
},
"annotation":{
"bigg.metabolite":"35ccmp_c",
"metanetx.chemical":"MNXM148637",
"sbo":"SBO:0000247"
}
},
{
"id":"dudp_n",
"name":"DUDP C9H11N2O11P2",
"compartment":"n",
"charge":-3,
"formula":"C9H11N2O11P2",
"notes":{
"original_bigg_ids":[
"dudp_n"
]
},
"annotation":{
"bigg.metabolite":"dudp_n",
"biocyc":"META:DUDP",
"chebi":"CHEBI:60471",
"hmdb":"HMDB01000",
"inchikey":"QHWZTVCCBMIIKE-SHYZEUOFSA-K",
"kegg.compound":"C01346",
"metanetx.chemical":"MNXM572",
"sbo":"SBO:0000247",
"seed.compound":"cpd00978"
}
},
{
"id":"udp_n",
"name":"UDP C9H11N2O12P2",
"compartment":"n",
"charge":-3,
"formula":"C9H11N2O12P2",
"notes":{
"original_bigg_ids":[
"udp_n"
]
},
"annotation":{
"bigg.metabolite":"udp_n",
"biocyc":"META:UDP",
"chebi":"CHEBI:9802",
"hmdb":"HMDB00295",
"inchikey":"XCCTYIAWTASOJW-XVFCMESISA-K",
"kegg.compound":"C00015",
"kegg.glycan":"G10619",
"metanetx.chemical":"MNXM17",
"reactome":"R-ALL-205687",
"sbo":"SBO:0000247",
"seed.compound":"cpd00014"
}
},
{
"id":"fru_e",
"name":"D-Fructose",
"compartment":"e",
"charge":0,
"formula":"C6H12O6",
"notes":{
"original_bigg_ids":[
"fru_e"
]
},
"annotation":{
"bigg.metabolite":"fru_e",
"biocyc":"META:Fructofuranose",
"chebi":"CHEBI:5172",
"hmdb":"HMDB62538",
"inchikey":"RFSUNEUAIZKAJO-VRPWFDPXSA-N",
"kegg.compound":"C10906",
"kegg.drug":"D00114",
"metanetx.chemical":"MNXM175",
"reactome":"R-ALL-29532",
"sbo":"SBO:0000247",
"seed.compound":"cpd27040"
}
},
{
"id":"glc__D_e",
"name":"D-Glucose",
"compartment":"e",
"charge":0,
"formula":"C6H12O6",
"notes":{
"original_bigg_ids":[
"glc_D_e"
]
},
"annotation":{
"bigg.metabolite":"glc__D_e",
"biocyc":"META:Glucopyranose",
"chebi":"CHEBI:4167",
"hmdb":"HMDB06564",
"inchikey":"WQZGKKKJIJFFOK-GASJEMHNSA-N",
"kegg.compound":"C00031",
"kegg.drug":"D00009",
"metanetx.chemical":"MNXM41",
"sbo":"SBO:0000247",
"seed.compound":"cpd26821"
}
},
{
"id":"sucr_e",
"name":"Sucrose C12H22O11",
"compartment":"e",
"charge":0,
"formula":"C12H22O11",
"notes":{
"original_bigg_ids":[
"sucr_e"
]
},
"annotation":{
"bigg.metabolite":"sucr_e",
"biocyc":"META:SUCROSE",
"chebi":"CHEBI:9314",
"hmdb":"HMDB00258",
"inchikey":"CZMRCDWAGMRECN-UGDNZRGBSA-N",
"kegg.compound":"C00089",
"kegg.drug":"D00025",
"kegg.glycan":"G00370",
"metanetx.chemical":"MNXM167",
"reactome":"R-ALL-188980",
"sbo":"SBO:0000247",
"seed.compound":"cpd00076"
}
},
{
"id":"ru5p__D_c",
"name":"D-Ribulose 5-phosphate",
"compartment":"c",
"charge":-2,
"formula":"C5H9O8P",
"notes":{
"original_bigg_ids":[
"ru5p__D_c"
]
},
"annotation":{
"bigg.metabolite":"ru5p__D_c",
"biocyc":"META:RIBULOSE-5P",
"chebi":"CHEBI:58121",
"hmdb":"HMDB02694",
"inchikey":"FNZLKVNUWIIPSJ-UHNVWZDZSA-L",
"kegg.compound":"C00199",
"metanetx.chemical":"MNXM145",
"reactome":"R-ALL-29732",
"sbo":"SBO:0000247",
"seed.compound":"cpd00171"
}
},
{
"id":"xu5p__D_c",
"name":"D-Xylulose 5-phosphate",
"compartment":"c",
"charge":-2,
"formula":"C5H9O8P",
"notes":{
"original_bigg_ids":[
"xu5p__D_c"
]
},
"annotation":{
"bigg.metabolite":"xu5p__D_c",
"biocyc":"META:XYLULOSE-5-PHOSPHATE",
"chebi":"CHEBI:57737",
"hmdb":"HMDB06212",
"inchikey":"FNZLKVNUWIIPSJ-RFZPGFLSSA-L",
"kegg.compound":"C00231",
"metanetx.chemical":"MNXM186",
"reactome":"R-ALL-29790",
"sbo":"SBO:0000247",
"seed.compound":"cpd00198"
}
},
{
"id":"hco3_m",
"name":"Bicarbonate",
"compartment":"m",
"charge":-1,
"formula":"CHO3",
"notes":{
"original_bigg_ids":[
"hco3_m"
]
},
"annotation":{
"bigg.metabolite":"hco3_m",
"biocyc":"META:HCO3",
"chebi":"CHEBI:5589",
"hmdb":"HMDB31453",
"inchikey":"BVKZGUZCCUSVTD-UHFFFAOYSA-M",
"kegg.compound":"C01353",
"metanetx.chemical":"MNXM60",
"reactome":"R-ALL-425425",
"sbo":"SBO:0000247",
"seed.compound":"cpd00242"
}
},
{
"id":"malcoa_m",
"name":"Malonyl CoA C24H33N7O19P3S",
"compartment":"m",
"charge":-5,
"formula":"C24H33N7O19P3S",
"notes":{
"original_bigg_ids":[
"malcoa_m"
]
},
"annotation":{
"bigg.metabolite":"malcoa_m",
"biocyc":"META:MALONYL-COA",
"chebi":"CHEBI:6661",
"hmdb":"HMDB01175",
"inchikey":"LTYOQGRJFJAKNA-DVVLENMVSA-I",
"kegg.compound":"C00083",
"lipidmaps":"LMFA07050345",
"metanetx.chemical":"MNXM40",
"reactome":"R-ALL-977323",
"sbo":"SBO:0000247",
"seed.compound":"cpd12270"
}
},
{
"id":"man6p_c",
"name":"D-Mannose 6-phosphate",
"compartment":"c",
"charge":-2,
"formula":"C6H11O9P",
"notes":{
"original_bigg_ids":[
"man6p_c"
]
},
"annotation":{
"bigg.metabolite":"man6p_c",
"biocyc":"META:Mannose-6-phosphate",
"chebi":"CHEBI:58735",
"inchikey":"NBSCHQHZLSJFNQ-QTVWNMPRSA-L",
"kegg.compound":"C00275",
"metanetx.chemical":"MNXM427",
"reactome":"R-ALL-532562",
"sbo":"SBO:0000247",
"seed.compound":"cpd00235"
}
},
{
"id":"man_c",
"name":"D-Mannose",
"compartment":"c",
"charge":0,
"formula":"C6H12O6",
"notes":{
"original_bigg_ids":[
"man_c"
]
},
"annotation":{
"bigg.metabolite":"man_c",
"biocyc":"META:D-mannopyranose",
"chebi":"CHEBI:4208",
"hmdb":"HMDB00169",
"inchikey":"WQZGKKKJIJFFOK-QTVWNMPRSA-N",
"kegg.compound":"C00159",
"metanetx.chemical":"MNXM182",
"reactome":"R-ALL-964752",
"sbo":"SBO:0000247",
"seed.compound":"cpd27437"
}
},
{
"id":"ile__L_c",
"name":"L-Isoleucine",
"compartment":"c",
"charge":0,
"formula":"C6H13NO2",
"notes":{
"original_bigg_ids":[
"ile_L_c"
]
},
"annotation":{
"bigg.metabolite":"ile__L_c",
"biocyc":"META:ILE",
"chebi":"CHEBI:6255",
"hmdb":"HMDB00172",
"inchikey":"AGPKZVBTJJNPAG-WHFBIAKZSA-N",
"kegg.compound":"C00407",
"kegg.drug":"D00065",
"lipidmaps":"LMFA01100047",
"metanetx.chemical":"MNXM231",
"reactome":"R-ALL-30102",
"sbo":"SBO:0000247",
"seed.compound":"cpd00322"
}
},
{
"id":"ile__L_v",
"name":"L-Isoleucine",
"compartment":"v",
"charge":0,
"formula":"C6H13NO2",
"notes":{
"original_bigg_ids":[
"ile_L_v"
]
},
"annotation":{
"bigg.metabolite":"ile__L_v",
"biocyc":"META:ILE",
"chebi":"CHEBI:6255",
"hmdb":"HMDB00172",
"inchikey":"AGPKZVBTJJNPAG-WHFBIAKZSA-N",
"kegg.compound":"C00407",
"kegg.drug":"D00065",
"lipidmaps":"LMFA01100047",
"metanetx.chemical":"MNXM231",
"reactome":"R-ALL-30102",
"sbo":"SBO:0000247",
"seed.compound":"cpd00322"
}
},
{
"id":"12ppd__S_c",
"name":"(S)-Propane-1,2-diol",
"compartment":"c",
"charge":0,
"formula":"C3H8O2",
"notes":{
"original_bigg_ids":[
"12ppd__S_c"
]
},
"annotation":{
"bigg.metabolite":"12ppd__S_c",
"biocyc":"META:PROPANE-1-2-DIOL",
"chebi":"CHEBI:45065",
"hmdb":"HMDB06213",
"inchikey":"DNIAPMSPPWPWGF-VKHMYHEASA-N",
"kegg.compound":"C02917",
"metanetx.chemical":"MNXM1255",
"sbo":"SBO:0000247",
"seed.compound":"cpd19024"
}
},
{
"id":"3dhq_c",
"name":"3-Dehydroquinate",
"compartment":"c",
"charge":-1,
"formula":"C7H9O6",
"notes":{
"original_bigg_ids":[
"3dhq_c"
]
},
"annotation":{
"bigg.metabolite":"3dhq_c",
"biocyc":"META:DEHYDROQUINATE",
"chebi":"CHEBI:42078",
"hmdb":"HMDB12710",
"inchikey":"WVMWZWGZRAXUBK-SYTVJDICSA-M",
"kegg.compound":"C00944",
"metanetx.chemical":"MNXM478",
"reactome":"R-ALL-964921",
"sbo":"SBO:0000247",
"seed.compound":"cpd00699"
}
},
{
"id":"orn_c",
"name":"Ornithine",
"compartment":"c",
"charge":1,
"formula":"C5H13N2O2",
"notes":{
"original_bigg_ids":[
"orn_c"
]
},
"annotation":{
"bigg.metabolite":"orn_c",
"biocyc":"META:L-ORNITHINE",
"chebi":"CHEBI:7784",
"hmdb":"HMDB62718",
"inchikey":"AHLPHDHHMVZTML-BYPYZUCNSA-O",
"kegg.compound":"C01602",
"kegg.drug":"D08302",
"lipidmaps":"LMFA01100057",
"metanetx.chemical":"MNXM89689",
"reactome":"R-ALL-29498",
"sbo":"SBO:0000247",
"seed.compound":"cpd19016"
}
},
{
"id":"orn_m",
"name":"Ornithine",
"compartment":"m",
"charge":1,
"formula":"C5H13N2O2",
"notes":{
"original_bigg_ids":[
"orn_m"
]
},
"annotation":{
"bigg.metabolite":"orn_m",
"biocyc":"META:L-ORNITHINE",
"chebi":"CHEBI:7784",
"hmdb":"HMDB62718",
"inchikey":"AHLPHDHHMVZTML-BYPYZUCNSA-O",
"kegg.compound":"C01602",
"kegg.drug":"D08302",
"lipidmaps":"LMFA01100057",
"metanetx.chemical":"MNXM89689",
"reactome":"R-ALL-29498",
"sbo":"SBO:0000247",
"seed.compound":"cpd19016"
}
},
{
"id":"4mop_m",
"name":"4-Methyl-2-oxopentanoate",
"compartment":"m",
"charge":-1,
"formula":"C6H9O3",
"notes":{
"original_bigg_ids":[
"4mop_m"
]
},
"annotation":{
"bigg.metabolite":"4mop_m",
"biocyc":"META:2K-4CH3-PENTANOATE",
"chebi":"CHEBI:48430",
"hmdb":"HMDB00762",
"inchikey":"BKAJNAXTPSGJCU-UHFFFAOYSA-M",
"kegg.compound":"C00233",
"metanetx.chemical":"MNXM404",
"sbo":"SBO:0000247",
"seed.compound":"cpd00200"
}
},
{
"id":"leu__L_m",
"name":"L-Leucine",
"compartment":"m",
"charge":0,
"formula":"C6H13NO2",
"notes":{
"original_bigg_ids":[
"leu_L_m"
]
},
"annotation":{
"bigg.metabolite":"leu__L_m",
"biocyc":"META:LEU",
"chebi":"CHEBI:6260",
"hmdb":"HMDB62203",
"inchikey":"ROHFNLRQFUQHCH-YFKPBYRVSA-N",
"kegg.compound":"C16439",
"kegg.drug":"D00030",
"lipidmaps":"LMFA01100048",
"metanetx.chemical":"MNXM140",
"reactome":"R-ALL-351964",
"sbo":"SBO:0000247",
"seed.compound":"cpd15143"
}
},
{
"id":"3htdcoa_m",
"name":"(S)-3-Hydroxytetradecanoyl-CoA",
"compartment":"m",
"charge":-4,
"formula":"C35H58N7O18P3S",
"notes":{
"original_bigg_ids":[
"3htdcoa_m"
]
},
"annotation":{
"bigg.metabolite":"3htdcoa_m",
"biocyc":"META:CPD0-2171",
"chebi":"CHEBI:62614",
"hmdb":"HMDB03934",
"inchikey":"OXBHKMHNDGRDCZ-STLSENOWSA-J",
"kegg.compound":"C05260",
"lipidmaps":"LMFA07050257",
"metanetx.chemical":"MNXM767",
"reactome":"R-ALL-77276",
"sbo":"SBO:0000247",
"seed.compound":"cpd26436"
}
},
{
"id":"td2coa_m",
"name":"Trans-Tetradec-2-enoyl-CoA",
"compartment":"m",
"charge":-4,
"formula":"C35H56N7O17P3S",
"notes":{
"original_bigg_ids":[
"td2coa_m"
]
},
"annotation":{
"bigg.metabolite":"td2coa_m",
"biocyc":"META:CPD-15568",
"chebi":"CHEBI:61405",
"hmdb":"HMDB13082",
"inchikey":"MBCVYCOKMMMWLX-YYMFEJJQSA-J",
"kegg.compound":"C05273",
"lipidmaps":"LMFA07050396",
"metanetx.chemical":"MNXM654",
"reactome":"R-ALL-77273",
"sbo":"SBO:0000247",
"seed.compound":"cpd03127"
}
},
{
"id":"3c4mop_m",
"name":"3-Carboxy-4-methyl-2-oxopentanoate",
"compartment":"m",
"charge":-2,
"formula":"C7H8O5",
"notes":{
"original_bigg_ids":[
"3c4mop_m"
]
},
"annotation":{
"bigg.metabolite":"3c4mop_m",
"biocyc":"META:CPD-7100",
"chebi":"CHEBI:19975",
"hmdb":"HMDB12149",
"inchikey":"HIIZAGQWABAMRR-BYPYZUCNSA-L",
"kegg.compound":"C04236",
"metanetx.chemical":"MNXM1602",
"sbo":"SBO:0000247",
"seed.compound":"cpd02605"
}
},
{
"id":"ocdycacoa_x",
"name":"Octadecynoyl CoA  n C182CoA  C39H62N7O17P3S",
"compartment":"x",
"charge":-4,
"formula":"C39H62N7O17P3S",
"notes":{
"original_bigg_ids":[
"ocdycacoa_x"
]
},
"annotation":{
"bigg.metabolite":"ocdycacoa_x",
"metanetx.chemical":"MNXM1768",
"sbo":"SBO:0000247"
}
},
{
"id":"cholp_c",
"name":"Choline phosphate C5H13NO4P",
"compartment":"c",
"charge":-1,
"formula":"C5H13NO4P",
"notes":{
"original_bigg_ids":[
"cholp_c"
]
},
"annotation":{
"bigg.metabolite":"cholp_c",
"biocyc":"META:PHOSPHORYL-CHOLINE",
"chebi":"CHEBI:44707",
"hmdb":"HMDB01565",
"inchikey":"YHHSONZFOIEMCP-UHFFFAOYSA-M",
"kegg.compound":"C00588",
"metanetx.chemical":"MNXM229",
"reactome":"R-ALL-6814794",
"sbo":"SBO:0000247",
"seed.compound":"cpd00457"
}
},
{
"id":"uacgam_c",
"name":"UDP-N-acetyl-D-glucosamine",
"compartment":"c",
"charge":-2,
"formula":"C17H25N3O17P2",
"annotation":{
"bigg.metabolite":"uacgam_c",
"biocyc":"META:UDP-N-ACETYL-D-GLUCOSAMINE",
"chebi":"CHEBI:9823",
"hmdb":"HMDB62760",
"inchikey":"LFTYTUAZOPRMMI-CFRASDGPSA-L",
"kegg.compound":"C00043",
"kegg.glycan":"G10610",
"lipidmaps":"LMSL01010002",
"metanetx.chemical":"MNXM47",
"reactome":"R-ALL-914003",
"sbo":"SBO:0000247",
"seed.compound":"cpd00037"
}
},
{
"id":"o2s_c",
"name":"O2.-",
"compartment":"c",
"charge":-1,
"formula":"O2",
"annotation":{
"bigg.metabolite":"o2s_c",
"biocyc":"META:SUPER-OXIDE",
"chebi":"CHEBI:7710",
"hmdb":"HMDB02168",
"inchikey":"OUUQCZGPVNCOIJ-UHFFFAOYSA-M",
"kegg.compound":"C00704",
"metanetx.chemical":"MNXM330",
"reactome":"R-ALL-1475048",
"sbo":"SBO:0000247"
}
},
{
"id":"trdox_m",
"name":"Oxidized thioredoxin",
"compartment":"m",
"charge":0,
"formula":"X",
"notes":{
"original_bigg_ids":[
"trdox_m"
]
},
"annotation":{
"bigg.metabolite":"trdox_m",
"biocyc":"META:Ox-Thioredoxin",
"chebi":"CHEBI:7845",
"kegg.compound":"C00343",
"metanetx.chemical":"MNXM148",
"reactome":"R-ALL-2142833",
"sbo":"SBO:0000247",
"seed.compound":"cpd29682"
}
},
{
"id":"trdrd_m",
"name":"Reduced thioredoxin",
"compartment":"m",
"charge":0,
"formula":"XH2",
"notes":{
"original_bigg_ids":[
"trdrd_m"
]
},
"annotation":{
"bigg.metabolite":"trdrd_m",
"biocyc":"META:Red-Thioredoxin",
"chebi":"CHEBI:15033",
"kegg.compound":"C00342",
"metanetx.chemical":"MNXM96993",
"reactome":"R-ALL-2142774",
"sbo":"SBO:0000247",
"seed.compound":"cpd28060"
}
},
{
"id":"glyc3p_r",
"name":"sn-Glycerol 3-phosphate",
"compartment":"r",
"charge":-2,
"formula":"C3H7O6P",
"annotation":{
"bigg.metabolite":"glyc3p_r",
"sbo":"SBO:0000247"
}
},
{
"id":"prpncoa_m",
"name":"Propenoyl-CoA",
"compartment":"m",
"charge":-4,
"formula":"C24H34N7O17P3S",
"notes":{
"original_bigg_ids":[
"prpncoa_m"
]
},
"annotation":{
"bigg.metabolite":"prpncoa_m",
"biocyc":"META:ACRYLYL-COA",
"chebi":"CHEBI:8488",
"hmdb":"HMDB06507",
"inchikey":"POODSGUMUCVRTR-IEXPHMLFSA-J",
"kegg.compound":"C00894",
"lipidmaps":"LMFA07050283",
"metanetx.chemical":"MNXM650",
"sbo":"SBO:0000247",
"seed.compound":"cpd00663"
}
},
{
"id":"udpxyl_c",
"name":"UDP-D-xylose",
"compartment":"c",
"charge":-2,
"formula":"C14H20N2O16P2",
"annotation":{
"bigg.metabolite":"udpxyl_c",
"biocyc":"META:UDP-D-XYLOSE",
"chebi":"CHEBI:9813",
"hmdb":"HMDB01018",
"inchikey":"DQQDLYVHOTZLOR-OCIMBMBZSA-L",
"kegg.compound":"C00190",
"kegg.glycan":"G10613",
"metanetx.chemical":"MNXM284",
"reactome":"R-ALL-742361",
"sbo":"SBO:0000247",
"seed.compound":"cpd00163"
}
},
{
"id":"3oddcoa_x",
"name":"3-Oxododecanoyl-CoA",
"compartment":"x",
"charge":-4,
"formula":"C33H52N7O18P3S",
"notes":{
"original_bigg_ids":[
"3oddcoa_x"
]
},
"annotation":{
"bigg.metabolite":"3oddcoa_x",
"biocyc":"META:CPD0-2105",
"chebi":"CHEBI:62615",
"hmdb":"HMDB62368",
"inchikey":"HQANBZHVWIDNQZ-GMHMEAMDSA-J",
"kegg.compound":"C05263",
"lipidmaps":"LMFA07050247",
"metanetx.chemical":"MNXM705",
"reactome":"R-ALL-77253",
"sbo":"SBO:0000247",
"seed.compound":"cpd03117"
}
},
{
"id":"alltt_c",
"name":"Allantoate",
"compartment":"c",
"charge":-1,
"formula":"C4H7N4O4",
"notes":{
"original_bigg_ids":[
"alltt_c"
]
},
"annotation":{
"bigg.metabolite":"alltt_c",
"biocyc":"META:ALLANTOATE",
"chebi":"CHEBI:30837",
"hmdb":"HMDB01209",
"inchikey":"NUCLJNSWZCHRKL-UHFFFAOYSA-M",
"kegg.compound":"C00499",
"metanetx.chemical":"MNXM584",
"sbo":"SBO:0000247",
"seed.compound":"cpd00388"
}
},
{
"id":"urdglyc_c",
"name":"(-)-Ureidoglycolate",
"compartment":"c",
"charge":-1,
"formula":"C3H5N2O4",
"notes":{
"original_bigg_ids":[
"urdglyc_c"
]
},
"annotation":{
"bigg.metabolite":"urdglyc_c",
"biocyc":"META:CPD-1091",
"chebi":"CHEBI:9891",
"hmdb":"HMDB01005",
"inchikey":"NWZYYCVIOKVTII-SFOWXEAESA-M",
"kegg.compound":"C02766",
"metanetx.chemical":"MNXM490",
"sbo":"SBO:0000247",
"seed.compound":"cpd01786"
}
},
{
"id":"urea_c",
"name":"Urea CH4N2O",
"compartment":"c",
"charge":0,
"formula":"CH4N2O",
"notes":{
"original_bigg_ids":[
"urea_c"
]
},
"annotation":{
"bigg.metabolite":"urea_c",
"biocyc":"META:UREA",
"chebi":"CHEBI:9888",
"hmdb":"HMDB00294",
"inchikey":"XSQUKJJJFZCRTK-UHFFFAOYSA-N",
"kegg.compound":"C00086",
"kegg.drug":"D10496",
"metanetx.chemical":"MNXM117",
"reactome":"R-ALL-432019",
"sbo":"SBO:0000247",
"seed.compound":"cpd00073"
}
},
{
"id":"gam1p_c",
"name":"D-Glucosamine 1-phosphate",
"compartment":"c",
"charge":-1,
"formula":"C6H13NO8P",
"notes":{
"original_bigg_ids":[
"gam1p_c"
]
},
"annotation":{
"bigg.metabolite":"gam1p_c",
"biocyc":"META:GLUCOSAMINE-1P",
"chebi":"CHEBI:58516",
"inchikey":"YMJBYRVFGYXULK-QZABAPFNSA-M",
"kegg.compound":"C06156",
"metanetx.chemical":"MNXM969",
"sbo":"SBO:0000247",
"seed.compound":"cpd03671"
}
},
{
"id":"gam6p_c",
"name":"D-Glucosamine 6-phosphate",
"compartment":"c",
"charge":-1,
"formula":"C6H13NO8P",
"notes":{
"original_bigg_ids":[
"gam6p_c"
]
},
"annotation":{
"bigg.metabolite":"gam6p_c",
"biocyc":"META:D-GLUCOSAMINE-6-P",
"chebi":"CHEBI:58725",
"inchikey":"XHMJOUIAFHJHBW-IVMDWMLBSA-M",
"kegg.compound":"C00352",
"metanetx.chemical":"MNXM370",
"sbo":"SBO:0000247",
"seed.compound":"cpd00288"
}
},
{
"id":"5dpmev_c",
"name":" R  5 Diphosphomevalonate C6H10O10P2",
"compartment":"c",
"charge":-4,
"formula":"C6H10O10P2",
"notes":{
"original_bigg_ids":[
"5dpmev_c"
]
},
"annotation":{
"bigg.metabolite":"5dpmev_c",
"biocyc":"META:CPD-641",
"chebi":"CHEBI:57557",
"hmdb":"HMDB01090",
"inchikey":"SIGQQUBJQXSAMW-ZCFIWIBFSA-J",
"kegg.compound":"C01143",
"lipidmaps":"LMFA01050416",
"metanetx.chemical":"MNXM689",
"reactome":"R-ALL-191403",
"sbo":"SBO:0000247",
"seed.compound":"cpd00841"
}
},
{
"id":"occoa_c",
"name":"Octanoyl-CoA (n-C8:0CoA)",
"compartment":"c",
"charge":-4,
"formula":"C29H46N7O17P3S",
"notes":{
"original_bigg_ids":[
"occoa_c"
]
},
"annotation":{
"bigg.metabolite":"occoa_c",
"biocyc":"META:CPD-196",
"chebi":"CHEBI:7724",
"hmdb":"HMDB06257",
"inchikey":"KQMZYOXOBSXMII-CECATXLMSA-J",
"kegg.compound":"C01944",
"lipidmaps":"LMFA07050355",
"metanetx.chemical":"MNXM342",
"reactome":"R-ALL-77337",
"sbo":"SBO:0000247",
"seed.compound":"cpd01335"
}
},
{
"id":"dhf_c",
"name":"7,8-Dihydrofolate",
"compartment":"c",
"charge":-2,
"formula":"C19H19N7O6",
"notes":{
"original_bigg_ids":[
"dhf_c"
]
},
"annotation":{
"bigg.metabolite":"dhf_c",
"biocyc":"META:DIHYDROFOLATE",
"chebi":"CHEBI:57451",
"hmdb":"HMDB01056",
"inchikey":"OZRNSSUDZOLUSN-LBPRGKRZSA-L",
"kegg.compound":"C00415",
"metanetx.chemical":"MNXM281",
"reactome":"R-ALL-73604",
"sbo":"SBO:0000247",
"seed.compound":"cpd00330"
}
},
{
"id":"dhpt_c",
"name":"Dihydropteroate",
"compartment":"c",
"charge":-1,
"formula":"C14H13N6O3",
"notes":{
"original_bigg_ids":[
"dhpt_c"
]
},
"annotation":{
"bigg.metabolite":"dhpt_c",
"biocyc":"META:7-8-DIHYDROPTEROATE",
"chebi":"CHEBI:4581",
"hmdb":"HMDB01412",
"inchikey":"WBFYVDCHGVNRBH-UHFFFAOYSA-M",
"kegg.compound":"C00921",
"metanetx.chemical":"MNXM722728",
"sbo":"SBO:0000247",
"seed.compound":"cpd28675"
}
},
{
"id":"acg5p_m",
"name":"N-Acetyl-L-glutamyl 5-phosphate",
"compartment":"m",
"charge":-3,
"formula":"C7H9NO8P",
"notes":{
"original_bigg_ids":[
"acg5p_m"
]
},
"annotation":{
"bigg.metabolite":"acg5p_m",
"biocyc":"META:N-ACETYL-GLUTAMYL-P",
"chebi":"CHEBI:7151",
"hmdb":"HMDB06456",
"inchikey":"FCVIHFVSXHOPSW-YFKPBYRVSA-K",
"kegg.compound":"C04133",
"metanetx.chemical":"MNXM1384",
"sbo":"SBO:0000247",
"seed.compound":"cpd02552"
}
},
{
"id":"acglu_m",
"name":"N-Acetyl-L-glutamate",
"compartment":"m",
"charge":-2,
"formula":"C7H9NO5",
"notes":{
"original_bigg_ids":[
"acglu_m"
]
},
"annotation":{
"bigg.metabolite":"acglu_m",
"biocyc":"META:ACETYL-GLU",
"chebi":"CHEBI:87274",
"inchikey":"RFMMMVDNIPUKGG-YFKPBYRVSA-L",
"kegg.compound":"C00624",
"metanetx.chemical":"MNXM730",
"reactome":"R-ALL-30471",
"sbo":"SBO:0000247",
"seed.compound":"cpd00477"
}
},
{
"id":"3pg_c",
"name":"3-Phospho-D-glycerate",
"compartment":"c",
"charge":-3,
"formula":"C3H4O7P",
"notes":{
"original_bigg_ids":[
"3pg_c"
]
},
"annotation":{
"bigg.metabolite":"3pg_c",
"biocyc":"META:G3P",
"chebi":"CHEBI:58272",
"hmdb":"HMDB60180",
"inchikey":"OSJPPGNTCRNQQC-UWTATZPHSA-K",
"kegg.compound":"C00197",
"metanetx.chemical":"MNXM126",
"reactome":"R-ALL-6799493",
"sbo":"SBO:0000247",
"seed.compound":"cpd00169"
}
},
{
"id":"5aop_c",
"name":"5-Amino-4-oxopentanoate",
"compartment":"c",
"charge":0,
"formula":"C5H9NO3",
"notes":{
"original_bigg_ids":[
"5aop_c"
]
},
"annotation":{
"bigg.metabolite":"5aop_c",
"biocyc":"META:5-AMINO-LEVULINATE",
"chebi":"CHEBI:356416",
"hmdb":"HMDB01149",
"inchikey":"ZGXJTSGNIOSYLO-UHFFFAOYSA-N",
"kegg.compound":"C00430",
"kegg.drug":"D07567",
"lipidmaps":"LMFA01100055",
"metanetx.chemical":"MNXM405",
"reactome":"R-ALL-189489",
"sbo":"SBO:0000247",
"seed.compound":"cpd00338"
}
},
{
"id":"ppbng_c",
"name":"Porphobilinogen",
"compartment":"c",
"charge":-1,
"formula":"C10H13N2O4",
"notes":{
"original_bigg_ids":[
"ppbng_c"
]
},
"annotation":{
"bigg.metabolite":"ppbng_c",
"biocyc":"META:PORPHOBILINOGEN",
"chebi":"CHEBI:8335",
"hmdb":"HMDB00245",
"inchikey":"QSHWIQZFGQKFMA-UHFFFAOYSA-M",
"kegg.compound":"C00931",
"metanetx.chemical":"MNXM554",
"reactome":"R-ALL-189464",
"sbo":"SBO:0000247",
"seed.compound":"cpd00689"
}
},
{
"id":"prfp_c",
"name":"1-(5-Phosphoribosyl)-5-[(5-phosphoribosylamino)methylideneamino]imidazole-4-carboxamide",
"compartment":"c",
"charge":-4,
"formula":"C15H21N5O15P2",
"notes":{
"original_bigg_ids":[
"prfp_c"
]
},
"annotation":{
"bigg.metabolite":"prfp_c",
"biocyc":"META:PHOSPHORIBOSYL-FORMIMINO-AICAR-P",
"chebi":"CHEBI:75912",
"hmdb":"HMDB12277",
"inchikey":"QOUSHGMTBIIAHR-KEOHHSTQSA-J",
"kegg.compound":"C04896",
"metanetx.chemical":"MNXM1397",
"sbo":"SBO:0000247",
"seed.compound":"cpd02979"
}
},
{
"id":"prlp_c",
"name":"5-[(5-phospho-1-deoxyribulos-1-ylamino)methylideneamino]-1-(5-phosphoribosyl)imidazole-4-carboxamide",
"compartment":"c",
"charge":-4,
"formula":"C15H21N5O15P2",
"notes":{
"original_bigg_ids":[
"prlp_c"
]
},
"annotation":{
"bigg.metabolite":"prlp_c",
"biocyc":"META:PHOSPHORIBULOSYL-FORMIMINO-AICAR-P",
"chebi":"CHEBI:7090",
"inchikey":"BLKFNHOCHNCLII-GHVQHMAVSA-J",
"kegg.compound":"C04916",
"metanetx.chemical":"MNXM1408",
"sbo":"SBO:0000247",
"seed.compound":"cpd02991"
}
},
{
"id":"oaa_c",
"name":"Oxaloacetate",
"compartment":"c",
"charge":-2,
"formula":"C4H2O5",
"notes":{
"original_bigg_ids":[
"oaa_c"
]
},
"annotation":{
"bigg.metabolite":"oaa_c",
"biocyc":"META:OXALACETIC_ACID",
"chebi":"CHEBI:7812",
"hmdb":"HMDB00223",
"inchikey":"KHPXUQMNIQBQEV-UHFFFAOYSA-L",
"kegg.compound":"C00036",
"lipidmaps":"LMFA01170120",
"metanetx.chemical":"MNXM46",
"reactome":"R-ALL-76213",
"sbo":"SBO:0000247",
"seed.compound":"cpd00032"
}
},
{
"id":"nac_m",
"name":"Nicotinate",
"compartment":"m",
"charge":-1,
"formula":"C6H4NO2",
"notes":{
"original_bigg_ids":[
"nac_m"
]
},
"annotation":{
"bigg.metabolite":"nac_m",
"biocyc":"META:NIACINE",
"chebi":"CHEBI:7559",
"hmdb":"HMDB01488",
"inchikey":"PVNIIMVLHYAWGP-UHFFFAOYSA-M",
"kegg.compound":"C00253",
"kegg.drug":"D00049",
"metanetx.chemical":"MNXM274",
"reactome":"R-ALL-8869604",
"sbo":"SBO:0000247",
"seed.compound":"cpd00218"
}
},
{
"id":"ncam_m",
"name":"Nicotinamide",
"compartment":"m",
"charge":0,
"formula":"C6H6N2O",
"notes":{
"original_bigg_ids":[
"ncam_m"
]
},
"annotation":{
"bigg.metabolite":"ncam_m",
"biocyc":"META:NIACINAMIDE",
"chebi":"CHEBI:7556",
"hmdb":"HMDB01406",
"inchikey":"DFPAKSUCGFBDDF-UHFFFAOYSA-N",
"kegg.compound":"C00153",
"kegg.drug":"D00036",
"metanetx.chemical":"MNXM216",
"reactome":"R-ALL-8870343",
"sbo":"SBO:0000247",
"seed.compound":"cpd00133"
}
},
{
"id":"actn__R_c",
"name":" R  Acetoin C4H8O2",
"compartment":"c",
"charge":0,
"formula":"C4H8O2",
"notes":{
"original_bigg_ids":[
"actn_R_c"
]
},
"annotation":{
"bigg.metabolite":"actn__R_c",
"biocyc":"META:CPD-10353",
"chebi":"CHEBI:43026",
"inchikey":"ROWKJAVDOGWPAT-GSVOUGTGSA-N",
"kegg.compound":"C00810",
"lipidmaps":"LMFA12000064",
"metanetx.chemical":"MNXM664",
"sbo":"SBO:0000247",
"seed.compound":"cpd19008"
}
},
{
"id":"2pg_c",
"name":"D-Glycerate 2-phosphate",
"compartment":"c",
"charge":-3,
"formula":"C3H4O7P",
"notes":{
"original_bigg_ids":[
"2pg_c"
]
},
"annotation":{
"bigg.metabolite":"2pg_c",
"biocyc":"META:2-PG",
"chebi":"CHEBI:88350",
"hmdb":"HMDB62707",
"inchikey":"GXIURPTVHJPJLF-UWTATZPHSA-K",
"kegg.compound":"C00631",
"metanetx.chemical":"MNXM275",
"reactome":"R-ALL-30485",
"sbo":"SBO:0000247",
"seed.compound":"cpd00482"
}
},
{
"id":"dcmp_c",
"name":"dCMP",
"compartment":"c",
"charge":-2,
"formula":"C9H12N3O7P",
"annotation":{
"bigg.metabolite":"dcmp_c",
"biocyc":"META:DCMP",
"chebi":"CHEBI:57566",
"hmdb":"HMDB01202",
"inchikey":"NCMVOABPESMRCP-SHYZEUOFSA-L",
"kegg.compound":"C00239",
"metanetx.chemical":"MNXM266",
"reactome":"R-ALL-500828",
"sbo":"SBO:0000247",
"seed.compound":"cpd00206"
}
},
{
"id":"ahcys_r",
"name":"S-Adenosyl-L-homocysteine",
"compartment":"r",
"charge":0,
"formula":"C14H20N6O5S",
"annotation":{
"bigg.metabolite":"ahcys_r",
"biocyc":"META:ADENOSYL-HOMO-CYS",
"chebi":"CHEBI:8945",
"hmdb":"HMDB00939",
"inchikey":"ZJUKTBDSGOFHSH-WFMPWKQPSA-N",
"kegg.compound":"C00021",
"metanetx.chemical":"MNXM19",
"reactome":"R-ALL-77502",
"sbo":"SBO:0000247",
"seed.compound":"cpd00019"
}
},
{
"id":"amet_r",
"name":"S-Adenosyl-L-methionine",
"compartment":"r",
"charge":1,
"formula":"C15H23N6O5S",
"annotation":{
"bigg.metabolite":"amet_r",
"biocyc":"META:S-ADENOSYLMETHIONINE",
"chebi":"CHEBI:8946",
"hmdb":"HMDB62709",
"inchikey":"MEFKEPWMEQBLKI-AIRLBKTGSA-O",
"kegg.compound":"C00019",
"metanetx.chemical":"MNXM16",
"reactome":"R-ALL-77087",
"sbo":"SBO:0000247",
"seed.compound":"cpd00017"
}
},
{
"id":"gluala_c",
"name":"5 L Glutamyl L alanine C8H13N2O5",
"compartment":"c",
"charge":-1,
"formula":"C8H13N2O5",
"notes":{
"original_bigg_ids":[
"gluala_c"
]
},
"annotation":{
"bigg.metabolite":"gluala_c",
"chebi":"CHEBI:50619",
"hmdb":"HMDB06248",
"inchikey":"WQXXXVRAFAKQJM-WHFBIAKZSA-M",
"metanetx.chemical":"MNXM59390",
"sbo":"SBO:0000247",
"seed.compound":"cpd15236"
}
},
{
"id":"g1p_c",
"name":"D-Glucose 1-phosphate",
"compartment":"c",
"charge":-2,
"formula":"C6H11O9P",
"notes":{
"original_bigg_ids":[
"g1p_c"
]
},
"annotation":{
"bigg.metabolite":"g1p_c",
"biocyc":"META:GLC-1-P",
"chebi":"CHEBI:58601",
"hmdb":"HMDB01586",
"inchikey":"HXXFSFRBOHSIMQ-GASJEMHNSA-L",
"kegg.compound":"C00103",
"metanetx.chemical":"MNXM89588",
"reactome":"R-ALL-29548",
"sbo":"SBO:0000247",
"seed.compound":"cpd28817"
}
},
{
"id":"g6p_c",
"name":"D-Glucose 6-phosphate",
"compartment":"c",
"charge":-2,
"formula":"C6H11O9P",
"notes":{
"original_bigg_ids":[
"g6p_c"
]
},
"annotation":{
"bigg.metabolite":"g6p_c",
"biocyc":"META:D-glucopyranose-6-phosphate",
"chebi":"CHEBI:61548",
"hmdb":"HMDB06793",
"inchikey":"NBSCHQHZLSJFNQ-GASJEMHNSA-L",
"kegg.compound":"C00092",
"metanetx.chemical":"MNXM160",
"reactome":"R-ALL-1629756",
"sbo":"SBO:0000247",
"seed.compound":"cpd26836"
}
},
{
"id":"gthrd_v",
"name":"Reduced glutathione",
"compartment":"v",
"charge":-1,
"formula":"C10H16N3O6S",
"notes":{
"original_bigg_ids":[
"gthrd_v"
]
},
"annotation":{
"bigg.metabolite":"gthrd_v",
"biocyc":"META:GLUTATHIONE",
"chebi":"CHEBI:57925",
"hmdb":"HMDB62697",
"inchikey":"RWSXRVCMGQZWBV-WDSKDSINSA-M",
"kegg.compound":"C00051",
"kegg.drug":"D00014",
"metanetx.chemical":"MNXM57",
"reactome":"R-ALL-29450",
"sbo":"SBO:0000247",
"seed.compound":"cpd00042"
}
},
{
"id":"dolp_r",
"name":"Dolichol phosphate C15H27O4P",
"compartment":"r",
"charge":-2,
"formula":"C15H27O4P",
"notes":{
"original_bigg_ids":[
"dolp_r"
]
},
"annotation":{
"bigg.metabolite":"dolp_r",
"chebi":"CHEBI:23875",
"hmdb":"HMDB06353",
"metanetx.chemical":"MNXM51499",
"sbo":"SBO:0000247"
}
},
{
"id":"mannan_r",
"name":"Mannan C6H10O5",
"compartment":"r",
"charge":0,
"formula":"C6H10O5",
"notes":{
"original_bigg_ids":[
"mannan_r"
]
},
"annotation":{
"bigg.metabolite":"mannan_r",
"chebi":"CHEBI:6684",
"hmdb":"HMDB29931",
"metanetx.chemical":"MNXM2020",
"sbo":"SBO:0000247",
"seed.compound":"cpd27491"
}
},
{
"id":"damp_c",
"name":"DAMP C10H12N5O6P",
"compartment":"c",
"charge":-2,
"formula":"C10H12N5O6P",
"notes":{
"original_bigg_ids":[
"damp_c"
]
},
"annotation":{
"bigg.metabolite":"damp_c",
"biocyc":"META:DAMP",
"chebi":"CHEBI:58245",
"hmdb":"HMDB00905",
"inchikey":"KHWCHTKSEGGWEX-RRKCRQDMSA-L",
"kegg.compound":"C00360",
"metanetx.chemical":"MNXM432",
"reactome":"R-ALL-500088",
"sbo":"SBO:0000247",
"seed.compound":"cpd00294"
}
},
{
"id":"dttp_c",
"name":"DTTP C10H13N2O14P3",
"compartment":"c",
"charge":-4,
"formula":"C10H13N2O14P3",
"notes":{
"original_bigg_ids":[
"dttp_c"
]
},
"annotation":{
"bigg.metabolite":"dttp_c",
"biocyc":"META:TTP",
"chebi":"CHEBI:58370",
"hmdb":"HMDB01342",
"inchikey":"NHVNXKFIZYSCEB-XLPZGREQSA-J",
"kegg.compound":"C00459",
"metanetx.chemical":"MNXM394",
"sbo":"SBO:0000247",
"seed.compound":"cpd00357"
}
},
{
"id":"zymst_c",
"name":"Zymosterol C27H44O",
"compartment":"c",
"charge":0,
"formula":"C27H44O",
"notes":{
"original_bigg_ids":[
"zymst_c"
]
},
"annotation":{
"bigg.metabolite":"zymst_c",
"biocyc":"META:ZYMOSTEROL",
"chebi":"CHEBI:27370",
"hmdb":"HMDB06271",
"inchikey":"CGSJXLIKVBJVRY-XTGBIJOFSA-N",
"kegg.compound":"C05437",
"lipidmaps":"LMST01010066",
"metanetx.chemical":"MNXM574",
"reactome":"R-ALL-194691",
"sbo":"SBO:0000247",
"seed.compound":"cpd03221"
}
},
{
"id":"camp_c",
"name":"CAMP C10H11N5O6P",
"compartment":"c",
"charge":-1,
"formula":"C10H11N5O6P",
"notes":{
"original_bigg_ids":[
"camp_c"
]
},
"annotation":{
"bigg.metabolite":"camp_c",
"biocyc":"META:CAMP",
"chebi":"CHEBI:58165",
"hmdb":"HMDB00058",
"inchikey":"IVOMOUWHDPKRLL-KQYNXXCUSA-M",
"kegg.compound":"C00575",
"metanetx.chemical":"MNXM243",
"reactome":"R-ALL-30389",
"sbo":"SBO:0000247",
"seed.compound":"cpd00446"
}
},
{
"id":"uri_e",
"name":"Uridine",
"compartment":"e",
"charge":0,
"formula":"C9H12N2O6",
"notes":{
"original_bigg_ids":[
"uri_e"
]
},
"annotation":{
"bigg.metabolite":"uri_e",
"biocyc":"META:URIDINE",
"chebi":"CHEBI:9893",
"hmdb":"HMDB00296",
"inchikey":"DRTQHJPVMGBUCF-XVFCMESISA-N",
"kegg.compound":"C00299",
"metanetx.chemical":"MNXM288",
"sbo":"SBO:0000247",
"seed.compound":"cpd00249"
}
},
{
"id":"cbasp_c",
"name":"N-Carbamoyl-L-aspartate",
"compartment":"c",
"charge":-2,
"formula":"C5H6N2O5",
"notes":{
"original_bigg_ids":[
"cbasp_c"
]
},
"annotation":{
"bigg.metabolite":"cbasp_c",
"biocyc":"META:CARBAMYUL-L-ASPARTATE",
"chebi":"CHEBI:7257",
"hmdb":"HMDB00828",
"inchikey":"HLKXYZVTANABHZ-REOHCLBHSA-L",
"kegg.compound":"C00438",
"metanetx.chemical":"MNXM465",
"reactome":"R-ALL-111628",
"sbo":"SBO:0000247",
"seed.compound":"cpd00343"
}
},
{
"id":"cbp_c",
"name":"Carbamoyl phosphate",
"compartment":"c",
"charge":-2,
"formula":"CH2NO5P",
"notes":{
"original_bigg_ids":[
"cbp_c"
]
},
"annotation":{
"bigg.metabolite":"cbp_c",
"biocyc":"META:CARBAMOYL-P",
"chebi":"CHEBI:58228",
"hmdb":"HMDB01096",
"inchikey":"FFQKYPRQEYGKAF-UHFFFAOYSA-L",
"kegg.compound":"C00169",
"metanetx.chemical":"MNXM138",
"reactome":"R-ALL-29676",
"sbo":"SBO:0000247",
"seed.compound":"cpd00146"
}
},
{
"id":"cystrna_c",
"name":"L-Cysteinyl-tRNA(Cys)",
"compartment":"c",
"charge":1,
"formula":"C3H6NOSR",
"notes":{
"original_bigg_ids":[
"cystrna_c"
]
},
"annotation":{
"bigg.metabolite":"cystrna_c",
"chebi":"CHEBI:74764",
"kegg.compound":"C03125",
"metanetx.chemical":"MNXM155005",
"reactome":"R-ALL-379719",
"sbo":"SBO:0000247",
"seed.compound":"cpd12255"
}
},
{
"id":"trnacys_c",
"name":"TRNA(Cys)",
"compartment":"c",
"charge":0,
"formula":"R",
"notes":{
"original_bigg_ids":[
"trnacys_c"
]
},
"annotation":{
"bigg.metabolite":"trnacys_c",
"biocyc":"META:CYS-tRNAs",
"chebi":"CHEBI:29167",
"kegg.compound":"C01639",
"metanetx.chemical":"MNXM162355",
"reactome":"R-ALL-379725",
"sbo":"SBO:0000247",
"seed.compound":"cpd26668"
}
},
{
"id":"arg__L_c",
"name":"L-Arginine",
"compartment":"c",
"charge":1,
"formula":"C6H15N4O2",
"notes":{
"original_bigg_ids":[
"arg_L_c"
]
},
"annotation":{
"bigg.metabolite":"arg__L_c",
"biocyc":"META:ARG",
"chebi":"CHEBI:6185",
"hmdb":"HMDB62762",
"inchikey":"ODKSFYDXXFIFQN-BYPYZUCNSA-O",
"kegg.compound":"C02385",
"kegg.drug":"D02982",
"metanetx.chemical":"MNXM70",
"reactome":"R-ALL-374064",
"sbo":"SBO:0000247",
"seed.compound":"cpd19021"
}
},
{
"id":"arg__L_e",
"name":"L-Arginine",
"compartment":"e",
"charge":1,
"formula":"C6H15N4O2",
"notes":{
"original_bigg_ids":[
"arg_L_e"
]
},
"annotation":{
"bigg.metabolite":"arg__L_e",
"biocyc":"META:ARG",
"chebi":"CHEBI:6185",
"hmdb":"HMDB62762",
"inchikey":"ODKSFYDXXFIFQN-BYPYZUCNSA-O",
"kegg.compound":"C02385",
"kegg.drug":"D02982",
"metanetx.chemical":"MNXM70",
"reactome":"R-ALL-374064",
"sbo":"SBO:0000247",
"seed.compound":"cpd19021"
}
},
{
"id":"gdp_g",
"name":"GDP C10H12N5O11P2",
"compartment":"g",
"charge":-3,
"formula":"C10H12N5O11P2",
"notes":{
"original_bigg_ids":[
"gdp_g"
]
},
"annotation":{
"bigg.metabolite":"gdp_g",
"biocyc":"META:GDP",
"chebi":"CHEBI:65180",
"hmdb":"HMDB01201",
"inchikey":"QGWNDRXFNXRZMB-UUOKFMHZSA-K",
"kegg.compound":"C00035",
"kegg.glycan":"G10620",
"metanetx.chemical":"MNXM30",
"reactome":"R-ALL-29420",
"sbo":"SBO:0000247",
"seed.compound":"cpd00031"
}
},
{
"id":"gdpmann_g",
"name":"GDP-D-mannose",
"compartment":"g",
"charge":-2,
"formula":"C16H23N5O16P2",
"notes":{
"original_bigg_ids":[
"gdpmann_g"
]
},
"annotation":{
"bigg.metabolite":"gdpmann_g",
"biocyc":"META:GDP-MANNOSE",
"chebi":"CHEBI:84881",
"hmdb":"HMDB01163",
"inchikey":"MVMSCBBUIHUTGJ-GDJBGNAASA-L",
"kegg.compound":"C00096",
"kegg.glycan":"G10614",
"metanetx.chemical":"MNXM82",
"sbo":"SBO:0000247",
"seed.compound":"cpd00083"
}
},
{
"id":"h_g",
"name":"H+",
"compartment":"g",
"charge":1,
"formula":"H",
"notes":{
"original_bigg_ids":[
"h_g"
]
},
"annotation":{
"bigg.metabolite":"h_g",
"biocyc":"META:PROTON",
"chebi":"CHEBI:5584",
"hmdb":"HMDB59597",
"inchikey":"GPRLSGONYQIRFK-UHFFFAOYSA-N",
"kegg.compound":"C00080",
"metanetx.chemical":"MNXM1",
"reactome":"R-ALL-74722",
"sbo":"SBO:0000247",
"seed.compound":"cpd00067"
}
},
{
"id":"m3macchitppdol_g",
"name":" alpha D mannosyl 3 beta D mannosyl diacetylchitodiphosphodolichol C55H94N2O37P2",
"compartment":"g",
"charge":-2,
"formula":"C55H94N2O37P2",
"notes":{
"original_bigg_ids":[
"m3macchitppdol_g"
]
},
"annotation":{
"bigg.metabolite":"m3macchitppdol_g",
"metanetx.chemical":"MNXM6533",
"sbo":"SBO:0000247",
"seed.compound":"cpd15252"
}
},
{
"id":"m4macchitppdol_g",
"name":" alpha D Mannosyl 4 beta D mannosyl diacetylchitobiosyldiphosphodolichol C61H104N2O42P2",
"compartment":"g",
"charge":-2,
"formula":"C61H104N2O42P2",
"notes":{
"original_bigg_ids":[
"m4macchitppdol_g"
]
},
"annotation":{
"bigg.metabolite":"m4macchitppdol_g",
"metanetx.chemical":"MNXM91785",
"sbo":"SBO:0000247"
}
},
{
"id":"tag6p__D_c",
"name":"D-Tagatose 6-phosphate",
"compartment":"c",
"charge":-2,
"formula":"C6H11O9P",
"notes":{
"original_bigg_ids":[
"tag6p__D_c"
]
},
"annotation":{
"bigg.metabolite":"tag6p__D_c",
"biocyc":"META:TAGATOSE-6-PHOSPHATE",
"chebi":"CHEBI:58695",
"hmdb":"HMDB06873",
"inchikey":"BGWGXPAPYGQALX-OEXCPVAWSA-L",
"kegg.compound":"C01097",
"metanetx.chemical":"MNXM795",
"sbo":"SBO:0000247",
"seed.compound":"cpd00805"
}
},
{
"id":"tagdp__D_c",
"name":"D-Tagatose 1,6-biphosphate",
"compartment":"c",
"charge":-4,
"formula":"C6H10O12P2",
"notes":{
"original_bigg_ids":[
"tagdp__D_c"
]
},
"annotation":{
"bigg.metabolite":"tagdp__D_c",
"biocyc":"META:TAGATOSE-1-6-DIPHOSPHATE",
"chebi":"CHEBI:58694",
"hmdb":"HMDB06872",
"inchikey":"RNBGYGVWRKECFJ-OEXCPVAWSA-J",
"kegg.compound":"C03785",
"metanetx.chemical":"MNXM1324",
"sbo":"SBO:0000247",
"seed.compound":"cpd29681"
}
},
{
"id":"4abut_c",
"name":"4-Aminobutanoate",
"compartment":"c",
"charge":0,
"formula":"C4H9NO2",
"annotation":{
"bigg.metabolite":"4abut_c",
"biocyc":"META:4-AMINO-BUTYRATE",
"chebi":"CHEBI:59888",
"hmdb":"HMDB00112",
"inchikey":"BTCSSZJGUNDROE-UHFFFAOYSA-N",
"kegg.compound":"C00334",
"kegg.drug":"D00058",
"lipidmaps":"LMFA01100039",
"metanetx.chemical":"MNXM192",
"reactome":"R-ALL-916850",
"sbo":"SBO:0000247",
"seed.compound":"cpd00281"
}
},
{
"id":"peamn_c",
"name":"Phenethylamine",
"compartment":"c",
"charge":1,
"formula":"C8H12N",
"notes":{
"original_bigg_ids":[
"peamn_c"
]
},
"annotation":{
"bigg.metabolite":"peamn_c",
"biocyc":"META:PHENYLETHYLAMINE",
"chebi":"CHEBI:8063",
"hmdb":"HMDB60276",
"inchikey":"BHHGXPLMPWCGHP-UHFFFAOYSA-O",
"kegg.compound":"C05332",
"metanetx.chemical":"MNXM660",
"reactome":"R-ALL-500605",
"sbo":"SBO:0000247",
"seed.compound":"cpd03161"
}
},
{
"id":"cdpea_r",
"name":"CDP-ethanolamine",
"compartment":"r",
"charge":-1,
"formula":"C11H19N4O11P2",
"annotation":{
"bigg.metabolite":"cdpea_r",
"sbo":"SBO:0000247"
}
},
{
"id":"cmp_r",
"name":"CMP",
"compartment":"r",
"charge":-2,
"formula":"C9H12N3O8P",
"annotation":{
"bigg.metabolite":"cmp_r",
"biocyc":"META:CMP",
"chebi":"CHEBI:60377",
"hmdb":"HMDB00095",
"inchikey":"IERHLVCPSMICTF-XVFCMESISA-L",
"kegg.compound":"C00055",
"kegg.glycan":"G10621",
"metanetx.chemical":"MNXM31",
"reactome":"R-ALL-727810",
"sbo":"SBO:0000247",
"seed.compound":"cpd00046"
}
},
{
"id":"dha_c",
"name":"Dihydroxyacetone",
"compartment":"c",
"charge":0,
"formula":"C3H6O3",
"notes":{
"original_bigg_ids":[
"dha_c"
]
},
"annotation":{
"bigg.metabolite":"dha_c",
"biocyc":"META:DIHYDROXYACETONE",
"chebi":"CHEBI:5453",
"hmdb":"HMDB01882",
"inchikey":"RXKJFZQQPQGTFL-UHFFFAOYSA-N",
"kegg.compound":"C00184",
"kegg.drug":"D07841",
"metanetx.chemical":"MNXM460",
"sbo":"SBO:0000247",
"seed.compound":"cpd00157"
}
},
{
"id":"3hpp_c",
"name":"3-Hydroxypropanoate",
"compartment":"c",
"charge":-1,
"formula":"C3H5O3",
"notes":{
"original_bigg_ids":[
"3hpp_c"
]
},
"annotation":{
"bigg.metabolite":"3hpp_c",
"biocyc":"META:3-HYDROXY-PROPIONATE",
"chebi":"CHEBI:40000",
"hmdb":"HMDB00700",
"inchikey":"ALRHLSYJTWAHJZ-UHFFFAOYSA-M",
"kegg.compound":"C01013",
"metanetx.chemical":"MNXM872",
"sbo":"SBO:0000247",
"seed.compound":"cpd00745"
}
},
{
"id":"gal_c",
"name":"D-Galactose",
"compartment":"c",
"charge":0,
"formula":"C6H12O6",
"notes":{
"original_bigg_ids":[
"gal_c"
]
},
"annotation":{
"bigg.metabolite":"gal_c",
"biocyc":"META:D-galactopyranose",
"chebi":"CHEBI:42741",
"hmdb":"HMDB05762",
"inchikey":"WQZGKKKJIJFFOK-PHYPRBDBSA-N",
"kegg.compound":"C00984",
"kegg.drug":"D04291",
"metanetx.chemical":"MNXM390",
"sbo":"SBO:0000247",
"seed.compound":"cpd00724"
}
},
{
"id":"asn__L_c",
"name":"L-Asparagine",
"compartment":"c",
"charge":0,
"formula":"C4H8N2O3",
"notes":{
"original_bigg_ids":[
"asn_L_c"
]
},
"annotation":{
"bigg.metabolite":"asn__L_c",
"biocyc":"META:ASN",
"chebi":"CHEBI:6191",
"hmdb":"HMDB00168",
"inchikey":"DCXYFEDJOCDNAF-REOHCLBHSA-N",
"kegg.compound":"C16438",
"metanetx.chemical":"MNXM147",
"reactome":"R-ALL-379703",
"sbo":"SBO:0000247",
"seed.compound":"cpd15142"
}
},
{
"id":"asn__L_v",
"name":"L-Asparagine",
"compartment":"v",
"charge":0,
"formula":"C4H8N2O3",
"notes":{
"original_bigg_ids":[
"asn_L_v"
]
},
"annotation":{
"bigg.metabolite":"asn__L_v",
"biocyc":"META:ASN",
"chebi":"CHEBI:6191",
"hmdb":"HMDB00168",
"inchikey":"DCXYFEDJOCDNAF-REOHCLBHSA-N",
"kegg.compound":"C16438",
"metanetx.chemical":"MNXM147",
"reactome":"R-ALL-379703",
"sbo":"SBO:0000247",
"seed.compound":"cpd15142"
}
},
{
"id":"acgam1p_c",
"name":"N-Acetyl-D-glucosamine 1-phosphate",
"compartment":"c",
"charge":-2,
"formula":"C8H14NO9P",
"notes":{
"original_bigg_ids":[
"acgam1p_c"
]
},
"annotation":{
"bigg.metabolite":"acgam1p_c",
"chebi":"CHEBI:7125",
"hmdb":"HMDB01367",
"inchikey":"FZLJPEPAYPUMMR-RTRLPJTCSA-L",
"kegg.compound":"C04256",
"metanetx.chemical":"MNXM91871",
"reactome":"R-ALL-532204",
"sbo":"SBO:0000247",
"seed.compound":"cpd02611"
}
},
{
"id":"acgam6p_c",
"name":"N-Acetyl-D-glucosamine 6-phosphate",
"compartment":"c",
"charge":-2,
"formula":"C8H14NO9P",
"notes":{
"original_bigg_ids":[
"acgam6p_c"
]
},
"annotation":{
"bigg.metabolite":"acgam6p_c",
"biocyc":"META:N-ACETYL-D-GLUCOSAMINE-6-P",
"chebi":"CHEBI:7127",
"hmdb":"HMDB02817",
"inchikey":"BRGMHAYQAZFZDJ-RTRLPJTCSA-L",
"kegg.compound":"C00357",
"metanetx.chemical":"MNXM63556",
"reactome":"R-ALL-449703",
"sbo":"SBO:0000247",
"seed.compound":"cpd00293"
}
},
{
"id":"gam_c",
"name":"D-Glucosamine",
"compartment":"c",
"charge":1,
"formula":"C6H14NO5",
"notes":{
"original_bigg_ids":[
"gam_c"
]
},
"annotation":{
"bigg.metabolite":"gam_c",
"biocyc":"META:GLUCOSAMINE",
"chebi":"CHEBI:58723",
"hmdb":"HMDB15410",
"inchikey":"MSWZFWKMSRAUBD-IVMDWMLBSA-O",
"kegg.compound":"C00329",
"kegg.drug":"D04334",
"metanetx.chemical":"MNXM533",
"reactome":"R-ALL-6786660",
"sbo":"SBO:0000247",
"seed.compound":"cpd27103"
}
},
{
"id":"16BDglcn_c",
"name":"1 6 beta D Glucan C6H10O5",
"compartment":"c",
"charge":0,
"formula":"C6H10O5",
"notes":{
"original_bigg_ids":[
"16BDglcn_c"
]
},
"annotation":{
"bigg.metabolite":"16BDglcn_c",
"metanetx.chemical":"MNXM165456",
"sbo":"SBO:0000247",
"seed.compound":"cpd21762"
}
},
{
"id":"amp_n",
"name":"AMP C10H12N5O7P",
"compartment":"n",
"charge":-2,
"formula":"C10H12N5O7P",
"notes":{
"original_bigg_ids":[
"amp_n"
]
},
"annotation":{
"bigg.metabolite":"amp_n",
"biocyc":"META:AMP-GROUP",
"chebi":"CHEBI:47222",
"hmdb":"HMDB00045",
"inchikey":"UDMBCSSLTHHNCD-KQYNXXCUSA-L",
"kegg.compound":"C00020",
"kegg.drug":"D02769",
"metanetx.chemical":"MNXM14",
"reactome":"R-ALL-76577",
"sbo":"SBO:0000247",
"seed.compound":"cpd22272"
}
},
{
"id":"nad_n",
"name":"Nicotinamide adenine dinucleotide",
"compartment":"n",
"charge":-1,
"formula":"C21H26N7O14P2",
"notes":{
"original_bigg_ids":[
"nad_n"
]
},
"annotation":{
"bigg.metabolite":"nad_n",
"biocyc":"META:NAD",
"chebi":"CHEBI:7422",
"hmdb":"HMDB00902",
"inchikey":"BAWFJGJZGIEFAR-NNYOXOHSSA-M",
"kegg.compound":"C00003",
"kegg.drug":"D00002",
"metanetx.chemical":"MNXM8",
"reactome":"R-ALL-352330",
"sbo":"SBO:0000247",
"seed.compound":"cpd00003"
}
},
{
"id":"nh4_n",
"name":"Ammonium",
"compartment":"n",
"charge":1,
"formula":"H4N",
"notes":{
"original_bigg_ids":[
"nh4_n"
]
},
"annotation":{
"bigg.metabolite":"nh4_n",
"biocyc":"META:AMMONIUM",
"chebi":"CHEBI:7435",
"hmdb":"HMDB41827",
"inchikey":"QGZKDVFQNNGYKY-UHFFFAOYSA-O",
"kegg.compound":"C01342",
"kegg.drug":"D02916",
"metanetx.chemical":"MNXM15",
"reactome":"R-ALL-76230",
"sbo":"SBO:0000247",
"seed.compound":"cpd19013"
}
},
{
"id":"thfglu_c",
"name":"Tetrahydrofolyl Glu 2  C24H27N8O9",
"compartment":"c",
"charge":-3,
"formula":"C24H27N8O9",
"notes":{
"original_bigg_ids":[
"thfglu_c"
]
},
"annotation":{
"bigg.metabolite":"thfglu_c",
"biocyc":"META:CPD-17108",
"chebi":"CHEBI:9483",
"hmdb":"HMDB06825",
"inchikey":"ZAOGJXDWOQXFBW-FGRDXJNISA-K",
"kegg.compound":"C09332",
"metanetx.chemical":"MNXM723480",
"sbo":"SBO:0000247",
"seed.compound":"cpd19097"
}
},
{
"id":"aacoa_c",
"name":"Acetoacetyl-CoA",
"compartment":"c",
"charge":-4,
"formula":"C25H36N7O18P3S",
"notes":{
"original_bigg_ids":[
"aacoa_c"
]
},
"annotation":{
"bigg.metabolite":"aacoa_c",
"biocyc":"META:ACETOACETYL-COA",
"chebi":"CHEBI:57286",
"hmdb":"HMDB11665",
"inchikey":"OJFDKHTZOUZBOS-CITAKDKDSA-J",
"kegg.compound":"C00332",
"lipidmaps":"LMFA07050030",
"metanetx.chemical":"MNXM133",
"reactome":"R-ALL-73871",
"sbo":"SBO:0000247",
"seed.compound":"cpd00279"
}
},
{
"id":"acac_c",
"name":"Acetoacetate",
"compartment":"c",
"charge":-1,
"formula":"C4H5O3",
"notes":{
"original_bigg_ids":[
"acac_c"
]
},
"annotation":{
"bigg.metabolite":"acac_c",
"biocyc":"META:3-KETOBUTYRATE",
"chebi":"CHEBI:40507",
"hmdb":"HMDB00060",
"inchikey":"WDJHALXBUFZDSR-UHFFFAOYSA-M",
"kegg.compound":"C00164",
"lipidmaps":"LMFA01060003",
"metanetx.chemical":"MNXM154",
"reactome":"R-ALL-73909",
"sbo":"SBO:0000247",
"seed.compound":"cpd00142"
}
},
{
"id":"btd_RR_c",
"name":" R R  2 3 Butanediol C4H10O2",
"compartment":"c",
"charge":0,
"formula":"C4H10O2",
"notes":{
"original_bigg_ids":[
"btd_RR_c"
]
},
"annotation":{
"bigg.metabolite":"btd_RR_c",
"metanetx.chemical":"MNXM163570",
"sbo":"SBO:0000247"
}
},
{
"id":"hmgcoa_c",
"name":"Hydroxymethylglutaryl CoA C27H39N7O20P3S",
"compartment":"c",
"charge":-5,
"formula":"C27H39N7O20P3S",
"notes":{
"original_bigg_ids":[
"hmgcoa_c"
]
},
"annotation":{
"bigg.metabolite":"hmgcoa_c",
"chebi":"CHEBI:11814",
"hmdb":"HMDB01375",
"inchikey":"CABVTRNMFUVUDM-SJBCKIPMSA-I",
"lipidmaps":"LMFA07050209",
"metanetx.chemical":"MNXM36493",
"sbo":"SBO:0000247"
}
},
{
"id":"gdpddman_c",
"name":"GDP-4-dehydro-6-deoxy-D-mannose",
"compartment":"c",
"charge":-2,
"formula":"C16H21N5O15P2",
"notes":{
"original_bigg_ids":[
"gdpddman_c"
]
},
"annotation":{
"bigg.metabolite":"gdpddman_c",
"biocyc":"META:GDP-4-DEHYDRO-6-DEOXY-D-MANNOSE",
"chebi":"CHEBI:57964",
"inchikey":"PNHLMHWWFOPQLK-BKUUWRAGSA-L",
"kegg.compound":"C01222",
"metanetx.chemical":"MNXM516",
"reactome":"R-ALL-6787618",
"sbo":"SBO:0000247",
"seed.compound":"cpd00900"
}
},
{
"id":"mlthf_m",
"name":"5,10-Methylenetetrahydrofolate",
"compartment":"m",
"charge":-2,
"formula":"C20H21N7O6",
"notes":{
"original_bigg_ids":[
"mlthf_m"
]
},
"annotation":{
"bigg.metabolite":"mlthf_m",
"biocyc":"META:METHYLENE-THF",
"chebi":"CHEBI:1989",
"inchikey":"QYNUQALWYRSVHF-OLZOCXBDSA-L",
"kegg.compound":"C00143",
"metanetx.chemical":"MNXM183",
"sbo":"SBO:0000247"
}
},
{
"id":"acrn_c",
"name":"O Acetylcarnitine C9H17NO4",
"compartment":"c",
"charge":0,
"formula":"C9H17NO4",
"notes":{
"original_bigg_ids":[
"acrn_c"
]
},
"annotation":{
"bigg.metabolite":"acrn_c",
"biocyc":"META:O-ACETYLCARNITINE",
"chebi":"CHEBI:7669",
"hmdb":"HMDB00515",
"inchikey":"RDHQFKQIGNGIED-MRVPVSSYSA-N",
"kegg.compound":"C02571",
"lipidmaps":"LMFA07070060",
"metanetx.chemical":"MNXM1028",
"reactome":"R-ALL-390287",
"sbo":"SBO:0000247",
"seed.compound":"cpd01682"
}
},
{
"id":"crn_c",
"name":"L-Carnitine",
"compartment":"c",
"charge":0,
"formula":"C7H15NO3",
"notes":{
"original_bigg_ids":[
"crn_c"
]
},
"annotation":{
"bigg.metabolite":"crn_c",
"biocyc":"META:CARNITINE",
"chebi":"CHEBI:6202",
"hmdb":"HMDB62496",
"inchikey":"PHIQHXFUZVPYII-ZCFIWIBFSA-N",
"kegg.compound":"C00487",
"kegg.drug":"D02176",
"metanetx.chemical":"MNXM173",
"reactome":"R-ALL-549207",
"sbo":"SBO:0000247",
"seed.compound":"cpd19003"
}
},
{
"id":"leutrna_c",
"name":"L-Leucyl-tRNA(Leu)",
"compartment":"c",
"charge":1,
"formula":"C6H12NOR",
"notes":{
"original_bigg_ids":[
"leutrna_c"
]
},
"annotation":{
"bigg.metabolite":"leutrna_c",
"chebi":"CHEBI:6262",
"kegg.compound":"C02047",
"metanetx.chemical":"MNXM697",
"reactome":"R-ALL-379773",
"sbo":"SBO:0000247",
"seed.compound":"cpd12003"
}
},
{
"id":"trnaleu_c",
"name":"TRNA(Leu)",
"compartment":"c",
"charge":0,
"formula":"R",
"notes":{
"original_bigg_ids":[
"trnaleu_c"
]
},
"annotation":{
"bigg.metabolite":"trnaleu_c",
"biocyc":"META:LEU-tRNAs",
"chebi":"CHEBI:29169",
"kegg.compound":"C01645",
"metanetx.chemical":"MNXM90880",
"reactome":"R-ALL-379788",
"sbo":"SBO:0000247",
"seed.compound":"cpd27383"
}
},
{
"id":"glyc3p_c",
"name":"Glycerol 3-phosphate",
"compartment":"c",
"charge":-2,
"formula":"C3H7O6P",
"notes":{
"original_bigg_ids":[
"glyc3p_c"
]
},
"annotation":{
"bigg.metabolite":"glyc3p_c",
"biocyc":"META:GLYCEROL-3P",
"chebi":"CHEBI:57597",
"hmdb":"HMDB02722",
"inchikey":"AWUCVROLDVIAJX-GSVOUGTGSA-L",
"kegg.compound":"C00093",
"metanetx.chemical":"MNXM66",
"reactome":"R-ALL-76114",
"sbo":"SBO:0000247",
"seed.compound":"cpd00080"
}
},
{
"id":"ncam_c",
"name":"Nicotinamide",
"compartment":"c",
"charge":0,
"formula":"C6H6N2O",
"notes":{
"original_bigg_ids":[
"ncam_c"
]
},
"annotation":{
"bigg.metabolite":"ncam_c",
"biocyc":"META:NIACINAMIDE",
"chebi":"CHEBI:7556",
"hmdb":"HMDB01406",
"inchikey":"DFPAKSUCGFBDDF-UHFFFAOYSA-N",
"kegg.compound":"C00153",
"kegg.drug":"D00036",
"metanetx.chemical":"MNXM216",
"reactome":"R-ALL-8870343",
"sbo":"SBO:0000247",
"seed.compound":"cpd00133"
}
},
{
"id":"glp_c",
"name":"Glycylpeptide C4H7N2O3R",
"compartment":"c",
"charge":1,
"formula":"C4H7N2O3R",
"notes":{
"original_bigg_ids":[
"glp_c"
]
},
"annotation":{
"bigg.metabolite":"glp_c",
"biocyc":"META:GLYCYL-PEPTIDE",
"chebi":"CHEBI:57780",
"kegg.compound":"C02038",
"metanetx.chemical":"MNXM156429",
"sbo":"SBO:0000247",
"seed.compound":"cpd12002"
}
},
{
"id":"tglp_c",
"name":"N Tetradecanoylglycylpeptide C18H32N2O4R",
"compartment":"c",
"charge":0,
"formula":"C18H32N2O4R",
"notes":{
"original_bigg_ids":[
"tglp_c"
]
},
"annotation":{
"bigg.metabolite":"tglp_c",
"biocyc":"META:N-TETRADECANOYLGLYCYL-PEPTIDE",
"chebi":"CHEBI:7346",
"kegg.compound":"C03881",
"metanetx.chemical":"MNXM6352",
"sbo":"SBO:0000247",
"seed.compound":"cpd12415"
}
},
{
"id":"chtn_c",
"name":"Chitin",
"compartment":"c",
"charge":0,
"formula":"C24H41N3O16",
"annotation":{
"bigg.metabolite":"chtn_c",
"biocyc":"META:CHITIN",
"chebi":"CHEBI:3596",
"hmdb":"HMDB03362",
"kegg.compound":"C00461",
"kegg.glycan":"G10483",
"metanetx.chemical":"MNXM1271",
"reactome":"R-ALL-6786438",
"sbo":"SBO:0000247",
"seed.compound":"cpd22519"
}
},
{
"id":"2dr5p_c",
"name":"2-Deoxy-D-ribose 5-phosphate",
"compartment":"c",
"charge":-2,
"formula":"C5H9O7P",
"notes":{
"original_bigg_ids":[
"2dr5p_c"
]
},
"annotation":{
"bigg.metabolite":"2dr5p_c",
"biocyc":"META:DEOXY-RIBOSE-5P",
"chebi":"CHEBI:62877",
"hmdb":"HMDB01031",
"inchikey":"ALQNUOMIEBHXQG-CRCLSJGQSA-L",
"kegg.compound":"C00673",
"metanetx.chemical":"MNXM2179",
"reactome":"R-ALL-6787328",
"sbo":"SBO:0000247",
"seed.compound":"cpd26846"
}
},
{
"id":"drib_c",
"name":"Deoxyribose C5H10O4",
"compartment":"c",
"charge":0,
"formula":"C5H10O4",
"notes":{
"original_bigg_ids":[
"drib_c"
]
},
"annotation":{
"bigg.metabolite":"drib_c",
"chebi":"CHEBI:90761",
"hmdb":"HMDB03224",
"inchikey":"PDWIQYODPROSQH-PYHARJCCSA-N",
"kegg.compound":"C01801",
"metanetx.chemical":"MNXM90412",
"sbo":"SBO:0000247",
"seed.compound":"cpd01242"
}
},
{
"id":"adn_e",
"name":"Adenosine",
"compartment":"e",
"charge":0,
"formula":"C10H13N5O4",
"notes":{
"original_bigg_ids":[
"adn_e"
]
},
"annotation":{
"bigg.metabolite":"adn_e",
"biocyc":"META:ADENOSINE",
"chebi":"CHEBI:40911",
"hmdb":"HMDB04421",
"inchikey":"OIRDTQYFTABQOQ-KQYNXXCUSA-N",
"kegg.compound":"C00212",
"kegg.drug":"D00045",
"metanetx.chemical":"MNXM212",
"reactome":"R-ALL-8857850",
"sbo":"SBO:0000247",
"seed.compound":"cpd00182"
}
},
{
"id":"urea_e",
"name":"Urea CH4N2O",
"compartment":"e",
"charge":0,
"formula":"CH4N2O",
"notes":{
"original_bigg_ids":[
"urea_e"
]
},
"annotation":{
"bigg.metabolite":"urea_e",
"biocyc":"META:UREA",
"chebi":"CHEBI:9888",
"hmdb":"HMDB00294",
"inchikey":"XSQUKJJJFZCRTK-UHFFFAOYSA-N",
"kegg.compound":"C00086",
"kegg.drug":"D10496",
"metanetx.chemical":"MNXM117",
"reactome":"R-ALL-432019",
"sbo":"SBO:0000247",
"seed.compound":"cpd00073"
}
},
{
"id":"dcamp_c",
"name":"N6-(1,2-Dicarboxyethyl)-AMP",
"compartment":"c",
"charge":-4,
"formula":"C14H14N5O11P",
"notes":{
"original_bigg_ids":[
"dcamp_c"
]
},
"annotation":{
"bigg.metabolite":"dcamp_c",
"biocyc":"META:ADENYLOSUCC",
"chebi":"CHEBI:7405",
"hmdb":"HMDB59653",
"inchikey":"OFBHPPMPBOJXRT-DPXQIYNJSA-J",
"kegg.compound":"C03794",
"metanetx.chemical":"MNXM565",
"reactome":"R-ALL-35141",
"sbo":"SBO:0000247",
"seed.compound":"cpd02375"
}
},
{
"id":"fum_c",
"name":"Fumarate",
"compartment":"c",
"charge":-2,
"formula":"C4H2O4",
"notes":{
"original_bigg_ids":[
"fum_c"
]
},
"annotation":{
"bigg.metabolite":"fum_c",
"biocyc":"META:FUM",
"chebi":"CHEBI:5190",
"hmdb":"HMDB00134",
"inchikey":"VZCYOOQTPOCHFL-OWOJBTEDSA-L",
"kegg.compound":"C00122",
"kegg.drug":"D02308",
"metanetx.chemical":"MNXM93",
"reactome":"R-ALL-29586",
"sbo":"SBO:0000247",
"seed.compound":"cpd00106"
}
},
{
"id":"akg_x",
"name":"2-Oxoglutarate",
"compartment":"x",
"charge":-2,
"formula":"C5H4O5",
"notes":{
"original_bigg_ids":[
"akg_x"
]
},
"annotation":{
"bigg.metabolite":"akg_x",
"biocyc":"META:2-KETOGLUTARATE",
"chebi":"CHEBI:40661",
"hmdb":"HMDB62781",
"inchikey":"KPGXRSRHYNQIFN-UHFFFAOYSA-L",
"kegg.compound":"C00026",
"metanetx.chemical":"MNXM20",
"reactome":"R-ALL-561075",
"sbo":"SBO:0000247",
"seed.compound":"cpd00024"
}
},
{
"id":"icit_x",
"name":"Isocitrate",
"compartment":"x",
"charge":-3,
"formula":"C6H5O7",
"notes":{
"original_bigg_ids":[
"icit_x"
]
},
"annotation":{
"bigg.metabolite":"icit_x",
"chebi":"CHEBI:5998",
"hmdb":"HMDB00193",
"inchikey":"ODBLHEXUDAPZAU-UHFFFAOYSA-K",
"kegg.compound":"C00311",
"metanetx.chemical":"MNXM89661",
"sbo":"SBO:0000247",
"seed.compound":"cpd00260"
}
},
{
"id":"e4p_c",
"name":"D-Erythrose 4-phosphate",
"compartment":"c",
"charge":-2,
"formula":"C4H7O7P",
"notes":{
"original_bigg_ids":[
"e4p_c"
]
},
"annotation":{
"bigg.metabolite":"e4p_c",
"biocyc":"META:ERYTHROSE-4P",
"chebi":"CHEBI:48153",
"hmdb":"HMDB01321",
"inchikey":"NGHMDNPXVRFFGS-IUYQGCFVSA-L",
"kegg.compound":"C00279",
"metanetx.chemical":"MNXM258",
"reactome":"R-ALL-29878",
"sbo":"SBO:0000247",
"seed.compound":"cpd00236"
}
},
{
"id":"fecost_c",
"name":"Fecosterol C28H46O",
"compartment":"c",
"charge":0,
"formula":"C28H46O",
"notes":{
"original_bigg_ids":[
"fecost_c"
]
},
"annotation":{
"bigg.metabolite":"fecost_c",
"biocyc":"META:FECOSTEROL",
"chebi":"CHEBI:52361",
"inchikey":"SLQKYSPHBZMASJ-QKPORZECSA-N",
"kegg.compound":"C04525",
"lipidmaps":"LMST01030095",
"metanetx.chemical":"MNXM1741",
"sbo":"SBO:0000247",
"seed.compound":"cpd02755"
}
},
{
"id":"gthox_c",
"name":"Oxidized glutathione",
"compartment":"c",
"charge":-2,
"formula":"C20H30N6O12S2",
"notes":{
"original_bigg_ids":[
"gthox_c"
]
},
"annotation":{
"bigg.metabolite":"gthox_c",
"biocyc":"META:OXIDIZED-GLUTATHIONE",
"chebi":"CHEBI:7840",
"hmdb":"HMDB03337",
"inchikey":"YPZRWBKMTBYPTK-BJDJZHNGSA-L",
"kegg.compound":"C00127",
"kegg.drug":"D00031",
"metanetx.chemical":"MNXM151",
"reactome":"R-ALL-3341331",
"sbo":"SBO:0000247",
"seed.compound":"cpd00111"
}
},
{
"id":"methf_c",
"name":"5,10-Methenyltetrahydrofolate",
"compartment":"c",
"charge":-1,
"formula":"C20H20N7O6",
"notes":{
"original_bigg_ids":[
"methf_c"
]
},
"annotation":{
"bigg.metabolite":"methf_c",
"biocyc":"META:5-10-METHENYL-THF",
"chebi":"CHEBI:57455",
"hmdb":"HMDB62623",
"inchikey":"MEANFMOQMXYMCT-OLZOCXBDSA-M",
"kegg.compound":"C00445",
"metanetx.chemical":"MNXM511",
"reactome":"R-ALL-6801458",
"sbo":"SBO:0000247",
"seed.compound":"cpd00347"
}
},
{
"id":"met__L_e",
"name":"L-Methionine",
"compartment":"e",
"charge":0,
"formula":"C5H11NO2S",
"notes":{
"original_bigg_ids":[
"met_L_e"
]
},
"annotation":{
"bigg.metabolite":"met__L_e",
"biocyc":"META:MET",
"chebi":"CHEBI:6829",
"hmdb":"HMDB33951",
"inchikey":"FFEARJCKVFRZRR-BYPYZUCNSA-N",
"kegg.compound":"C01733",
"kegg.drug":"D04984",
"metanetx.chemical":"MNXM61",
"reactome":"R-ALL-379705",
"sbo":"SBO:0000247",
"seed.compound":"cpd30746"
}
},
{
"id":"3hbcoa_c",
"name":"(S)-3-Hydroxybutanoyl-CoA",
"compartment":"c",
"charge":-4,
"formula":"C25H38N7O18P3S",
"notes":{
"original_bigg_ids":[
"3hbcoa_c"
]
},
"annotation":{
"bigg.metabolite":"3hbcoa_c",
"biocyc":"META:S-3-HYDROXYBUTANOYL-COA",
"chebi":"CHEBI:57316",
"hmdb":"HMDB62259",
"inchikey":"QHHKKMYHDBRONY-VKBDFPRVSA-J",
"kegg.compound":"C01144",
"lipidmaps":"LMFA07050153",
"metanetx.chemical":"MNXM446",
"reactome":"R-ALL-77251",
"sbo":"SBO:0000247",
"seed.compound":"cpd00842"
}
},
{
"id":"3mob_m",
"name":"3-Methyl-2-oxobutanoate",
"compartment":"m",
"charge":-1,
"formula":"C5H7O3",
"notes":{
"original_bigg_ids":[
"3mob_m"
]
},
"annotation":{
"bigg.metabolite":"3mob_m",
"biocyc":"META:2-KETO-ISOVALERATE",
"chebi":"CHEBI:43714",
"hmdb":"HMDB04260",
"inchikey":"QHKABHOOEWYVLI-UHFFFAOYSA-M",
"kegg.compound":"C00141",
"lipidmaps":"LMFA01020274",
"metanetx.chemical":"MNXM238",
"sbo":"SBO:0000247",
"seed.compound":"cpd00123"
}
},
{
"id":"val__L_m",
"name":"L-Valine",
"compartment":"m",
"charge":0,
"formula":"C5H11NO2",
"notes":{
"original_bigg_ids":[
"val_L_m"
]
},
"annotation":{
"bigg.metabolite":"val__L_m",
"biocyc":"META:VAL",
"chebi":"CHEBI:87977",
"hmdb":"HMDB34366",
"inchikey":"KZSNJWFQEVHDMF-BYPYZUCNSA-N",
"kegg.compound":"C16436",
"kegg.drug":"D00039",
"lipidmaps":"LMFA01100046",
"metanetx.chemical":"MNXM199",
"reactome":"R-ALL-29702",
"sbo":"SBO:0000247",
"seed.compound":"cpd15141"
}
},
{
"id":"gthrd_e",
"name":"Reduced glutathione",
"compartment":"e",
"charge":-1,
"formula":"C10H16N3O6S",
"notes":{
"original_bigg_ids":[
"gthrd_e"
]
},
"annotation":{
"bigg.metabolite":"gthrd_e",
"biocyc":"META:GLUTATHIONE",
"chebi":"CHEBI:57925",
"hmdb":"HMDB62697",
"inchikey":"RWSXRVCMGQZWBV-WDSKDSINSA-M",
"kegg.compound":"C00051",
"kegg.drug":"D00014",
"metanetx.chemical":"MNXM57",
"reactome":"R-ALL-29450",
"sbo":"SBO:0000247",
"seed.compound":"cpd00042"
}
},
{
"id":"metsox_S__L_c",
"name":"L-Methionine Sulfoxide",
"compartment":"c",
"charge":0,
"formula":"C5H11NO3S",
"notes":{
"original_bigg_ids":[
"metsox_S__L_c"
]
},
"annotation":{
"bigg.metabolite":"metsox_S__L_c",
"biocyc":"META:L-Methionine-sulfoxides",
"chebi":"CHEBI:6272",
"inchikey":"QEFRNWWLZKMPFJ-YGVKFDHGSA-N",
"kegg.compound":"C02989",
"metanetx.chemical":"MNXM2246",
"reactome":"R-ALL-5676943",
"sbo":"SBO:0000247",
"seed.compound":"cpd29319"
}
},
{
"id":"hexc_x",
"name":"Hexacosanoate  n C260  C26H51O2",
"compartment":"x",
"charge":-1,
"formula":"C26H51O2",
"notes":{
"original_bigg_ids":[
"hexc_x"
]
},
"annotation":{
"bigg.metabolite":"hexc_x",
"metanetx.chemical":"MNXM1833",
"sbo":"SBO:0000247"
}
},
{
"id":"hexccoa_x",
"name":"Hexacosanoyl CoA  n C260CoA  C47H82N7O17P3S",
"compartment":"x",
"charge":-4,
"formula":"C47H82N7O17P3S",
"notes":{
"original_bigg_ids":[
"hexccoa_x"
]
},
"annotation":{
"bigg.metabolite":"hexccoa_x",
"metanetx.chemical":"MNXM1479",
"sbo":"SBO:0000247"
}
},
{
"id":"pdx5p_c",
"name":"Pyridoxine 5'-phosphate",
"compartment":"c",
"charge":-2,
"formula":"C8H10NO6P",
"notes":{
"original_bigg_ids":[
"pdx5p_c"
]
},
"annotation":{
"bigg.metabolite":"pdx5p_c",
"biocyc":"META:PYRIDOXINE-5P",
"chebi":"CHEBI:8672",
"hmdb":"HMDB01319",
"inchikey":"WHOMFKWHIQZTHY-UHFFFAOYSA-L",
"kegg.compound":"C00627",
"metanetx.chemical":"MNXM454",
"reactome":"R-ALL-964952",
"sbo":"SBO:0000247",
"seed.compound":"cpd00478"
}
},
{
"id":"pydxn_c",
"name":"Pyridoxine",
"compartment":"c",
"charge":0,
"formula":"C8H11NO3",
"notes":{
"original_bigg_ids":[
"pydxn_c"
]
},
"annotation":{
"bigg.metabolite":"pydxn_c",
"biocyc":"META:PYRIDOXINE",
"chebi":"CHEBI:8671",
"hmdb":"HMDB02075",
"inchikey":"LXNHXLLTXMVWPM-UHFFFAOYSA-N",
"kegg.compound":"C00314",
"kegg.drug":"D08454",
"metanetx.chemical":"MNXM419",
"reactome":"R-ALL-965053",
"sbo":"SBO:0000247",
"seed.compound":"cpd00263"
}
},
{
"id":"eig3p_c",
"name":"D-erythro-1-(Imidazol-4-yl)glycerol 3-phosphate",
"compartment":"c",
"charge":-2,
"formula":"C6H9N2O6P",
"notes":{
"original_bigg_ids":[
"eig3p_c"
]
},
"annotation":{
"bigg.metabolite":"eig3p_c",
"biocyc":"META:D-ERYTHRO-IMIDAZOLE-GLYCEROL-P",
"chebi":"CHEBI:58278",
"hmdb":"HMDB12208",
"inchikey":"HFYBTHCYPKEDQQ-RITPCOANSA-L",
"kegg.compound":"C04666",
"metanetx.chemical":"MNXM1422",
"sbo":"SBO:0000247",
"seed.compound":"cpd02843"
}
},
{
"id":"cytd_e",
"name":"Cytidine",
"compartment":"e",
"charge":0,
"formula":"C9H13N3O5",
"notes":{
"original_bigg_ids":[
"cytd_e"
]
},
"annotation":{
"bigg.metabolite":"cytd_e",
"biocyc":"META:CYTIDINE",
"chebi":"CHEBI:41709",
"hmdb":"HMDB00089",
"inchikey":"UHDGCWIWMRVCDJ-XVFCMESISA-N",
"kegg.compound":"C00475",
"kegg.drug":"D07769",
"metanetx.chemical":"MNXM338",
"sbo":"SBO:0000247",
"seed.compound":"cpd00367"
}
},
{
"id":"2mp2coa_m",
"name":"2-Methylprop-2-enoyl-CoA",
"compartment":"m",
"charge":-4,
"formula":"C25H36N7O17P3S",
"notes":{
"original_bigg_ids":[
"2mp2coa_m"
]
},
"annotation":{
"bigg.metabolite":"2mp2coa_m",
"biocyc":"META:METHACRYLYL-COA",
"chebi":"CHEBI:62500",
"hmdb":"HMDB01011",
"inchikey":"NPALUEYCDZWBOV-NDZSKPAWSA-J",
"kegg.compound":"C03460",
"lipidmaps":"LMFA07050350",
"metanetx.chemical":"MNXM947",
"reactome":"R-ALL-70858",
"sbo":"SBO:0000247",
"seed.compound":"cpd02187"
}
},
{
"id":"3hibutcoa_m",
"name":"(S)-3-Hydroxyisobutyryl-CoA",
"compartment":"m",
"charge":-4,
"formula":"C25H38N7O18P3S",
"notes":{
"original_bigg_ids":[
"3hibutcoa_m"
]
},
"annotation":{
"bigg.metabolite":"3hibutcoa_m",
"biocyc":"META:CPD-12173",
"chebi":"CHEBI:62611",
"hmdb":"HMDB01052",
"inchikey":"WWEOGFZEFHPUAM-UQCJFRAESA-J",
"kegg.compound":"C06000",
"lipidmaps":"LMFA07050157",
"metanetx.chemical":"MNXM90341",
"sbo":"SBO:0000247",
"seed.compound":"cpd03572"
}
},
{
"id":"Lcyst_c",
"name":"L-Cysteate",
"compartment":"c",
"charge":-1,
"formula":"C3H6NO5S",
"annotation":{
"bigg.metabolite":"Lcyst_c",
"biocyc":"META:L-CYSTEATE",
"chebi":"CHEBI:6206",
"inchikey":"XVOYSCVBGLVSOL-REOHCLBHSA-M",
"kegg.compound":"C00506",
"metanetx.chemical":"MNXM713",
"reactome":"R-ALL-5673778",
"sbo":"SBO:0000247",
"seed.compound":"cpd00395"
}
},
{
"id":"frdp_c",
"name":"Farnesyl diphosphate",
"compartment":"c",
"charge":-3,
"formula":"C15H25O7P2",
"notes":{
"original_bigg_ids":[
"frdp_c"
]
},
"annotation":{
"bigg.metabolite":"frdp_c",
"biocyc":"META:FARNESYL-PP",
"chebi":"CHEBI:50277",
"hmdb":"HMDB04201",
"inchikey":"VWFJDQUYCIWHTN-YFVJMOTDSA-K",
"kegg.compound":"C00448",
"lipidmaps":"LMPR0103010002",
"metanetx.chemical":"MNXM34",
"reactome":"R-ALL-4419987",
"sbo":"SBO:0000247",
"seed.compound":"cpd00350"
}
},
{
"id":"hexccoa_c",
"name":"Hexacosanoyl CoA  n C260CoA  C47H82N7O17P3S",
"compartment":"c",
"charge":-4,
"formula":"C47H82N7O17P3S",
"notes":{
"original_bigg_ids":[
"hexccoa_c"
]
},
"annotation":{
"bigg.metabolite":"hexccoa_c",
"metanetx.chemical":"MNXM1479",
"sbo":"SBO:0000247"
}
},
{
"id":"acrn_m",
"name":"O-Acetylcarnitine",
"compartment":"m",
"charge":0,
"formula":"C9H17NO4",
"annotation":{
"bigg.metabolite":"acrn_m",
"biocyc":"META:O-ACETYLCARNITINE",
"chebi":"CHEBI:7669",
"hmdb":"HMDB00515",
"inchikey":"RDHQFKQIGNGIED-MRVPVSSYSA-N",
"kegg.compound":"C02571",
"lipidmaps":"LMFA07070060",
"metanetx.chemical":"MNXM1028",
"reactome":"R-ALL-390287",
"sbo":"SBO:0000247",
"seed.compound":"cpd01682"
}
},
{
"id":"crn_m",
"name":"Carnitine",
"compartment":"m",
"charge":0,
"formula":"C7H15NO3",
"annotation":{
"bigg.metabolite":"crn_m",
"biocyc":"META:CARNITINE",
"chebi":"CHEBI:6202",
"hmdb":"HMDB62496",
"inchikey":"PHIQHXFUZVPYII-ZCFIWIBFSA-N",
"kegg.compound":"C00487",
"kegg.drug":"D02176",
"metanetx.chemical":"MNXM173",
"reactome":"R-ALL-549207",
"sbo":"SBO:0000247",
"seed.compound":"cpd19003"
}
},
{
"id":"iletrna_c",
"name":"L-Isoleucyl-tRNA(Ile)",
"compartment":"c",
"charge":1,
"formula":"C6H12NOR",
"notes":{
"original_bigg_ids":[
"iletrna_c"
]
},
"annotation":{
"bigg.metabolite":"iletrna_c",
"chebi":"CHEBI:6256",
"kegg.compound":"C03127",
"metanetx.chemical":"MNXM89832",
"reactome":"R-ALL-379787",
"sbo":"SBO:0000247",
"seed.compound":"cpd12256"
}
},
{
"id":"trnaile_c",
"name":"TRNA(Ile)",
"compartment":"c",
"charge":0,
"formula":"R",
"notes":{
"original_bigg_ids":[
"trnaile_c"
]
},
"annotation":{
"bigg.metabolite":"trnaile_c",
"biocyc":"META:ILE-tRNAs",
"chebi":"CHEBI:29174",
"kegg.compound":"C01644",
"metanetx.chemical":"MNXM90879",
"reactome":"R-ALL-379750",
"sbo":"SBO:0000247",
"seed.compound":"cpd27269"
}
},
{
"id":"dhap_r",
"name":"Glycerone phosphate",
"compartment":"r",
"charge":-2,
"formula":"C3H5O6P",
"annotation":{
"bigg.metabolite":"dhap_r",
"sbo":"SBO:0000247"
}
},
{
"id":"pydx_c",
"name":"Pyridoxal",
"compartment":"c",
"charge":0,
"formula":"C8H9NO3",
"notes":{
"original_bigg_ids":[
"pydx_c"
]
},
"annotation":{
"bigg.metabolite":"pydx_c",
"biocyc":"META:PYRIDOXAL",
"chebi":"CHEBI:8667",
"hmdb":"HMDB01545",
"inchikey":"RADKZDMFGJYCBB-UHFFFAOYSA-N",
"kegg.compound":"C00250",
"metanetx.chemical":"MNXM311",
"reactome":"R-ALL-965131",
"sbo":"SBO:0000247",
"seed.compound":"cpd00215"
}
},
{
"id":"ppcoa_c",
"name":"Propanoyl-CoA",
"compartment":"c",
"charge":-4,
"formula":"C24H36N7O17P3S",
"annotation":{
"bigg.metabolite":"ppcoa_c",
"biocyc":"META:PROPIONYL-COA",
"chebi":"CHEBI:8479",
"hmdb":"HMDB01275",
"inchikey":"QAQREVBBADEHPA-IEXPHMLFSA-J",
"kegg.compound":"C00100",
"lipidmaps":"LMFA07050364",
"metanetx.chemical":"MNXM86",
"reactome":"R-ALL-70843",
"sbo":"SBO:0000247",
"seed.compound":"cpd12196"
}
},
{
"id":"3sala_c",
"name":"3-Sulfino-L-alanine",
"compartment":"c",
"charge":-2,
"formula":"C3H5NO4S",
"annotation":{
"bigg.metabolite":"3sala_c",
"biocyc":"META:3-SULFINOALANINE",
"chebi":"CHEBI:8973",
"hmdb":"HMDB60179",
"inchikey":"ADVPTQAUNPRNPO-REOHCLBHSA-M",
"kegg.compound":"C00606",
"metanetx.chemical":"MNXM498",
"reactome":"R-ALL-1614519",
"sbo":"SBO:0000247",
"seed.compound":"cpd00467"
}
},
{
"id":"hco3_c",
"name":"Bicarbonate",
"compartment":"c",
"charge":-1,
"formula":"CHO3",
"notes":{
"original_bigg_ids":[
"hco3_c"
]
},
"annotation":{
"bigg.metabolite":"hco3_c",
"biocyc":"META:HCO3",
"chebi":"CHEBI:5589",
"hmdb":"HMDB31453",
"inchikey":"BVKZGUZCCUSVTD-UHFFFAOYSA-M",
"kegg.compound":"C01353",
"metanetx.chemical":"MNXM60",
"reactome":"R-ALL-425425",
"sbo":"SBO:0000247",
"seed.compound":"cpd00242"
}
},
{
"id":"octa_m",
"name":"Octanoic acid",
"compartment":"m",
"charge":-1,
"formula":"C8H15O2",
"annotation":{
"bigg.metabolite":"octa_m",
"sbo":"SBO:0000247"
}
},
{
"id":"34hpp_c",
"name":"3-(4-Hydroxyphenyl)pyruvate",
"compartment":"c",
"charge":-1,
"formula":"C9H7O4",
"notes":{
"original_bigg_ids":[
"34hpp_c"
]
},
"annotation":{
"bigg.metabolite":"34hpp_c",
"biocyc":"META:P-HYDROXY-PHENYLPYRUVATE",
"chebi":"CHEBI:594665",
"hmdb":"HMDB00707",
"inchikey":"KKADPXVIOXHVKN-UHFFFAOYSA-M",
"kegg.compound":"C01179",
"metanetx.chemical":"MNXM153",
"reactome":"R-ALL-31365",
"sbo":"SBO:0000247",
"seed.compound":"cpd00868"
}
},
{
"id":"glycogen_c",
"name":"Glycogen C6H10O5",
"compartment":"c",
"charge":0,
"formula":"C6H10O5",
"notes":{
"original_bigg_ids":[
"glycogen_c"
]
},
"annotation":{
"bigg.metabolite":"glycogen_c",
"biocyc":"META:Glycogens",
"chebi":"CHEBI:5466",
"hmdb":"HMDB00757",
"kegg.compound":"C00182",
"kegg.glycan":"G11603",
"metanetx.chemical":"MNXM55375",
"sbo":"SBO:0000247",
"seed.compound":"cpd27186"
}
},
{
"id":"quln_c",
"name":"Quinolinate",
"compartment":"c",
"charge":-2,
"formula":"C7H3NO4",
"notes":{
"original_bigg_ids":[
"quln_c"
]
},
"annotation":{
"bigg.metabolite":"quln_c",
"biocyc":"META:QUINOLINATE",
"chebi":"CHEBI:8663",
"hmdb":"HMDB00232",
"inchikey":"GJAWHXHKYYXBSV-UHFFFAOYSA-L",
"kegg.compound":"C03722",
"metanetx.chemical":"MNXM555",
"reactome":"R-ALL-197238",
"sbo":"SBO:0000247",
"seed.compound":"cpd02333"
}
},
{
"id":"sbt__D_c",
"name":"D-Sorbitol",
"compartment":"c",
"charge":0,
"formula":"C6H14O6",
"annotation":{
"bigg.metabolite":"sbt__D_c",
"biocyc":"META:SORBITOL",
"chebi":"CHEBI:9201",
"hmdb":"HMDB00247",
"inchikey":"FBPFZTCFMRRESA-JGWLITMVSA-N",
"kegg.compound":"C00794",
"kegg.drug":"D00096",
"metanetx.chemical":"MNXM469",
"reactome":"R-ALL-5652213",
"sbo":"SBO:0000247",
"seed.compound":"cpd00588"
}
},
{
"id":"L2aadp_m",
"name":"L-2-Aminoadipate",
"compartment":"m",
"charge":-1,
"formula":"C6H10NO4",
"annotation":{
"bigg.metabolite":"L2aadp_m",
"biocyc":"META:CPD-468",
"chebi":"CHEBI:6161",
"inchikey":"OYIFNHCXNCRBQI-BYPYZUCNSA-M",
"kegg.compound":"C00956",
"metanetx.chemical":"MNXM268",
"reactome":"R-ALL-508531",
"sbo":"SBO:0000247",
"seed.compound":"cpd00705"
}
},
{
"id":"glu__L_x",
"name":"L-Glutamate",
"compartment":"x",
"charge":-1,
"formula":"C5H8NO4",
"notes":{
"original_bigg_ids":[
"glu_L_x"
]
},
"annotation":{
"bigg.metabolite":"glu__L_x",
"biocyc":"META:Glutamates",
"chebi":"CHEBI:76051",
"hmdb":"HMDB60475",
"inchikey":"WHUUTDBJXJRKMK-VKHMYHEASA-M",
"kegg.compound":"C00302",
"kegg.drug":"D04341",
"metanetx.chemical":"MNXM89557",
"reactome":"R-ALL-428614",
"sbo":"SBO:0000247",
"seed.compound":"cpd27177"
}
},
{
"id":"acac_m",
"name":"Acetoacetate",
"compartment":"m",
"charge":-1,
"formula":"C4H5O3",
"annotation":{
"bigg.metabolite":"acac_m",
"biocyc":"META:3-KETOBUTYRATE",
"chebi":"CHEBI:40507",
"hmdb":"HMDB00060",
"inchikey":"WDJHALXBUFZDSR-UHFFFAOYSA-M",
"kegg.compound":"C00164",
"lipidmaps":"LMFA01060003",
"metanetx.chemical":"MNXM154",
"reactome":"R-ALL-73909",
"sbo":"SBO:0000247",
"seed.compound":"cpd00142"
}
},
{
"id":"4r5au_c",
"name":"4-(1-D-Ribitylamino)-5-aminouracil",
"compartment":"c",
"charge":0,
"formula":"C9H16N4O6",
"notes":{
"original_bigg_ids":[
"4r5au_c"
]
},
"annotation":{
"bigg.metabolite":"4r5au_c",
"biocyc":"META:AMINO-RIBOSYLAMINO-1H-3H-PYR-DIONE",
"chebi":"CHEBI:57573",
"inchikey":"XKQZIXVJVUPORE-RPDRRWSUSA-N",
"kegg.compound":"C04732",
"metanetx.chemical":"MNXM791",
"sbo":"SBO:0000247",
"seed.compound":"cpd29668"
}
},
{
"id":"db4p_c",
"name":"3,4-dihydroxy-2-butanone 4-phosphate",
"compartment":"c",
"charge":-2,
"formula":"C4H7O6P",
"notes":{
"original_bigg_ids":[
"db4p_c"
]
},
"annotation":{
"bigg.metabolite":"db4p_c",
"chebi":"CHEBI:50606",
"inchikey":"OKYHYXLCTGGOLM-UHFFFAOYSA-L",
"kegg.compound":"C15556",
"metanetx.chemical":"MNXM2323",
"sbo":"SBO:0000247",
"seed.compound":"cpd11225"
}
},
{
"id":"dmlz_c",
"name":"6,7-Dimethyl-8-(1-D-ribityl)lumazine",
"compartment":"c",
"charge":0,
"formula":"C13H18N4O6",
"notes":{
"original_bigg_ids":[
"dmlz_c"
]
},
"annotation":{
"bigg.metabolite":"dmlz_c",
"biocyc":"META:DIMETHYL-D-RIBITYL-LUMAZINE",
"chebi":"CHEBI:58201",
"hmdb":"HMDB03826",
"inchikey":"SXDXRJZUAJBNFL-XKSSXDPKSA-M",
"kegg.compound":"C04332",
"metanetx.chemical":"MNXM1313",
"sbo":"SBO:0000247",
"seed.compound":"cpd02656"
}
},
{
"id":"man1p_c",
"name":"D-Mannose 1-phosphate",
"compartment":"c",
"charge":-2,
"formula":"C6H11O9P",
"notes":{
"original_bigg_ids":[
"man1p_c"
]
},
"annotation":{
"bigg.metabolite":"man1p_c",
"biocyc":"META:MANNOSE-1P",
"chebi":"CHEBI:58409",
"hmdb":"HMDB06330",
"inchikey":"HXXFSFRBOHSIMQ-RWOPYEJCSA-L",
"kegg.compound":"C00636",
"metanetx.chemical":"MNXM721",
"reactome":"R-ALL-532531",
"sbo":"SBO:0000247",
"seed.compound":"cpd00485"
}
},
{
"id":"dca_c",
"name":"Decanoate (n-C10:0)",
"compartment":"c",
"charge":-1,
"formula":"C10H19O2",
"notes":{
"original_bigg_ids":[
"dca_c"
]
},
"annotation":{
"bigg.metabolite":"dca_c",
"metanetx.chemical":"MNXM162295",
"sbo":"SBO:0000247"
}
},
{
"id":"mettrna_c",
"name":"L-Methionyl-tRNA (Met)",
"compartment":"c",
"charge":1,
"formula":"C5H10NOSR",
"notes":{
"original_bigg_ids":[
"mettrna_c"
]
},
"annotation":{
"bigg.metabolite":"mettrna_c",
"kegg.compound":"C02430",
"metanetx.chemical":"MNXM90636",
"sbo":"SBO:0000247",
"seed.compound":"cpd12105"
}
},
{
"id":"trnamet_c",
"name":"TRNA(Met)",
"compartment":"c",
"charge":0,
"formula":"R",
"notes":{
"original_bigg_ids":[
"trnamet_c"
]
},
"annotation":{
"bigg.metabolite":"trnamet_c",
"biocyc":"META:Elongation-tRNAMet",
"chebi":"CHEBI:29173",
"kegg.compound":"C01647",
"metanetx.chemical":"MNXM90882",
"reactome":"R-ALL-5603445",
"sbo":"SBO:0000247",
"seed.compound":"cpd11918"
}
},
{
"id":"glx_m",
"name":"Glyoxylate",
"compartment":"m",
"charge":-1,
"formula":"C2H1O3",
"annotation":{
"bigg.metabolite":"glx_m",
"biocyc":"META:GLYOX",
"chebi":"CHEBI:5509",
"hmdb":"HMDB00119",
"inchikey":"HHLFWLYXYJOTON-UHFFFAOYSA-M",
"kegg.compound":"C00048",
"metanetx.chemical":"MNXM69",
"reactome":"R-ALL-904849",
"sbo":"SBO:0000247",
"seed.compound":"cpd00040"
}
},
{
"id":"co2_g",
"name":"CO2 CO2",
"compartment":"g",
"charge":0,
"formula":"CO2",
"notes":{
"original_bigg_ids":[
"co2_g"
]
},
"annotation":{
"bigg.metabolite":"co2_g",
"biocyc":"META:CARBON-DIOXIDE",
"chebi":"CHEBI:48829",
"hmdb":"HMDB01967",
"inchikey":"CURLTUGMZLYLDI-UHFFFAOYSA-N",
"kegg.compound":"C00011",
"kegg.drug":"D00004",
"metanetx.chemical":"MNXM13",
"reactome":"R-ALL-5668565",
"sbo":"SBO:0000247",
"seed.compound":"cpd00011"
}
},
{
"id":"pe_RT_g",
"name":"Phosphatidylethanolamine  yeast specific C3740H7244N100O800P100",
"compartment":"g",
"charge":0,
"formula":"C3740H7244N100O800P100",
"notes":{
"original_bigg_ids":[
"pe_SC_g"
]
},
"annotation":{
"bigg.metabolite":"pe_RT_g",
"sbo":"SBO:0000247"
}
},
{
"id":"ps_RT_g",
"name":"Phosphatidylserine  yeast specific C3840H7144N100O1000P100",
"compartment":"g",
"charge":-100,
"formula":"C3840H7144N100O1000P100",
"notes":{
"original_bigg_ids":[
"ps_SC_g"
]
},
"annotation":{
"bigg.metabolite":"ps_RT_g",
"sbo":"SBO:0000247"
}
},
{
"id":"lac__D_c",
"name":"D-Lactate",
"compartment":"c",
"charge":-1,
"formula":"C3H5O3",
"notes":{
"original_bigg_ids":[
"lac__D_c"
]
},
"annotation":{
"bigg.metabolite":"lac__D_c",
"biocyc":"META:D-LACTATE",
"chebi":"CHEBI:43701",
"hmdb":"HMDB01311",
"inchikey":"JVTAAEKCZFNVCJ-UWTATZPHSA-M",
"kegg.compound":"C00256",
"metanetx.chemical":"MNXM285",
"sbo":"SBO:0000247",
"seed.compound":"cpd00221"
}
},
{
"id":"dd2coa_x",
"name":"Trans-Dodec-2-enoyl-CoA",
"compartment":"x",
"charge":-4,
"formula":"C33H52N7O17P3S",
"notes":{
"original_bigg_ids":[
"dd2coa_x"
]
},
"annotation":{
"bigg.metabolite":"dd2coa_x",
"biocyc":"META:CPD-7222",
"chebi":"CHEBI:57330",
"hmdb":"HMDB11689",
"inchikey":"IRFYVBULXZMEDE-DEEZISNZSA-J",
"kegg.compound":"C03221",
"lipidmaps":"LMFA07050378",
"metanetx.chemical":"MNXM642",
"reactome":"R-ALL-77255",
"sbo":"SBO:0000247",
"seed.compound":"cpd02060"
}
},
{
"id":"25dthpp_c",
"name":"2 5 diamino 6 ribitylamino 4 3H  pyrimidinone 5  phosphate C9H16N5O8P",
"compartment":"c",
"charge":-2,
"formula":"C9H16N5O8P",
"notes":{
"original_bigg_ids":[
"25dthpp_c"
]
},
"annotation":{
"bigg.metabolite":"25dthpp_c",
"metanetx.chemical":"MNXM90774",
"sbo":"SBO:0000247"
}
},
{
"id":"5aprbu_c",
"name":"5-Amino-6-(5'-phosphoribitylamino)uracil",
"compartment":"c",
"charge":-2,
"formula":"C9H15N4O9P",
"notes":{
"original_bigg_ids":[
"5aprbu_c"
]
},
"annotation":{
"bigg.metabolite":"5aprbu_c",
"biocyc":"META:CPD-1086",
"chebi":"CHEBI:58421",
"hmdb":"HMDB03841",
"inchikey":"RQRINYISXYAZKL-RPDRRWSUSA-L",
"kegg.compound":"C04454",
"metanetx.chemical":"MNXM1178",
"sbo":"SBO:0000247",
"seed.compound":"cpd02720"
}
},
{
"id":"5aop_m",
"name":"5-Amino-4-oxopentanoate",
"compartment":"m",
"charge":0,
"formula":"C5H9NO3",
"notes":{
"original_bigg_ids":[
"5aop_m"
]
},
"annotation":{
"bigg.metabolite":"5aop_m",
"biocyc":"META:5-AMINO-LEVULINATE",
"chebi":"CHEBI:356416",
"hmdb":"HMDB01149",
"inchikey":"ZGXJTSGNIOSYLO-UHFFFAOYSA-N",
"kegg.compound":"C00430",
"kegg.drug":"D07567",
"lipidmaps":"LMFA01100055",
"metanetx.chemical":"MNXM405",
"reactome":"R-ALL-189489",
"sbo":"SBO:0000247",
"seed.compound":"cpd00338"
}
},
{
"id":"gly_m",
"name":"Glycine",
"compartment":"m",
"charge":0,
"formula":"C2H5NO2",
"notes":{
"original_bigg_ids":[
"gly_m"
]
},
"annotation":{
"bigg.metabolite":"gly_m",
"biocyc":"META:GLY",
"chebi":"CHEBI:57305",
"hmdb":"HMDB00123",
"inchikey":"DHMQDGOQFOQNFH-UHFFFAOYSA-N",
"kegg.compound":"C00037",
"kegg.drug":"D00011",
"metanetx.chemical":"MNXM29",
"reactome":"R-ALL-29424",
"sbo":"SBO:0000247",
"seed.compound":"cpd00033"
}
},
{
"id":"3mbald_c",
"name":"3 Methylbutanal C5H10O",
"compartment":"c",
"charge":0,
"formula":"C5H10O",
"notes":{
"original_bigg_ids":[
"3mbald_c"
]
},
"annotation":{
"bigg.metabolite":"3mbald_c",
"biocyc":"META:CPD-7031",
"chebi":"CHEBI:20124",
"hmdb":"HMDB06478",
"inchikey":"YGHRJJRRZDOVPD-UHFFFAOYSA-N",
"kegg.compound":"C07329",
"metanetx.chemical":"MNXM1711",
"sbo":"SBO:0000247",
"seed.compound":"cpd04534"
}
},
{
"id":"iamoh_c",
"name":"Isoamyl alcohol C5H12O",
"compartment":"c",
"charge":0,
"formula":"C5H12O",
"notes":{
"original_bigg_ids":[
"iamoh_c"
]
},
"annotation":{
"bigg.metabolite":"iamoh_c",
"biocyc":"META:CPD-7032",
"chebi":"CHEBI:43359",
"hmdb":"HMDB06007",
"inchikey":"PHTQWCKDNZKARW-UHFFFAOYSA-N",
"kegg.compound":"C07328",
"lipidmaps":"LMFA05000108",
"metanetx.chemical":"MNXM1670",
"sbo":"SBO:0000247",
"seed.compound":"cpd04533"
}
},
{
"id":"gmp_g",
"name":"GMP C10H12N5O8P",
"compartment":"g",
"charge":-2,
"formula":"C10H12N5O8P",
"notes":{
"original_bigg_ids":[
"gmp_g"
]
},
"annotation":{
"bigg.metabolite":"gmp_g",
"biocyc":"META:GMP",
"chebi":"CHEBI:58115",
"hmdb":"HMDB01397",
"inchikey":"RQFCJASXJCIDSX-UUOKFMHZSA-L",
"kegg.compound":"C00144",
"metanetx.chemical":"MNXM113",
"sbo":"SBO:0000247",
"seed.compound":"cpd00126"
}
},
{
"id":"h2o_g",
"name":"H2O H2O",
"compartment":"g",
"charge":0,
"formula":"H2O",
"notes":{
"original_bigg_ids":[
"h2o_g"
]
},
"annotation":{
"bigg.metabolite":"h2o_g",
"biocyc":"META:WATER",
"chebi":"CHEBI:5594",
"hmdb":"HMDB02111",
"inchikey":"XLYOFNOQVPJJNP-UHFFFAOYSA-N",
"kegg.compound":"C01328",
"kegg.drug":"D06322",
"metanetx.chemical":"MNXM2",
"reactome":"R-ALL-8851517",
"sbo":"SBO:0000247",
"seed.compound":"cpd27222"
}
},
{
"id":"pi_g",
"name":"Phosphate",
"compartment":"g",
"charge":-2,
"formula":"HO4P",
"notes":{
"original_bigg_ids":[
"pi_g"
]
},
"annotation":{
"bigg.metabolite":"pi_g",
"biocyc":"META:Pi",
"chebi":"CHEBI:7793",
"hmdb":"HMDB05947",
"inchikey":"NBIIXXVUZAFLBC-UHFFFAOYSA-L",
"kegg.compound":"C00009",
"kegg.drug":"D05467",
"metanetx.chemical":"MNXM9",
"reactome":"R-ALL-8851513",
"sbo":"SBO:0000247",
"seed.compound":"cpd27787"
}
},
{
"id":"spmd_e",
"name":"Spermidine",
"compartment":"e",
"charge":3,
"formula":"C7H22N3",
"notes":{
"original_bigg_ids":[
"spmd_e"
]
},
"annotation":{
"bigg.metabolite":"spmd_e",
"biocyc":"META:SPERMIDINE",
"chebi":"CHEBI:9218",
"hmdb":"HMDB01257",
"inchikey":"ATHGHQPFGPMSJY-UHFFFAOYSA-Q",
"kegg.compound":"C00315",
"metanetx.chemical":"MNXM124",
"reactome":"R-ALL-204635",
"sbo":"SBO:0000247",
"seed.compound":"cpd00264"
}
},
{
"id":"dca_x",
"name":"Decanoate (n-C10:0)",
"compartment":"x",
"charge":-1,
"formula":"C10H19O2",
"notes":{
"original_bigg_ids":[
"dca_x"
]
},
"annotation":{
"bigg.metabolite":"dca_x",
"metanetx.chemical":"MNXM162295",
"sbo":"SBO:0000247"
}
},
{
"id":"3otdcoa_m",
"name":"3-Oxotetradecanoyl-CoA",
"compartment":"m",
"charge":-4,
"formula":"C35H56N7O18P3S",
"annotation":{
"bigg.metabolite":"3otdcoa_m",
"biocyc":"META:CPD-10284",
"chebi":"CHEBI:62543",
"hmdb":"HMDB06527",
"inchikey":"IQNFBGHLIVBNOU-QSGBVPJFSA-J",
"kegg.compound":"C05261",
"lipidmaps":"LMFA07050256",
"metanetx.chemical":"MNXM707",
"reactome":"R-ALL-77269",
"sbo":"SBO:0000247",
"seed.compound":"cpd12689"
}
},
{
"id":"cdp_r",
"name":"CDP",
"compartment":"r",
"charge":-3,
"formula":"C9H12N3O11P2",
"annotation":{
"bigg.metabolite":"cdp_r",
"sbo":"SBO:0000247"
}
},
{
"id":"ctp_r",
"name":"CTP",
"compartment":"r",
"charge":-4,
"formula":"C9H12N3O14P3",
"annotation":{
"bigg.metabolite":"ctp_r",
"sbo":"SBO:0000247"
}
},
{
"id":"sertrna_c",
"name":"L-Seryl-tRNA(Ser)",
"compartment":"c",
"charge":1,
"formula":"C3H6NO2R",
"notes":{
"original_bigg_ids":[
"sertrna_c"
]
},
"annotation":{
"bigg.metabolite":"sertrna_c",
"kegg.compound":"C02553",
"metanetx.chemical":"MNXM90842",
"sbo":"SBO:0000247",
"seed.compound":"cpd12132"
}
},
{
"id":"trnaser_c",
"name":"TRNA(Ser)",
"compartment":"c",
"charge":0,
"formula":"R",
"notes":{
"original_bigg_ids":[
"trnaser_c"
]
},
"annotation":{
"bigg.metabolite":"trnaser_c",
"biocyc":"META:SER-tRNAs",
"chebi":"CHEBI:29179",
"kegg.compound":"C01650",
"metanetx.chemical":"MNXM91028",
"reactome":"R-ALL-379762",
"sbo":"SBO:0000247",
"seed.compound":"cpd28152"
}
},
{
"id":"s7p_c",
"name":"Sedoheptulose 7-phosphate",
"compartment":"c",
"charge":-2,
"formula":"C7H13O10P",
"notes":{
"original_bigg_ids":[
"s7p_c"
]
},
"annotation":{
"bigg.metabolite":"s7p_c",
"biocyc":"META:D-SEDOHEPTULOSE-7-P",
"chebi":"CHEBI:9083",
"hmdb":"HMDB62754",
"inchikey":"JDTUMPKOJBQPKX-GBNDHIKLSA-L",
"kegg.compound":"C05382",
"metanetx.chemical":"MNXM271",
"reactome":"R-ALL-29882",
"sbo":"SBO:0000247",
"seed.compound":"cpd00238"
}
},
{
"id":"ptcys_c",
"name":"N-Pantothenoylcysteine",
"compartment":"c",
"charge":-1,
"formula":"C12H21N2O6S",
"notes":{
"original_bigg_ids":[
"4pcys_c"
]
},
"annotation":{
"bigg.metabolite":"ptcys_c",
"biocyc":"META:CPD-46",
"chebi":"CHEBI:7081",
"hmdb":"HMDB06834",
"inchikey":"QSYCTARXWYLMOF-CBAPKCEASA-M",
"kegg.compound":"C04079",
"metanetx.chemical":"MNXM3059",
"sbo":"SBO:0000247",
"seed.compound":"cpd24515"
}
},
{
"id":"cbp_m",
"name":"Carbamoyl phosphate",
"compartment":"m",
"charge":-2,
"formula":"CH2NO5P",
"annotation":{
"bigg.metabolite":"cbp_m",
"biocyc":"META:CARBAMOYL-P",
"chebi":"CHEBI:58228",
"hmdb":"HMDB01096",
"inchikey":"FFQKYPRQEYGKAF-UHFFFAOYSA-L",
"kegg.compound":"C00169",
"metanetx.chemical":"MNXM138",
"reactome":"R-ALL-29676",
"sbo":"SBO:0000247",
"seed.compound":"cpd00146"
}
},
{
"id":"citr__L_m",
"name":"L-Citrulline",
"compartment":"m",
"charge":0,
"formula":"C6H13N3O3",
"annotation":{
"bigg.metabolite":"citr__L_m",
"biocyc":"META:L-CITRULLINE",
"chebi":"CHEBI:66922",
"hmdb":"HMDB00904",
"inchikey":"RHGKLRLOHDJJDR-BYPYZUCNSA-N",
"kegg.compound":"C00327",
"kegg.drug":"D07706",
"metanetx.chemical":"MNXM211",
"reactome":"R-ALL-29968",
"sbo":"SBO:0000247",
"seed.compound":"cpd00274"
}
},
{
"id":"epist_c",
"name":"Episterol C28H46O",
"compartment":"c",
"charge":0,
"formula":"C28H46O",
"notes":{
"original_bigg_ids":[
"epist_c"
]
},
"annotation":{
"bigg.metabolite":"epist_c",
"biocyc":"META:EPISTEROL",
"chebi":"CHEBI:50586",
"hmdb":"HMDB06847",
"inchikey":"BTCAEOLDEYPGGE-JVAZTMFWSA-N",
"kegg.compound":"C15777",
"lipidmaps":"LMST01030115",
"metanetx.chemical":"MNXM52365",
"sbo":"SBO:0000247",
"seed.compound":"cpd14514"
}
},
{
"id":"pi_r",
"name":"Orthophosphate",
"compartment":"r",
"charge":-2,
"formula":"HO4P",
"annotation":{
"bigg.metabolite":"pi_r",
"biocyc":"META:Pi",
"chebi":"CHEBI:7793",
"hmdb":"HMDB05947",
"inchikey":"NBIIXXVUZAFLBC-UHFFFAOYSA-L",
"kegg.compound":"C00009",
"kegg.drug":"D05467",
"metanetx.chemical":"MNXM9",
"reactome":"R-ALL-8851513",
"sbo":"SBO:0000247",
"seed.compound":"cpd27787"
}
},
{
"id":"icit_m",
"name":"Isocitrate",
"compartment":"m",
"charge":-3,
"formula":"C6H5O7",
"notes":{
"original_bigg_ids":[
"icit_m"
]
},
"annotation":{
"bigg.metabolite":"icit_m",
"chebi":"CHEBI:5998",
"hmdb":"HMDB00193",
"inchikey":"ODBLHEXUDAPZAU-UHFFFAOYSA-K",
"kegg.compound":"C00311",
"metanetx.chemical":"MNXM89661",
"sbo":"SBO:0000247",
"seed.compound":"cpd00260"
}
},
{
"id":"13BDglcn_c",
"name":"1 3 beta D Glucan C6H10O5",
"compartment":"c",
"charge":0,
"formula":"C6H10O5",
"notes":{
"original_bigg_ids":[
"13BDglcn_c"
]
},
"annotation":{
"bigg.metabolite":"13BDglcn_c",
"metanetx.chemical":"MNXM91349",
"sbo":"SBO:0000247"
}
},
{
"id":"dscl_c",
"name":"Dihydrosirohydrochlorin",
"compartment":"c",
"charge":-7,
"formula":"C42H41N4O16",
"notes":{
"original_bigg_ids":[
"dscl_c"
]
},
"annotation":{
"bigg.metabolite":"dscl_c",
"biocyc":"META:DIHYDROSIROHYDROCHLORIN",
"chebi":"CHEBI:8370",
"inchikey":"OQIIYZQTTMKFAU-ZNLOQLQNSA-G",
"kegg.compound":"C02463",
"metanetx.chemical":"MNXM672",
"sbo":"SBO:0000247",
"seed.compound":"cpd01620"
}
},
{
"id":"scl_c",
"name":"Sirohydrochlorin",
"compartment":"c",
"charge":-7,
"formula":"C42H39N4O16",
"notes":{
"original_bigg_ids":[
"scl_c"
]
},
"annotation":{
"bigg.metabolite":"scl_c",
"biocyc":"META:SIROHYDROCHLORIN",
"chebi":"CHEBI:9167",
"inchikey":"KWIZRXMMFRBUML-AHGFGAHVSA-F",
"kegg.compound":"C05778",
"metanetx.chemical":"MNXM863",
"sbo":"SBO:0000247",
"seed.compound":"cpd03426"
}
},
{
"id":"gal1p_c",
"name":"Alpha-D-Galactose 1-phosphate",
"compartment":"c",
"charge":-2,
"formula":"C6H11O9P",
"notes":{
"original_bigg_ids":[
"gal1p_c"
]
},
"annotation":{
"bigg.metabolite":"gal1p_c",
"biocyc":"META:GALACTOSE-1P",
"chebi":"CHEBI:59011",
"hmdb":"HMDB62705",
"inchikey":"HXXFSFRBOHSIMQ-FPRJBGLDSA-L",
"kegg.compound":"C03384",
"metanetx.chemical":"MNXM336",
"reactome":"R-ALL-30170",
"sbo":"SBO:0000247",
"seed.compound":"cpd19025"
}
},
{
"id":"thm_c",
"name":"Thiamin",
"compartment":"c",
"charge":1,
"formula":"C12H17N4OS",
"notes":{
"original_bigg_ids":[
"thm_c"
]
},
"annotation":{
"bigg.metabolite":"thm_c",
"chebi":"CHEBI:33283",
"inchikey":"MYVIATVLJGTBFV-UHFFFAOYSA-M",
"kegg.drug":"D08580",
"metanetx.chemical":"MNXM161565",
"sbo":"SBO:0000247",
"seed.compound":"cpd00305"
}
},
{
"id":"acon_C_m",
"name":"cis-aconitate",
"compartment":"m",
"charge":-3,
"formula":"C6H3O6",
"annotation":{
"bigg.metabolite":"acon_C_m",
"biocyc":"META:CIS-ACONITATE",
"chebi":"CHEBI:32805",
"hmdb":"HMDB00461",
"inchikey":"GTZCVFVGUGFEME-IWQZZHSRSA-K",
"kegg.compound":"C00417",
"metanetx.chemical":"MNXM813",
"sbo":"SBO:0000247",
"seed.compound":"cpd00331"
}
},
{
"id":"r1p_c",
"name":"alpha-D-Ribose 1-phosphate",
"compartment":"c",
"charge":-2,
"formula":"C5H9O8P",
"annotation":{
"bigg.metabolite":"r1p_c",
"biocyc":"META:RIBOSE-1P",
"chebi":"CHEBI:57720",
"hmdb":"HMDB01489",
"inchikey":"YXJDFQJKERBOBM-TXICZTDVSA-L",
"kegg.compound":"C00620",
"metanetx.chemical":"MNXM295",
"reactome":"R-ALL-112016",
"sbo":"SBO:0000247",
"seed.compound":"cpd00475"
}
},
{
"id":"glyclt_x",
"name":"Glycolate C2H3O3",
"compartment":"x",
"charge":-1,
"formula":"C2H3O3",
"notes":{
"original_bigg_ids":[
"glyclt_x"
]
},
"annotation":{
"bigg.metabolite":"glyclt_x",
"biocyc":"META:GLYCOLLATE",
"chebi":"CHEBI:5475",
"hmdb":"HMDB03035",
"inchikey":"AEMRFAOFKBGASW-UHFFFAOYSA-M",
"kegg.compound":"C00160",
"metanetx.chemical":"MNXM222",
"reactome":"R-ALL-389822",
"sbo":"SBO:0000247",
"seed.compound":"cpd12347"
}
},
{
"id":"hdcea_c",
"name":"Hexadecenoate (n-C16:1)",
"compartment":"c",
"charge":-1,
"formula":"C16H29O2",
"notes":{
"original_bigg_ids":[
"hdcea_c"
]
},
"annotation":{
"bigg.metabolite":"hdcea_c",
"metanetx.chemical":"MNXM950",
"sbo":"SBO:0000247"
}
},
{
"id":"ocdcea_c",
"name":"Octadecenoate (n-C18:1)",
"compartment":"c",
"charge":-1,
"formula":"C18H33O2",
"notes":{
"original_bigg_ids":[
"ocdcea_c"
]
},
"annotation":{
"bigg.metabolite":"ocdcea_c",
"biocyc":"META:OLEATE-CPD",
"chebi":"CHEBI:7741",
"hmdb":"HMDB02066",
"inchikey":"ZQPPMHVWECSIRJ-KTKRTIGZSA-M",
"kegg.compound":"C00712",
"kegg.drug":"D02315",
"lipidmaps":"LMFA01030810",
"metanetx.chemical":"MNXM306",
"sbo":"SBO:0000247",
"seed.compound":"cpd00536"
}
},
{
"id":"thr__L_c",
"name":"L-Threonine",
"compartment":"c",
"charge":0,
"formula":"C4H9NO3",
"notes":{
"original_bigg_ids":[
"thr_L_c"
]
},
"annotation":{
"bigg.metabolite":"thr__L_c",
"biocyc":"META:THR",
"chebi":"CHEBI:6308",
"hmdb":"HMDB00167",
"inchikey":"AYFVYJQAPQTCCC-GBXIJSLDSA-N",
"kegg.compound":"C00188",
"kegg.drug":"D00041",
"metanetx.chemical":"MNXM142",
"reactome":"R-ALL-379706",
"sbo":"SBO:0000247",
"seed.compound":"cpd00161"
}
},
{
"id":"thr__L_e",
"name":"L-Threonine",
"compartment":"e",
"charge":0,
"formula":"C4H9NO3",
"notes":{
"original_bigg_ids":[
"thr_L_e"
]
},
"annotation":{
"bigg.metabolite":"thr__L_e",
"biocyc":"META:THR",
"chebi":"CHEBI:6308",
"hmdb":"HMDB00167",
"inchikey":"AYFVYJQAPQTCCC-GBXIJSLDSA-N",
"kegg.compound":"C00188",
"kegg.drug":"D00041",
"metanetx.chemical":"MNXM142",
"reactome":"R-ALL-379706",
"sbo":"SBO:0000247",
"seed.compound":"cpd00161"
}
},
{
"id":"etfox_m",
"name":"Electron transfer flavoprotein oxidized",
"compartment":"m",
"charge":0,
"formula":"R",
"notes":{
"original_bigg_ids":[
"etfox_m"
]
},
"annotation":{
"bigg.metabolite":"etfox_m",
"metanetx.chemical":"MNXM11479",
"sbo":"SBO:0000247"
}
},
{
"id":"etfrd_m",
"name":"Electron transfer flavoprotein reduced",
"compartment":"m",
"charge":0,
"formula":"RH2",
"notes":{
"original_bigg_ids":[
"etfrd_m"
]
},
"annotation":{
"bigg.metabolite":"etfrd_m",
"metanetx.chemical":"MNXM11480",
"sbo":"SBO:0000247"
}
},
{
"id":"nicrns_c",
"name":"Nicotinate D-ribonucleoside",
"compartment":"c",
"charge":0,
"formula":"C11H13NO6",
"notes":{
"original_bigg_ids":[
"nicrns_c"
]
},
"annotation":{
"bigg.metabolite":"nicrns_c",
"biocyc":"META:CPD-8259",
"chebi":"CHEBI:7560",
"hmdb":"HMDB06809",
"inchikey":"PUEDDPCUCPRQNY-ZYUZMQFOSA-N",
"kegg.compound":"C05841",
"metanetx.chemical":"MNXM1915",
"reactome":"R-ALL-8869365",
"sbo":"SBO:0000247",
"seed.compound":"cpd03471"
}
},
{
"id":"dpcoa_c",
"name":"Dephospho-CoA",
"compartment":"c",
"charge":-2,
"formula":"C21H33N7O13P2S",
"notes":{
"original_bigg_ids":[
"dpcoa_c"
]
},
"annotation":{
"bigg.metabolite":"dpcoa_c",
"biocyc":"META:DEPHOSPHO-COA",
"chebi":"CHEBI:57328",
"hmdb":"HMDB01373",
"inchikey":"KDTSHFARGAKYJN-IBOSZNHHSA-L",
"kegg.compound":"C00882",
"lipidmaps":"LMFA07050315",
"metanetx.chemical":"MNXM481",
"reactome":"R-ALL-196778",
"sbo":"SBO:0000247",
"seed.compound":"cpd00655"
}
},
{
"id":"2cpr5p_c",
"name":"1-(2-Carboxyphenylamino)-1-deoxy-D-ribulose 5-phosphate",
"compartment":"c",
"charge":-3,
"formula":"C12H13NO9P",
"notes":{
"original_bigg_ids":[
"2cpr5p_c"
]
},
"annotation":{
"bigg.metabolite":"2cpr5p_c",
"biocyc":"META:CARBOXYPHENYLAMINO-DEOXYRIBULOSE-P",
"chebi":"CHEBI:58613",
"inchikey":"QKMBYNRMPRKVTO-MNOVXSKESA-K",
"kegg.compound":"C01302",
"metanetx.chemical":"MNXM1455",
"sbo":"SBO:0000247",
"seed.compound":"cpd00956"
}
},
{
"id":"3ig3p_c",
"name":"C'-(3-Indolyl)-glycerol 3-phosphate",
"compartment":"c",
"charge":-2,
"formula":"C11H12NO6P",
"notes":{
"original_bigg_ids":[
"3ig3p_c"
]
},
"annotation":{
"bigg.metabolite":"3ig3p_c",
"biocyc":"META:INDOLE-3-GLYCEROL-P",
"chebi":"CHEBI:58866",
"inchikey":"NQEQTYPJSIEPHW-MNOVXSKESA-L",
"kegg.compound":"C03506",
"metanetx.chemical":"MNXM866",
"sbo":"SBO:0000247",
"seed.compound":"cpd29667"
}
},
{
"id":"id3acald_c",
"name":"Indole-3-acetaldehyde",
"compartment":"c",
"charge":0,
"formula":"C10H9NO",
"annotation":{
"bigg.metabolite":"id3acald_c",
"biocyc":"META:INDOLE_ACETALDEHYDE",
"chebi":"CHEBI:5902",
"hmdb":"HMDB01190",
"inchikey":"WHOOUMGHGSPMGR-UHFFFAOYSA-N",
"kegg.compound":"C00637",
"metanetx.chemical":"MNXM518",
"sbo":"SBO:0000247",
"seed.compound":"cpd00486"
}
},
{
"id":"ind3ac_c",
"name":"Indole-3-acetate",
"compartment":"c",
"charge":-1,
"formula":"C10H8NO2",
"annotation":{
"bigg.metabolite":"ind3ac_c",
"biocyc":"META:INDOLE_ACETATE_AUXIN",
"chebi":"CHEBI:5905",
"hmdb":"HMDB00197",
"inchikey":"SEOVTRFCIGRIMH-UHFFFAOYSA-M",
"kegg.compound":"C00954",
"metanetx.chemical":"MNXM383",
"sbo":"SBO:0000247",
"seed.compound":"cpd00703"
}
},
{
"id":"lys__L_c",
"name":"L-Lysine",
"compartment":"c",
"charge":1,
"formula":"C6H15N2O2",
"notes":{
"original_bigg_ids":[
"lys_L_c"
]
},
"annotation":{
"bigg.metabolite":"lys__L_c",
"biocyc":"META:LYS",
"chebi":"CHEBI:6264",
"hmdb":"HMDB62809",
"inchikey":"KDXKERNSBIXSRK-YFKPBYRVSA-O",
"kegg.compound":"C16440",
"kegg.drug":"D02304",
"metanetx.chemical":"MNXM78",
"reactome":"R-ALL-351991",
"sbo":"SBO:0000247",
"seed.compound":"cpd19182"
}
},
{
"id":"lys__L_v",
"name":"L-Lysine",
"compartment":"v",
"charge":1,
"formula":"C6H15N2O2",
"notes":{
"original_bigg_ids":[
"lys_L_v"
]
},
"annotation":{
"bigg.metabolite":"lys__L_v",
"biocyc":"META:LYS",
"chebi":"CHEBI:6264",
"hmdb":"HMDB62809",
"inchikey":"KDXKERNSBIXSRK-YFKPBYRVSA-O",
"kegg.compound":"C16440",
"kegg.drug":"D02304",
"metanetx.chemical":"MNXM78",
"reactome":"R-ALL-351991",
"sbo":"SBO:0000247",
"seed.compound":"cpd19182"
}
},
{
"id":"5mthf_c",
"name":"5-Methyltetrahydrofolate",
"compartment":"c",
"charge":-1,
"formula":"C20H24N7O6",
"notes":{
"original_bigg_ids":[
"5mthf_c"
]
},
"annotation":{
"bigg.metabolite":"5mthf_c",
"biocyc":"META:5-METHYL-THF",
"chebi":"CHEBI:2097",
"hmdb":"HMDB01396",
"inchikey":"ZNOVTXRBGFNYRX-STQMWFEESA-L",
"kegg.compound":"C00440",
"kegg.drug":"D09353",
"metanetx.chemical":"MNXM318",
"reactome":"R-ALL-200709",
"sbo":"SBO:0000247",
"seed.compound":"cpd00345"
}
},
{
"id":"hcys__L_c",
"name":"L-Homocysteine",
"compartment":"c",
"charge":0,
"formula":"C4H9NO2S",
"notes":{
"original_bigg_ids":[
"hcys__L_c"
]
},
"annotation":{
"bigg.metabolite":"hcys__L_c",
"biocyc":"META:HOMO-CYS",
"chebi":"CHEBI:66952",
"hmdb":"HMDB00742",
"inchikey":"FFFHZYDWPBMWHY-UHFFFAOYSA-N",
"kegg.compound":"C05330",
"metanetx.chemical":"MNXM123",
"reactome":"R-ALL-174369",
"sbo":"SBO:0000247",
"seed.compound":"cpd19034"
}
},
{
"id":"aacoa_x",
"name":"Acetoacetyl-CoA",
"compartment":"x",
"charge":-4,
"formula":"C25H36N7O18P3S",
"annotation":{
"bigg.metabolite":"aacoa_x",
"biocyc":"META:ACETOACETYL-COA",
"chebi":"CHEBI:57286",
"hmdb":"HMDB11665",
"inchikey":"OJFDKHTZOUZBOS-CITAKDKDSA-J",
"kegg.compound":"C00332",
"lipidmaps":"LMFA07050030",
"metanetx.chemical":"MNXM133",
"reactome":"R-ALL-73871",
"sbo":"SBO:0000247",
"seed.compound":"cpd00279"
}
},
{
"id":"cdpdag_RT_m",
"name":"CDPdiacylglycerol  yeast specific C4440H7744N300O1500P200",
"compartment":"m",
"charge":-200,
"formula":"C4788H8132N300O1500P200",
"notes":{
"original_bigg_ids":[
"cdpdag_SC_m"
]
},
"annotation":{
"bigg.metabolite":"cdpdag_RT_m",
"sbo":"SBO:0000247"
}
},
{
"id":"pgp_RT_m",
"name":"Phosphatidylglycerophosphate  yeast specific C3840H7144O1300P200",
"compartment":"m",
"charge":-300,
"formula":"C4188H7532O1300P200",
"notes":{
"original_bigg_ids":[
"pgp_SC_m"
]
},
"annotation":{
"bigg.metabolite":"pgp_RT_m",
"sbo":"SBO:0000247"
}
},
{
"id":"histd_c",
"name":"L-Histidinol",
"compartment":"c",
"charge":1,
"formula":"C6H12N3O",
"notes":{
"original_bigg_ids":[
"histd_c"
]
},
"annotation":{
"bigg.metabolite":"histd_c",
"biocyc":"META:HISTIDINOL",
"chebi":"CHEBI:6241",
"hmdb":"HMDB03431",
"inchikey":"ZQISRDCJNBUVMM-YFKPBYRVSA-O",
"kegg.compound":"C00860",
"metanetx.chemical":"MNXM1281",
"sbo":"SBO:0000247",
"seed.compound":"cpd00641"
}
},
{
"id":"hdcea_x",
"name":"Hexadecenoate (n-C16:1)",
"compartment":"x",
"charge":-1,
"formula":"C16H29O2",
"notes":{
"original_bigg_ids":[
"hdcea_x"
]
},
"annotation":{
"bigg.metabolite":"hdcea_x",
"metanetx.chemical":"MNXM950",
"sbo":"SBO:0000247"
}
},
{
"id":"ibutac_c",
"name":"Isobutyl acetate C6H12O2",
"compartment":"c",
"charge":0,
"formula":"C6H12O2",
"notes":{
"original_bigg_ids":[
"ibutac_c"
]
},
"annotation":{
"bigg.metabolite":"ibutac_c",
"biocyc":"META:CPD-19628",
"chebi":"CHEBI:50569",
"hmdb":"HMDB31246",
"inchikey":"GJRQTCIYDGXPES-UHFFFAOYSA-N",
"metanetx.chemical":"MNXM57835",
"sbo":"SBO:0000247",
"seed.compound":"cpd16884"
}
},
{
"id":"hdd2coa_m",
"name":"trans-Hexadec-2-enoyl-CoA",
"compartment":"m",
"charge":-4,
"formula":"C37H60N7O17P3S",
"annotation":{
"bigg.metabolite":"hdd2coa_m",
"biocyc":"META:CPD0-2117",
"chebi":"CHEBI:61526",
"hmdb":"HMDB06533",
"inchikey":"JUPAQFRKPHPXLD-MSHHSVQMSA-J",
"kegg.compound":"C05272",
"lipidmaps":"LMFA07050144",
"metanetx.chemical":"MNXM581",
"reactome":"R-ALL-77284",
"sbo":"SBO:0000247",
"seed.compound":"cpd03126"
}
},
{
"id":"pmtcoa_m",
"name":"Palmitoyl-CoA",
"compartment":"m",
"charge":-4,
"formula":"C37H62N7O17P3S",
"annotation":{
"bigg.metabolite":"pmtcoa_m",
"biocyc":"META:PALMITYL-COA",
"chebi":"CHEBI:7898",
"hmdb":"HMDB59623",
"inchikey":"MNBKLUUYKPBKDU-BBECNAHFSA-J",
"kegg.compound":"C00154",
"lipidmaps":"LMFA07050360",
"metanetx.chemical":"MNXM88",
"reactome":"R-ALL-5358339",
"sbo":"SBO:0000247",
"seed.compound":"cpd00134"
}
},
{
"id":"3otdcoa_x",
"name":"3-Oxotetradecanoyl-CoA",
"compartment":"x",
"charge":-4,
"formula":"C35H56N7O18P3S",
"notes":{
"original_bigg_ids":[
"3otdcoa_x"
]
},
"annotation":{
"bigg.metabolite":"3otdcoa_x",
"biocyc":"META:CPD-10284",
"chebi":"CHEBI:62543",
"hmdb":"HMDB06527",
"inchikey":"IQNFBGHLIVBNOU-QSGBVPJFSA-J",
"kegg.compound":"C05261",
"lipidmaps":"LMFA07050256",
"metanetx.chemical":"MNXM707",
"reactome":"R-ALL-77269",
"sbo":"SBO:0000247",
"seed.compound":"cpd12689"
}
},
{
"id":"dc2coa_m",
"name":"trans-Dec-2-enoyl-CoA",
"compartment":"m",
"charge":-4,
"formula":"C31H48N7O17P3S",
"annotation":{
"bigg.metabolite":"dc2coa_m",
"biocyc":"META:T2-DECENOYL-COA",
"chebi":"CHEBI:61406",
"hmdb":"HMDB03948",
"inchikey":"MGNBGCRQQFMNBM-YJHHLLFWSA-J",
"kegg.compound":"C05275",
"lipidmaps":"LMFA07050391",
"metanetx.chemical":"MNXM580",
"reactome":"R-ALL-77343",
"sbo":"SBO:0000247",
"seed.compound":"cpd03129"
}
},
{
"id":"xmp_c",
"name":"Xanthosine 5'-phosphate",
"compartment":"c",
"charge":-2,
"formula":"C10H11N4O9P",
"notes":{
"original_bigg_ids":[
"xmp_c"
]
},
"annotation":{
"bigg.metabolite":"xmp_c",
"biocyc":"META:XANTHOSINE-5-PHOSPHATE",
"chebi":"CHEBI:57464",
"hmdb":"HMDB62755",
"inchikey":"DCTLYFZHFGENCW-UUOKFMHZSA-L",
"kegg.compound":"C00655",
"metanetx.chemical":"MNXM298",
"reactome":"R-ALL-111584",
"sbo":"SBO:0000247",
"seed.compound":"cpd00497"
}
},
{
"id":"acgam_c",
"name":"N-Acetyl-D-glucosamine",
"compartment":"c",
"charge":0,
"formula":"C8H15NO6",
"annotation":{
"bigg.metabolite":"acgam_c",
"biocyc":"META:N-acetyl-D-glucosamine",
"chebi":"CHEBI:7123",
"hmdb":"HMDB62641",
"inchikey":"OVRNDRQMDRJTHS-RTRLPJTCSA-N",
"kegg.compound":"C00140",
"metanetx.chemical":"MNXM143",
"reactome":"R-ALL-2162231",
"sbo":"SBO:0000247",
"seed.compound":"cpd27608"
}
},
{
"id":"4adcho_c",
"name":"4-amino-4-deoxychorismate",
"compartment":"c",
"charge":-1,
"formula":"C10H10NO5",
"notes":{
"original_bigg_ids":[
"4adcho_c"
]
},
"annotation":{
"bigg.metabolite":"4adcho_c",
"biocyc":"META:4-AMINO-4-DEOXYCHORISMATE",
"chebi":"CHEBI:58406",
"inchikey":"OIUJHGOLFKDBSU-HTQZYQBOSA-M",
"kegg.compound":"C11355",
"metanetx.chemical":"MNXM1458",
"sbo":"SBO:0000247",
"seed.compound":"cpd08210"
}
},
{
"id":"chor_c",
"name":"Chorismate",
"compartment":"c",
"charge":-2,
"formula":"C10H8O6",
"notes":{
"original_bigg_ids":[
"chor_c"
]
},
"annotation":{
"bigg.metabolite":"chor_c",
"biocyc":"META:CHORISMATE",
"chebi":"CHEBI:3677",
"hmdb":"HMDB12199",
"inchikey":"WTFXTQVDAKGDEY-HTQZYQBOSA-L",
"kegg.compound":"C00251",
"metanetx.chemical":"MNXM337",
"reactome":"R-ALL-964856",
"sbo":"SBO:0000247",
"seed.compound":"cpd00216"
}
},
{
"id":"indpyr_c",
"name":"Indolepyruvate C11H8NO3",
"compartment":"c",
"charge":-1,
"formula":"C11H8NO3",
"notes":{
"original_bigg_ids":[
"indpyr_c"
]
},
"annotation":{
"bigg.metabolite":"indpyr_c",
"biocyc":"META:INDOLE_PYRUVATE",
"chebi":"CHEBI:5917",
"hmdb":"HMDB60484",
"inchikey":"RSTKLPZEZYGQPY-UHFFFAOYSA-M",
"kegg.compound":"C00331",
"metanetx.chemical":"MNXM315",
"reactome":"R-ALL-893599",
"sbo":"SBO:0000247",
"seed.compound":"cpd00278"
}
},
{
"id":"pan4p_x",
"name":"Pantetheine 4'-phosphate",
"compartment":"x",
"charge":-2,
"formula":"C11H21N2O7PS",
"notes":{
"original_bigg_ids":[
"pan4p_x"
]
},
"annotation":{
"bigg.metabolite":"pan4p_x",
"biocyc":"META:PHOSPHOPANTOTHEINE-GROUP",
"chebi":"CHEBI:7914",
"hmdb":"HMDB01416",
"inchikey":"JDMUPRLRUUMCTL-VIFPVBQESA-L",
"kegg.compound":"C01134",
"metanetx.chemical":"MNXM373",
"reactome":"R-ALL-8939005",
"sbo":"SBO:0000247",
"seed.compound":"cpd27792"
}
},
{
"id":"pap_x",
"name":"Adenosine 3',5'-bisphosphate",
"compartment":"x",
"charge":-4,
"formula":"C10H11N5O10P2",
"notes":{
"original_bigg_ids":[
"pap_x"
]
},
"annotation":{
"bigg.metabolite":"pap_x",
"biocyc":"META:3-5-ADP",
"chebi":"CHEBI:58343",
"hmdb":"HMDB01468",
"inchikey":"WHTCPDAXWFLDIH-KQYNXXCUSA-J",
"kegg.compound":"C00054",
"metanetx.chemical":"MNXM45",
"reactome":"R-ALL-8942170",
"sbo":"SBO:0000247",
"seed.compound":"cpd00045"
}
},
{
"id":"acorn_m",
"name":"N2-Acetyl-L-ornithine",
"compartment":"m",
"charge":0,
"formula":"C7H14N2O3",
"notes":{
"original_bigg_ids":[
"acorn_m"
]
},
"annotation":{
"bigg.metabolite":"acorn_m",
"biocyc":"META:N-ALPHA-ACETYLORNITHINE",
"chebi":"CHEBI:7368",
"hmdb":"HMDB06489",
"inchikey":"JRLGPAXAGHMNOL-LURJTMIESA-N",
"kegg.compound":"C00437",
"metanetx.chemical":"MNXM817",
"sbo":"SBO:0000247",
"seed.compound":"cpd00342"
}
},
{
"id":"val__L_c",
"name":"L-Valine",
"compartment":"c",
"charge":0,
"formula":"C5H11NO2",
"notes":{
"original_bigg_ids":[
"val_L_c"
]
},
"annotation":{
"bigg.metabolite":"val__L_c",
"biocyc":"META:VAL",
"chebi":"CHEBI:87977",
"hmdb":"HMDB34366",
"inchikey":"KZSNJWFQEVHDMF-BYPYZUCNSA-N",
"kegg.compound":"C16436",
"kegg.drug":"D00039",
"lipidmaps":"LMFA01100046",
"metanetx.chemical":"MNXM199",
"reactome":"R-ALL-29702",
"sbo":"SBO:0000247",
"seed.compound":"cpd15141"
}
},
{
"id":"val__L_e",
"name":"L-Valine",
"compartment":"e",
"charge":0,
"formula":"C5H11NO2",
"notes":{
"original_bigg_ids":[
"val_L_e"
]
},
"annotation":{
"bigg.metabolite":"val__L_e",
"biocyc":"META:VAL",
"chebi":"CHEBI:87977",
"hmdb":"HMDB34366",
"inchikey":"KZSNJWFQEVHDMF-BYPYZUCNSA-N",
"kegg.compound":"C16436",
"kegg.drug":"D00039",
"lipidmaps":"LMFA01100046",
"metanetx.chemical":"MNXM199",
"reactome":"R-ALL-29702",
"sbo":"SBO:0000247",
"seed.compound":"cpd15141"
}
},
{
"id":"ergtetrol_r",
"name":"Ergosta-5,7,22,24(28)-tetraen-3beta-ol",
"compartment":"r",
"charge":0,
"formula":"C28H42O",
"annotation":{
"bigg.metabolite":"ergtetrol_r",
"biocyc":"META:57222428-ERGOSTATETRAENOL",
"chebi":"CHEBI:4824",
"inchikey":"SQFQJKZSFOZDJY-CVGLIYDESA-N",
"kegg.compound":"C05440",
"lipidmaps":"LMST01031015",
"metanetx.chemical":"MNXM1109",
"sbo":"SBO:0000247",
"seed.compound":"cpd03223"
}
},
{
"id":"ergst_r",
"name":"Ergosterol C28H44O",
"compartment":"r",
"charge":0,
"formula":"C28H44O",
"notes":{
"original_bigg_ids":[
"ergst_r"
]
},
"annotation":{
"bigg.metabolite":"ergst_r",
"biocyc":"META:ERGOSTEROL",
"chebi":"CHEBI:4825",
"hmdb":"HMDB00878",
"inchikey":"DNVPQKQSNYMLRS-APGDWVJJSA-N",
"kegg.compound":"C01694",
"lipidmaps":"LMST01030093",
"metanetx.chemical":"MNXM922",
"sbo":"SBO:0000247",
"seed.compound":"cpd01170"
}
},
{
"id":"psd5p_c",
"name":"Pseudouridine 5  phosphate C9H11N2O9P",
"compartment":"c",
"charge":-2,
"formula":"C9H11N2O9P",
"notes":{
"original_bigg_ids":[
"psd5p_c"
]
},
"annotation":{
"bigg.metabolite":"psd5p_c",
"metanetx.chemical":"MNXM148492",
"sbo":"SBO:0000247"
}
},
{
"id":"dca_m",
"name":"Decanoic acid",
"compartment":"m",
"charge":-1,
"formula":"C10H19O2",
"annotation":{
"bigg.metabolite":"dca_m",
"sbo":"SBO:0000247"
}
},
{
"id":"ppp9_m",
"name":"Protoporphyrin",
"compartment":"m",
"charge":-2,
"formula":"C34H32N4O4",
"annotation":{
"bigg.metabolite":"ppp9_m",
"biocyc":"META:PROTOPORPHYRIN_IX",
"chebi":"CHEBI:8592",
"hmdb":"HMDB00241",
"inchikey":"KSFOVUSSGSKXFI-UJJXFSCMSA-L",
"kegg.compound":"C02191",
"metanetx.chemical":"MNXM346",
"reactome":"R-ALL-189487",
"sbo":"SBO:0000247",
"seed.compound":"cpd01476"
}
},
{
"id":"pppg9_m",
"name":"Protoporphyrinogen IX",
"compartment":"m",
"charge":-2,
"formula":"C34H38N4O4",
"annotation":{
"bigg.metabolite":"pppg9_m",
"biocyc":"META:PROTOPORPHYRINOGEN",
"chebi":"CHEBI:8593",
"hmdb":"HMDB01097",
"inchikey":"UHSGPDMIQQYNAX-UHFFFAOYSA-L",
"kegg.compound":"C01079",
"metanetx.chemical":"MNXM351",
"reactome":"R-ALL-189478",
"sbo":"SBO:0000247",
"seed.compound":"cpd00791"
}
},
{
"id":"malt_c",
"name":"Maltose",
"compartment":"c",
"charge":0,
"formula":"C12H22O11",
"annotation":{
"bigg.metabolite":"malt_c",
"biocyc":"META:MALTOSE",
"chebi":"CHEBI:6668",
"inchikey":"GUBGYTABKSRVRQ-PICCSMPSSA-N",
"kegg.compound":"C00897",
"kegg.drug":"D00044",
"kegg.glycan":"G00275",
"metanetx.chemical":"MNXM165",
"reactome":"R-ALL-868706",
"sbo":"SBO:0000247",
"seed.compound":"cpd00665"
}
},
{
"id":"alac__S_m",
"name":"(S)-2-Acetolactate",
"compartment":"m",
"charge":-1,
"formula":"C5H7O4",
"notes":{
"original_bigg_ids":[
"alac_S_m"
]
},
"annotation":{
"bigg.metabolite":"alac__S_m",
"biocyc":"META:2-ACETO-LACTATE",
"chebi":"CHEBI:58476",
"hmdb":"HMDB06855",
"inchikey":"NMDWGEGFJUBKLB-YFKPBYRVSA-M",
"kegg.compound":"C06010",
"lipidmaps":"LMFA01050460",
"metanetx.chemical":"MNXM114079",
"sbo":"SBO:0000247",
"seed.compound":"cpd19047"
}
},
{
"id":"pyr_m",
"name":"Pyruvate",
"compartment":"m",
"charge":-1,
"formula":"C3H3O3",
"notes":{
"original_bigg_ids":[
"pyr_m"
]
},
"annotation":{
"bigg.metabolite":"pyr_m",
"biocyc":"META:PYRUVATE",
"chebi":"CHEBI:8685",
"hmdb":"HMDB00243",
"inchikey":"LCTONWCANYUPML-UHFFFAOYSA-M",
"kegg.compound":"C00022",
"lipidmaps":"LMFA01060077",
"metanetx.chemical":"MNXM23",
"reactome":"R-ALL-5357717",
"sbo":"SBO:0000247",
"seed.compound":"cpd00020"
}
},
{
"id":"psphings_r",
"name":"Phytosphingosine",
"compartment":"r",
"charge":1,
"formula":"C18H40NO3",
"annotation":{
"bigg.metabolite":"psphings_r",
"biocyc":"META:PHYTOSPINGOSINE",
"chebi":"CHEBI:64124",
"hmdb":"HMDB04610",
"inchikey":"AERBNCYCJBRYDG-KSZLIROESA-O",
"kegg.compound":"C12144",
"lipidmaps":"LMSP01030001",
"metanetx.chemical":"MNXM914",
"reactome":"R-ALL-428237",
"sbo":"SBO:0000247",
"seed.compound":"cpd08926"
}
},
{
"id":"nh4_e",
"name":"Ammonium",
"compartment":"e",
"charge":1,
"formula":"H4N",
"notes":{
"original_bigg_ids":[
"nh4_e"
]
},
"annotation":{
"bigg.metabolite":"nh4_e",
"biocyc":"META:AMMONIUM",
"chebi":"CHEBI:7435",
"hmdb":"HMDB41827",
"inchikey":"QGZKDVFQNNGYKY-UHFFFAOYSA-O",
"kegg.compound":"C01342",
"kegg.drug":"D02916",
"metanetx.chemical":"MNXM15",
"reactome":"R-ALL-76230",
"sbo":"SBO:0000247",
"seed.compound":"cpd19013"
}
},
{
"id":"1p3h5c_m",
"name":"L 1 Pyrroline 3 hydroxy 5 carboxylate C5H6NO3",
"compartment":"m",
"charge":-1,
"formula":"C5H6NO3",
"notes":{
"original_bigg_ids":[
"1p3h5c_m"
]
},
"annotation":{
"bigg.metabolite":"1p3h5c_m",
"biocyc":"META:PYRROLINE-HYDROXY-CARBOXYLATE",
"chebi":"CHEBI:62612",
"hmdb":"HMDB62585",
"inchikey":"WFOFKRKDDKGRIK-DMTCNVIQSA-M",
"kegg.compound":"C04281",
"metanetx.chemical":"MNXM114091",
"sbo":"SBO:0000247",
"seed.compound":"cpd02625"
}
},
{
"id":"4hpro_LT_m",
"name":"Trans 4 Hydroxy L proline C5H9NO3",
"compartment":"m",
"charge":0,
"formula":"C5H9NO3",
"notes":{
"original_bigg_ids":[
"4hpro_LT_m"
]
},
"annotation":{
"bigg.metabolite":"4hpro_LT_m",
"biocyc":"META:CPD-17742",
"chebi":"CHEBI:63137",
"hmdb":"HMDB36576",
"inchikey":"PMMYEEVYMWASQN-DMTCNVIQSA-N",
"kegg.compound":"C03651",
"metanetx.chemical":"MNXM87584",
"sbo":"SBO:0000247",
"seed.compound":"cpd29317"
}
},
{
"id":"glucys_c",
"name":"Gamma-L-Glutamyl-L-cysteine",
"compartment":"c",
"charge":-1,
"formula":"C8H13N2O5S",
"notes":{
"original_bigg_ids":[
"glucys_c"
]
},
"annotation":{
"bigg.metabolite":"glucys_c",
"biocyc":"META:L-GAMMA-GLUTAMYLCYSTEINE",
"chebi":"CHEBI:58173",
"hmdb":"HMDB01049",
"inchikey":"RITKHVBHSGLULN-WHFBIAKZSA-M",
"kegg.compound":"C00669",
"metanetx.chemical":"MNXM412",
"reactome":"R-ALL-174393",
"sbo":"SBO:0000247",
"seed.compound":"cpd00506"
}
},
{
"id":"2amac_c",
"name":"Dehydroalanine",
"compartment":"c",
"charge":0,
"formula":"C3H5NO2",
"annotation":{
"bigg.metabolite":"2amac_c",
"biocyc":"META:2-AMINOACRYLATE",
"chebi":"CHEBI:76608",
"hmdb":"HMDB06356",
"inchikey":"UQBOJOOOTLPNST-UHFFFAOYSA-N",
"kegg.compound":"C02218",
"metanetx.chemical":"MNXM3414",
"sbo":"SBO:0000247",
"seed.compound":"cpd01495"
}
},
{
"id":"f26bp_c",
"name":"beta-D-Fructose 2,6-bisphosphate",
"compartment":"c",
"charge":-4,
"formula":"C6H10O12P2",
"annotation":{
"bigg.metabolite":"f26bp_c",
"biocyc":"META:CPD-535",
"chebi":"CHEBI:58579",
"hmdb":"HMDB01047",
"inchikey":"YXWOAJXNVLXPMU-ZXXMMSQZSA-J",
"kegg.compound":"C00665",
"metanetx.chemical":"MNXM651",
"reactome":"R-ALL-30533",
"sbo":"SBO:0000247",
"seed.compound":"cpd00503"
}
},
{
"id":"alatrna_c",
"name":"L-Alanyl-tRNA(Ala)",
"compartment":"c",
"charge":1,
"formula":"C3H6NOR",
"notes":{
"original_bigg_ids":[
"alatrna_c"
]
},
"annotation":{
"bigg.metabolite":"alatrna_c",
"chebi":"CHEBI:6172",
"metanetx.chemical":"MNXM89815",
"reactome":"R-ALL-379730",
"sbo":"SBO:0000247",
"seed.compound":"cpd16181"
}
},
{
"id":"trnaala_c",
"name":"TRNA(Ala)",
"compartment":"c",
"charge":0,
"formula":"R",
"notes":{
"original_bigg_ids":[
"trnaala_c"
]
},
"annotation":{
"bigg.metabolite":"trnaala_c",
"biocyc":"META:ALA-tRNAs",
"chebi":"CHEBI:29170",
"kegg.compound":"C01635",
"metanetx.chemical":"MNXM89576",
"reactome":"R-ALL-379731",
"sbo":"SBO:0000247",
"seed.compound":"cpd22249"
}
},
{
"id":"glntrna_c",
"name":"L-Glutaminyl-tRNA(Gln)",
"compartment":"c",
"charge":1,
"formula":"C5H9N2O2R",
"notes":{
"original_bigg_ids":[
"glntrna_c"
]
},
"annotation":{
"bigg.metabolite":"glntrna_c",
"chebi":"CHEBI:5433",
"kegg.compound":"C02282",
"metanetx.chemical":"MNXM89810",
"reactome":"R-ALL-379772",
"sbo":"SBO:0000247",
"seed.compound":"cpd12060"
}
},
{
"id":"trnagln_c",
"name":"TRNA(Gln)",
"compartment":"c",
"charge":0,
"formula":"R",
"notes":{
"original_bigg_ids":[
"trnagln_c"
]
},
"annotation":{
"bigg.metabolite":"trnagln_c",
"biocyc":"META:GLN-tRNAs",
"chebi":"CHEBI:29168",
"kegg.compound":"C01640",
"metanetx.chemical":"MNXM71",
"reactome":"R-ALL-379748",
"sbo":"SBO:0000247",
"seed.compound":"cpd27100"
}
},
{
"id":"L2aadp6sa_c",
"name":"L 2 Aminoadipate 6 semialdehyde C6H11NO3",
"compartment":"c",
"charge":0,
"formula":"C6H11NO3",
"notes":{
"original_bigg_ids":[
"L2aadp6sa_c"
]
},
"annotation":{
"bigg.metabolite":"L2aadp6sa_c",
"biocyc":"META:ALLYSINE",
"chebi":"CHEBI:6162",
"hmdb":"HMDB59595",
"inchikey":"GFXYTQPNNXGICT-YFKPBYRVSA-N",
"kegg.compound":"C04076",
"metanetx.chemical":"MNXM89905",
"reactome":"R-ALL-113556",
"sbo":"SBO:0000247",
"seed.compound":"cpd02522"
}
},
{
"id":"citr__L_c",
"name":"L-Citrulline",
"compartment":"c",
"charge":0,
"formula":"C6H13N3O3",
"notes":{
"original_bigg_ids":[
"citr__L_c"
]
},
"annotation":{
"bigg.metabolite":"citr__L_c",
"biocyc":"META:L-CITRULLINE",
"chebi":"CHEBI:66922",
"hmdb":"HMDB00904",
"inchikey":"RHGKLRLOHDJJDR-BYPYZUCNSA-N",
"kegg.compound":"C00327",
"kegg.drug":"D07706",
"metanetx.chemical":"MNXM211",
"reactome":"R-ALL-29968",
"sbo":"SBO:0000247",
"seed.compound":"cpd00274"
}
},
{
"id":"nad_r",
"name":"NAD+",
"compartment":"r",
"charge":-1,
"formula":"C21H26N7O14P2",
"annotation":{
"bigg.metabolite":"nad_r",
"biocyc":"META:NAD",
"chebi":"CHEBI:7422",
"hmdb":"HMDB00902",
"inchikey":"BAWFJGJZGIEFAR-NNYOXOHSSA-M",
"kegg.compound":"C00003",
"kegg.drug":"D00002",
"metanetx.chemical":"MNXM8",
"reactome":"R-ALL-352330",
"sbo":"SBO:0000247",
"seed.compound":"cpd00003"
}
},
{
"id":"nadh_r",
"name":"NADH",
"compartment":"r",
"charge":-2,
"formula":"C21H27N7O14P2",
"annotation":{
"bigg.metabolite":"nadh_r",
"biocyc":"META:NADH",
"chebi":"CHEBI:7423",
"hmdb":"HMDB01487",
"inchikey":"BOPGDPNILDQYTO-NNYOXOHSSA-L",
"kegg.compound":"C00004",
"metanetx.chemical":"MNXM10",
"reactome":"R-ALL-73473",
"sbo":"SBO:0000247",
"seed.compound":"cpd00004"
}
},
{
"id":"ade_e",
"name":"Adenine",
"compartment":"e",
"charge":0,
"formula":"C5H5N5",
"notes":{
"original_bigg_ids":[
"ade_e"
]
},
"annotation":{
"bigg.metabolite":"ade_e",
"biocyc":"META:ADENINE-RING",
"chebi":"CHEBI:40579",
"hmdb":"HMDB00034",
"inchikey":"GFFGJBXGBJISGV-UHFFFAOYSA-N",
"kegg.compound":"C00147",
"kegg.drug":"D00034",
"metanetx.chemical":"MNXM168",
"reactome":"R-ALL-83951",
"sbo":"SBO:0000247",
"seed.compound":"cpd22238"
}
},
{
"id":"fecost_e",
"name":"Fecosterol C28H46O",
"compartment":"e",
"charge":0,
"formula":"C28H46O",
"notes":{
"original_bigg_ids":[
"fecost_e"
]
},
"annotation":{
"bigg.metabolite":"fecost_e",
"biocyc":"META:FECOSTEROL",
"chebi":"CHEBI:52361",
"inchikey":"SLQKYSPHBZMASJ-QKPORZECSA-N",
"kegg.compound":"C04525",
"lipidmaps":"LMST01030095",
"metanetx.chemical":"MNXM1741",
"sbo":"SBO:0000247",
"seed.compound":"cpd02755"
}
},
{
"id":"2oxoadp_c",
"name":"2-Oxoadipate",
"compartment":"c",
"charge":-2,
"formula":"C6H6O5",
"annotation":{
"bigg.metabolite":"2oxoadp_c",
"biocyc":"META:2K-ADIPATE",
"chebi":"CHEBI:57499",
"hmdb":"HMDB00225",
"inchikey":"FGSBNBBHOZHUBO-UHFFFAOYSA-L",
"kegg.compound":"C00322",
"lipidmaps":"LMFA01170121",
"metanetx.chemical":"MNXM263",
"reactome":"R-ALL-70951",
"sbo":"SBO:0000247",
"seed.compound":"cpd00269"
}
},
{
"id":"tre_c",
"name":"Trehalose",
"compartment":"c",
"charge":0,
"formula":"C12H22O11",
"notes":{
"original_bigg_ids":[
"tre_c"
]
},
"annotation":{
"bigg.metabolite":"tre_c",
"biocyc":"META:TREHALOSE",
"chebi":"CHEBI:46211",
"hmdb":"HMDB00975",
"inchikey":"HDTRYLNUVZCQOY-LIZSDCNHSA-N",
"kegg.compound":"C01083",
"kegg.glycan":"G00293",
"metanetx.chemical":"MNXM198",
"reactome":"R-ALL-868614",
"sbo":"SBO:0000247",
"seed.compound":"cpd00794"
}
},
{
"id":"glu__L_e",
"name":"L-Glutamate",
"compartment":"e",
"charge":-1,
"formula":"C5H8NO4",
"notes":{
"original_bigg_ids":[
"glu_L_e"
]
},
"annotation":{
"bigg.metabolite":"glu__L_e",
"biocyc":"META:Glutamates",
"chebi":"CHEBI:76051",
"hmdb":"HMDB60475",
"inchikey":"WHUUTDBJXJRKMK-VKHMYHEASA-M",
"kegg.compound":"C00302",
"kegg.drug":"D04341",
"metanetx.chemical":"MNXM89557",
"reactome":"R-ALL-428614",
"sbo":"SBO:0000247",
"seed.compound":"cpd27177"
}
},
{
"id":"suc6p_c",
"name":"Sucrose 6-phosphate",
"compartment":"c",
"charge":-2,
"formula":"C12H21O14P",
"annotation":{
"bigg.metabolite":"suc6p_c",
"biocyc":"META:SUCROSE-6P",
"chebi":"CHEBI:9315",
"inchikey":"PJTTXANTBQDXME-UGDNZRGBSA-L",
"kegg.compound":"C16688",
"kegg.glycan":"G10508",
"metanetx.chemical":"MNXM1004",
"sbo":"SBO:0000247",
"seed.compound":"cpd19187"
}
},
{
"id":"2dda7p_m",
"name":"2-Dehydro-3-deoxy-D-arabino-heptonate 7-phosphate",
"compartment":"m",
"charge":-3,
"formula":"C7H10O10P",
"notes":{
"original_bigg_ids":[
"2dda7p_m"
]
},
"annotation":{
"bigg.metabolite":"2dda7p_m",
"biocyc":"META:3-DEOXY-D-ARABINO-HEPTULOSONATE-7-P",
"chebi":"CHEBI:58394",
"inchikey":"PJWIPEXIFFQAQZ-PUFIMZNGSA-K",
"kegg.compound":"C04691",
"metanetx.chemical":"MNXM1219",
"reactome":"R-ALL-964909",
"sbo":"SBO:0000247",
"seed.compound":"cpd02857"
}
},
{
"id":"e4p_m",
"name":"D-Erythrose 4-phosphate",
"compartment":"m",
"charge":-2,
"formula":"C4H7O7P",
"notes":{
"original_bigg_ids":[
"e4p_m"
]
},
"annotation":{
"bigg.metabolite":"e4p_m",
"biocyc":"META:ERYTHROSE-4P",
"chebi":"CHEBI:48153",
"hmdb":"HMDB01321",
"inchikey":"NGHMDNPXVRFFGS-IUYQGCFVSA-L",
"kegg.compound":"C00279",
"metanetx.chemical":"MNXM258",
"reactome":"R-ALL-29878",
"sbo":"SBO:0000247",
"seed.compound":"cpd00236"
}
},
{
"id":"14glun_c",
"name":" 1 4 alpha D Glucosyl n C6H12O6",
"compartment":"c",
"charge":0,
"formula":"C6H12O6",
"notes":{
"original_bigg_ids":[
"14glun_c"
]
},
"annotation":{
"bigg.metabolite":"14glun_c",
"metanetx.chemical":"MNXM91761",
"sbo":"SBO:0000247"
}
},
{
"id":"1p3h5c_c",
"name":"L 1 Pyrroline 3 hydroxy 5 carboxylate C5H6NO3",
"compartment":"c",
"charge":-1,
"formula":"C5H6NO3",
"notes":{
"original_bigg_ids":[
"1p3h5c_c"
]
},
"annotation":{
"bigg.metabolite":"1p3h5c_c",
"biocyc":"META:PYRROLINE-HYDROXY-CARBOXYLATE",
"chebi":"CHEBI:62612",
"hmdb":"HMDB62585",
"inchikey":"WFOFKRKDDKGRIK-DMTCNVIQSA-M",
"kegg.compound":"C04281",
"metanetx.chemical":"MNXM114091",
"sbo":"SBO:0000247",
"seed.compound":"cpd02625"
}
},
{
"id":"4hpro_LT_c",
"name":"Trans 4 Hydroxy L proline C5H9NO3",
"compartment":"c",
"charge":0,
"formula":"C5H9NO3",
"notes":{
"original_bigg_ids":[
"4hpro_LT_c"
]
},
"annotation":{
"bigg.metabolite":"4hpro_LT_c",
"biocyc":"META:CPD-17742",
"chebi":"CHEBI:63137",
"hmdb":"HMDB36576",
"inchikey":"PMMYEEVYMWASQN-DMTCNVIQSA-N",
"kegg.compound":"C03651",
"metanetx.chemical":"MNXM87584",
"sbo":"SBO:0000247",
"seed.compound":"cpd29317"
}
},
{
"id":"4mpetz_c",
"name":"4-Methyl-5-(2-phosphoethyl)-thiazole",
"compartment":"c",
"charge":-2,
"formula":"C6H8NO4PS",
"notes":{
"original_bigg_ids":[
"4mpetz_c"
]
},
"annotation":{
"bigg.metabolite":"4mpetz_c",
"biocyc":"META:THZ-P",
"chebi":"CHEBI:58296",
"inchikey":"OCYMERZCMYJQQO-UHFFFAOYSA-L",
"kegg.compound":"C04327",
"metanetx.chemical":"MNXM960",
"sbo":"SBO:0000247",
"seed.compound":"cpd02654"
}
},
{
"id":"thmmp_c",
"name":"Thiamin monophosphate",
"compartment":"c",
"charge":-1,
"formula":"C12H16N4O4PS",
"notes":{
"original_bigg_ids":[
"thmmp_c"
]
},
"annotation":{
"bigg.metabolite":"thmmp_c",
"biocyc":"META:THIAMINE-P",
"chebi":"CHEBI:9533",
"hmdb":"HMDB02666",
"inchikey":"HZSAJDVWZRBGIF-UHFFFAOYSA-M",
"kegg.compound":"C01081",
"metanetx.chemical":"MNXM662",
"sbo":"SBO:0000247",
"seed.compound":"cpd00793"
}
},
{
"id":"fdp_c",
"name":"D-Fructose 1,6-bisphosphate",
"compartment":"c",
"charge":-4,
"formula":"C6H10O12P2",
"notes":{
"original_bigg_ids":[
"fdp_c"
]
},
"annotation":{
"bigg.metabolite":"fdp_c",
"chebi":"CHEBI:49299",
"inchikey":"RNBGYGVWRKECFJ-VRPWFDPXSA-J",
"kegg.compound":"C00354",
"metanetx.chemical":"MNXM417",
"sbo":"SBO:0000247",
"seed.compound":"cpd00290"
}
},
{
"id":"ethamp_r",
"name":"Ethanolamine phosphate",
"compartment":"r",
"charge":-1,
"formula":"C2H7NO4P",
"annotation":{
"bigg.metabolite":"ethamp_r",
"biocyc":"META:PHOSPHORYL-ETHANOLAMINE",
"chebi":"CHEBI:58190",
"hmdb":"HMDB60152",
"inchikey":"SUHOOTKUPISOBE-UHFFFAOYSA-M",
"kegg.compound":"C00346",
"metanetx.chemical":"MNXM187",
"reactome":"R-ALL-5696414",
"sbo":"SBO:0000247",
"seed.compound":"cpd00285"
}
},
{
"id":"argsuc_c",
"name":"N(omega)-(L-Arginino)succinate",
"compartment":"c",
"charge":-1,
"formula":"C10H17N4O6",
"notes":{
"original_bigg_ids":[
"argsuc_c"
]
},
"annotation":{
"bigg.metabolite":"argsuc_c",
"biocyc":"META:L-ARGININO-SUCCINATE",
"chebi":"CHEBI:7098",
"hmdb":"HMDB01006",
"inchikey":"KDZOASGQNOPSCU-ZBHICJROSA-M",
"kegg.compound":"C03406",
"metanetx.chemical":"MNXM722743",
"reactome":"R-ALL-34575",
"sbo":"SBO:0000247",
"seed.compound":"cpd29673"
}
},
{
"id":"2dda7p_c",
"name":"2-Dehydro-3-deoxy-D-arabino-heptonate 7-phosphate",
"compartment":"c",
"charge":-3,
"formula":"C7H10O10P",
"notes":{
"original_bigg_ids":[
"2dda7p_c"
]
},
"annotation":{
"bigg.metabolite":"2dda7p_c",
"biocyc":"META:3-DEOXY-D-ARABINO-HEPTULOSONATE-7-P",
"chebi":"CHEBI:58394",
"inchikey":"PJWIPEXIFFQAQZ-PUFIMZNGSA-K",
"kegg.compound":"C04691",
"metanetx.chemical":"MNXM1219",
"reactome":"R-ALL-964909",
"sbo":"SBO:0000247",
"seed.compound":"cpd02857"
}
},
{
"id":"leu__L_e",
"name":"L-Leucine",
"compartment":"e",
"charge":0,
"formula":"C6H13NO2",
"notes":{
"original_bigg_ids":[
"leu_L_e"
]
},
"annotation":{
"bigg.metabolite":"leu__L_e",
"biocyc":"META:LEU",
"chebi":"CHEBI:6260",
"hmdb":"HMDB62203",
"inchikey":"ROHFNLRQFUQHCH-YFKPBYRVSA-N",
"kegg.compound":"C16439",
"kegg.drug":"D00030",
"lipidmaps":"LMFA01100048",
"metanetx.chemical":"MNXM140",
"reactome":"R-ALL-351964",
"sbo":"SBO:0000247",
"seed.compound":"cpd15143"
}
},
{
"id":"3psme_c",
"name":"5-O-(1-Carboxyvinyl)-3-phosphoshikimate",
"compartment":"c",
"charge":-4,
"formula":"C10H9O10P",
"notes":{
"original_bigg_ids":[
"3psme_c"
]
},
"annotation":{
"bigg.metabolite":"3psme_c",
"biocyc":"META:3-ENOLPYRUVYL-SHIKIMATE-5P",
"chebi":"CHEBI:57701",
"inchikey":"QUTYKIXIUDQOLK-PRJMDXOYSA-J",
"kegg.compound":"C01269",
"metanetx.chemical":"MNXM1365",
"reactome":"R-ALL-964900",
"sbo":"SBO:0000247",
"seed.compound":"cpd00932"
}
},
{
"id":"skm3p_c",
"name":"Shikimate 3-phosphate",
"compartment":"c",
"charge":-3,
"formula":"C7H8O8P",
"notes":{
"original_bigg_ids":[
"skm5p_c"
]
},
"annotation":{
"bigg.metabolite":"skm3p_c",
"sbo":"SBO:0000247"
}
},
{
"id":"4abut_e",
"name":"4-Aminobutanoate",
"compartment":"e",
"charge":0,
"formula":"C4H9NO2",
"notes":{
"original_bigg_ids":[
"4abut_e"
]
},
"annotation":{
"bigg.metabolite":"4abut_e",
"biocyc":"META:4-AMINO-BUTYRATE",
"chebi":"CHEBI:59888",
"hmdb":"HMDB00112",
"inchikey":"BTCSSZJGUNDROE-UHFFFAOYSA-N",
"kegg.compound":"C00334",
"kegg.drug":"D00058",
"lipidmaps":"LMFA01100039",
"metanetx.chemical":"MNXM192",
"reactome":"R-ALL-916850",
"sbo":"SBO:0000247",
"seed.compound":"cpd00281"
}
},
{
"id":"3htdcoa_x",
"name":"(S)-3-Hydroxytetradecanoyl-CoA",
"compartment":"x",
"charge":-4,
"formula":"C35H58N7O18P3S",
"notes":{
"original_bigg_ids":[
"3htdcoa_x"
]
},
"annotation":{
"bigg.metabolite":"3htdcoa_x",
"biocyc":"META:CPD0-2171",
"chebi":"CHEBI:62614",
"hmdb":"HMDB03934",
"inchikey":"OXBHKMHNDGRDCZ-STLSENOWSA-J",
"kegg.compound":"C05260",
"lipidmaps":"LMFA07050257",
"metanetx.chemical":"MNXM767",
"reactome":"R-ALL-77276",
"sbo":"SBO:0000247",
"seed.compound":"cpd26436"
}
},
{
"id":"td2coa_x",
"name":"Trans-Tetradec-2-enoyl-CoA",
"compartment":"x",
"charge":-4,
"formula":"C35H56N7O17P3S",
"notes":{
"original_bigg_ids":[
"td2coa_x"
]
},
"annotation":{
"bigg.metabolite":"td2coa_x",
"biocyc":"META:CPD-15568",
"chebi":"CHEBI:61405",
"hmdb":"HMDB13082",
"inchikey":"MBCVYCOKMMMWLX-YYMFEJJQSA-J",
"kegg.compound":"C05273",
"lipidmaps":"LMFA07050396",
"metanetx.chemical":"MNXM654",
"reactome":"R-ALL-77273",
"sbo":"SBO:0000247",
"seed.compound":"cpd03127"
}
},
{
"id":"3hddcoa_x",
"name":"(S)-3-Hydroxydodecanoyl-CoA",
"compartment":"x",
"charge":-4,
"formula":"C33H54N7O18P3S",
"notes":{
"original_bigg_ids":[
"3hddcoa_x"
]
},
"annotation":{
"bigg.metabolite":"3hddcoa_x",
"biocyc":"META:CPD0-2107",
"chebi":"CHEBI:62558",
"hmdb":"HMDB62260",
"inchikey":"IJFLXRCJWPKGKJ-LXIXEQKWSA-J",
"kegg.compound":"C05262",
"lipidmaps":"LMFA07050158",
"metanetx.chemical":"MNXM733",
"reactome":"R-ALL-77252",
"sbo":"SBO:0000247",
"seed.compound":"cpd03116"
}
},
{
"id":"25aics_c",
"name":"(S)-2-[5-Amino-1-(5-phospho-D-ribosyl)imidazole-4-carboxamido]succinate",
"compartment":"c",
"charge":-4,
"formula":"C13H15N4O12P",
"notes":{
"original_bigg_ids":[
"25aics_c"
]
},
"annotation":{
"bigg.metabolite":"25aics_c",
"biocyc":"META:P-RIBOSYL-4-SUCCCARB-AMINOIMIDAZOLE",
"chebi":"CHEBI:78110",
"hmdb":"HMDB06274",
"inchikey":"NAQGHJTUZRHGAC-ZZZDFHIKSA-J",
"kegg.compound":"C04823",
"metanetx.chemical":"MNXM607",
"reactome":"R-ALL-111399",
"sbo":"SBO:0000247",
"seed.compound":"cpd19032"
}
},
{
"id":"5aizc_c",
"name":"5-amino-1-(5-phospho-D-ribosyl)imidazole-4-carboxylate",
"compartment":"c",
"charge":-3,
"formula":"C9H11N3O9P",
"notes":{
"original_bigg_ids":[
"5aizc_c"
]
},
"annotation":{
"bigg.metabolite":"5aizc_c",
"biocyc":"META:PHOSPHORIBOSYL-CARBOXY-AMINOIMIDAZOLE",
"chebi":"CHEBI:77657",
"hmdb":"HMDB62424",
"inchikey":"XFVULMDJZXYMSG-ZIYNGMLESA-L",
"kegg.compound":"C04751",
"metanetx.chemical":"MNXM507",
"reactome":"R-ALL-111395",
"sbo":"SBO:0000247",
"seed.compound":"cpd02893"
}
},
{
"id":"tre6p_c",
"name":"alpha,alpha-Trehalose 6-phosphate",
"compartment":"c",
"charge":-2,
"formula":"C12H21O14P",
"annotation":{
"bigg.metabolite":"tre6p_c",
"biocyc":"META:TREHALOSE-6P",
"chebi":"CHEBI:58429",
"hmdb":"HMDB01124",
"inchikey":"LABSPYBHMPDTEL-LIZSDCNHSA-L",
"kegg.compound":"C00689",
"kegg.glycan":"G09795",
"metanetx.chemical":"MNXM448",
"reactome":"R-ALL-868701",
"sbo":"SBO:0000247",
"seed.compound":"cpd00523"
}
},
{
"id":"pram_c",
"name":"5-Phospho-beta-D-ribosylamine",
"compartment":"c",
"charge":-1,
"formula":"C5H11NO7P",
"notes":{
"original_bigg_ids":[
"pram_c"
]
},
"annotation":{
"bigg.metabolite":"pram_c",
"biocyc":"META:5-P-BETA-D-RIBOSYL-AMINE",
"chebi":"CHEBI:58681",
"hmdb":"HMDB62576",
"inchikey":"SKCBPEVYGOQGJN-TXICZTDVSA-M",
"kegg.compound":"C03090",
"metanetx.chemical":"MNXM90003",
"reactome":"R-ALL-111292",
"sbo":"SBO:0000247",
"seed.compound":"cpd01982"
}
},
{
"id":"3dsphgn_r",
"name":"3-Dehydrosphinganine",
"compartment":"r",
"charge":1,
"formula":"C18H38NO2",
"annotation":{
"bigg.metabolite":"3dsphgn_r",
"biocyc":"META:DEHYDROSPHINGANINE",
"chebi":"CHEBI:58299",
"hmdb":"HMDB62571",
"inchikey":"KBUNOSOGGAARKZ-KRWDZBQOSA-O",
"kegg.compound":"C02934",
"lipidmaps":"LMSP01020002",
"metanetx.chemical":"MNXM559",
"reactome":"R-ALL-428182",
"sbo":"SBO:0000247",
"seed.compound":"cpd01879"
}
},
{
"id":"ser__L_r",
"name":"L-Serine",
"compartment":"r",
"charge":0,
"formula":"C3H7NO3",
"annotation":{
"bigg.metabolite":"ser__L_r",
"biocyc":"META:Serines",
"chebi":"CHEBI:9116",
"hmdb":"HMDB62263",
"inchikey":"MTCFGRXMJLQNBG-REOHCLBHSA-N",
"kegg.compound":"C00716",
"kegg.drug":"D00016",
"lipidmaps":"LMFA01100045",
"metanetx.chemical":"MNXM53",
"reactome":"R-ALL-8932979",
"sbo":"SBO:0000247",
"seed.compound":"cpd30743"
}
},
{
"id":"glu5p_c",
"name":"L-Glutamate 5-phosphate",
"compartment":"c",
"charge":-2,
"formula":"C5H8NO7P",
"notes":{
"original_bigg_ids":[
"glu5p_c"
]
},
"annotation":{
"bigg.metabolite":"glu5p_c",
"biocyc":"META:L-GLUTAMATE-5-P",
"chebi":"CHEBI:6230",
"hmdb":"HMDB01228",
"inchikey":"PJRXVIJAERNUIP-VKHMYHEASA-L",
"kegg.compound":"C03287",
"metanetx.chemical":"MNXM1280",
"sbo":"SBO:0000247",
"seed.compound":"cpd02097"
}
},
{
"id":"glu5sa_c",
"name":"L-Glutamate 5-semialdehyde",
"compartment":"c",
"charge":0,
"formula":"C5H9NO3",
"notes":{
"original_bigg_ids":[
"glu5sa_c"
]
},
"annotation":{
"bigg.metabolite":"glu5sa_c",
"biocyc":"META:L-GLUTAMATE_GAMMA-SEMIALDEHYDE",
"chebi":"CHEBI:6225",
"hmdb":"HMDB02104",
"inchikey":"KABXUUFDPUOJMW-BYPYZUCNSA-N",
"kegg.compound":"C01165",
"metanetx.chemical":"MNXM245",
"reactome":"R-ALL-31339",
"sbo":"SBO:0000247",
"seed.compound":"cpd00858"
}
},
{
"id":"5mdr1p_c",
"name":"5-Methylthio-5-deoxy-D-ribose 1-phosphate",
"compartment":"c",
"charge":-2,
"formula":"C6H11O7PS",
"notes":{
"original_bigg_ids":[
"5mdr1p_c"
]
},
"annotation":{
"bigg.metabolite":"5mdr1p_c",
"biocyc":"META:CPD-444",
"chebi":"CHEBI:58533",
"inchikey":"JTFITTQBRJDSTL-KVTDHHQDSA-L",
"kegg.compound":"C04188",
"metanetx.chemical":"MNXM407",
"reactome":"R-ALL-1237165",
"sbo":"SBO:0000247",
"seed.compound":"cpd29669"
}
},
{
"id":"5mdru1p_c",
"name":"5-Methylthio-5-deoxy-D-ribulose 1-phosphate",
"compartment":"c",
"charge":-2,
"formula":"C6H11O7PS",
"notes":{
"original_bigg_ids":[
"5mdru1p_c"
]
},
"annotation":{
"bigg.metabolite":"5mdru1p_c",
"biocyc":"META:CPD-1063",
"chebi":"CHEBI:58548",
"hmdb":"HMDB62647",
"inchikey":"CNSJRYUMVMWNMC-RITPCOANSA-L",
"kegg.compound":"C04582",
"metanetx.chemical":"MNXM522",
"reactome":"R-ALL-1237107",
"sbo":"SBO:0000247",
"seed.compound":"cpd02791"
}
},
{
"id":"his__L_e",
"name":"L-Histidine",
"compartment":"e",
"charge":0,
"formula":"C6H9N3O2",
"notes":{
"original_bigg_ids":[
"his_L_e"
]
},
"annotation":{
"bigg.metabolite":"his__L_e",
"biocyc":"META:HIS",
"chebi":"CHEBI:6240",
"hmdb":"HMDB03412",
"inchikey":"HNDVDQJCIGZPNO-YFKPBYRVSA-N",
"kegg.compound":"C00768",
"kegg.drug":"D00032",
"metanetx.chemical":"MNXM134",
"reactome":"R-ALL-379695",
"sbo":"SBO:0000247",
"seed.compound":"cpd00572"
}
},
{
"id":"2aobut_c",
"name":"L-2-Amino-3-oxobutanoate",
"compartment":"c",
"charge":0,
"formula":"C4H7NO3",
"notes":{
"original_bigg_ids":[
"2aobut_c"
]
},
"annotation":{
"bigg.metabolite":"2aobut_c",
"biocyc":"META:AMINO-OXOBUT",
"chebi":"CHEBI:78948",
"hmdb":"HMDB06454",
"inchikey":"SAUCHDKDCUROAO-VKHMYHEASA-N",
"kegg.compound":"C03508",
"lipidmaps":"LMFA01060172",
"metanetx.chemical":"MNXM114087",
"reactome":"R-ALL-6798652",
"sbo":"SBO:0000247",
"seed.compound":"cpd02211"
}
},
{
"id":"athr__L_c",
"name":"L-Allo-threonine",
"compartment":"c",
"charge":0,
"formula":"C4H9NO3",
"notes":{
"original_bigg_ids":[
"athr__L_c"
]
},
"annotation":{
"bigg.metabolite":"athr__L_c",
"biocyc":"META:L-ALLO-THREONINE",
"chebi":"CHEBI:6174",
"hmdb":"HMDB04041",
"inchikey":"AYFVYJQAPQTCCC-HRFVKAFMSA-N",
"kegg.compound":"C05519",
"metanetx.chemical":"MNXM2125",
"sbo":"SBO:0000247",
"seed.compound":"cpd03282"
}
},
{
"id":"dolp_c",
"name":"Dolichol phosphate C15H27O4P",
"compartment":"c",
"charge":-2,
"formula":"C15H27O4P",
"notes":{
"original_bigg_ids":[
"dolp_c"
]
},
"annotation":{
"bigg.metabolite":"dolp_c",
"chebi":"CHEBI:23875",
"hmdb":"HMDB06353",
"metanetx.chemical":"MNXM51499",
"sbo":"SBO:0000247"
}
},
{
"id":"apep_c",
"name":"Nalpha Acetylpeptide C6H7N2O4R2",
"compartment":"c",
"charge":-1,
"formula":"C6H7N2O4R2",
"notes":{
"original_bigg_ids":[
"apep_c"
]
},
"annotation":{
"bigg.metabolite":"apep_c",
"chebi":"CHEBI:7463",
"kegg.compound":"C03011",
"metanetx.chemical":"MNXM63035",
"sbo":"SBO:0000247",
"seed.compound":"cpd12231"
}
},
{
"id":"pepd_c",
"name":"Peptide C2H4NO2RC2H2NOR",
"compartment":"c",
"charge":0,
"formula":"C2H4NO2RC2H2NOR",
"notes":{
"original_bigg_ids":[
"pepd_c"
]
},
"annotation":{
"bigg.metabolite":"pepd_c",
"biocyc":"META:Peptides-holder",
"chebi":"CHEBI:7990",
"kegg.compound":"C00012",
"metanetx.chemical":"MNXM639",
"reactome":"R-ALL-1236719",
"sbo":"SBO:0000247",
"seed.compound":"cpd11608"
}
},
{
"id":"mercppyr_c",
"name":"Mercaptopyruvate",
"compartment":"c",
"charge":-1,
"formula":"C3H3O3S",
"notes":{
"original_bigg_ids":[
"mercppyr_c"
]
},
"annotation":{
"bigg.metabolite":"mercppyr_c",
"biocyc":"META:3-MERCAPTO-PYRUVATE",
"chebi":"CHEBI:6767",
"hmdb":"HMDB01368",
"inchikey":"OJOLFAIGOXZBCI-UHFFFAOYSA-M",
"kegg.compound":"C00957",
"metanetx.chemical":"MNXM1214",
"sbo":"SBO:0000247",
"seed.compound":"cpd00706"
}
},
{
"id":"fald_c",
"name":"Formaldehyde",
"compartment":"c",
"charge":0,
"formula":"CH2O",
"notes":{
"original_bigg_ids":[
"fald_c"
]
},
"annotation":{
"bigg.metabolite":"fald_c",
"biocyc":"META:FORMALDEHYDE",
"chebi":"CHEBI:5142",
"hmdb":"HMDB01426",
"inchikey":"WSFSSNUMVMOOMR-UHFFFAOYSA-N",
"kegg.compound":"C00067",
"kegg.drug":"D00017",
"metanetx.chemical":"MNXM56",
"reactome":"R-ALL-879250",
"sbo":"SBO:0000247",
"seed.compound":"cpd00055"
}
},
{
"id":"pro__L_e",
"name":"L-Proline",
"compartment":"e",
"charge":0,
"formula":"C5H9NO2",
"notes":{
"original_bigg_ids":[
"pro_L_e"
]
},
"annotation":{
"bigg.metabolite":"pro__L_e",
"biocyc":"META:PRO",
"chebi":"CHEBI:6286",
"hmdb":"HMDB00162",
"inchikey":"ONIBWKKTOPOVIA-BYPYZUCNSA-N",
"kegg.compound":"C16435",
"kegg.drug":"D00035",
"metanetx.chemical":"MNXM114",
"reactome":"R-ALL-379717",
"sbo":"SBO:0000247",
"seed.compound":"cpd15140"
}
},
{
"id":"ibcoa_m",
"name":"Isobutyryl-CoA",
"compartment":"m",
"charge":-4,
"formula":"C25H38N7O17P3S",
"notes":{
"original_bigg_ids":[
"ibcoa_m"
]
},
"annotation":{
"bigg.metabolite":"ibcoa_m",
"biocyc":"META:ISOBUTYRYL-COA",
"chebi":"CHEBI:57338",
"hmdb":"HMDB01243",
"inchikey":"AEWHYWSPVRZHCT-NDZSKPAWSA-J",
"kegg.compound":"C00630",
"lipidmaps":"LMFA07050331",
"metanetx.chemical":"MNXM470",
"reactome":"R-ALL-70851",
"sbo":"SBO:0000247",
"seed.compound":"cpd00481"
}
},
{
"id":"25dhpp_c",
"name":"2 5 Diamino 6 hydroxy 4  5  phosphoribosylamino  pyrimidine C9H14N5O8P",
"compartment":"c",
"charge":-2,
"formula":"C9H14N5O8P",
"notes":{
"original_bigg_ids":[
"25dhpp_c"
]
},
"annotation":{
"bigg.metabolite":"25dhpp_c",
"metanetx.chemical":"MNXM90906",
"sbo":"SBO:0000247"
}
},
{
"id":"m2macchitppdol_g",
"name":" alpha D mannosyl 2 beta D mannosyl diacetylchitobiosyldiphosphodolichol C49H84N2O32P2",
"compartment":"g",
"charge":-2,
"formula":"C49H84N2O32P2",
"notes":{
"original_bigg_ids":[
"m2macchitppdol_g"
]
},
"annotation":{
"bigg.metabolite":"m2macchitppdol_g",
"chebi":"CHEBI:460",
"metanetx.chemical":"MNXM31419",
"sbo":"SBO:0000247",
"seed.compound":"cpd15251"
}
},
{
"id":"air_c",
"name":"5-amino-1-(5-phospho-D-ribosyl)imidazole",
"compartment":"c",
"charge":-2,
"formula":"C8H12N3O7P",
"notes":{
"original_bigg_ids":[
"air_c"
]
},
"annotation":{
"bigg.metabolite":"air_c",
"chebi":"CHEBI:58592",
"hmdb":"HMDB62575",
"inchikey":"PDACUKOKVHBVHJ-ZRTZXPPTSA-M",
"metanetx.chemical":"MNXM162266",
"sbo":"SBO:0000247"
}
},
{
"id":"leutrna_m",
"name":"L-Leucyl-tRNA",
"compartment":"m",
"charge":1,
"formula":"C6H12NOR",
"annotation":{
"bigg.metabolite":"leutrna_m",
"chebi":"CHEBI:6262",
"kegg.compound":"C02047",
"metanetx.chemical":"MNXM697",
"reactome":"R-ALL-379773",
"sbo":"SBO:0000247",
"seed.compound":"cpd12003"
}
},
{
"id":"trnaleu_m",
"name":"tRNA(Leu)",
"compartment":"m",
"charge":0,
"formula":"R",
"annotation":{
"bigg.metabolite":"trnaleu_m",
"biocyc":"META:LEU-tRNAs",
"chebi":"CHEBI:29169",
"kegg.compound":"C01645",
"metanetx.chemical":"MNXM90880",
"reactome":"R-ALL-379788",
"sbo":"SBO:0000247",
"seed.compound":"cpd27383"
}
},
{
"id":"glyc_c",
"name":"Glycerol",
"compartment":"c",
"charge":0,
"formula":"C3H8O3",
"notes":{
"original_bigg_ids":[
"glyc_c"
]
},
"annotation":{
"bigg.metabolite":"glyc_c",
"biocyc":"META:GLYCEROL",
"chebi":"CHEBI:5448",
"hmdb":"HMDB00131",
"inchikey":"PEDCQBHIVMGVHV-UHFFFAOYSA-N",
"kegg.compound":"C00116",
"kegg.drug":"D00028",
"metanetx.chemical":"MNXM89612",
"reactome":"R-ALL-76116",
"sbo":"SBO:0000247",
"seed.compound":"cpd00100"
}
},
{
"id":"gthox_m",
"name":"Oxidized glutathione",
"compartment":"m",
"charge":-2,
"formula":"C20H30N6O12S2",
"notes":{
"original_bigg_ids":[
"gthox_m"
]
},
"annotation":{
"bigg.metabolite":"gthox_m",
"biocyc":"META:OXIDIZED-GLUTATHIONE",
"chebi":"CHEBI:7840",
"hmdb":"HMDB03337",
"inchikey":"YPZRWBKMTBYPTK-BJDJZHNGSA-L",
"kegg.compound":"C00127",
"kegg.drug":"D00031",
"metanetx.chemical":"MNXM151",
"reactome":"R-ALL-3341331",
"sbo":"SBO:0000247",
"seed.compound":"cpd00111"
}
},
{
"id":"gthrd_m",
"name":"Reduced glutathione",
"compartment":"m",
"charge":-1,
"formula":"C10H16N3O6S",
"notes":{
"original_bigg_ids":[
"gthrd_m"
]
},
"annotation":{
"bigg.metabolite":"gthrd_m",
"biocyc":"META:GLUTATHIONE",
"chebi":"CHEBI:57925",
"hmdb":"HMDB62697",
"inchikey":"RWSXRVCMGQZWBV-WDSKDSINSA-M",
"kegg.compound":"C00051",
"kegg.drug":"D00014",
"metanetx.chemical":"MNXM57",
"reactome":"R-ALL-29450",
"sbo":"SBO:0000247",
"seed.compound":"cpd00042"
}
},
{
"id":"dimp_c",
"name":"DIMP C10H12N4O7P",
"compartment":"c",
"charge":-2,
"formula":"C10H11N4O7P",
"notes":{
"original_bigg_ids":[
"dimp_c"
]
},
"annotation":{
"bigg.metabolite":"dimp_c",
"biocyc":"META:DIMP",
"chebi":"CHEBI:837",
"hmdb":"HMDB06555",
"inchikey":"PHNGFPPXDJJADG-RRKCRQDMSA-L",
"kegg.compound":"C06196",
"metanetx.chemical":"MNXM1922",
"reactome":"R-ALL-2509805",
"sbo":"SBO:0000247",
"seed.compound":"cpd03704"
}
},
{
"id":"dad_2_c",
"name":"Deoxyadenosine",
"compartment":"c",
"charge":0,
"formula":"C10H13N5O3",
"notes":{
"original_bigg_ids":[
"dad_2_c"
]
},
"annotation":{
"bigg.metabolite":"dad_2_c",
"biocyc":"META:DEOXYADENOSINE",
"chebi":"CHEBI:4405",
"hmdb":"HMDB11722",
"inchikey":"OLXZPDWKRNYJJZ-RRKCRQDMSA-N",
"kegg.compound":"C00559",
"metanetx.chemical":"MNXM625",
"sbo":"SBO:0000247",
"seed.compound":"cpd00438"
}
},
{
"id":"frdp_m",
"name":"Farnesyl diphosphate",
"compartment":"m",
"charge":-3,
"formula":"C15H25O7P2",
"notes":{
"original_bigg_ids":[
"frdp_m"
]
},
"annotation":{
"bigg.metabolite":"frdp_m",
"biocyc":"META:FARNESYL-PP",
"chebi":"CHEBI:50277",
"hmdb":"HMDB04201",
"inchikey":"VWFJDQUYCIWHTN-YFVJMOTDSA-K",
"kegg.compound":"C00448",
"lipidmaps":"LMPR0103010002",
"metanetx.chemical":"MNXM34",
"reactome":"R-ALL-4419987",
"sbo":"SBO:0000247",
"seed.compound":"cpd00350"
}
},
{
"id":"hemeO_m",
"name":"Heme O C49H56FeN4O5",
"compartment":"m",
"charge":-2,
"formula":"C49H56FeN4O5",
"notes":{
"original_bigg_ids":[
"hemeO_m"
]
},
"annotation":{
"bigg.metabolite":"hemeO_m",
"biocyc":"META:HEME_O",
"chebi":"CHEBI:61719",
"hmdb":"HMDB01162",
"inchikey":"FISPASSVCDRERW-ARQJTVBPSA-J",
"kegg.compound":"C15672",
"metanetx.chemical":"MNXM1278",
"reactome":"R-ALL-2995328",
"sbo":"SBO:0000247",
"seed.compound":"cpd11313"
}
},
{
"id":"pheme_m",
"name":"Protoheme C34H30FeN4O4",
"compartment":"m",
"charge":-2,
"formula":"C34H30FeN4O4",
"notes":{
"original_bigg_ids":[
"pheme_m"
]
},
"annotation":{
"bigg.metabolite":"pheme_m",
"biocyc":"META:PROTOHEME",
"chebi":"CHEBI:60344",
"inchikey":"KABFMIBPWCXCRK-RGGAHWMASA-J",
"kegg.compound":"C00032",
"metanetx.chemical":"MNXM249",
"reactome":"R-ALL-917877",
"sbo":"SBO:0000247"
}
},
{
"id":"ptd1ino_RT_n",
"name":"Phosphatidyl 1D myo inositol  yeast specific C4140H7644O1300P100",
"compartment":"n",
"charge":-100,
"formula":"C4140H7644O1300P100",
"notes":{
"original_bigg_ids":[
"ptd1ino_SC_n"
]
},
"annotation":{
"bigg.metabolite":"ptd1ino_RT_n",
"sbo":"SBO:0000247"
}
},
{
"id":"ptd4ino_RT_n",
"name":"Phosphatidyl 1D myo 4 inositol  yeast specific C4140H7544O1600P200",
"compartment":"n",
"charge":-300,
"formula":"C4140H7544O1600P200",
"notes":{
"original_bigg_ids":[
"ptd4ino_SC_n"
]
},
"annotation":{
"bigg.metabolite":"ptd4ino_RT_n",
"sbo":"SBO:0000247"
}
},
{
"id":"ala__L_e",
"name":"L-Alanine",
"compartment":"e",
"charge":0,
"formula":"C3H7NO2",
"notes":{
"original_bigg_ids":[
"ala_L_e"
]
},
"annotation":{
"bigg.metabolite":"ala__L_e",
"biocyc":"META:L-ALPHA-ALANINE",
"chebi":"CHEBI:76050",
"hmdb":"HMDB62251",
"inchikey":"QNAYBMKLOCPYGJ-REOHCLBHSA-N",
"kegg.compound":"C01401",
"kegg.drug":"D00012",
"metanetx.chemical":"MNXM32",
"reactome":"R-ALL-389664",
"sbo":"SBO:0000247",
"seed.compound":"cpd01003"
}
},
{
"id":"odecoa_x",
"name":"Octadecenoyl-CoA (n-C18:1CoA)",
"compartment":"x",
"charge":-4,
"formula":"C39H64N7O17P3S",
"notes":{
"original_bigg_ids":[
"odecoa_x"
]
},
"annotation":{
"bigg.metabolite":"odecoa_x",
"metanetx.chemical":"MNXM1848",
"sbo":"SBO:0000247"
}
},
{
"id":"csn_c",
"name":"Cytosine",
"compartment":"c",
"charge":0,
"formula":"C4H5N3O",
"notes":{
"original_bigg_ids":[
"csn_c"
]
},
"annotation":{
"bigg.metabolite":"csn_c",
"biocyc":"META:CYTOSINE",
"chebi":"CHEBI:41732",
"hmdb":"HMDB00630",
"inchikey":"OPTASPLRGRRNAP-UHFFFAOYSA-N",
"kegg.compound":"C00380",
"metanetx.chemical":"MNXM761",
"sbo":"SBO:0000247",
"seed.compound":"cpd00307"
}
},
{
"id":"csn_e",
"name":"Cytosine",
"compartment":"e",
"charge":0,
"formula":"C4H5N3O",
"notes":{
"original_bigg_ids":[
"csn_e"
]
},
"annotation":{
"bigg.metabolite":"csn_e",
"biocyc":"META:CYTOSINE",
"chebi":"CHEBI:41732",
"hmdb":"HMDB00630",
"inchikey":"OPTASPLRGRRNAP-UHFFFAOYSA-N",
"kegg.compound":"C00380",
"metanetx.chemical":"MNXM761",
"sbo":"SBO:0000247",
"seed.compound":"cpd00307"
}
},
{
"id":"gln__L_v",
"name":"L-Glutamine",
"compartment":"v",
"charge":0,
"formula":"C5H10N2O3",
"notes":{
"original_bigg_ids":[
"gln_L_v"
]
},
"annotation":{
"bigg.metabolite":"gln__L_v",
"biocyc":"META:GLN",
"chebi":"CHEBI:6227",
"hmdb":"HMDB00641",
"inchikey":"ZDXPYRJPNDTMRX-VKHMYHEASA-N",
"kegg.compound":"C00303",
"kegg.drug":"D00015",
"metanetx.chemical":"MNXM37",
"reactome":"R-ALL-29472",
"sbo":"SBO:0000247",
"seed.compound":"cpd00253"
}
},
{
"id":"23dhmb_m",
"name":"(R)-2,3-Dihydroxy-3-methylbutanoate",
"compartment":"m",
"charge":-1,
"formula":"C5H9O4",
"notes":{
"original_bigg_ids":[
"23dhmb_m"
]
},
"annotation":{
"bigg.metabolite":"23dhmb_m",
"biocyc":"META:CPD-13357",
"chebi":"CHEBI:49072",
"hmdb":"HMDB12141",
"inchikey":"JTEYKUFKXGDTEU-VKHMYHEASA-M",
"kegg.compound":"C04272",
"lipidmaps":"LMFA01050453",
"metanetx.chemical":"MNXM114097",
"sbo":"SBO:0000247",
"seed.compound":"cpd19030"
}
},
{
"id":"ump_n",
"name":"UMP C9H11N2O9P",
"compartment":"n",
"charge":-2,
"formula":"C9H11N2O9P",
"notes":{
"original_bigg_ids":[
"ump_n"
]
},
"annotation":{
"bigg.metabolite":"ump_n",
"biocyc":"META:UMP",
"chebi":"CHEBI:9849",
"hmdb":"HMDB00288",
"inchikey":"DJJCXFVJDGTHFX-XVFCMESISA-L",
"kegg.compound":"C00105",
"metanetx.chemical":"MNXM80",
"reactome":"R-ALL-735698",
"sbo":"SBO:0000247",
"seed.compound":"cpd00091"
}
},
{
"id":"dhor__S_c",
"name":"(S)-Dihydroorotate",
"compartment":"c",
"charge":-1,
"formula":"C5H5N2O4",
"annotation":{
"bigg.metabolite":"dhor__S_c",
"biocyc":"META:DI-H-OROTATE",
"chebi":"CHEBI:42132",
"hmdb":"HMDB03349",
"inchikey":"UFIVEPVSAGBUSI-REOHCLBHSA-M",
"kegg.compound":"C00337",
"metanetx.chemical":"MNXM252",
"reactome":"R-ALL-76630",
"sbo":"SBO:0000247",
"seed.compound":"cpd00282"
}
},
{
"id":"orot_c",
"name":"Orotate",
"compartment":"c",
"charge":-1,
"formula":"C5H3N2O4",
"annotation":{
"bigg.metabolite":"orot_c",
"biocyc":"META:OROTATE",
"chebi":"CHEBI:7787",
"hmdb":"HMDB00226",
"inchikey":"PXQPEWDEAKTCGB-UHFFFAOYSA-M",
"kegg.compound":"C00295",
"kegg.drug":"D00055",
"metanetx.chemical":"MNXM235",
"reactome":"R-ALL-76632",
"sbo":"SBO:0000247",
"seed.compound":"cpd00247"
}
},
{
"id":"mi13456p_n",
"name":"1D myo Inositol 1 3 4 5 6 pentakisphosphate C6H7O21P5",
"compartment":"n",
"charge":-10,
"formula":"C6H7O21P5",
"notes":{
"original_bigg_ids":[
"mi13456p_n"
]
},
"annotation":{
"bigg.metabolite":"mi13456p_n",
"metanetx.chemical":"MNXM162334",
"sbo":"SBO:0000247"
}
},
{
"id":"mi1345p_n",
"name":"1D myo Inositol 1 3 4 5 tetrakisphosphate C6H8O18P4",
"compartment":"n",
"charge":-8,
"formula":"C6H8O18P4",
"notes":{
"original_bigg_ids":[
"mi1345p_n"
]
},
"annotation":{
"bigg.metabolite":"mi1345p_n",
"metanetx.chemical":"MNXM146054",
"sbo":"SBO:0000247"
}
},
{
"id":"argtrna_c",
"name":"L-Arginyl-tRNA(Arg)",
"compartment":"c",
"charge":2,
"formula":"C6H14N4OR",
"notes":{
"original_bigg_ids":[
"argtrna_c"
]
},
"annotation":{
"bigg.metabolite":"argtrna_c",
"chebi":"CHEBI:6189",
"kegg.compound":"C02163",
"metanetx.chemical":"MNXM89870",
"reactome":"R-ALL-379720",
"sbo":"SBO:0000247",
"seed.compound":"cpd12036"
}
},
{
"id":"trnaarg_c",
"name":"TRNA(Arg)",
"compartment":"c",
"charge":0,
"formula":"R",
"notes":{
"original_bigg_ids":[
"trnaarg_c"
]
},
"annotation":{
"bigg.metabolite":"trnaarg_c",
"biocyc":"META:ARG-tRNAs",
"chebi":"CHEBI:29171",
"kegg.compound":"C01636",
"metanetx.chemical":"MNXM90751",
"reactome":"R-ALL-379727",
"sbo":"SBO:0000247",
"seed.compound":"cpd22281"
}
},
{
"id":"34hpp_x",
"name":"3-(4-Hydroxyphenyl)pyruvate",
"compartment":"x",
"charge":-1,
"formula":"C9H7O4",
"notes":{
"original_bigg_ids":[
"34hpp_x"
]
},
"annotation":{
"bigg.metabolite":"34hpp_x",
"biocyc":"META:P-HYDROXY-PHENYLPYRUVATE",
"chebi":"CHEBI:594665",
"hmdb":"HMDB00707",
"inchikey":"KKADPXVIOXHVKN-UHFFFAOYSA-M",
"kegg.compound":"C01179",
"metanetx.chemical":"MNXM153",
"reactome":"R-ALL-31365",
"sbo":"SBO:0000247",
"seed.compound":"cpd00868"
}
},
{
"id":"tyr__L_x",
"name":"L-Tyrosine",
"compartment":"x",
"charge":0,
"formula":"C9H11NO3",
"notes":{
"original_bigg_ids":[
"tyr_L_x"
]
},
"annotation":{
"bigg.metabolite":"tyr__L_x",
"biocyc":"META:TYR",
"chebi":"CHEBI:9800",
"hmdb":"HMDB00647",
"inchikey":"OUYCCCASQSFEME-QMMMGPOBSA-N",
"kegg.compound":"C01536",
"kegg.drug":"D00022",
"metanetx.chemical":"MNXM76",
"reactome":"R-ALL-5668567",
"sbo":"SBO:0000247",
"seed.compound":"cpd30745"
}
},
{
"id":"f1p_c",
"name":"D-Fructose 1-phosphate",
"compartment":"c",
"charge":-2,
"formula":"C6H11O9P",
"notes":{
"original_bigg_ids":[
"f1p_c"
]
},
"annotation":{
"bigg.metabolite":"f1p_c",
"biocyc":"META:D-fructofuranose-1-phosphate",
"chebi":"CHEBI:58674",
"inchikey":"RHKKZBWRNHGJEZ-VRPWFDPXSA-L",
"kegg.compound":"C01094",
"metanetx.chemical":"MNXM145568",
"sbo":"SBO:0000247",
"seed.compound":"cpd00802"
}
},
{
"id":"glyald_c",
"name":"D-Glyceraldehyde",
"compartment":"c",
"charge":0,
"formula":"C3H6O3",
"notes":{
"original_bigg_ids":[
"glyald_c"
]
},
"annotation":{
"bigg.metabolite":"glyald_c",
"biocyc":"META:GLYCERALD",
"chebi":"CHEBI:4186",
"inchikey":"MNQZXJOMYWMBOU-VKHMYHEASA-N",
"kegg.compound":"C00577",
"metanetx.chemical":"MNXM435",
"reactome":"R-ALL-30393",
"sbo":"SBO:0000247",
"seed.compound":"cpd00448"
}
},
{
"id":"asn__L_m",
"name":"L-Asparagine",
"compartment":"m",
"charge":0,
"formula":"C4H8N2O3",
"notes":{
"original_bigg_ids":[
"asn_L_m"
]
},
"annotation":{
"bigg.metabolite":"asn__L_m",
"biocyc":"META:ASN",
"chebi":"CHEBI:6191",
"hmdb":"HMDB00168",
"inchikey":"DCXYFEDJOCDNAF-REOHCLBHSA-N",
"kegg.compound":"C16438",
"metanetx.chemical":"MNXM147",
"reactome":"R-ALL-379703",
"sbo":"SBO:0000247",
"seed.compound":"cpd15142"
}
},
{
"id":"asntrna_m",
"name":"L-Asparaginyl-tRNA(Asn)",
"compartment":"m",
"charge":1,
"formula":"C14H24N2O12PR2",
"notes":{
"original_bigg_ids":[
"asntrna_m"
]
},
"annotation":{
"bigg.metabolite":"asntrna_m",
"chebi":"CHEBI:6192",
"kegg.compound":"C03402",
"metanetx.chemical":"MNXM89761",
"reactome":"R-ALL-379728",
"sbo":"SBO:0000247",
"seed.compound":"cpd16182"
}
},
{
"id":"trnaasn_m",
"name":"TRNA Asn  C10H17O10PR2",
"compartment":"m",
"charge":0,
"formula":"C10H17O10PR2",
"notes":{
"original_bigg_ids":[
"trnaasn_m"
]
},
"annotation":{
"bigg.metabolite":"trnaasn_m",
"biocyc":"META:ASN-tRNAs",
"chebi":"CHEBI:29172",
"kegg.compound":"C01637",
"metanetx.chemical":"MNXM90665",
"reactome":"R-ALL-379722",
"sbo":"SBO:0000247",
"seed.compound":"cpd22284"
}
},
{
"id":"asp__L_v",
"name":"L-Aspartate",
"compartment":"v",
"charge":-1,
"formula":"C4H6NO4",
"notes":{
"original_bigg_ids":[
"asp_L_v"
]
},
"annotation":{
"bigg.metabolite":"asp__L_v",
"biocyc":"META:L-ASPARTATE",
"chebi":"CHEBI:6193",
"hmdb":"HMDB62501",
"inchikey":"CKLJMWTZIZZHCS-REOHCLBHSA-M",
"kegg.compound":"C16433",
"kegg.drug":"D00013",
"metanetx.chemical":"MNXM42",
"reactome":"R-ALL-29448",
"sbo":"SBO:0000247",
"seed.compound":"cpd19181"
}
},
{
"id":"adprib_c",
"name":"ADPribose C15H21N5O14P2",
"compartment":"c",
"charge":-2,
"formula":"C15H21N5O14P2",
"notes":{
"original_bigg_ids":[
"adprib_c"
]
},
"annotation":{
"bigg.metabolite":"adprib_c",
"biocyc":"META:ADENOSINE_DIPHOSPHATE_RIBOSE",
"chebi":"CHEBI:57967",
"inchikey":"SRNWOUGRCWSEMX-TYASJMOZSA-L",
"kegg.compound":"C01882",
"metanetx.chemical":"MNXM48596",
"reactome":"R-ALL-8870342",
"sbo":"SBO:0000247",
"seed.compound":"cpd01296"
}
},
{
"id":"fpram_c",
"name":"2-(Formamido)-N1-(5-phospho-D-ribosyl)acetamidine",
"compartment":"c",
"charge":-1,
"formula":"C8H15N3O8P",
"notes":{
"original_bigg_ids":[
"fpram_c"
]
},
"annotation":{
"bigg.metabolite":"fpram_c",
"chebi":"CHEBI:971",
"hmdb":"HMDB06211",
"inchikey":"PMCOGCVKOAOZQM-ZRTZXPPTSA-M",
"metanetx.chemical":"MNXM479745",
"reactome":"R-ALL-111369",
"sbo":"SBO:0000247"
}
},
{
"id":"ind3acnl_c",
"name":"Indole 3 acetonitrile C10H8N2",
"compartment":"c",
"charge":0,
"formula":"C10H8N2",
"notes":{
"original_bigg_ids":[
"ind3acnl_c"
]
},
"annotation":{
"bigg.metabolite":"ind3acnl_c",
"biocyc":"META:INDOLEYL-CPD",
"chebi":"CHEBI:24804",
"hmdb":"HMDB06524",
"inchikey":"DMCPFOBLJMLSNX-UHFFFAOYSA-N",
"kegg.compound":"C02938",
"metanetx.chemical":"MNXM1746",
"sbo":"SBO:0000247",
"seed.compound":"cpd01881"
}
},
{
"id":"phe__L_e",
"name":"L-Phenylalanine",
"compartment":"e",
"charge":0,
"formula":"C9H11NO2",
"notes":{
"original_bigg_ids":[
"phe_L_e"
]
},
"annotation":{
"bigg.metabolite":"phe__L_e",
"biocyc":"META:PHE",
"chebi":"CHEBI:8089",
"hmdb":"HMDB00612",
"inchikey":"COLNVLDHVKWLRT-QMMMGPOBSA-N",
"kegg.compound":"C02057",
"kegg.drug":"D00021",
"metanetx.chemical":"MNXM97",
"reactome":"R-ALL-379701",
"sbo":"SBO:0000247",
"seed.compound":"cpd01400"
}
},
{
"id":"2ahbut_m",
"name":"(S)-2-Aceto-2-hydroxybutanoate",
"compartment":"m",
"charge":-1,
"formula":"C6H9O4",
"annotation":{
"bigg.metabolite":"2ahbut_m",
"biocyc":"META:2-ACETO-2-HYDROXY-BUTYRATE",
"chebi":"CHEBI:49256",
"hmdb":"HMDB06900",
"inchikey":"VUQLHQFKACOHNZ-LURJTMIESA-M",
"kegg.compound":"C06006",
"lipidmaps":"LMFA01050383",
"metanetx.chemical":"MNXM114220",
"sbo":"SBO:0000247",
"seed.compound":"cpd19045"
}
},
{
"id":"3ohxccoa_x",
"name":"3 Oxohexacosyl CoA C47H80N7O18P3S",
"compartment":"x",
"charge":-4,
"formula":"C47H80N7O18P3S",
"notes":{
"original_bigg_ids":[
"3ohxccoa_x"
]
},
"annotation":{
"bigg.metabolite":"3ohxccoa_x",
"biocyc":"META:CPD-14274",
"chebi":"CHEBI:73980",
"hmdb":"HMDB62371",
"inchikey":"VOMUIFOBQMYJPJ-CPIGOPAHSA-J",
"lipidmaps":"LMFA07050241",
"metanetx.chemical":"MNXM36758",
"reactome":"R-ALL-548797",
"sbo":"SBO:0000247",
"seed.compound":"cpd24265"
}
},
{
"id":"ttccoa_x",
"name":"Tetracosanoyl CoA   n C240CoA  C45H78N7O17P3S",
"compartment":"x",
"charge":-4,
"formula":"C45H78N7O17P3S",
"notes":{
"original_bigg_ids":[
"ttccoa_x"
]
},
"annotation":{
"bigg.metabolite":"ttccoa_x",
"metanetx.chemical":"MNXM91024",
"sbo":"SBO:0000247"
}
},
{
"id":"fum_m",
"name":"Fumarate",
"compartment":"m",
"charge":-2,
"formula":"C4H2O4",
"notes":{
"original_bigg_ids":[
"fum_m"
]
},
"annotation":{
"bigg.metabolite":"fum_m",
"biocyc":"META:FUM",
"chebi":"CHEBI:5190",
"hmdb":"HMDB00134",
"inchikey":"VZCYOOQTPOCHFL-OWOJBTEDSA-L",
"kegg.compound":"C00122",
"kegg.drug":"D02308",
"metanetx.chemical":"MNXM93",
"reactome":"R-ALL-29586",
"sbo":"SBO:0000247",
"seed.compound":"cpd00106"
}
},
{
"id":"ggdp_c",
"name":"Geranylgeranyl diphosphate C20H33O7P2",
"compartment":"c",
"charge":-3,
"formula":"C20H33O7P2",
"notes":{
"original_bigg_ids":[
"ggdp_c"
]
},
"annotation":{
"bigg.metabolite":"ggdp_c",
"biocyc":"META:GERANYLGERANYL-PP",
"chebi":"CHEBI:58756",
"hmdb":"HMDB60109",
"inchikey":"OINNEUNVOZHBOX-QIRCYJPOSA-K",
"kegg.compound":"C00353",
"lipidmaps":"LMPR0104010001",
"metanetx.chemical":"MNXM139",
"reactome":"R-ALL-6806657",
"sbo":"SBO:0000247",
"seed.compound":"cpd00289"
}
},
{
"id":"pnto__R_e",
"name":"(R)-Pantothenate",
"compartment":"e",
"charge":-1,
"formula":"C9H16NO5",
"notes":{
"original_bigg_ids":[
"pnto_R_e"
]
},
"annotation":{
"bigg.metabolite":"pnto__R_e",
"biocyc":"META:PANTOTHENATE",
"chebi":"CHEBI:7916",
"hmdb":"HMDB62717",
"inchikey":"GHOKWGTUZJEAQD-ZETCQYMHSA-M",
"kegg.compound":"C00864",
"kegg.drug":"D07413",
"metanetx.chemical":"MNXM364",
"reactome":"R-ALL-199192",
"sbo":"SBO:0000247",
"seed.compound":"cpd00644"
}
},
{
"id":"pant__R_c",
"name":"(R)-Pantoate",
"compartment":"c",
"charge":-1,
"formula":"C6H11O4",
"notes":{
"original_bigg_ids":[
"pant__R_c"
]
},
"annotation":{
"bigg.metabolite":"pant__R_c",
"biocyc":"META:L-PANTOATE",
"chebi":"CHEBI:44662",
"inchikey":"OTOIIPJYVQJATP-BYPYZUCNSA-M",
"kegg.compound":"C00522",
"metanetx.chemical":"MNXM593",
"sbo":"SBO:0000247",
"seed.compound":"cpd00408"
}
},
{
"id":"hmgth_c",
"name":"Hydroxymethylglutathione",
"compartment":"c",
"charge":-1,
"formula":"C11H18N3O7S",
"notes":{
"original_bigg_ids":[
"hmgth_c"
]
},
"annotation":{
"bigg.metabolite":"hmgth_c",
"biocyc":"META:S-HYDROXYMETHYLGLUTATHIONE",
"chebi":"CHEBI:58758",
"hmdb":"HMDB04662",
"inchikey":"PIUSLWSYOYFRFR-BQBZGAKWSA-M",
"kegg.compound":"C14180",
"metanetx.chemical":"MNXM1051",
"reactome":"R-ALL-5692221",
"sbo":"SBO:0000247",
"seed.compound":"cpd15487"
}
},
{
"id":"so4_c",
"name":"Sulfate",
"compartment":"c",
"charge":-2,
"formula":"O4S",
"annotation":{
"bigg.metabolite":"so4_c",
"biocyc":"META:SULFATE",
"chebi":"CHEBI:9335",
"hmdb":"HMDB01448",
"inchikey":"QAOWNCQODCNURD-UHFFFAOYSA-L",
"kegg.compound":"C00059",
"kegg.drug":"D05963",
"metanetx.chemical":"MNXM58",
"reactome":"R-ALL-427648",
"sbo":"SBO:0000247",
"seed.compound":"cpd29301"
}
},
{
"id":"lys__L_e",
"name":"L-Lysine",
"compartment":"e",
"charge":1,
"formula":"C6H15N2O2",
"notes":{
"original_bigg_ids":[
"lys_L_e"
]
},
"annotation":{
"bigg.metabolite":"lys__L_e",
"biocyc":"META:LYS",
"chebi":"CHEBI:6264",
"hmdb":"HMDB62809",
"inchikey":"KDXKERNSBIXSRK-YFKPBYRVSA-O",
"kegg.compound":"C16440",
"kegg.drug":"D02304",
"metanetx.chemical":"MNXM78",
"reactome":"R-ALL-351991",
"sbo":"SBO:0000247",
"seed.compound":"cpd19182"
}
},
{
"id":"glyc_e",
"name":"Glycerol",
"compartment":"e",
"charge":0,
"formula":"C3H8O3",
"notes":{
"original_bigg_ids":[
"glyc_e"
]
},
"annotation":{
"bigg.metabolite":"glyc_e",
"biocyc":"META:GLYCEROL",
"chebi":"CHEBI:5448",
"hmdb":"HMDB00131",
"inchikey":"PEDCQBHIVMGVHV-UHFFFAOYSA-N",
"kegg.compound":"C00116",
"kegg.drug":"D00028",
"metanetx.chemical":"MNXM89612",
"reactome":"R-ALL-76116",
"sbo":"SBO:0000247",
"seed.compound":"cpd00100"
}
},
{
"id":"ametam_c",
"name":"S-Adenosylmethioninamine",
"compartment":"c",
"charge":2,
"formula":"C14H24N6O3S",
"notes":{
"original_bigg_ids":[
"ametam_c"
]
},
"annotation":{
"bigg.metabolite":"ametam_c",
"biocyc":"META:S-ADENOSYLMETHIONINAMINE",
"chebi":"CHEBI:8947",
"hmdb":"HMDB00988",
"inchikey":"ZUNBITIXDCPNSD-LSRJEVITSA-O",
"kegg.compound":"C01137",
"metanetx.chemical":"MNXM321",
"sbo":"SBO:0000247",
"seed.compound":"cpd00837"
}
},
{
"id":"tyr__L_e",
"name":"L-Tyrosine",
"compartment":"e",
"charge":0,
"formula":"C9H11NO3",
"notes":{
"original_bigg_ids":[
"tyr_L_e"
]
},
"annotation":{
"bigg.metabolite":"tyr__L_e",
"biocyc":"META:TYR",
"chebi":"CHEBI:9800",
"hmdb":"HMDB00647",
"inchikey":"OUYCCCASQSFEME-QMMMGPOBSA-N",
"kegg.compound":"C01536",
"kegg.drug":"D00022",
"metanetx.chemical":"MNXM76",
"reactome":"R-ALL-5668567",
"sbo":"SBO:0000247",
"seed.compound":"cpd30745"
}
},
{
"id":"2mbtoh_c",
"name":"2 methyl 1 butanol C5H12O",
"compartment":"c",
"charge":0,
"formula":"C5H12O",
"notes":{
"original_bigg_ids":[
"2mbtoh_c"
]
},
"annotation":{
"bigg.metabolite":"2mbtoh_c",
"biocyc":"META:CPD-7033",
"chebi":"CHEBI:48945",
"hmdb":"HMDB31527",
"inchikey":"QPRQEDXDYOZYLA-UHFFFAOYSA-N",
"lipidmaps":"LMFA05000104",
"metanetx.chemical":"MNXM5476",
"sbo":"SBO:0000247",
"seed.compound":"cpd24695"
}
},
{
"id":"Dara14lac_c",
"name":"D Arabinono 1 4 lactone C5H8O5",
"compartment":"c",
"charge":0,
"formula":"C5H8O5",
"notes":{
"original_bigg_ids":[
"Dara14lac_c"
]
},
"annotation":{
"bigg.metabolite":"Dara14lac_c",
"biocyc":"META:CPD-356",
"chebi":"CHEBI:4102",
"inchikey":"CUOKHACJLGPRHD-JJYYJPOSSA-N",
"kegg.compound":"C00652",
"metanetx.chemical":"MNXM778",
"sbo":"SBO:0000247",
"seed.compound":"cpd00496"
}
},
{
"id":"ertascb__D_c",
"name":"D erythro Ascorbate C5H6O5",
"compartment":"c",
"charge":0,
"formula":"C5H6O5",
"notes":{
"original_bigg_ids":[
"ertascb_D_c"
]
},
"annotation":{
"bigg.metabolite":"ertascb__D_c",
"metanetx.chemical":"MNXM17065",
"sbo":"SBO:0000247",
"seed.compound":"cpd03757"
}
},
{
"id":"cdpchol_r",
"name":"CDP-choline",
"compartment":"r",
"charge":-1,
"formula":"C14H25N4O11P2",
"annotation":{
"bigg.metabolite":"cdpchol_r",
"biocyc":"META:CDP-CHOLINE",
"chebi":"CHEBI:58779",
"hmdb":"HMDB01413",
"inchikey":"RZZPDXZPRHQOCG-OJAKKHQRSA-M",
"kegg.compound":"C00307",
"kegg.drug":"D00057",
"metanetx.chemical":"MNXM283",
"reactome":"R-ALL-1524060",
"sbo":"SBO:0000247",
"seed.compound":"cpd00256"
}
},
{
"id":"thm_e",
"name":"Thiamine",
"compartment":"e",
"charge":1,
"formula":"C12H17N4OS",
"annotation":{
"bigg.metabolite":"thm_e",
"chebi":"CHEBI:33283",
"inchikey":"MYVIATVLJGTBFV-UHFFFAOYSA-M",
"kegg.drug":"D08580",
"metanetx.chemical":"MNXM161565",
"sbo":"SBO:0000247",
"seed.compound":"cpd00305"
}
},
{
"id":"uppg3_c",
"name":"Uroporphyrinogen III",
"compartment":"c",
"charge":-8,
"formula":"C40H36N4O16",
"notes":{
"original_bigg_ids":[
"uppg3_c"
]
},
"annotation":{
"bigg.metabolite":"uppg3_c",
"biocyc":"META:UROPORPHYRINOGEN-III",
"chebi":"CHEBI:9905",
"hmdb":"HMDB01086",
"inchikey":"HUHWZXWWOFSFKF-UHFFFAOYSA-F",
"kegg.compound":"C01051",
"metanetx.chemical":"MNXM414",
"reactome":"R-ALL-189407",
"sbo":"SBO:0000247",
"seed.compound":"cpd00774"
}
},
{
"id":"2amsa_c",
"name":"2-Aminomalonate semialdehyde",
"compartment":"c",
"charge":0,
"formula":"C3H5NO3",
"notes":{
"original_bigg_ids":[
"2amsa_c"
]
},
"annotation":{
"bigg.metabolite":"2amsa_c",
"biocyc":"META:2-AMINOMALONATE-SEMIALDEHYDE",
"chebi":"CHEBI:77662",
"inchikey":"XMTCKNXTTXDPJX-REOHCLBHSA-N",
"kegg.compound":"C11822",
"metanetx.chemical":"MNXM2124",
"sbo":"SBO:0000247",
"seed.compound":"cpd08626"
}
},
{
"id":"4mhetz_c",
"name":"4-Methyl-5-(2-hydroxyethyl)-thiazole",
"compartment":"c",
"charge":0,
"formula":"C6H9NOS",
"notes":{
"original_bigg_ids":[
"4mhetz_c"
]
},
"annotation":{
"bigg.metabolite":"4mhetz_c",
"biocyc":"META:THZ",
"chebi":"CHEBI:46320",
"hmdb":"HMDB32985",
"inchikey":"BKAWJIRCKVUVED-UHFFFAOYSA-N",
"kegg.compound":"C04294",
"metanetx.chemical":"MNXM962",
"sbo":"SBO:0000247",
"seed.compound":"cpd02636"
}
},
{
"id":"hmbil_c",
"name":"Hydroxymethylbilane",
"compartment":"c",
"charge":-8,
"formula":"C40H38N4O17",
"notes":{
"original_bigg_ids":[
"hmbil_c"
]
},
"annotation":{
"bigg.metabolite":"hmbil_c",
"biocyc":"META:HYDROXYMETHYLBILANE",
"chebi":"CHEBI:5809",
"hmdb":"HMDB01137",
"inchikey":"WDFJYRZCZIUBPR-UHFFFAOYSA-F",
"kegg.compound":"C01024",
"metanetx.chemical":"MNXM547",
"reactome":"R-ALL-189449",
"sbo":"SBO:0000247",
"seed.compound":"cpd00755"
}
},
{
"id":"xylt_c",
"name":"Xylitol C5H12O5",
"compartment":"c",
"charge":0,
"formula":"C5H12O5",
"notes":{
"original_bigg_ids":[
"xylt_c"
]
},
"annotation":{
"bigg.metabolite":"xylt_c",
"biocyc":"META:XYLITOL",
"chebi":"CHEBI:60939",
"inchikey":"HEBKCHPVOIAQTA-SCDXWVJYSA-N",
"kegg.compound":"C00379",
"kegg.drug":"D00061",
"metanetx.chemical":"MNXM510",
"reactome":"R-ALL-5660033",
"sbo":"SBO:0000247",
"seed.compound":"cpd00306"
}
},
{
"id":"xylu__D_c",
"name":"D-Xylulose",
"compartment":"c",
"charge":0,
"formula":"C5H10O5",
"notes":{
"original_bigg_ids":[
"xylu_D_c"
]
},
"annotation":{
"bigg.metabolite":"xylu__D_c",
"biocyc":"META:D-XYLULOSE",
"chebi":"CHEBI:46514",
"hmdb":"HMDB01644",
"inchikey":"ZAQJHHRNXZUBTE-WUJLRWPWSA-N",
"kegg.compound":"C00310",
"metanetx.chemical":"MNXM597",
"reactome":"R-ALL-5661281",
"sbo":"SBO:0000247",
"seed.compound":"cpd00259"
}
},
{
"id":"trnaval_c",
"name":"TRNA(Val)",
"compartment":"c",
"charge":0,
"formula":"R",
"notes":{
"original_bigg_ids":[
"trnaval_c"
]
},
"annotation":{
"bigg.metabolite":"trnaval_c",
"biocyc":"META:VAL-tRNAs",
"chebi":"CHEBI:29183",
"kegg.compound":"C01653",
"metanetx.chemical":"MNXM90885",
"reactome":"R-ALL-379793",
"sbo":"SBO:0000247",
"seed.compound":"cpd28318"
}
},
{
"id":"valtrna_c",
"name":"L-Valyl-tRNA(Val)",
"compartment":"c",
"charge":1,
"formula":"C5H10NOR",
"notes":{
"original_bigg_ids":[
"valtrna_c"
]
},
"annotation":{
"bigg.metabolite":"valtrna_c",
"chebi":"CHEBI:6322",
"kegg.compound":"C02554",
"metanetx.chemical":"MNXM90110",
"reactome":"R-ALL-379790",
"sbo":"SBO:0000247",
"seed.compound":"cpd12133"
}
},
{
"id":"rnam_c",
"name":"N-Ribosylnicotinamide",
"compartment":"c",
"charge":1,
"formula":"C11H15N2O5",
"annotation":{
"bigg.metabolite":"rnam_c",
"biocyc":"META:NICOTINAMIDE_RIBOSE",
"chebi":"CHEBI:7337",
"hmdb":"HMDB00855",
"inchikey":"JLEBZPBDRKPWTD-TURQNECASA-O",
"kegg.compound":"C03150",
"metanetx.chemical":"MNXM1115",
"reactome":"R-ALL-8940077",
"sbo":"SBO:0000247",
"seed.compound":"cpd02016"
}
},
{
"id":"pydx5p_c",
"name":"Pyridoxal 5'-phosphate",
"compartment":"c",
"charge":-2,
"formula":"C8H8NO6P",
"notes":{
"original_bigg_ids":[
"pydx5p_c"
]
},
"annotation":{
"bigg.metabolite":"pydx5p_c",
"biocyc":"META:PYRIDOXAL_PHOSPHATE",
"chebi":"CHEBI:8668",
"hmdb":"HMDB01491",
"inchikey":"NGVDGCNFYWLIFO-UHFFFAOYSA-L",
"kegg.compound":"C00018",
"metanetx.chemical":"MNXM161",
"reactome":"R-ALL-29390",
"sbo":"SBO:0000247",
"seed.compound":"cpd00016"
}
},
{
"id":"udpacgal_c",
"name":"UDP-N-acetyl-D-galactosamine",
"compartment":"c",
"charge":-2,
"formula":"C17H25N3O17P2",
"notes":{
"original_bigg_ids":[
"udpacgal_c"
]
},
"annotation":{
"bigg.metabolite":"udpacgal_c",
"biocyc":"META:UDP-N-ACETYL-GALACTOSAMINE",
"chebi":"CHEBI:9820",
"inchikey":"LFTYTUAZOPRMMI-LDDHHVEYSA-L",
"kegg.compound":"C00203",
"kegg.glycan":"G10611",
"metanetx.chemical":"MNXM162233",
"reactome":"R-ALL-735700",
"sbo":"SBO:0000247",
"seed.compound":"cpd00175"
}
},
{
"id":"epist_e",
"name":"Episterol C28H46O",
"compartment":"e",
"charge":0,
"formula":"C28H46O",
"notes":{
"original_bigg_ids":[
"epist_e"
]
},
"annotation":{
"bigg.metabolite":"epist_e",
"biocyc":"META:EPISTEROL",
"chebi":"CHEBI:50586",
"hmdb":"HMDB06847",
"inchikey":"BTCAEOLDEYPGGE-JVAZTMFWSA-N",
"kegg.compound":"C15777",
"lipidmaps":"LMST01030115",
"metanetx.chemical":"MNXM52365",
"sbo":"SBO:0000247",
"seed.compound":"cpd14514"
}
},
{
"id":"man_e",
"name":"D-Mannose",
"compartment":"e",
"charge":0,
"formula":"C6H12O6",
"notes":{
"original_bigg_ids":[
"man_e"
]
},
"annotation":{
"bigg.metabolite":"man_e",
"biocyc":"META:D-mannopyranose",
"chebi":"CHEBI:4208",
"hmdb":"HMDB00169",
"inchikey":"WQZGKKKJIJFFOK-QTVWNMPRSA-N",
"kegg.compound":"C00159",
"metanetx.chemical":"MNXM182",
"reactome":"R-ALL-964752",
"sbo":"SBO:0000247",
"seed.compound":"cpd27437"
}
},
{
"id":"2maacoa_m",
"name":"2-Methyl-3-acetoacetyl-CoA",
"compartment":"m",
"charge":-4,
"formula":"C26H38N7O18P3S",
"notes":{
"original_bigg_ids":[
"2maacoa_m"
]
},
"annotation":{
"bigg.metabolite":"2maacoa_m",
"biocyc":"META:2-METHYL-ACETO-ACETYL-COA",
"chebi":"CHEBI:57335",
"hmdb":"HMDB01157",
"inchikey":"NHNODHRSCRALBF-NQNBQJKNSA-J",
"kegg.compound":"C03344",
"lipidmaps":"LMFA07050189",
"metanetx.chemical":"MNXM524",
"reactome":"R-ALL-70836",
"sbo":"SBO:0000247",
"seed.compound":"cpd02124"
}
},
{
"id":"clpn_RT_m",
"name":"Cardiolipin  yeast specific C7380H13688O1700P200",
"compartment":"m",
"charge":-200,
"formula":"C8076H14464O1700P200",
"notes":{
"original_bigg_ids":[
"clpn_SC_m"
]
},
"annotation":{
"bigg.metabolite":"clpn_RT_m",
"sbo":"SBO:0000247"
}
},
{
"id":"pg_RT_m",
"name":"Phosphatidylglycerol  yeast specific C3840H7244O1000P100",
"compartment":"m",
"charge":-100,
"formula":"C4188H7632O1000P100",
"notes":{
"original_bigg_ids":[
"pg_SC_m"
]
},
"annotation":{
"bigg.metabolite":"pg_RT_m",
"sbo":"SBO:0000247"
}
},
{
"id":"2dglc_c",
"name":"2 Deoxy D glucose C6H12O5",
"compartment":"c",
"charge":0,
"formula":"C6H12O5",
"notes":{
"original_bigg_ids":[
"2dglc_c"
]
},
"annotation":{
"bigg.metabolite":"2dglc_c",
"biocyc":"META:2-DEOXY-D-GLUCOSE",
"chebi":"CHEBI:90760",
"inchikey":"PMMURAAUARKVCB-CERMHHMHSA-N",
"kegg.compound":"C00586",
"metanetx.chemical":"MNXM2925",
"sbo":"SBO:0000247",
"seed.compound":"cpd28654"
}
},
{
"id":"2doxg6p_c",
"name":"2 Deoxy D glucose 6 phosphate C6H11O8P",
"compartment":"c",
"charge":-2,
"formula":"C6H11O8P",
"notes":{
"original_bigg_ids":[
"2doxg6p_c"
]
},
"annotation":{
"bigg.metabolite":"2doxg6p_c",
"biocyc":"META:2-DEOXYGLUCOSE-6-PHOSPHATE",
"chebi":"CHEBI:84760",
"inchikey":"UQJFZAAGZAYVKZ-CERMHHMHSA-L",
"kegg.compound":"C06369",
"metanetx.chemical":"MNXM3809",
"sbo":"SBO:0000247",
"seed.compound":"cpd21864"
}
},
{
"id":"hacon_C_m",
"name":"Cis-Homoaconitate",
"compartment":"m",
"charge":-3,
"formula":"C7H5O6",
"notes":{
"original_bigg_ids":[
"b124tc_m"
]
},
"annotation":{
"bigg.metabolite":"hacon_C_m",
"sbo":"SBO:0000247"
}
},
{
"id":"ser__L_m",
"name":"L-Serine",
"compartment":"m",
"charge":0,
"formula":"C3H7NO3",
"notes":{
"original_bigg_ids":[
"ser_L_m"
]
},
"annotation":{
"bigg.metabolite":"ser__L_m",
"biocyc":"META:Serines",
"chebi":"CHEBI:9116",
"hmdb":"HMDB62263",
"inchikey":"MTCFGRXMJLQNBG-REOHCLBHSA-N",
"kegg.compound":"C00716",
"kegg.drug":"D00016",
"lipidmaps":"LMFA01100045",
"metanetx.chemical":"MNXM53",
"reactome":"R-ALL-8932979",
"sbo":"SBO:0000247",
"seed.compound":"cpd30743"
}
},
{
"id":"4abz_c",
"name":"4-Aminobenzoate",
"compartment":"c",
"charge":-1,
"formula":"C7H6NO2",
"notes":{
"original_bigg_ids":[
"4abz_c"
]
},
"annotation":{
"bigg.metabolite":"4abz_c",
"biocyc":"META:P-AMINO-BENZOATE",
"chebi":"CHEBI:44778",
"hmdb":"HMDB01392",
"inchikey":"ALYNCZNDIQEVRV-UHFFFAOYSA-M",
"kegg.compound":"C00568",
"kegg.drug":"D02456",
"metanetx.chemical":"MNXM421",
"sbo":"SBO:0000247",
"seed.compound":"cpd00443"
}
},
{
"id":"msa_m",
"name":"Malonate semialdehyde",
"compartment":"m",
"charge":-1,
"formula":"C3H3O3",
"notes":{
"original_bigg_ids":[
"msa_m"
]
},
"annotation":{
"bigg.metabolite":"msa_m",
"biocyc":"META:MALONATE-S-ALD",
"chebi":"CHEBI:33190",
"hmdb":"HMDB11666",
"inchikey":"OAKURXIZZOAYBC-UHFFFAOYSA-M",
"kegg.compound":"C00222",
"metanetx.chemical":"MNXM244",
"reactome":"R-ALL-909783",
"sbo":"SBO:0000247",
"seed.compound":"cpd00191"
}
},
{
"id":"glcn_c",
"name":"D-Gluconate",
"compartment":"c",
"charge":-1,
"formula":"C6H11O7",
"notes":{
"original_bigg_ids":[
"glcn_c"
]
},
"annotation":{
"bigg.metabolite":"glcn_c",
"biocyc":"META:GLUCONATE",
"chebi":"CHEBI:42715",
"hmdb":"HMDB03373",
"inchikey":"RGHNJXZEOKUKBD-SQOUGZDYSA-M",
"kegg.compound":"C00257",
"metanetx.chemical":"MNXM341",
"sbo":"SBO:0000247",
"seed.compound":"cpd00222"
}
},
{
"id":"Ssq23epx_r",
"name":" S  Squalene 2 3 epoxide C30H50O",
"compartment":"r",
"charge":0,
"formula":"C30H50O",
"notes":{
"original_bigg_ids":[
"Ssq23epx_r"
]
},
"annotation":{
"bigg.metabolite":"Ssq23epx_r",
"biocyc":"META:EPOXYSQUALENE",
"chebi":"CHEBI:372",
"hmdb":"HMDB59621",
"inchikey":"QYIMSPSDBYKPPY-RSKUXYSASA-N",
"kegg.compound":"C01054",
"lipidmaps":"LMPR0106010010",
"metanetx.chemical":"MNXM130",
"reactome":"R-ALL-191309",
"sbo":"SBO:0000247",
"seed.compound":"cpd00776"
}
},
{
"id":"ac_m",
"name":"Acetate",
"compartment":"m",
"charge":-1,
"formula":"C2H3O2",
"notes":{
"original_bigg_ids":[
"ac_m"
]
},
"annotation":{
"bigg.metabolite":"ac_m",
"biocyc":"META:ACET",
"chebi":"CHEBI:40486",
"hmdb":"HMDB00042",
"inchikey":"QTBSBXVTEAMEQO-UHFFFAOYSA-M",
"kegg.compound":"C00033",
"kegg.drug":"D00010",
"lipidmaps":"LMFA01010002",
"metanetx.chemical":"MNXM26",
"reactome":"R-ALL-390305",
"sbo":"SBO:0000247",
"seed.compound":"cpd00029"
}
},
{
"id":"chol_e",
"name":"Choline C5H14NO",
"compartment":"e",
"charge":1,
"formula":"C5H14NO",
"notes":{
"original_bigg_ids":[
"chol_e"
]
},
"annotation":{
"bigg.metabolite":"chol_e",
"biocyc":"META:CHOLINE",
"chebi":"CHEBI:72322",
"hmdb":"HMDB00097",
"inchikey":"OEYIOHPDSNJKLS-UHFFFAOYSA-N",
"kegg.compound":"C00114",
"kegg.drug":"D10498",
"metanetx.chemical":"MNXM90",
"reactome":"R-ALL-6798162",
"sbo":"SBO:0000247",
"seed.compound":"cpd00098"
}
},
{
"id":"ade_m",
"name":"Adenine",
"compartment":"m",
"charge":0,
"formula":"C5H5N5",
"notes":{
"original_bigg_ids":[
"ade_m"
]
},
"annotation":{
"bigg.metabolite":"ade_m",
"biocyc":"META:ADENINE-RING",
"chebi":"CHEBI:40579",
"hmdb":"HMDB00034",
"inchikey":"GFFGJBXGBJISGV-UHFFFAOYSA-N",
"kegg.compound":"C00147",
"kegg.drug":"D00034",
"metanetx.chemical":"MNXM168",
"reactome":"R-ALL-83951",
"sbo":"SBO:0000247",
"seed.compound":"cpd22238"
}
},
{
"id":"adn_m",
"name":"Adenosine",
"compartment":"m",
"charge":0,
"formula":"C10H13N5O4",
"notes":{
"original_bigg_ids":[
"adn_m"
]
},
"annotation":{
"bigg.metabolite":"adn_m",
"biocyc":"META:ADENOSINE",
"chebi":"CHEBI:40911",
"hmdb":"HMDB04421",
"inchikey":"OIRDTQYFTABQOQ-KQYNXXCUSA-N",
"kegg.compound":"C00212",
"kegg.drug":"D00045",
"metanetx.chemical":"MNXM212",
"reactome":"R-ALL-8857850",
"sbo":"SBO:0000247",
"seed.compound":"cpd00182"
}
},
{
"id":"iad_c",
"name":"Indole 3 acetamide C10H10N2O",
"compartment":"c",
"charge":0,
"formula":"C10H10N2O",
"notes":{
"original_bigg_ids":[
"iad_c"
]
},
"annotation":{
"bigg.metabolite":"iad_c",
"biocyc":"META:CPD-237",
"chebi":"CHEBI:5904",
"hmdb":"HMDB29739",
"inchikey":"ZOAMBXDOGPRZLP-UHFFFAOYSA-N",
"kegg.compound":"C02693",
"metanetx.chemical":"MNXM2239",
"sbo":"SBO:0000247",
"seed.compound":"cpd01747"
}
},
{
"id":"fmettrna_m",
"name":"N-Formylmethionyl-tRNA",
"compartment":"m",
"charge":0,
"formula":"C6H9NO2SR",
"notes":{
"original_bigg_ids":[
"fmettrna_m"
]
},
"annotation":{
"bigg.metabolite":"fmettrna_m",
"chebi":"CHEBI:7283",
"kegg.compound":"C03294",
"metanetx.chemical":"MNXM95381",
"reactome":"R-ALL-5621506",
"sbo":"SBO:0000247",
"seed.compound":"cpd12285"
}
},
{
"id":"leu__L_v",
"name":"L-Leucine",
"compartment":"v",
"charge":0,
"formula":"C6H13NO2",
"notes":{
"original_bigg_ids":[
"leu_L_v"
]
},
"annotation":{
"bigg.metabolite":"leu__L_v",
"biocyc":"META:LEU",
"chebi":"CHEBI:6260",
"hmdb":"HMDB62203",
"inchikey":"ROHFNLRQFUQHCH-YFKPBYRVSA-N",
"kegg.compound":"C16439",
"kegg.drug":"D00030",
"lipidmaps":"LMFA01100048",
"metanetx.chemical":"MNXM140",
"reactome":"R-ALL-351964",
"sbo":"SBO:0000247",
"seed.compound":"cpd15143"
}
},
{
"id":"mi4p__D_c",
"name":"1D-myo-Inositol 4-phosphate",
"compartment":"c",
"charge":-2,
"formula":"C6H11O9P",
"notes":{
"original_bigg_ids":[
"mi4p_DASH_D_c"
]
},
"annotation":{
"bigg.metabolite":"mi4p__D_c",
"biocyc":"META:D-MYO-INOSITOL-4-PHOSPHATE",
"chebi":"CHEBI:58469",
"hmdb":"HMDB01313",
"inchikey":"INAPMGSXUVUWAF-CNWJWELYSA-L",
"kegg.compound":"C03546",
"metanetx.chemical":"MNXM2063",
"reactome":"R-ALL-1629753",
"sbo":"SBO:0000247",
"seed.compound":"cpd02230"
}
},
{
"id":"fmn_m",
"name":"FMN C17H19N4O9P",
"compartment":"m",
"charge":-2,
"formula":"C17H19N4O9P",
"notes":{
"original_bigg_ids":[
"fmn_m"
]
},
"annotation":{
"bigg.metabolite":"fmn_m",
"biocyc":"META:FMN",
"chebi":"CHEBI:58210",
"hmdb":"HMDB01520",
"inchikey":"ANKZYBDXHMZBDK-SCRDCRAPSA-K",
"kegg.compound":"C00061",
"metanetx.chemical":"MNXM119",
"reactome":"R-ALL-73524",
"sbo":"SBO:0000247",
"seed.compound":"cpd00050"
}
},
{
"id":"for_r",
"name":"Formate",
"compartment":"r",
"charge":-1,
"formula":"CH1O2",
"annotation":{
"bigg.metabolite":"for_r",
"biocyc":"META:FORMATE",
"chebi":"CHEBI:5145",
"hmdb":"HMDB00142",
"inchikey":"BDAGIHXWWSANSR-UHFFFAOYSA-M",
"kegg.compound":"C00058",
"metanetx.chemical":"MNXM39",
"reactome":"R-ALL-6801451",
"sbo":"SBO:0000247",
"seed.compound":"cpd22511"
}
},
{
"id":"lanost_r",
"name":"Lanosterol",
"compartment":"r",
"charge":0,
"formula":"C30H50O",
"annotation":{
"bigg.metabolite":"lanost_r",
"biocyc":"META:LANOSTEROL",
"chebi":"CHEBI:6374",
"hmdb":"HMDB01462",
"inchikey":"CAHGCLMLTWQZNJ-BQNIITSRSA-N",
"kegg.compound":"C01724",
"lipidmaps":"LMST01010017",
"metanetx.chemical":"MNXM482",
"reactome":"R-ALL-194634",
"sbo":"SBO:0000247",
"seed.compound":"cpd01188"
}
},
{
"id":"aces_c",
"name":"Acetic ester C4H8O2",
"compartment":"c",
"charge":0,
"formula":"C4H8O2",
"notes":{
"original_bigg_ids":[
"aces_c"
]
},
"annotation":{
"bigg.metabolite":"aces_c",
"chebi":"CHEBI:47622",
"kegg.compound":"C01883",
"metanetx.chemical":"MNXM40073",
"sbo":"SBO:0000247",
"seed.compound":"cpd11966"
}
},
{
"id":"lys__L_m",
"name":"L-Lysine",
"compartment":"m",
"charge":1,
"formula":"C6H15N2O2",
"annotation":{
"bigg.metabolite":"lys__L_m",
"biocyc":"META:LYS",
"chebi":"CHEBI:6264",
"hmdb":"HMDB62809",
"inchikey":"KDXKERNSBIXSRK-YFKPBYRVSA-O",
"kegg.compound":"C16440",
"kegg.drug":"D02304",
"metanetx.chemical":"MNXM78",
"reactome":"R-ALL-351991",
"sbo":"SBO:0000247",
"seed.compound":"cpd19182"
}
},
{
"id":"35cdamp_c",
"name":"3  5  Cyclic dAMP C10H11N5O5P",
"compartment":"c",
"charge":-1,
"formula":"C10H11N5O5P",
"notes":{
"original_bigg_ids":[
"35cdamp_c"
]
},
"annotation":{
"bigg.metabolite":"35cdamp_c",
"chebi":"CHEBI:28074",
"inchikey":"MKMZAENVDZADSW-RRKCRQDMSA-M",
"kegg.compound":"C00968",
"metanetx.chemical":"MNXM9931",
"sbo":"SBO:0000247",
"seed.compound":"cpd00713"
}
},
{
"id":"gua_e",
"name":"Guanine",
"compartment":"e",
"charge":0,
"formula":"C5H5N5O",
"notes":{
"original_bigg_ids":[
"gua_e"
]
},
"annotation":{
"bigg.metabolite":"gua_e",
"biocyc":"META:GUANINE",
"chebi":"CHEBI:5563",
"hmdb":"HMDB00132",
"inchikey":"UYTPUPDQBNUYGX-UHFFFAOYSA-N",
"kegg.compound":"C00242",
"metanetx.chemical":"MNXM259",
"reactome":"R-ALL-83956",
"sbo":"SBO:0000247",
"seed.compound":"cpd00207"
}
},
{
"id":"glu__L_v",
"name":"L-Glutamate",
"compartment":"v",
"charge":-1,
"formula":"C5H8NO4",
"notes":{
"original_bigg_ids":[
"glu_L_v"
]
},
"annotation":{
"bigg.metabolite":"glu__L_v",
"biocyc":"META:Glutamates",
"chebi":"CHEBI:76051",
"hmdb":"HMDB60475",
"inchikey":"WHUUTDBJXJRKMK-VKHMYHEASA-M",
"kegg.compound":"C00302",
"kegg.drug":"D04341",
"metanetx.chemical":"MNXM89557",
"reactome":"R-ALL-428614",
"sbo":"SBO:0000247",
"seed.compound":"cpd27177"
}
},
{
"id":"saccrp__L_c",
"name":"L Saccharopine C11H19N2O6",
"compartment":"c",
"charge":-1,
"formula":"C11H19N2O6",
"notes":{
"original_bigg_ids":[
"saccrp_L_c"
]
},
"annotation":{
"bigg.metabolite":"saccrp__L_c",
"biocyc":"META:SACCHAROPINE",
"chebi":"CHEBI:7406",
"hmdb":"HMDB62698",
"inchikey":"ZDGJAHTZVHVLOT-YUMQZZPRSA-M",
"kegg.compound":"C00449",
"metanetx.chemical":"MNXM384",
"reactome":"R-ALL-30176",
"sbo":"SBO:0000247",
"seed.compound":"cpd00351"
}
},
{
"id":"ipdp_m",
"name":"Isopentenyl diphosphate",
"compartment":"m",
"charge":-3,
"formula":"C5H9O7P2",
"notes":{
"original_bigg_ids":[
"ipdp_m"
]
},
"annotation":{
"bigg.metabolite":"ipdp_m",
"biocyc":"META:DELTA3-ISOPENTENYL-PP",
"chebi":"CHEBI:6037",
"hmdb":"HMDB04196",
"inchikey":"NUHSROFQTUXZQQ-UHFFFAOYSA-K",
"kegg.compound":"C00129",
"lipidmaps":"LMPR01010008",
"metanetx.chemical":"MNXM83",
"reactome":"R-ALL-2162256",
"sbo":"SBO:0000247",
"seed.compound":"cpd00113"
}
},
{
"id":"2ippm_c",
"name":"2-Isopropylmaleate",
"compartment":"c",
"charge":-2,
"formula":"C7H8O4",
"notes":{
"original_bigg_ids":[
"2ippm_c"
]
},
"annotation":{
"bigg.metabolite":"2ippm_c",
"biocyc":"META:CPD-9451",
"chebi":"CHEBI:58085",
"hmdb":"HMDB12241",
"inchikey":"NJMGRJLQRLFQQX-HYXAFXHYSA-L",
"kegg.compound":"C02631",
"metanetx.chemical":"MNXM1706",
"sbo":"SBO:0000247",
"seed.compound":"cpd01710"
}
},
{
"id":"3c3hmp_c",
"name":"3-Carboxy-3-hydroxy-4-methylpentanoate",
"compartment":"c",
"charge":-2,
"formula":"C7H10O5",
"notes":{
"original_bigg_ids":[
"3c3hmp_c"
]
},
"annotation":{
"bigg.metabolite":"3c3hmp_c",
"biocyc":"META:3-CARBOXY-3-HYDROXY-ISOCAPROATE",
"chebi":"CHEBI:35128",
"hmdb":"HMDB00402",
"inchikey":"BITYXLXUCSKTJS-ZETCQYMHSA-L",
"kegg.compound":"C02504",
"lipidmaps":"LMFA01170083",
"metanetx.chemical":"MNXM985",
"sbo":"SBO:0000247",
"seed.compound":"cpd01646"
}
},
{
"id":"frdp_r",
"name":"trans,trans-Farnesyl diphosphate",
"compartment":"r",
"charge":-3,
"formula":"C15H25O7P2",
"annotation":{
"bigg.metabolite":"frdp_r",
"biocyc":"META:FARNESYL-PP",
"chebi":"CHEBI:50277",
"hmdb":"HMDB04201",
"inchikey":"VWFJDQUYCIWHTN-YFVJMOTDSA-K",
"kegg.compound":"C00448",
"lipidmaps":"LMPR0103010002",
"metanetx.chemical":"MNXM34",
"reactome":"R-ALL-4419987",
"sbo":"SBO:0000247",
"seed.compound":"cpd00350"
}
},
{
"id":"g3pi_e",
"name":"Sn-Glycero-3-phospho-1-inositol",
"compartment":"e",
"charge":-1,
"formula":"C9H18O11P",
"notes":{
"original_bigg_ids":[
"g3pi_e"
]
},
"annotation":{
"bigg.metabolite":"g3pi_e",
"biocyc":"META:CPD-541",
"chebi":"CHEBI:64715",
"hmdb":"HMDB11649",
"inchikey":"BMVUIWJCUQSHLZ-UJGXJMNGSA-M",
"kegg.compound":"C01225",
"metanetx.chemical":"MNXM1517",
"reactome":"R-ALL-6813734",
"sbo":"SBO:0000247",
"seed.compound":"cpd00902"
}
},
{
"id":"ptd1ino_RT_e",
"name":"Phosphatidyl 1D myo inositol  yeast specific C4140H7644O1300P100",
"compartment":"e",
"charge":-100,
"formula":"C4488H8032O1300P100",
"notes":{
"original_bigg_ids":[
"ptd1ino_SC_e"
]
},
"annotation":{
"bigg.metabolite":"ptd1ino_RT_e",
"sbo":"SBO:0000247"
}
},
{
"id":"ptth_c",
"name":"Pantetheine",
"compartment":"c",
"charge":0,
"formula":"C11H22N2O4S",
"notes":{
"original_bigg_ids":[
"ptth_c"
]
},
"annotation":{
"bigg.metabolite":"ptth_c",
"biocyc":"META:CPD-511",
"chebi":"CHEBI:7913",
"hmdb":"HMDB03426",
"inchikey":"ZNXZGRMVNNHPCA-VIFPVBQESA-N",
"kegg.compound":"C00831",
"metanetx.chemical":"MNXM1154",
"reactome":"R-ALL-8938313",
"sbo":"SBO:0000247",
"seed.compound":"cpd00620"
}
},
{
"id":"ctp_m",
"name":"CTP C9H12N3O14P3",
"compartment":"m",
"charge":-4,
"formula":"C9H12N3O14P3",
"notes":{
"original_bigg_ids":[
"ctp_m"
]
},
"annotation":{
"bigg.metabolite":"ctp_m",
"biocyc":"META:CTP",
"chebi":"CHEBI:58231",
"hmdb":"HMDB00082",
"inchikey":"PCDQPRRSZKQHHS-XVFCMESISA-J",
"kegg.compound":"C00063",
"metanetx.chemical":"MNXM63",
"reactome":"R-ALL-29470",
"sbo":"SBO:0000247",
"seed.compound":"cpd00052"
}
},
{
"id":"xan_c",
"name":"Xanthine",
"compartment":"c",
"charge":0,
"formula":"C5H4N4O2",
"notes":{
"original_bigg_ids":[
"xan_c"
]
},
"annotation":{
"bigg.metabolite":"xan_c",
"biocyc":"META:XANTHINE",
"chebi":"CHEBI:48517",
"hmdb":"HMDB00292",
"inchikey":"LRFVTYWOQMYALW-UHFFFAOYSA-N",
"kegg.compound":"C00385",
"metanetx.chemical":"MNXM174",
"reactome":"R-ALL-30064",
"sbo":"SBO:0000247",
"seed.compound":"cpd00309"
}
},
{
"id":"xtsn_c",
"name":"Xanthosine",
"compartment":"c",
"charge":0,
"formula":"C10H12N4O6",
"notes":{
"original_bigg_ids":[
"xtsn_c"
]
},
"annotation":{
"bigg.metabolite":"xtsn_c",
"biocyc":"META:XANTHOSINE",
"chebi":"CHEBI:27327",
"hmdb":"HMDB00299",
"inchikey":"UBORTCNDUKBEOP-UUOKFMHZSA-N",
"kegg.compound":"C01762",
"metanetx.chemical":"MNXM687",
"sbo":"SBO:0000247",
"seed.compound":"cpd01217"
}
},
{
"id":"inost_r",
"name":"myo-Inositol",
"compartment":"r",
"charge":0,
"formula":"C6H12O6",
"annotation":{
"bigg.metabolite":"inost_r",
"biocyc":"META:MYO-INOSITOL",
"chebi":"CHEBI:52772",
"hmdb":"HMDB34220",
"inchikey":"CDAISMWEOUEBRE-GPIVLXJGSA-N",
"kegg.compound":"C19891",
"kegg.drug":"D08079",
"metanetx.chemical":"MNXM127",
"reactome":"R-ALL-429130",
"sbo":"SBO:0000247",
"seed.compound":"cpd21131"
}
},
{
"id":"arg__L_m",
"name":"L-Arginine",
"compartment":"m",
"charge":1,
"formula":"C6H15N4O2",
"notes":{
"original_bigg_ids":[
"arg_L_m"
]
},
"annotation":{
"bigg.metabolite":"arg__L_m",
"biocyc":"META:ARG",
"chebi":"CHEBI:6185",
"hmdb":"HMDB62762",
"inchikey":"ODKSFYDXXFIFQN-BYPYZUCNSA-O",
"kegg.compound":"C02385",
"kegg.drug":"D02982",
"metanetx.chemical":"MNXM70",
"reactome":"R-ALL-374064",
"sbo":"SBO:0000247",
"seed.compound":"cpd19021"
}
},
{
"id":"argtrna_m",
"name":"L-Arginyl-tRNA(Arg)",
"compartment":"m",
"charge":2,
"formula":"C6H14N4OR",
"notes":{
"original_bigg_ids":[
"argtrna_m"
]
},
"annotation":{
"bigg.metabolite":"argtrna_m",
"chebi":"CHEBI:6189",
"kegg.compound":"C02163",
"metanetx.chemical":"MNXM89870",
"reactome":"R-ALL-379720",
"sbo":"SBO:0000247",
"seed.compound":"cpd12036"
}
},
{
"id":"trnaarg_m",
"name":"TRNA(Arg)",
"compartment":"m",
"charge":0,
"formula":"R",
"notes":{
"original_bigg_ids":[
"trnaarg_m"
]
},
"annotation":{
"bigg.metabolite":"trnaarg_m",
"biocyc":"META:ARG-tRNAs",
"chebi":"CHEBI:29171",
"kegg.compound":"C01636",
"metanetx.chemical":"MNXM90751",
"reactome":"R-ALL-379727",
"sbo":"SBO:0000247",
"seed.compound":"cpd22281"
}
},
{
"id":"ppa_c",
"name":"Propionate (n-C3:0)",
"compartment":"c",
"charge":-1,
"formula":"C3H5O2",
"notes":{
"original_bigg_ids":[
"ppa_c"
]
},
"annotation":{
"bigg.metabolite":"ppa_c",
"metanetx.chemical":"MNXM162260",
"sbo":"SBO:0000247"
}
},
{
"id":"orn_e",
"name":"Ornithine",
"compartment":"e",
"charge":1,
"formula":"C5H13N2O2",
"notes":{
"original_bigg_ids":[
"orn_e"
]
},
"annotation":{
"bigg.metabolite":"orn_e",
"biocyc":"META:L-ORNITHINE",
"chebi":"CHEBI:7784",
"hmdb":"HMDB62718",
"inchikey":"AHLPHDHHMVZTML-BYPYZUCNSA-O",
"kegg.compound":"C01602",
"kegg.drug":"D08302",
"lipidmaps":"LMFA01100057",
"metanetx.chemical":"MNXM89689",
"reactome":"R-ALL-29498",
"sbo":"SBO:0000247",
"seed.compound":"cpd19016"
}
},
{
"id":"2obut_c",
"name":"2-Oxobutanoate",
"compartment":"c",
"charge":-1,
"formula":"C4H5O3",
"notes":{
"original_bigg_ids":[
"2obut_c"
]
},
"annotation":{
"bigg.metabolite":"2obut_c",
"biocyc":"META:2-OXOBUTANOATE",
"chebi":"CHEBI:39748",
"hmdb":"HMDB06544",
"inchikey":"TYEYBOSBBBHJIV-UHFFFAOYSA-M",
"kegg.compound":"C00109",
"lipidmaps":"LMFA01060002",
"metanetx.chemical":"MNXM159",
"reactome":"R-ALL-936714",
"sbo":"SBO:0000247",
"seed.compound":"cpd00094"
}
},
{
"id":"3hdcoa_m",
"name":"(S)-3-Hydroxydecanoyl-CoA",
"compartment":"m",
"charge":-4,
"formula":"C31H50N7O18P3S",
"notes":{
"original_bigg_ids":[
"3hdcoa_m"
]
},
"annotation":{
"bigg.metabolite":"3hdcoa_m",
"biocyc":"META:CPD0-2244",
"chebi":"CHEBI:62616",
"hmdb":"HMDB03938",
"inchikey":"HIVSMYZAMUNFKZ-PNPVFPMQSA-J",
"kegg.compound":"C05264",
"lipidmaps":"LMFA07050154",
"metanetx.chemical":"MNXM674",
"reactome":"R-ALL-77341",
"sbo":"SBO:0000247",
"seed.compound":"cpd03118"
}
},
{
"id":"5oxpro_c",
"name":"5-Oxoproline",
"compartment":"c",
"charge":-1,
"formula":"C5H6NO3",
"annotation":{
"bigg.metabolite":"5oxpro_c",
"biocyc":"META:5-OXOPROLINE",
"chebi":"CHEBI:58402",
"hmdb":"HMDB60262",
"inchikey":"ODHCTXKNWHHXJC-VKHMYHEASA-M",
"kegg.compound":"C01879",
"metanetx.chemical":"MNXM722719",
"reactome":"R-ALL-1247942",
"sbo":"SBO:0000247",
"seed.compound":"cpd01293"
}
},
{
"id":"dolmanp_c",
"name":"Dolichyl phosphate D-mannose",
"compartment":"c",
"charge":-1,
"formula":"C21H38O9P",
"annotation":{
"bigg.metabolite":"dolmanp_c",
"chebi":"CHEBI:57523",
"hmdb":"HMDB00994",
"kegg.compound":"C03862",
"kegg.glycan":"G10617",
"metanetx.chemical":"MNXM296",
"reactome":"R-ALL-449229",
"sbo":"SBO:0000247",
"seed.compound":"cpd12407"
}
},
{
"id":"his__L_m",
"name":"L-Histidine",
"compartment":"m",
"charge":0,
"formula":"C6H9N3O2",
"notes":{
"original_bigg_ids":[
"his_L_m"
]
},
"annotation":{
"bigg.metabolite":"his__L_m",
"biocyc":"META:HIS",
"chebi":"CHEBI:6240",
"hmdb":"HMDB03412",
"inchikey":"HNDVDQJCIGZPNO-YFKPBYRVSA-N",
"kegg.compound":"C00768",
"kegg.drug":"D00032",
"metanetx.chemical":"MNXM134",
"reactome":"R-ALL-379695",
"sbo":"SBO:0000247",
"seed.compound":"cpd00572"
}
},
{
"id":"histrna_m",
"name":"L-Histidyl-tRNA(His)",
"compartment":"m",
"charge":1,
"formula":"C6H8N3OR",
"notes":{
"original_bigg_ids":[
"histrna_m"
]
},
"annotation":{
"bigg.metabolite":"histrna_m",
"chebi":"CHEBI:6243",
"kegg.compound":"C02988",
"metanetx.chemical":"MNXM89831",
"reactome":"R-ALL-379786",
"sbo":"SBO:0000247",
"seed.compound":"cpd12228"
}
},
{
"id":"trnahis_m",
"name":"TRNA(His)",
"compartment":"m",
"charge":0,
"formula":"R",
"notes":{
"original_bigg_ids":[
"trnahis_m"
]
},
"annotation":{
"bigg.metabolite":"trnahis_m",
"biocyc":"META:HIS-tRNAs",
"chebi":"CHEBI:29178",
"kegg.compound":"C01643",
"metanetx.chemical":"MNXM90878",
"reactome":"R-ALL-379758",
"sbo":"SBO:0000247",
"seed.compound":"cpd27218"
}
},
{
"id":"tdcoa_m",
"name":"Tetradecanoyl-CoA",
"compartment":"m",
"charge":-4,
"formula":"C35H58N7O17P3S",
"annotation":{
"bigg.metabolite":"tdcoa_m",
"biocyc":"META:TETRADECANOYL-COA",
"chebi":"CHEBI:9475",
"hmdb":"HMDB06517",
"inchikey":"DUAFKXOFBZQTQE-QSGBVPJFSA-J",
"kegg.compound":"C02593",
"lipidmaps":"LMFA07050373",
"metanetx.chemical":"MNXM224",
"reactome":"R-ALL-77272",
"sbo":"SBO:0000247",
"seed.compound":"cpd01695"
}
},
{
"id":"ttdca_m",
"name":"Tetradecanoic acid",
"compartment":"m",
"charge":-1,
"formula":"C14H27O2",
"annotation":{
"bigg.metabolite":"ttdca_m",
"sbo":"SBO:0000247"
}
},
{
"id":"g3pc_c",
"name":"Sn-Glycero-3-phosphocholine",
"compartment":"c",
"charge":0,
"formula":"C8H20NO6P",
"notes":{
"original_bigg_ids":[
"g3pc_c"
]
},
"annotation":{
"bigg.metabolite":"g3pc_c",
"biocyc":"META:L-1-GLYCERO-PHOSPHORYLCHOLINE",
"chebi":"CHEBI:76433",
"inchikey":"SUHOQUVVVLNYQR-MRVPVSSYSA-N",
"kegg.compound":"C00670",
"kegg.drug":"D07349",
"metanetx.chemical":"MNXM367",
"reactome":"R-ALL-1498750",
"sbo":"SBO:0000247",
"seed.compound":"cpd00507"
}
},
{
"id":"asp__L_x",
"name":"L-Aspartate",
"compartment":"x",
"charge":-1,
"formula":"C4H6NO4",
"notes":{
"original_bigg_ids":[
"asp_L_x"
]
},
"annotation":{
"bigg.metabolite":"asp__L_x",
"biocyc":"META:L-ASPARTATE",
"chebi":"CHEBI:6193",
"hmdb":"HMDB62501",
"inchikey":"CKLJMWTZIZZHCS-REOHCLBHSA-M",
"kegg.compound":"C16433",
"kegg.drug":"D00013",
"metanetx.chemical":"MNXM42",
"reactome":"R-ALL-29448",
"sbo":"SBO:0000247",
"seed.compound":"cpd19181"
}
},
{
"id":"s17bp_c",
"name":"Sedoheptulose 1,7-bisphosphate",
"compartment":"c",
"charge":-4,
"formula":"C7H12O13P2",
"notes":{
"original_bigg_ids":[
"s17bp_c"
]
},
"annotation":{
"bigg.metabolite":"s17bp_c",
"biocyc":"META:D-SEDOHEPTULOSE-1-7-P2",
"chebi":"CHEBI:9081",
"hmdb":"HMDB60274",
"inchikey":"OKHXOUGRECCASI-SHUUEZRQSA-J",
"kegg.compound":"C00447",
"metanetx.chemical":"MNXM1294",
"sbo":"SBO:0000247",
"seed.compound":"cpd00349"
}
},
{
"id":"protrna_c",
"name":"L-Prolyl-tRNA(Pro)",
"compartment":"c",
"charge":1,
"formula":"C5H8NOR",
"notes":{
"original_bigg_ids":[
"protrna_c"
]
},
"annotation":{
"bigg.metabolite":"protrna_c",
"chebi":"CHEBI:6287",
"kegg.compound":"C02702",
"metanetx.chemical":"MNXM247",
"reactome":"R-ALL-379746",
"sbo":"SBO:0000247",
"seed.compound":"cpd12164"
}
},
{
"id":"trnapro_c",
"name":"TRNA(Pro)",
"compartment":"c",
"charge":0,
"formula":"R",
"notes":{
"original_bigg_ids":[
"trnapro_c"
]
},
"annotation":{
"bigg.metabolite":"trnapro_c",
"biocyc":"META:PRO-tRNAs",
"chebi":"CHEBI:29177",
"kegg.compound":"C01649",
"metanetx.chemical":"MNXM90667",
"reactome":"R-ALL-379775",
"sbo":"SBO:0000247",
"seed.compound":"cpd11920"
}
},
{
"id":"od2coa_x",
"name":"Trans-Octadec-2-enoyl-CoA",
"compartment":"x",
"charge":-4,
"formula":"C39H64N7O17P3S",
"notes":{
"original_bigg_ids":[
"od2coa_x"
]
},
"annotation":{
"bigg.metabolite":"od2coa_x",
"biocyc":"META:CPD-10262",
"chebi":"CHEBI:71412",
"hmdb":"HMDB62633",
"inchikey":"NBCCUIHOHUKBMK-ZDDAFBBHSA-J",
"kegg.compound":"C16218",
"lipidmaps":"LMFA07050385",
"metanetx.chemical":"MNXM954",
"reactome":"R-ALL-548809",
"sbo":"SBO:0000247",
"seed.compound":"cpd14937"
}
},
{
"id":"nmn_c",
"name":"NMN C11H14N2O8P",
"compartment":"c",
"charge":-1,
"formula":"C11H14N2O8P",
"notes":{
"original_bigg_ids":[
"nmn_c"
]
},
"annotation":{
"bigg.metabolite":"nmn_c",
"biocyc":"META:NICOTINAMIDE_NUCLEOTIDE",
"chebi":"CHEBI:7557",
"hmdb":"HMDB59645",
"inchikey":"DAYLJWODMCOQEW-TURQNECASA-M",
"kegg.compound":"C00455",
"metanetx.chemical":"MNXM355",
"reactome":"R-ALL-8940067",
"sbo":"SBO:0000247",
"seed.compound":"cpd00355"
}
},
{
"id":"ind3eth_c",
"name":"Indole 3 ethanol C10H11NO",
"compartment":"c",
"charge":0,
"formula":"C10H11NO",
"notes":{
"original_bigg_ids":[
"ind3eth_c"
]
},
"annotation":{
"bigg.metabolite":"ind3eth_c",
"biocyc":"META:CPD-341",
"chebi":"CHEBI:5910",
"hmdb":"HMDB03447",
"inchikey":"MBBOMCVGYCRMEA-UHFFFAOYSA-N",
"kegg.compound":"C00955",
"metanetx.chemical":"MNXM1686",
"sbo":"SBO:0000247",
"seed.compound":"cpd00704"
}
},
{
"id":"sheme_c",
"name":"Siroheme C42H36FeN4O16",
"compartment":"c",
"charge":-8,
"formula":"C42H36FeN4O16",
"notes":{
"original_bigg_ids":[
"sheme_c"
]
},
"annotation":{
"bigg.metabolite":"sheme_c",
"biocyc":"META:SIROHEME",
"chebi":"CHEBI:9166",
"inchikey":"DLKSSIHHLYNIKN-QIISWYHFSA-D",
"kegg.compound":"C00748",
"metanetx.chemical":"MNXM82173",
"sbo":"SBO:0000247",
"seed.compound":"cpd00557"
}
},
{
"id":"dgsn_c",
"name":"Deoxyguanosine",
"compartment":"c",
"charge":0,
"formula":"C10H13N5O4",
"notes":{
"original_bigg_ids":[
"dgsn_c"
]
},
"annotation":{
"bigg.metabolite":"dgsn_c",
"biocyc":"META:DEOXYGUANOSINE",
"chebi":"CHEBI:4412",
"hmdb":"HMDB00085",
"inchikey":"YKBGVTZYEHREMT-KVQBGUIXSA-N",
"kegg.compound":"C00330",
"metanetx.chemical":"MNXM647",
"sbo":"SBO:0000247",
"seed.compound":"cpd00277"
}
},
{
"id":"ap4g_c",
"name":"P1  5  adenosyl  P4  5  guanosyl  tetraphosphate C20H24N10O20P4",
"compartment":"c",
"charge":-4,
"formula":"C20H24N10O20P4",
"notes":{
"original_bigg_ids":[
"ap4g_c"
]
},
"annotation":{
"bigg.metabolite":"ap4g_c",
"metanetx.chemical":"MNXM12577",
"sbo":"SBO:0000247"
}
},
{
"id":"dump_n",
"name":"DUMP C9H11N2O8P",
"compartment":"n",
"charge":-2,
"formula":"C9H11N2O8P",
"notes":{
"original_bigg_ids":[
"dump_n"
]
},
"annotation":{
"bigg.metabolite":"dump_n",
"biocyc":"META:DUMP",
"chebi":"CHEBI:47722",
"hmdb":"HMDB01409",
"inchikey":"JSRLJPSBLDHEIO-SHYZEUOFSA-L",
"kegg.compound":"C00365",
"metanetx.chemical":"MNXM234",
"reactome":"R-ALL-500742",
"sbo":"SBO:0000247",
"seed.compound":"cpd00299"
}
},
{
"id":"gal_e",
"name":"D-Galactose",
"compartment":"e",
"charge":0,
"formula":"C6H12O6",
"notes":{
"original_bigg_ids":[
"gal_e"
]
},
"annotation":{
"bigg.metabolite":"gal_e",
"biocyc":"META:D-galactopyranose",
"chebi":"CHEBI:42741",
"hmdb":"HMDB05762",
"inchikey":"WQZGKKKJIJFFOK-PHYPRBDBSA-N",
"kegg.compound":"C00984",
"kegg.drug":"D04291",
"metanetx.chemical":"MNXM390",
"sbo":"SBO:0000247",
"seed.compound":"cpd00724"
}
},
{
"id":"trnaval_m",
"name":"TRNA(Val)",
"compartment":"m",
"charge":0,
"formula":"R",
"notes":{
"original_bigg_ids":[
"trnaval_m"
]
},
"annotation":{
"bigg.metabolite":"trnaval_m",
"biocyc":"META:VAL-tRNAs",
"chebi":"CHEBI:29183",
"kegg.compound":"C01653",
"metanetx.chemical":"MNXM90885",
"reactome":"R-ALL-379793",
"sbo":"SBO:0000247",
"seed.compound":"cpd28318"
}
},
{
"id":"valtrna_m",
"name":"L-Valyl-tRNA(Val)",
"compartment":"m",
"charge":1,
"formula":"C5H10NOR",
"notes":{
"original_bigg_ids":[
"valtrna_m"
]
},
"annotation":{
"bigg.metabolite":"valtrna_m",
"chebi":"CHEBI:6322",
"kegg.compound":"C02554",
"metanetx.chemical":"MNXM90110",
"reactome":"R-ALL-379790",
"sbo":"SBO:0000247",
"seed.compound":"cpd12133"
}
},
{
"id":"alltn_c",
"name":"Allantoin",
"compartment":"c",
"charge":0,
"formula":"C4H6N4O3",
"notes":{
"original_bigg_ids":[
"alltn_c"
]
},
"annotation":{
"bigg.metabolite":"alltn_c",
"biocyc":"META:ALLANTOIN",
"chebi":"CHEBI:74345",
"hmdb":"HMDB00462",
"inchikey":"POJWUDADGALRAB-UHFFFAOYSA-N",
"kegg.compound":"C01551",
"kegg.drug":"D00121",
"metanetx.chemical":"MNXM612",
"sbo":"SBO:0000247",
"seed.compound":"cpd01092"
}
},
{
"id":"h2o2_n",
"name":"Hydrogen peroxide",
"compartment":"n",
"charge":0,
"formula":"H2O2",
"notes":{
"original_bigg_ids":[
"h2o2_n"
]
},
"annotation":{
"bigg.metabolite":"h2o2_n",
"biocyc":"META:HYDROGEN-PEROXIDE",
"chebi":"CHEBI:5586",
"hmdb":"HMDB06491",
"inchikey":"MHAJPDPJQMAIIY-UHFFFAOYSA-N",
"kegg.compound":"C00027",
"kegg.drug":"D00008",
"metanetx.chemical":"MNXM22",
"reactome":"R-ALL-351629",
"sbo":"SBO:0000247",
"seed.compound":"cpd00025"
}
},
{
"id":"xtp_c",
"name":"XTP",
"compartment":"c",
"charge":-4,
"formula":"C10H11N4O15P3",
"notes":{
"original_bigg_ids":[
"xtp_c"
]
},
"annotation":{
"bigg.metabolite":"xtp_c",
"biocyc":"META:XTP",
"chebi":"CHEBI:61314",
"hmdb":"HMDB00293",
"inchikey":"CAEFEWVYEZABLA-UUOKFMHZSA-J",
"kegg.compound":"C00700",
"metanetx.chemical":"MNXM1860",
"reactome":"R-ALL-2509848",
"sbo":"SBO:0000247",
"seed.compound":"cpd00530"
}
},
{
"id":"cysi__L_c",
"name":"L Cystine C6H12N2O4S2",
"compartment":"c",
"charge":0,
"formula":"C6H12N2O4S2",
"notes":{
"original_bigg_ids":[
"Lcystin_c"
]
},
"annotation":{
"bigg.metabolite":"cysi__L_c",
"biocyc":"META:CYSTINE",
"chebi":"CHEBI:63163",
"hmdb":"HMDB00192",
"inchikey":"LEVWYRKDKASIDU-IMJSIDKUSA-N",
"kegg.compound":"C00491",
"kegg.drug":"D03636",
"metanetx.chemical":"MNXM927",
"sbo":"SBO:0000247",
"seed.compound":"cpd00381"
}
},
{
"id":"cysi__L_v",
"name":"L Cystine C6H12N2O4S2",
"compartment":"v",
"charge":0,
"formula":"C6H12N2O4S2",
"notes":{
"original_bigg_ids":[
"Lcystin_v"
]
},
"annotation":{
"bigg.metabolite":"cysi__L_v",
"biocyc":"META:CYSTINE",
"chebi":"CHEBI:63163",
"hmdb":"HMDB00192",
"inchikey":"LEVWYRKDKASIDU-IMJSIDKUSA-N",
"kegg.compound":"C00491",
"kegg.drug":"D03636",
"metanetx.chemical":"MNXM927",
"sbo":"SBO:0000247",
"seed.compound":"cpd00381"
}
},
{
"id":"g3pi_c",
"name":"Sn-Glycero-3-phospho-1-inositol",
"compartment":"c",
"charge":-1,
"formula":"C9H18O11P",
"notes":{
"original_bigg_ids":[
"g3pi_c"
]
},
"annotation":{
"bigg.metabolite":"g3pi_c",
"biocyc":"META:CPD-541",
"chebi":"CHEBI:64715",
"hmdb":"HMDB11649",
"inchikey":"BMVUIWJCUQSHLZ-UJGXJMNGSA-M",
"kegg.compound":"C01225",
"metanetx.chemical":"MNXM1517",
"reactome":"R-ALL-6813734",
"sbo":"SBO:0000247",
"seed.compound":"cpd00902"
}
},
{
"id":"acetol_c",
"name":"Acetol cytosol",
"compartment":"c",
"charge":0,
"formula":"C3H6O2",
"notes":{
"original_bigg_ids":[
"acetol_c"
]
},
"annotation":{
"bigg.metabolite":"acetol_c",
"biocyc":"META:ACETOL",
"chebi":"CHEBI:5796",
"hmdb":"HMDB06961",
"inchikey":"XLSMFKSTNGKWQX-UHFFFAOYSA-N",
"kegg.compound":"C05235",
"metanetx.chemical":"MNXM1744",
"sbo":"SBO:0000247",
"seed.compound":"cpd03105"
}
},
{
"id":"lac__D_e",
"name":"D-Lactate",
"compartment":"e",
"charge":-1,
"formula":"C3H5O3",
"notes":{
"original_bigg_ids":[
"lac_D_e"
]
},
"annotation":{
"bigg.metabolite":"lac__D_e",
"biocyc":"META:D-LACTATE",
"chebi":"CHEBI:43701",
"hmdb":"HMDB01311",
"inchikey":"JVTAAEKCZFNVCJ-UWTATZPHSA-M",
"kegg.compound":"C00256",
"metanetx.chemical":"MNXM285",
"sbo":"SBO:0000247",
"seed.compound":"cpd00221"
}
},
{
"id":"gly_e",
"name":"Glycine",
"compartment":"e",
"charge":0,
"formula":"C2H5NO2",
"notes":{
"original_bigg_ids":[
"gly_e"
]
},
"annotation":{
"bigg.metabolite":"gly_e",
"biocyc":"META:GLY",
"chebi":"CHEBI:57305",
"hmdb":"HMDB00123",
"inchikey":"DHMQDGOQFOQNFH-UHFFFAOYSA-N",
"kegg.compound":"C00037",
"kegg.drug":"D00011",
"metanetx.chemical":"MNXM29",
"reactome":"R-ALL-29424",
"sbo":"SBO:0000247",
"seed.compound":"cpd00033"
}
},
{
"id":"tchola_c",
"name":"Taurocholic acid C26H45NO7S",
"compartment":"c",
"charge":0,
"formula":"C26H45NO7S",
"notes":{
"original_bigg_ids":[
"tchola_c"
]
},
"annotation":{
"bigg.metabolite":"tchola_c",
"biocyc":"META:CPD-3743",
"chebi":"CHEBI:9408",
"hmdb":"HMDB00036",
"inchikey":"WBWWGRHZICKQGZ-HZAMXZRMSA-M",
"kegg.compound":"C05122",
"lipidmaps":"LMST05040001",
"metanetx.chemical":"MNXM2288",
"reactome":"R-ALL-193404",
"sbo":"SBO:0000247",
"seed.compound":"cpd03047"
}
},
{
"id":"tchola_v",
"name":"Taurocholic acid C26H45NO7S",
"compartment":"v",
"charge":0,
"formula":"C26H45NO7S",
"notes":{
"original_bigg_ids":[
"tchola_v"
]
},
"annotation":{
"bigg.metabolite":"tchola_v",
"biocyc":"META:CPD-3743",
"chebi":"CHEBI:9408",
"hmdb":"HMDB00036",
"inchikey":"WBWWGRHZICKQGZ-HZAMXZRMSA-M",
"kegg.compound":"C05122",
"lipidmaps":"LMST05040001",
"metanetx.chemical":"MNXM2288",
"reactome":"R-ALL-193404",
"sbo":"SBO:0000247",
"seed.compound":"cpd03047"
}
},
{
"id":"lystrna_c",
"name":"L-Lysine-tRNA (Lys)",
"compartment":"c",
"charge":2,
"formula":"C6H14N2OR",
"notes":{
"original_bigg_ids":[
"lystrna_c"
]
},
"annotation":{
"bigg.metabolite":"lystrna_c",
"chebi":"CHEBI:6267",
"kegg.compound":"C01931",
"metanetx.chemical":"MNXM89922",
"reactome":"R-ALL-379795",
"sbo":"SBO:0000247",
"seed.compound":"cpd15249"
}
},
{
"id":"trnalys_c",
"name":"TRNA(Lys)",
"compartment":"c",
"charge":0,
"formula":"R",
"notes":{
"original_bigg_ids":[
"trnalys_c"
]
},
"annotation":{
"bigg.metabolite":"trnalys_c",
"biocyc":"META:LYS-tRNAs",
"chebi":"CHEBI:29185",
"kegg.compound":"C01646",
"metanetx.chemical":"MNXM90881",
"reactome":"R-ALL-379776",
"sbo":"SBO:0000247",
"seed.compound":"cpd27388"
}
},
{
"id":"3mgcoa_m",
"name":"3-Methylglutaconyl-CoA",
"compartment":"m",
"charge":-5,
"formula":"C27H37N7O19P3S",
"notes":{
"original_bigg_ids":[
"3mgcoa_m"
]
},
"annotation":{
"bigg.metabolite":"3mgcoa_m",
"biocyc":"META:TRANS-3-METHYL-GLUTACONYL-COA",
"hmdb":"HMDB01057",
"inchikey":"GXKSHRDAHFLWPN-RKYLSHMCSA-I",
"kegg.compound":"C03231",
"lipidmaps":"LMFA07050235",
"metanetx.chemical":"MNXM91417",
"reactome":"R-ALL-70772",
"sbo":"SBO:0000247",
"seed.compound":"cpd02068"
}
},
{
"id":"4hglusa_m",
"name":"L 4 Hydroxyglutamate semialdehyde C5H9NO4",
"compartment":"m",
"charge":0,
"formula":"C5H9NO4",
"notes":{
"original_bigg_ids":[
"4hglusa_m"
]
},
"annotation":{
"bigg.metabolite":"4hglusa_m",
"biocyc":"META:L-4-HYDROXYGLUTAMATE_SEMIALDEHYDE",
"chebi":"CHEBI:62637",
"hmdb":"HMDB06556",
"inchikey":"XCXUZPXOFFRGGP-DMTCNVIQSA-N",
"kegg.compound":"C05938",
"metanetx.chemical":"MNXM2687",
"sbo":"SBO:0000247",
"seed.compound":"cpd03530"
}
},
{
"id":"e4hglu_m",
"name":"L erythro 4 Hydroxyglutamate C5H8NO5",
"compartment":"m",
"charge":-1,
"formula":"C5H8NO5",
"notes":{
"original_bigg_ids":[
"e4hglu_m"
]
},
"annotation":{
"bigg.metabolite":"e4hglu_m",
"biocyc":"META:L-ERYTHRO-4-HYDROXY-GLUTAMATE",
"chebi":"CHEBI:6331",
"hmdb":"HMDB62752",
"inchikey":"HBDWQSHEVMSFGY-STHAYSLISA-M",
"kegg.compound":"C05947",
"metanetx.chemical":"MNXM923",
"sbo":"SBO:0000247",
"seed.compound":"cpd19042"
}
},
{
"id":"ttc_x",
"name":"Tetracosanoate  n C240  C24H47O2",
"compartment":"x",
"charge":-1,
"formula":"C24H47O2",
"notes":{
"original_bigg_ids":[
"ttc_x"
]
},
"annotation":{
"bigg.metabolite":"ttc_x",
"metanetx.chemical":"MNXM114383",
"sbo":"SBO:0000247"
}
},
{
"id":"mi3p__D_c",
"name":"1D-myo-Inositol 3-phosphate",
"compartment":"c",
"charge":-2,
"formula":"C6H11O9P",
"notes":{
"original_bigg_ids":[
"mi3p_DASH_D_c"
]
},
"annotation":{
"bigg.metabolite":"mi3p__D_c",
"biocyc":"META:1-L-MYO-INOSITOL-1-P",
"chebi":"CHEBI:814",
"hmdb":"HMDB06814",
"inchikey":"INAPMGSXUVUWAF-PTQMNWPWSA-L",
"kegg.compound":"C04006",
"metanetx.chemical":"MNXM540",
"reactome":"R-ALL-1629731",
"sbo":"SBO:0000247",
"seed.compound":"cpd02484"
}
},
{
"id":"cys__L_m",
"name":"L-Cysteine",
"compartment":"m",
"charge":0,
"formula":"C3H7NO2S",
"notes":{
"original_bigg_ids":[
"cys_DASH_L_m"
]
},
"annotation":{
"bigg.metabolite":"cys__L_m",
"biocyc":"META:CYS",
"chebi":"CHEBI:6207",
"hmdb":"HMDB00574",
"inchikey":"XUJNEKJLAYXESH-REOHCLBHSA-N",
"kegg.compound":"C00736",
"kegg.drug":"D00026",
"metanetx.chemical":"MNXM55",
"reactome":"R-ALL-5668576",
"sbo":"SBO:0000247",
"seed.compound":"cpd00547"
}
},
{
"id":"mercppyr_m",
"name":"Mercaptopyruvate",
"compartment":"m",
"charge":-1,
"formula":"C3H3O3S",
"notes":{
"original_bigg_ids":[
"mercppyr_m"
]
},
"annotation":{
"bigg.metabolite":"mercppyr_m",
"biocyc":"META:3-MERCAPTO-PYRUVATE",
"chebi":"CHEBI:6767",
"hmdb":"HMDB01368",
"inchikey":"OJOLFAIGOXZBCI-UHFFFAOYSA-M",
"kegg.compound":"C00957",
"metanetx.chemical":"MNXM1214",
"sbo":"SBO:0000247",
"seed.compound":"cpd00706"
}
},
{
"id":"ile__L_e",
"name":"L-Isoleucine",
"compartment":"e",
"charge":0,
"formula":"C6H13NO2",
"notes":{
"original_bigg_ids":[
"ile_L_e"
]
},
"annotation":{
"bigg.metabolite":"ile__L_e",
"biocyc":"META:ILE",
"chebi":"CHEBI:6255",
"hmdb":"HMDB00172",
"inchikey":"AGPKZVBTJJNPAG-WHFBIAKZSA-N",
"kegg.compound":"C00407",
"kegg.drug":"D00065",
"lipidmaps":"LMFA01100047",
"metanetx.chemical":"MNXM231",
"reactome":"R-ALL-30102",
"sbo":"SBO:0000247",
"seed.compound":"cpd00322"
}
},
{
"id":"gln__L_e",
"name":"L-Glutamine",
"compartment":"e",
"charge":0,
"formula":"C5H10N2O3",
"notes":{
"original_bigg_ids":[
"gln_L_e"
]
},
"annotation":{
"bigg.metabolite":"gln__L_e",
"biocyc":"META:GLN",
"chebi":"CHEBI:6227",
"hmdb":"HMDB00641",
"inchikey":"ZDXPYRJPNDTMRX-VKHMYHEASA-N",
"kegg.compound":"C00303",
"kegg.drug":"D00015",
"metanetx.chemical":"MNXM37",
"reactome":"R-ALL-29472",
"sbo":"SBO:0000247",
"seed.compound":"cpd00253"
}
},
{
"id":"pa_RT_m",
"name":"Phosphatidate  yeast specific C3540H6544O800P100",
"compartment":"m",
"charge":-200,
"formula":"C3888H6932O800P100",
"notes":{
"original_bigg_ids":[
"pa_SC_m"
]
},
"annotation":{
"bigg.metabolite":"pa_RT_m",
"sbo":"SBO:0000247"
}
},
{
"id":"din_c",
"name":"Deoxyinosine",
"compartment":"c",
"charge":0,
"formula":"C10H12N4O4",
"notes":{
"original_bigg_ids":[
"din_c"
]
},
"annotation":{
"bigg.metabolite":"din_c",
"biocyc":"META:DEOXYINOSINE",
"chebi":"CHEBI:4413",
"hmdb":"HMDB00071",
"inchikey":"VGONTNSXDCQUGY-RRKCRQDMSA-N",
"kegg.compound":"C05512",
"metanetx.chemical":"MNXM935",
"sbo":"SBO:0000247",
"seed.compound":"cpd03279"
}
},
{
"id":"cer2_24_r",
"name":"Ceramide 2  Phytosphingosinen C240  C42H85NO4",
"compartment":"r",
"charge":0,
"formula":"C42H85NO4",
"notes":{
"original_bigg_ids":[
"cer2_24_r"
]
},
"annotation":{
"bigg.metabolite":"cer2_24_r",
"metanetx.chemical":"MNXM2988",
"sbo":"SBO:0000247"
}
},
{
"id":"ttccoa_r",
"name":"Tetracosanoyl CoA   n C240CoA  C45H78N7O17P3S",
"compartment":"r",
"charge":-4,
"formula":"C45H78N7O17P3S",
"notes":{
"original_bigg_ids":[
"ttccoa_r"
]
},
"annotation":{
"bigg.metabolite":"ttccoa_r",
"metanetx.chemical":"MNXM91024",
"sbo":"SBO:0000247"
}
},
{
"id":"acon5m_c",
"name":"E 3 carboxyl 2 pentenedioate 5 methyl ester C7H6O6",
"compartment":"c",
"charge":-2,
"formula":"C7H6O6",
"notes":{
"original_bigg_ids":[
"acon5m_c"
]
},
"annotation":{
"bigg.metabolite":"acon5m_c",
"metanetx.chemical":"MNXM17444",
"sbo":"SBO:0000247",
"seed.compound":"cpd16879"
}
},
{
"id":"acon_T_c",
"name":"Trans-Aconitate",
"compartment":"c",
"charge":-3,
"formula":"C6H3O6",
"notes":{
"original_bigg_ids":[
"acon_T_c"
]
},
"annotation":{
"bigg.metabolite":"acon_T_c",
"biocyc":"META:CPD-225",
"chebi":"CHEBI:46108",
"hmdb":"HMDB00958",
"inchikey":"GTZCVFVGUGFEME-HNQUOIGGSA-K",
"kegg.compound":"C02341",
"metanetx.chemical":"MNXM1388",
"sbo":"SBO:0000247",
"seed.compound":"cpd01563"
}
},
{
"id":"3hodcoa_x",
"name":"(S)-3-Hydroxyoctadecanoyl-CoA",
"compartment":"x",
"charge":-4,
"formula":"C39H66N7O18P3S",
"notes":{
"original_bigg_ids":[
"3hodcoa_x"
]
},
"annotation":{
"bigg.metabolite":"3hodcoa_x",
"biocyc":"META:CPD0-2253",
"chebi":"CHEBI:87561",
"inchikey":"WZMAIEGYXCOYSH-SFKGBVSGSA-J",
"lipidmaps":"LMFA07050159",
"metanetx.chemical":"MNXM31746",
"sbo":"SBO:0000247",
"seed.compound":"cpd15204"
}
},
{
"id":"3ohodcoa_x",
"name":"3-Oxooctadecanoyl-CoA",
"compartment":"x",
"charge":-4,
"formula":"C39H64N7O18P3S",
"notes":{
"original_bigg_ids":[
"3ohodcoa_x"
]
},
"annotation":{
"bigg.metabolite":"3ohodcoa_x",
"biocyc":"META:CPD-10260",
"chebi":"CHEBI:71407",
"hmdb":"HMDB06498",
"inchikey":"LGOGWHDPDVAUNY-LFZQUHGESA-J",
"kegg.compound":"C16216",
"lipidmaps":"LMFA07050248",
"metanetx.chemical":"MNXM513",
"reactome":"R-ALL-548812",
"sbo":"SBO:0000247",
"seed.compound":"cpd14935"
}
},
{
"id":"cyan_c",
"name":"Hydrogen cyanide",
"compartment":"c",
"charge":0,
"formula":"CHN",
"notes":{
"original_bigg_ids":[
"cyan_c"
]
},
"annotation":{
"bigg.metabolite":"cyan_c",
"biocyc":"META:HCN",
"chebi":"CHEBI:5786",
"hmdb":"HMDB60292",
"inchikey":"LELOWRISYMNNSU-UHFFFAOYSA-N",
"kegg.compound":"C01326",
"metanetx.chemical":"MNXM254",
"sbo":"SBO:0000247",
"seed.compound":"cpd19012"
}
},
{
"id":"tcynt_c",
"name":"Thiocyanate",
"compartment":"c",
"charge":-1,
"formula":"CNS",
"notes":{
"original_bigg_ids":[
"tcynt_c"
]
},
"annotation":{
"bigg.metabolite":"tcynt_c",
"biocyc":"META:HSCN",
"chebi":"CHEBI:9550",
"hmdb":"HMDB01453",
"inchikey":"ZMZDMBWJUHKJPS-UHFFFAOYSA-M",
"kegg.compound":"C01755",
"metanetx.chemical":"MNXM762",
"sbo":"SBO:0000247",
"seed.compound":"cpd01211"
}
},
{
"id":"asn__L_e",
"name":"L-Asparagine",
"compartment":"e",
"charge":0,
"formula":"C4H8N2O3",
"notes":{
"original_bigg_ids":[
"asn_L_e"
]
},
"annotation":{
"bigg.metabolite":"asn__L_e",
"biocyc":"META:ASN",
"chebi":"CHEBI:6191",
"hmdb":"HMDB00168",
"inchikey":"DCXYFEDJOCDNAF-REOHCLBHSA-N",
"kegg.compound":"C16438",
"metanetx.chemical":"MNXM147",
"reactome":"R-ALL-379703",
"sbo":"SBO:0000247",
"seed.compound":"cpd15142"
}
},
{
"id":"C04051_c",
"name":"C04051",
"compartment":"c",
"charge":0,
"formula":"C4H6N4O",
"notes":{
"original_bigg_ids":[
"C04051_c"
]
},
"annotation":{
"bigg.metabolite":"C04051_c",
"biocyc":"META:CPD-3762",
"chebi":"CHEBI:20544",
"hmdb":"HMDB03192",
"inchikey":"DVNYTAVYBRSTGK-UHFFFAOYSA-N",
"kegg.compound":"C04051",
"metanetx.chemical":"MNXM4388",
"sbo":"SBO:0000247",
"seed.compound":"cpd16736"
}
},
{
"id":"succ_x",
"name":"Succinate",
"compartment":"x",
"charge":-2,
"formula":"C4H4O4",
"annotation":{
"bigg.metabolite":"succ_x",
"biocyc":"META:SUC",
"chebi":"CHEBI:9304",
"hmdb":"HMDB00254",
"inchikey":"KDYFGRWQOYBRFD-UHFFFAOYSA-L",
"kegg.compound":"C00042",
"lipidmaps":"LMFA01170043",
"metanetx.chemical":"MNXM25",
"reactome":"R-ALL-5278787",
"sbo":"SBO:0000247",
"seed.compound":"cpd00036"
}
},
{
"id":"acg5sa_m",
"name":"N-Acetyl-L-glutamate 5-semialdehyde",
"compartment":"m",
"charge":-1,
"formula":"C7H10NO4",
"notes":{
"original_bigg_ids":[
"acg5sa_m"
]
},
"annotation":{
"bigg.metabolite":"acg5sa_m",
"biocyc":"META:CPD-469",
"chebi":"CHEBI:7152",
"hmdb":"HMDB06488",
"inchikey":"BCPSFKBPHHBDAI-LURJTMIESA-M",
"kegg.compound":"C01250",
"metanetx.chemical":"MNXM1062",
"sbo":"SBO:0000247",
"seed.compound":"cpd00918"
}
},
{
"id":"1mncam_c",
"name":"1 Methylnicotinamide C7H9N2O",
"compartment":"c",
"charge":1,
"formula":"C7H9N2O",
"notes":{
"original_bigg_ids":[
"1mncam_c"
]
},
"annotation":{
"bigg.metabolite":"1mncam_c",
"biocyc":"META:CPD-396",
"chebi":"CHEBI:646",
"hmdb":"HMDB00699",
"inchikey":"LDHMAVIPBRSVRG-UHFFFAOYSA-O",
"kegg.compound":"C02918",
"metanetx.chemical":"MNXM2172",
"sbo":"SBO:0000247",
"seed.compound":"cpd01866"
}
},
{
"id":"3hxccoa_x",
"name":" S  3 Hydroxyhexacosyl CoA C47H82N7O18P3S",
"compartment":"x",
"charge":-4,
"formula":"C47H82N7O18P3S",
"notes":{
"original_bigg_ids":[
"3hxccoa_x"
]
},
"annotation":{
"bigg.metabolite":"3hxccoa_x",
"metanetx.chemical":"MNXM91798",
"sbo":"SBO:0000247",
"seed.compound":"cpd15205"
}
},
{
"id":"meoh_c",
"name":"Methanol",
"compartment":"c",
"charge":0,
"formula":"CH4O",
"annotation":{
"bigg.metabolite":"meoh_c",
"biocyc":"META:METOH",
"chebi":"CHEBI:6816",
"hmdb":"HMDB01875",
"inchikey":"OKKJLVBELUTLKV-UHFFFAOYSA-N",
"kegg.compound":"C00132",
"kegg.drug":"D02309",
"metanetx.chemical":"MNXM157",
"reactome":"R-ALL-5693711",
"sbo":"SBO:0000247",
"seed.compound":"cpd00116"
}
},
{
"id":"dadp_n",
"name":"DADP C10H12N5O9P2",
"compartment":"n",
"charge":-3,
"formula":"C10H12N5O9P2",
"notes":{
"original_bigg_ids":[
"dadp_n"
]
},
"annotation":{
"bigg.metabolite":"dadp_n",
"biocyc":"META:DADP",
"chebi":"CHEBI:57667",
"hmdb":"HMDB01508",
"inchikey":"DAEAPNUQQAICNR-RRKCRQDMSA-K",
"kegg.compound":"C00206",
"metanetx.chemical":"MNXM374",
"reactome":"R-ALL-500087",
"sbo":"SBO:0000247",
"seed.compound":"cpd00177"
}
},
{
"id":"sbt__L_c",
"name":"L Sorbitol C6H14O6",
"compartment":"c",
"charge":0,
"formula":"C6H14O6",
"notes":{
"original_bigg_ids":[
"sbt_L_c"
]
},
"annotation":{
"bigg.metabolite":"sbt__L_c",
"biocyc":"META:CPD-12810",
"chebi":"CHEBI:6223",
"inchikey":"FBPFZTCFMRRESA-FSIIMWSLSA-N",
"kegg.compound":"C01722",
"metanetx.chemical":"MNXM4638",
"sbo":"SBO:0000247",
"seed.compound":"cpd01187"
}
},
{
"id":"srb__L_c",
"name":"L Sorbose C6H12O6",
"compartment":"c",
"charge":0,
"formula":"C6H12O6",
"notes":{
"original_bigg_ids":[
"srb_L_c"
]
},
"annotation":{
"bigg.metabolite":"srb__L_c",
"biocyc":"META:CPD-9569",
"chebi":"CHEBI:6306",
"hmdb":"HMDB01266",
"inchikey":"LKDRXBCSQODPBY-AMVSKUEXSA-N",
"kegg.compound":"C08356",
"metanetx.chemical":"MNXM588",
"sbo":"SBO:0000247",
"seed.compound":"cpd05270"
}
},
{
"id":"glyc__R_c",
"name":"D-glycerate",
"compartment":"c",
"charge":-1,
"formula":"C3H5O4",
"annotation":{
"bigg.metabolite":"glyc__R_c",
"biocyc":"META:GLYCERATE",
"chebi":"CHEBI:41990",
"hmdb":"HMDB31818",
"inchikey":"RBNPOMFGQQGHHO-UWTATZPHSA-M",
"kegg.compound":"C00258",
"metanetx.chemical":"MNXM189",
"reactome":"R-ALL-6799497",
"sbo":"SBO:0000247",
"seed.compound":"cpd00223"
}
},
{
"id":"psph1p_r",
"name":"Phytosphingosine 1 phosphate C18H39NO6P",
"compartment":"r",
"charge":-1,
"formula":"C18H39NO6P",
"notes":{
"original_bigg_ids":[
"psph1p_r"
]
},
"annotation":{
"bigg.metabolite":"psph1p_r",
"biocyc":"META:PHTYOSPHINGOSINE-1-P",
"chebi":"CHEBI:64795",
"hmdb":"HMDB12280",
"inchikey":"AYGOSKULTISFCW-KSZLIROESA-M",
"lipidmaps":"LMSP01050003",
"metanetx.chemical":"MNXM3337",
"sbo":"SBO:0000247",
"seed.compound":"cpd27794"
}
},
{
"id":"dhpmp_c",
"name":"Dihydroneopterin monophosphate",
"compartment":"c",
"charge":-2,
"formula":"C9H12N5O7P",
"notes":{
"original_bigg_ids":[
"dhpmp_c"
]
},
"annotation":{
"bigg.metabolite":"dhpmp_c",
"biocyc":"META:DIHYDRONEOPTERIN-P",
"chebi":"CHEBI:58762",
"hmdb":"HMDB06824",
"inchikey":"PLSQMGZYOGSOCE-XINAWCOVSA-L",
"kegg.compound":"C05925",
"metanetx.chemical":"MNXM1645",
"sbo":"SBO:0000247",
"seed.compound":"cpd29676"
}
},
{
"id":"orot5p_c",
"name":"Orotidine 5'-phosphate",
"compartment":"c",
"charge":-3,
"formula":"C10H10N2O11P",
"notes":{
"original_bigg_ids":[
"orot5p_c"
]
},
"annotation":{
"bigg.metabolite":"orot5p_c",
"biocyc":"META:OROTIDINE-5-PHOSPHATE",
"chebi":"CHEBI:7788",
"hmdb":"HMDB00218",
"inchikey":"KYOBSHFOBAOFBF-XVFCMESISA-K",
"kegg.compound":"C01103",
"metanetx.chemical":"MNXM519",
"reactome":"R-ALL-111629",
"sbo":"SBO:0000247",
"seed.compound":"cpd00810"
}
},
{
"id":"ribflv_m",
"name":"Riboflavin C17H20N4O6",
"compartment":"m",
"charge":0,
"formula":"C17H20N4O6",
"notes":{
"original_bigg_ids":[
"ribflv_m"
]
},
"annotation":{
"bigg.metabolite":"ribflv_m",
"biocyc":"META:RIBOFLAVIN",
"chebi":"CHEBI:8843",
"hmdb":"HMDB00244",
"inchikey":"AUNGANRZJHBGPY-SCRDCRAPSA-M",
"kegg.compound":"C00255",
"kegg.drug":"D00050",
"metanetx.chemical":"MNXM270",
"reactome":"R-ALL-3165253",
"sbo":"SBO:0000247",
"seed.compound":"cpd00220"
}
},
{
"id":"nac_e",
"name":"Nicotinate",
"compartment":"e",
"charge":-1,
"formula":"C6H4NO2",
"notes":{
"original_bigg_ids":[
"nac_e"
]
},
"annotation":{
"bigg.metabolite":"nac_e",
[truncated: 1,686,518 more chars]
